# Supplementary material for: easyCLIP analysis of RNA-protein interactions incorporating absolute quantification
Source: Nat Commun. 2021 Mar 10;12:1569. doi: 10.1038/s41467-021-21623-4 (PMC7946914; doi:10.1038/s41467-021-21623-4)
Supplement: Supplementary file 3 — Supplementary Datas 1 [file 41467_2021_21623_MOESM3_ESM.xlsx]

## Sheet: Lysis to RT
UV crosslinking (1h)		CLIP Lysis Buffer	(mM or %)		3' PNK Buffer (10x)	Final (mM)		5' Ligation Mix	Volume (ul)
Remove media, wash cells once with 4°-16° PBS and aspirate PBS.		TRIS pH 7.5	50		Tris pH 6.8	500		PEG400	12
Place dish on ice, remove lid and UV cross-link 0.3J/cm2		NaCl	200		MgCl2	50		Water	46.5
Add ~1 ml CLIP lysis buffer per 15 cm plate and scrape to collect.		EDTA	1					10X Lig. Buffer	6
Freeze in dry ice and store at -80°.		Glycerol	0.1		PNK-3' Mix	Volume (ul)		10 mM ATP	4
		NP40	0.001		PEG400	6		1M DTT	0.3
Library generation (RNA steps, 1-2 days)		Triton X-100	0.01		Water	25.35		SuperasIN	0.2
Thaw lysates by hand and then keep at 4°.		N-lauroylsarcosine	0.005		1M DTT	0.15		5' Linker (1-5 µM)	2
Sonicate lysate for 20-30 seconds at 7 second bursts with microtip sonicator at 10% power					10x PNK Buf, pH 6.2-6.8	3		T4 RNA Ligase	1
Spin lysate at 14 krcf for 10 min at 4°; transfer cleared lysate to new tube		High Stringency Buffer	(mM or %)		SuperasIN	0.1
Add lysates to anti-HA or antibody-precojugated protein G beads. IP 1 h at 4°.		Tris-HCl, pH 7.5	15		T4 PNK	1.5		PK Buffer	Final (mM)
Wash beads 1X High Str, 1X High Salt, 10min each at 4° w/rotation, then 1X Low Salt (1 mL all)		EDTA	5			0		Tris-HCl, pH 7.5	100
(Note: the above IP and washes can be performed robotically in a KingFisher machine with no visible change.)		Triton X-100	0.01		3'/5' Lig. Buffer (10x)	Final (mM)		NaCl	100
Perform nuclease digestion: 30°, 15s 1350 rpm, 45s rest, for 3-10 minutes with 0.01-0.1 U/µL RNAse ONE.		Na-deoxycholate	0.01		Tris pH7.5	500		EDTA	1
Remove RNAse mixture and add 1 mL of 4° High Str buffer to deactivate RNAse ONE.		SDS	0.001		MgCl2	100		SDS	0.002
Wash beads 2X 1 mL NT2, then step down volume in NT2.		NaCl	120
Resuspend beads in 36 µl of PNK-3' Mix. Inucbate at 37° for 30min, 15s 1350rpm, 90s rest.		KCl	25		3' Ligation Mix	Volume (ul)		RNA Ann. Mix	Volume ul
Place on magnet and remove PNK reaction (no wash required before ligation).					PEG400	6		Primer 1uM	3
Ligate 2h to overnight in thermomixer at 16° in 36 µl of 3' Ligation Mix. 15s 1350 rpm, 90s rest.		High Salt Buffer	(mM or %)		Water	24.85		Water	12.4
Wash 1X H. Salt or H. Str, 2X NT2.		Tris-HCl, pH 7.5	15		10X Lig. Buffer	3
Resuspend beads in 70 µL of 5'PNK reaction. Incubate in thermomixer at 37° for 15', 15 s 1000 RPM, 15 s rest.		EDTA	5		1M DTT	0.15		RT Master Mix	Volume ul
Wash 2X NT2 and step down volume in NT2.		Triton X100	1		SuperasIN	0.05		5x Superscript IV	4
Resuspend beads in 70 µL of 5' ligation reaction. Incubate at 16° for 2 h, 15 s 1350 RPM, 90 s rest.		Na-deoxycholate	1		3' Linker (1 µM)	1		10mM DNTPs	1
		SDS	0.001		RNA Ligase I	1		1M DTT	0.1
RNA capture (~6 h)		NaCl	1000					SuperaseIN	0.1
Wash 1-2X with NT2 and step down volume in NT1. Optionally freeze 10% for WB.					pH 7.5 PNK buffer (10x)	Final (mM)		Superscript IV	0.5
Resuspend beads in 20 µL 1.6X LDS. Heat 75° for 15min.		Low Salt Buffer	(mM or %)		Tris pH 7.5	500		Water	1
Run samples in NuPAGE gel, 180V 30-50 minutes, transfer to .45 µm nitrocellulose at 400 mA for 27'.		Tris-HCl, pH 7.5	15		MgCl2	50
Rinse membrane 1xPBS, scan on Odessy CLx (lowest quality/resolution OK)		EDTA	5					SSIV RT Program	Min
For each sample, add 375 µL PK buffer and 25 µL of Proteinase K (Ambion, 20mg/mL) to a DNA LoBind tube (Eppendorf).					PNK 5' Phosphorylation mix	Volume (ul)		53°	50
Place the nitrocellulose on PBS-soaked filter paper and cut with a scalpel in each hand.		NT2 Buffer	(mM or %)		PEG400	12		55°	10
We usually cut the minimal region and everything higher.		Tris-HCl, pH 7.5	50		Water	43.7		80°	5
Use a scalpel to transfer the slices of membrane to the Proteinase K mixture.		NaCl	150		10X pH 7.5 PNK buffer	6		4°	Infinite
Incubate at 50-55° for 45min in thermomixer. 15s 900rpm, 45s rest.		MgCl2	1		10 mM ATP	6
Wash 20 µL of oligo(dT)-dynabeads with BIB and leave in 600 µL BIB.		NP-40	0.0005		1M DTT	0.3		Biotin-IP Buff. (BIB)	(M or %)
Transfer Proteinase K extract to the oligo(dT) mixture in a DNA LoBind tube. 20 min at 4° with rotation.					SuperasIN	1		Tris-HCl, pH 7.5	0.1
Wash 1X BIB, transfer to PCR tube, wash 2X NT2, and 3X with 4° PBS. Include RNAse inhibitor.		Nuclease Digestion Buffer	Volume (ul)		PNK	3		NaCl	1
		Dilute Nuclease w/NT2	50					Tween-20	0.001
Reverse transcription (2h)		PEG400	10					EDTA	0.001
Resuspend dT-beads in 12.4 µL water and 3 µL cDNA synthesis primer.
Heat 95° 3' and transfer 13.3 µL sup to new PCR tube.
Place tubes at 4° for 5min.
Add the rest of the annealing mix (6.7 µL). Incubate 53° for 40 min, 55° for 10 min, 80° for 10 min.

## Sheet: RT to libraries
PCR and clean-up (~4 h)
Create an 8-reaction master mix of PCR mix without RT product.
Distribute 47 µL of PCR1 mix to 7 tubes and add ≤ 3.3 µL RT product to each.
Run PCR program and stop a few reactions into the exponential phase. Reactions should not start to plateau.
Purify PCR reactions using a NucleoSpin® Gel and PCR Clean-up kit (MACHEREY-NAGEL).
Instead of the kit's wash buffer, use freshly prepared 85% ethanol.
Libraries are ready for quantification and sequencing.
PCR Mix	µL	x6	x8
PrimeSTAR Max DNA polymerase 2X	25	150	200	Phusion polymerase (NEB) also works.
P3solexa/P6solexa (20 µM)	1.25	7.5	10
33x SybrGreen I	1	6	8
RT product	3	18	24
Water	19.75	118.5	158
Sum	50	300	400
PCR Progam
98°	10 s
98°	5 s
65°	5 s
72°	45 s
12-18 cylces
Optional: we somteimes performed 9 cycles as above and the rest as below:
98°	5 s
68°	50 s
~5-8 cylces

## Sheet: XL rate quantfication
The RNA quantification method is very similar to library generation and uses the same buffers.
Standards for RNA and protein absolute quantification
Create an RNA standard by UV cross-linking hnRNP C, purifying a large amount, aliquoting and quantifying by quantitative western blot (see methods section).
Create a protein standard by making a two-fold dilution series of the desired epitope and aliquoting into single-use striptubes of ~15 µL (see methods section).
UV Crosslinking (1 h)
Remove media, wash cells once with 4°-16° PBS and aspirate PBS.
Place dish on ice, remove lid and UV cross-link 0.3J/cm2
Add ~1 ml CLIP lysis buffer per 15 cm plate and scrape to collect.
Freeze in dry ice and store at -80°.
IP and RNA modification (1-2 days)
Thaw lysates by hand and then keep at 4°.
Sonicate lysate for 20-30 seconds at 7 second bursts with microtip sonicator at 10% power
Spin lysate at 14 krcf for 10 min at 4°; transfer cleared lysate to new tube
Add lysates to anti-HA or antibody-precojugated protein G beads. IP 1 h at 4°.
Wash beads 1X High Str, 1X High Salt, 10min each at 4° w/rotation, then 1X Low Salt (1 mL all)
(Note: the above IP and washes can be performed robotically in a KingFisher machine with no visible effect.)
Perform nuclease digestion: 30°, 15s 1350 rpm, 45s rest, for 3-10 minutes with 0.01-0.1 U/µL RNAse ONE.
Remove RNAse mixture and add 1 mL of 4° High Str buffer to deactivate RNAse ONE.
Wash beads 2X 1 mL NT2, then step down volume in NT2.
Resuspend beads in 70 µL of 5'PNK reaction. Incubate in thermomixer at 37° for 15', 15 s 1000 RPM, 15 s rest.
Wash 2X NT2 and step down volume in NT2.
Resuspend beads in 70 µL of 5' ligation reaction. Incubate at 16° overnight, 15 s 1350 RPM, 90 s rest.
Gel (~6 h)
Wash 1-2X NT2 and step down volume in NT2.
Thaw aliquot of RNA standard (cross-linked hnRNP C, frozen in 1.6X LDS), and PCR striptubes of pre-aliquoted protein standard.
Add 10 µL of protein standard PCR tubes to a set of striptubes with 10 µL 1.6X LDS using a multichannel pipette.
Resuspend beads in 20 µL 1.6X LDS. Heat all samples at 75° for 15min, applying intermittent shaking to samples with beads.
Run samples in NuPAGE gel @180V 30-50 minutes, transfer to nitrocellulose (.45 um) at 400 mA for 27'.
Place membrane in PBS, scan on Odessy CLx (lowest quality/resolution OK)
Perform a western blot against the epitope on the purified proteins and protein standard.
Calculation (1 h)
Fit the protein standards to a hyperbolic curve. The fit should be very good.
Use the hyperbolic curve to estimate immunopurified protein running in the non-cross-linked protein band. Let this amount be “P”.
Divide the fmols of RNA in the RNA standard by the observed L5 signal to obtain fmols RNA per fluorescence unit. Let this amount be “F”.
Determine the amount of cross-linked RNA in immunopurified samples by multiplying fluorescence by the fmols/fluorescence of the RNA standard. Let this amount be “R”, calculated as R = (observed fluorescence for RNA) * F.
Add the fmols of cross-linked RNA to the fmols of monomeric, un-cross-linked protein to obtain the total amount of protein. Let this amount be “Pt”, calculated as Pt = R + P.
Divide the fmols of RNA by the total amount of protein to obtain the fraction cross-linked and ligated. This is calculated as R/Pt.
Multiply by 2 to adjust for ~50% ligation efficiency. So the cross-link rate is 2*R/Pt, or 2*R/(R + P).

## Sheet: L5 linkers
Name	Barcode	Barcode #	Notes	Sequence
Hybrid_2_L5_IPC	CGATGT	2		CTTGTGTGTGTGAAGCGAAGGGTACGATGTrNrNrNrNrNrNrN
Hybrid_3_L5_IPC	TTAGGC	3		/5AzideN/CTTGTGTGTGTGAAGCGAAGGGTATTAGGCrNrNrNrNrNrNrN
Hyb_4_L5_IPC	TACAAG	4		CTTGTGTGTGTGAAGCGAAGGGTATACAAGrNrNrNrNrNrNrN
Hyb_4_L5_IPC	GTCGTC	5		/5AzideN/CTTGTGTGTGTGAAGCGAAGGGTAGTCGTCrNrNrNrNrNrNrN
Hyb_4_L5_IPC	TAGTTG	6		/5AzideN/CTTGTGTGTGTGAAGCGAAGGGTATAGTTGrNrNrNrNrNrNrN
Hyb_4_L5_IPC	CACTGT	7		CTTGTGTGTGTGAAGCGAAGGGTACACTGTrNrNrNrNrNrNrN
Hyb_4_L5_IPC	GCTGTA	8		CTTGTGTGTGTGAAGCGAAGGGTAGCTGTArNrNrNrNrNrNrN
Hyb_4_L5_IPC	TGCCGA	9		CTTGTGTGTGTGAAGCGAAGGGTATGCCGArNrNrNrNrNrNrN
Hyb_4_L5_IPC	GCTCAT	10		CTTGTGTGTGTGAAGCGAAGGGTAGCTCATrNrNrNrNrNrNrN
Hyb_4_L5_IPC	TGTTGG	11		CTTGTGTGTGTGAAGCGAAGGGTATGTTGGrNrNrNrNrNrNrN
Hyb_4_L5_IPC	CGATTA	12		CTTGTGTGTGTGAAGCGAAGGGTACGATTArNrNrNrNrNrNrN
Azide_Hyb_12_L5_IPC	CGATTA	12		/5AzideN/CT TGT GTG TGT GAA GCG AAG GGT ACG ATT ArNrN rNrNrN rNrN
Hyb_13_L5_IPC	GCCATG	13		CTTGTGTGTGTGAAGCGAAGGGTAGCCATGrNrNrNrNrNrNrN
Hyb_14_L5_IPC	CCACTC	14		CTTGTGTGTGTGAAGCGAAGGGTACCACTCrNrNrNrNrNrNrN
Hyb_15_L5_IPC	TGAGTG	15		CTTGTGTGTGTGAAGCGAAGGGTATGAGTGrNrNrNrNrNrNrN
Hyb_16_L5_IPC	TCTGAG	16		CTTGTGTGTGTGAAGCGAAGGGTATCTGAGrNrNrNrNrNrNrN
Hyb_17_L5_IPC	AGCTAG	17		CTTGTGTGTGTGAAGCGAAGGGTAAGCTAGrNrNrNrNrNrNrN
Azide_Hyb_17_L5_IPC	AGCTAG	17		/5AzideN/CT TGT GTG TGT GAA GCG AAG GGT AAG CTA GrNrN rNrNrN rNrN
Hyb_18_L5_IPC	ATCGTG	18	Matches Illumina RPI1	CTTGTGTGTGTGAAGCGAAGGGTAATCGTGrNrNrNrNrNrNrN
Hyb_19_L5_IPC	GTAGCC	19		CTTGTGTGTGTGAAGCGAAGGGTAGTAGCCrNrNrNrNrNrNrN
Hyb_20_L5_IPC	CGAAAC	20		CTTGTGTGTGTGAAGCGAAGGGTACGAAACrNrNrNrNrNrNrN
Hyb_21_L5_IPC	GCCTAA	21		CTTGTGTGTGTGAAGCGAAGGGTAGCCTAArNrNrNrNrNrNrN
Hyb_22_L5_IPC	GCGGAC	22		CTTGTGTGTGTGAAGCGAAGGGTAGCGGACrNrNrNrNrNrNrN
Hyb_23_L5_IPC	CTGATC	23		CTTGTGTGTGTGAAGCGAAGGGTACTGATCrNrNrNrNrNrNrN
Azide_Hyb_23_L5_IPC	CTGATC	23		/5AzideN/CT TGT GTG TGT GAA GCG AAG GGT ACT GAT CrNrN rNrNrN rNrN
Hyb_24_L5_IPC	CCGGTG	24		CTTGTGTGTGTGAAGCGAAGGGTACCGGTGrNrNrNrNrNrNrN
Hyb_25_L5_IPC	TGGTCA	25		CTTGTGTGTGTGAAGCGAAGGGTATGGTCArNrNrNrNrNrNrN
Hyb_26_L5_IPC	GGCCAC	26		CTTGTGTGTGTGAAGCGAAGGGTAGGCCACrNrNrNrNrNrNrN
Hyb_27_L5_IPC	GTATAG	27		CTTGTGTGTGTGAAGCGAAGGGTAGTATAGrNrNrNrNrNrNrN

## Sheet: PCR standards
Name	cDNA standard sequence	P6 barcode	Notes
P6_SII_1	CTTGTGTGTGAAGCGAAGGGTATATAATNNNSSSGGACGATATGGACCTCACCT	TATAAT	No overlap with L5s
P6_SII_2	CTTGTGTGTGAAGCGAAGGGTACTTGTANNNSSSGGACGATATGGACCTCACCT	CTTGTA	Overlaps with L5 BC2
P6_SII_3	CTTGTGTGTGAAGCGAAGGGTATAATCGNNNSSSGGACGATATGGACCTCACCT	TAATCG	No overlap with L5s
P6_SII_4	CTTGTGTGTGAAGCGAAGGGTACAACTANNNSSSGGACGATATGGACCTCACCT	CAACTA	No overlap with L5s
P6_SII_5	CTTGTGTGTGAAGCGAAGGGTAACAGTGNNNSSSGGACGATATGGACCTCACCT	ACAGTG	No overlap with L5s
P6_SII_6	CTTGTGTGTGAAGCGAAGGGTATCGAAGNNNSSSGGACGATATGGACCTCACCT	TCGAAG	No overlap with L5s
P6_SII_7	CTTGTGTGTGAAGCGAAGGGTATCATTCNNNSSSGGACGATATGGACCTCACCT	TCATTC	No overlap with L5s
P6_SII_8	CTTGTGTGTGAAGCGAAGGGTACGATGTNNNSSSGGACGATATGGACCTCACCT	CGATGT	No overlap with L5s
P6_SII_9	CTTGTGTGTGAAGCGAAGGGTAGCCAATNNNSSSGGACGATATGGACCTCACCT	GCCAAT	No overlap with L5s
P6_SII_10	CTTGTGTGTGAAGCGAAGGGTAGTAGAGNNNSSSGGACGATATGGACCTCACCT	GTAGAG	No overlap with L5s
P6_SII_11	CTTGTGTGTGAAGCGAAGGGTATACAGCNNNSSSGGACGATATGGACCTCACCT	TACAGC	No overlap with L5s
P6_SII_12	CTTGTGTGTGAAGCGAAGGGTACGTACGNNNSSSGGACGATATGGACCTCACCT	CGTACG	No overlap with L5s
P6_SII_13	CTTGTGTGTGAAGCGAAGGGTAGAGTGGNNNSSSGGACGATATGGACCTCACCT	GAGTGG	No overlap with L5s
P6_SII_14	CTTGTGTGTGAAGCGAAGGGTACCGTCCNNNSSSGGACGATATGGACCTCACCT	CCGTCC	No overlap with L5s
P6_SII_15	CTTGTGTGTGAAGCGAAGGGTAAGTTCCNNNSSSGGACGATATGGACCTCACCT	AGTTCC	No overlap with L5s
P6_SII_16	CTTGTGTGTGAAGCGAAGGGTACCAACANNNSSSGGACGATATGGACCTCACCT	CCAACA	No overlap with L5s
P6_SII_17	CTTGTGTGTGAAGCGAAGGGTAGACGACNNNSSSGGACGATATGGACCTCACCT	GACGAC	No overlap with L5s
P6_SII_18	CTTGTGTGTGAAGCGAAGGGTAACTGATNNNSSSGGACGATATGGACCTCACCT	ACTGAT	No overlap with L5s
P6_SII_19	CTTGTGTGTGAAGCGAAGGGTATCGGCANNNSSSGGACGATATGGACCTCACCT	TCGGCA	No overlap with L5s
P6_SII_20	CTTGTGTGTGAAGCGAAGGGTAATCACGNNNSSSGGACGATATGGACCTCACCT	ATCACG	No overlap with L5s
	Stitched oligos:
	CTTGTGTGTGAAGCGAAGGGTATATAATNNNSSSGGACGATATGGACCTCACCT TTCCTNNNNNNNNNNAGATCGGAAGAGCGGTTCAGTA
	After P6/P3 solexa:
	AATGATACGGCGACCACCGAGATCTACACTCTTTCCCCTTGTGTGTGAAGCGAAGGGTATATAATNNNSSSGGACGATATGGACCTCACCTTTCCTNNNNNNNNNNAGATCGGAAGAGCGGTTCAGCAGGAATGCCGAGACCGATCTCGTATGCCGTCTTCTGCTTG
	38 bp insert
	167 after p6/p3 solexa pcr

## Sheet: Other oligos
Category	Name	Sequence	Length/notes	Notes
PCR Primers	P3.tall.V4/RT primer	GGCATTCCTGCTGAACCGCTCTTCCGATCT
	P6.tall.V4	CTCTTTCCCCTTGTGTGTGAAGCGAAGGGTA
	P3/P6 solexa dimer=120 nt. With L3+L5 barcodes (9 nt) + random rN L5 (7 nt) -> 136 nt.
	P3solexa/PE PCR Primer 2.0 (obsolete)	CAAGCAGAAGACGGCATACGAGATCGGTCTCGGCATTCCTGCTGAACCGCTCTTCCGATCT	61 nt	GCTCTTCCGATCT is the very end of PE Read 1 sequencing primer and obsolete multiplex read 1 sequencing primer. P3solexa is PE PCR Primer 2.0 (obsolete)
	P6solexa	AATGATACGGCGACCACCGAGATCTACACTCTTTCCCCTTGTGTGTGAAGCGAAGGGTA	59 nt
Sequencing primers
	P6seq sequencing primer	CACTCTTTCCCCTTGTGTGTGAAGCGAAGGGTA
	For comparison, Illumina's PE Read 1 Sequencing Primer	ACACTCTTTCCCTACACGACGCTCTTCCGATCT		Not used in this protocol.
	PE Read 2 Sequencing Primer	CGGTCTCGGCATTCCTGCTGAACCGCTCTTCCGATCT
Purification oligos
	antiL5_azide_24bp	/5AzideN/TACCCTTCGCTTCACACACACAAG
	biotin-anti-L5/rcL5-biotin-RNA	/5BiosG/rUrArCrCrCrUrUrCrGrCrUrUrCrArCrArCrArCrArCrArArG
Shift oligos			Length
	antiL5_azide_24bp/αL5	/5AzideN/TACCCTTCGCTTCACACACACAAG	24 nt
	rcL3_BC12_azide_28/αL3	/5AzideN/TTTTTCTGAACCGCTCTTCCGATCTCAG	28 nt	Used for all L3 barcodes.
	antiL3antiL5 staple	TTTTTCTGAACCGCTCTTCCGATCTCAG AAA TACCCTTCGCTTCACACACACAAG
L3 adapters
			Barcode as it appears in read 2 reads
	L3_9_TGA	TGAAGATCGGAAGAGCGGTTCAGAAAAAAAAAAAA/iAzideN/AAAAAAAAAAAA/3Bio/-3′	TCA
	L3_10_ACT	ACTAGATCGGAAGAGCGGTTCAGAAAAAAAAAAAA/iAzideN/AAAAAAAAAAAA/3Bio/-3′	AGT
	L3_11_GTT	GTTAGATCGGAAGAGCGGTTCAGAAAAAAAAAAAA/iAzideN/AAAAAAAAAAAA/3Bio/-3′	AAC
	L3_12_CTG	CTGAGATCGGAAGAGCGGTTCAGAAAAAAAAAAAA/iAzideN/AAAAAAAAAAAA/3Bio/-3′	CAG
	Original irCLIP adapter	AGATCGGAAGAGCGGTTCAGAAAAAAAAAAAA/iAzideN/AAAAAAAAAAAA/3Bio/-3′

## Sheet: Cloning primers
Gene name	Name	Sequence	Purpose
A1CF	L_A1CF	ACATCATCACCACCATCATGGATCCATGGAATCAAATCACAAATCCGGG	Amplification of CDS
A1CF	R_A1CF	CCACACTGGACTAGTGGATCTCAGAAGGTGCCATATCCATCC	Amplification of CDS
A1CF	34K_0R_A1CF	TCCATTTTTCTGGACCAAGCTATATCCTGTGC	Site directed mutagenesis
A1CF	34K_1L_A1CF	TTGGTCCAGAAAAATGGACAAAGAAAATATGGTGGC	Site directed mutagenesis
A1CF	A1CF_aa200F	gaggaaactgctaccagg	Sequencing primer
A1CF	A1CF_aa500R	gattgcaggattctggct	Sequencing primer
BARD1	BARD1_235F	aagaggaatctaagcaaaag	Sequencing primer
BARD1	BARD1_410F	cctcagcaatgaagctg	Sequencing primer
BCLAF1	L_BCLAF1	ACATCATCACCACCATCATGGATCCATGGGTCGCTCCAATTCTAGATC	Amplification of CDS
BCLAF1	R_BCLAF1	CCACACTGGACTAGTGGATCTTATTCCTTTTCTTCCTTGCGTCTG	Amplification of CDS
BCLAF1	161K_0R_BCLAF1	TTGTTTTTTCTGAGACCCTCGTCTTTTAGAAACA	Site directed mutagenesis
BCLAF1	161K_1L_BCLAF1	GGGTCTCAGAAAAAACAAACCAAAAAAGCTGAAGGG	Site directed mutagenesis
BCLAF1	BCLAF1_seq_1F	gagtccgttgaaaagtaaatc	Sequencing primer
BCLAF1	BCLAF1_seq_2F	agtacaagtccaaagtttcac	Sequencing primer
BCLAF1	BCLAF1_seq_3F	caagtaccctgaggaagc	Sequencing primer
BRCA1	BRCA1_165F	actctgaggacaaagc	Sequencing primer
BRCA1	BRCA1_390F	ttaggttctgatgactc	Sequencing primer
BRCA1	BRCA1_620F	cttctaccaggcatattc	Sequencing primer
BRCA1	BRCA1_850F	cttgatgctcagtatttg	Sequencing primer
BRCA1	BRCA1_1080F	cagagggccaaaattg	Sequencing primer
BRCA1	BRCA1_1315F	ccaggatcctttcttg	Sequencing primer
BRCA1	BRCA1_1530F	taaggttgttgatgtggag	Sequencing primer
BRCA1	BRCA1_1700F	aacagatgctgagtttg	Sequencing primer
CNOT1	L_CNOT1	ACATCATCACCACCATCATGGATCCATGAATCTTGACTCGCTCTCGC	Amplification of CDS
CNOT1	R_CNOT1	CCACACTGGACTAGTGGATCTCAAACATCGTGTTGAGAATATAACAGAA	Amplification of CDS
CNOT1	499H_0R_CNOT1	TTCATGGTGCAAGGTATGCCAAGAGGTGTTAATTT	Site directed mutagenesis
CNOT1	499H_1L_CNOT1	CATACCTTGCACCATGAACTTATCTCCACTCTGA	Site directed mutagenesis
CNOT1	CNOT1_aa300F	atgatggctcgaactc	Sequencing primer
CNOT1	CNOT1_aa500F	cataccttgcgccatg	Sequencing primer
CNOT1	CNOT1_aa750F	ccaaatttgggttctgca	Sequencing primer
CNOT1	CNOT1_aa1000F	agtatattgagtatggacagc	Sequencing primer
CNOT1	CNOT1_aa1250F	ccaaagtcttagaatctagc	Sequencing primer
CRNKL1	L_CRNKL1	ACATCATCACCACCATCATGGATCCATGACGGCAACAGTGGAGAA	Amplification of CDS
CRNKL1	R_CRNKL1	CCACACTGGACTAGTGGATCTTAGGATTCACTCTCATCGACGTC	Amplification of CDS
CRNKL1	128F_0R_CRNKL1	CAAACAGAATCTCGGAACCGGAAGCG	Site directed mutagenesis
CRNKL1	128F_1L_CRNKL1	GTTCCGAGATTCTGTTTGTTTTCTGAAAGCTTTGTG	Site directed mutagenesis
CRNKL1	CRNKL1_aa100F	caagcgagaggtcaaag	Sequencing primer
CRNKL1	CRNKL1_aa215F	acctcaacagaagatcaca	Sequencing primer
CRNKL1	CRNKL1_aa400F	acggaaagtgtatgaga	Sequencing primer
CSRP1	F_FHH_CSRP1_pGEX6_bamHI_XhoI	TTCCAGGGGCCCCTGGGATCCGATTATAAAGATGACGACGAT	Cloning primer
CSRP1	R_FHH_CSRP1_pGEX6_bamHI_XhoI	GTCACGATGCGGCCGCTCGAGCTCAGAGTGGACCAAGG	Cloning primer
DCP1B	L_DCP1B	ACATCATCACCACCATCATGGATCCATGGCTGCTGTAGCAGCTG	Amplification of CDS
DCP1B	R_DCP1B	CCACACTGGACTAGTGGATCCATAGTCTTTTTCATAGCTGCTTGC	Amplification of CDS
DCP1B	252H_0R_DCP1B	TTGTTGATGGTGGAGGGTCTGCGGC	Site directed mutagenesis
DCP1B	252H_1L_DCP1B	ACCCTCCACCATCAACAACAGCAGCAACAAC	Site directed mutagenesis
DCP1B	DCP1B_seq_1F	acaacgaatccctcagcc	Sequencing primer
DCP1B	DCP1B_seq_2F	ttaacggatcactgccgc	Sequencing primer
DDX3X	L_DDX3X	ACATCATCACCACCATCATGGATCCATGAGTCATGTGGCAGTGGAAA	Amplification of CDS
DDX3X	R_DDX3X	CCACACTGGACTAGTGGATCTCAGTTACCCCACCAGTCAAC	Amplification of CDS
DDX3X	528C_0R_DDX3X	ACCAATACAATGTACATATTCTTCAATATCACTTGGCAA	Site directed mutagenesis
DDX3X	528C_1L_DDX3X	TATGTACATTGTATTGGTCGTACGGGACG	Site directed mutagenesis
DDX3X	DDX3X_aa200F	ctccagtgcaaaagcatg	Sequencing primer
DDX3X	DDX3X_aa400F	tatcttcttggctgtagg	Sequencing primer
DDX50	L_DDX50	ACATCATCACCACCATCATGGATCCATGCCTGGGAAACTCCTCTG	Amplification of CDS
DDX50	R_DDX50	CCACACTGGACTAGTGGATCTCAGTCAAAACTCCGTTTGTGG	Amplification of CDS
DDX50	257Q_0R_DDX50	ACCATTTTGAATATGATTAATTTGGCTTTGATATGATGTTCC	Site directed mutagenesis
DDX50	257Q_1L_DDX50	AATCATATTCAAAATGGTATTGACATCTTGGTTGGA	Site directed mutagenesis
DDX50	DDX50_aa200F	caggaaagacattctcttttg	Sequencing primer
DDX50	DDX50_aa400F	ttctgtgagaccaagaag	Sequencing primer
DICER1	L_DICER1	ACATCATCACCACCATCATGGATCCAAAAGCCCTGCTTTGCAACC	Amplification of CDS
DICER1	R_DICER1	CCACACTGGACTAGTGGATCTCAGCTATTGGGAACCTGAGGT	Amplification of CDS
DICER1	943Q_0R_DICER1	ATAAAATTGATGAGGCTGATCAAAATTGCGATATC	Site directed mutagenesis
DICER1	943Q_1L_DICER1	CAGCCTCATCAATTTTATGTAGCTGATGTGTACACTGA	Site directed mutagenesis
DICER1	DICER1_aa200F	tgtccatcatgtcctcgc	Sequencing primer
DICER1	DICER1_aa375F	gacctgaaatttgtaactcctaaag	Sequencing primer
DICER1	DICER1_aa600F	gatgatgacgttttcccacc	Sequencing primer
DICER1	DICER1_aa800F	acctcagattccacactttc	Sequencing primer
DICER1	DICER1_aa1000F	cacctcgacatttgaatcag	Sequencing primer
DICER1	DICER1_aa1200F	ccaactacctcatattccattc	Sequencing primer
DICER1	DICER1_aa1400F	caaaagactgcatgctgg	Sequencing primer
DICER1	DICER1_aa1600F	caaaagaacctttcagtgag	Sequencing primer
DICER1	DICER1_aa1800F	aggatattgaagttccaaag	Sequencing primer
DIS3	L_DIS3	ACATCATCACCACCATCATGGATCCATGCTCAAGTCCAAGACGTTCT	Amplification of CDS
DIS3	R_DIS3	CCACACTGGACTAGTGGATCCTATTTTCCAAGCTTCATCTTCTTTTTCTTT	Amplification of CDS
DIS3	382Q_0R_DIS3	GCGAATTTGAGGGATTCTCTTATCAGCAGGTG	Site directed mutagenesis
DIS3	382Q_1L_DIS3	AGAATCCCTCAAATTCGCATAGAAACCAGACAGG	Site directed mutagenesis
DIS3	DIS3_aa200F	ccatagaagaaggaatacc	Sequencing primer
DIS3	DIS3_aa420F	ttggagagaaagagactga	Sequencing primer
DIS3	DIS3_aa650F	gatcctatagatctgcag	Sequencing primer
DIS3	DIS3_aa820F	tccggcacaaaatggc	Sequencing primer
EEF1B2	L_EEF1B2	ACATCATCACCACCATCATGGATCCATGGGTTTCGGAGACCTGAAAA	Amplification of CDS
EEF1B2	R_EEF1B2	CCACACTGGACTAGTGGATCTTAGATCTTGTTGAAAGCAGCCAC	Amplification of CDS
EEF1B2	43G_0R_EEF1B2	CGGTGGGCCGGACACGGCTTCAAATACTGC	Site directed mutagenesis
EEF1B2	43G_1L_EEF1B2	GCCGTGTCCGGCCCACCGCCTGC	Site directed mutagenesis
EIF1AX	L_EIF1AX	ACATCATCACCACCATCATGGATCCATGCCCAAGAATAAAGGTAAAGGAG	Amplification of CDS
EIF1AX	R_EIF1AX	CCACACTGGACTAGTGGATCTTAGATGTCATCAATATCTTCATCATCATCTC	Amplification of CDS
EIF1AX	9D_0R_EIF1AX	GTTTTTATCTCCTTTACCTTTATTCTTGGGCAT	Site directed mutagenesis
EIF1AX	9D_1L_EIF1AX	GGTAAAGGAGATAAAAACAGACGCAGGGGTAAG	Site directed mutagenesis
FUBP1	L_FUBP1	ACATCATCACCACCATCATGGATCCATGGCAGACTATTCAACAGTGC	Amplification of CDS
FUBP1	R_FUBP1	CCACACTGGACTAGTGGATCCTACAGAGCTAGTTCTATACTGGCTG	Amplification of CDS
FUBP1	429C_0R_FUBP1	AGTGCCACAAATTGTAAATAACTTCATATTAGGATCTGCATTTG	Site directed mutagenesis
FUBP1	429C_1L_FUBP1	TTTACAATTTGTGGCACTCCACAACAGAT	Site directed mutagenesis
FUBP1	FUBP1_aa230F	cactggtgctgacaaac	Sequencing primer
HNRNPCL1	L_HNRNPCL1	ACATCATCACCACCATCATGGATCCATGGCCAGCAACGTTACCA	Amplification of CDS
HNRNPCL1	R_HNRNPCL1	CCACACTGGACTAGTGGATCTTAAGAGTCATCCTGGCCATTGG	Amplification of CDS
HNRNPCL1	99Q_0R_HNRNPCL1	TGCTGATTGTTTCACACCTGCGTTTCCTC	Site directed mutagenesis
HNRNPCL1	99Q_1L_HNRNPCL1	GGTGTGAAACAATCAGCAGCGGAGATGTAC	Site directed mutagenesis
IGF2BP1	L_IGF2BP1	ACATCATCACCACCATCATGGATCCATGAACAAGCTTTACATCGGCAA	Amplification of CDS
IGF2BP1	R_IGF2BP1	CCACACTGGACTAGTGGATCTCACTTCCTCCGTGCCTG	Amplification of CDS
IGF2BP1	452C_0R_IGF2BP1	AACCATACAAACTTTGGAGTCAGGTGTTTCG	Site directed mutagenesis
IGF2BP1	452C_1L_IGF2BP1	TCCAAAGTTTGTATGGTTATCATCACTGGACCG	Site directed mutagenesis
KHDRBS2	L_KHDRBS2	ACATCATCACCACCATCATGGATCCATGGAAGAGGAGAAATATTTGCCTGA	Amplification of CDS
KHDRBS2	R_KHDRBS2	CCACACTGGACTAGTGGATCTCAATATCTACCATAGGGGTGTTCC	Amplification of CDS
KHDRBS2	168C_0R_KHDRBS2	TTCCTGACAAATTTCATCATTGTAGTCAGGAACCAG	Site directed mutagenesis
KHDRBS2	168C_1L_KHDRBS2	GATGAAATTTGTCAGGAACAACTACGTGAATTATC	Site directed mutagenesis
KPNB1	L_KPNB1	ACATCATCACCACCATCATGGATCCATGGAGCTGATCACCATTCTCG	Amplification of CDS
KPNB1	R_KPNB1	CCACACTGGACTAGTGGATCTCAAGCTTGGTTCTTCAGTTTCC	Amplification of CDS
KPNB1	552F_0R_KPNB1	GATGACAAAAGTCGTTTTCTGGACAGCAGG	Site directed mutagenesis
KPNB1	552F_1L_KPNB1	AAAACGACTTTTGTCATCATGGAACGACTGC	Site directed mutagenesis
KPNB1	KPNB1_aa200F	aatgcactcctgaactc	Sequencing primer
KPNB1	KPNB1_aa400F	agcccagtcagctcaaac	Sequencing primer
KPNB1	KPNB1_aa850R	cgcccttcagttaacaattc	Sequencing primer
NOVA1	L_NOVA1	ACATCATCACCACCATCATGGATCCATGATGGCGGCAGCTCC	Amplification of CDS
NOVA1	R_NOVA1	CCACACTGGACTAGTGGATCACCCACTTTCTGAGGATTGGC	Amplification of CDS
NOVA1	146C_0R_NOVA1	TTTGATGCAATCTGGATTAACGGTGGTCTGG	Site directed mutagenesis
NOVA1	146C_1L_NOVA1	AATCCAGATTGCATCAAACAAACATTGCCATCT	Site directed mutagenesis
NUFIP1	L_NUFIP1	ACATCATCACCACCATCATGGATCCGCTGAGCCGACTAGTGATTTC	Amplification of CDS
NUFIP1	R_NUFIP1	CCACACTGGACTAGTGGATCCTATACATCTTTACTTTTCGCAGAATTAGTATC	Amplification of CDS
NUFIP1	474W_0R_NUFIP1	GATGTACCAAACACACTGCAAAATCACATTTCTTTC	Site directed mutagenesis
NUFIP1	474W_1L_NUFIP1	CAGTGTGTTTGGTACATCATCAAAAAAGACTTTTTTGG	Site directed mutagenesis
PABPC4L	L_PABPC4L	ACATCATCACCACCATCATGGATCCATGAATGTAGCAGCCAAGTACCG	Amplification of CDS
PABPC4L	R_PABPC4L	CCACACTGGACTAGTGGATCCTAGTGTCTCTGGGCCAAGG	Amplification of CDS
PABPC4L	312K_0R_PABPC4L	AGAAAATTTGTTTCGTAGTTTTTCATCATCGATGG	Site directed mutagenesis
PABPC4L	312K_1L_PABPC4L	CTACGAAACAAATTTTCTTCATTTGGATCAATTAGCAGAG	Site directed mutagenesis
pTRE5	pTRE5	CGCCTGGAGACGCCATCC	Sequencing primer
RARS2	L_RARS2	ACATCATCACCACCATCATGGATCCATGGCGTGCGGCTTTC	Amplification of CDS
RARS2	R_RARS2	CCACACTGGACTAGTGGATCTTACATCCTACATACAGGTGTTATTCCAA	Amplification of CDS
RARS2	6C_0L_RARS2	ACATCATCACCACCATCATGGATCCATGGCGTGCGGCTTT	Site directed mutagenesis
RARS2	6C_0R_RARS2	AGCGCGGCAAAAGCCGCACGCCAT	Site directed mutagenesis
RARS2	6C_1L_RARS2	TGCGGCTTTTGCCGCGCTATTGCTTG	Site directed mutagenesis
RARS2	6C_1R_RARS2	CCACACTGGACTAGTGGATCTTACATCCTACATACAGGTGTTATTCCAA	Site directed mutagenesis
RARS2	RARS2_aa200F	cctctacagcatctctttg	Sequencing primer
RBFOX1	L_RBFOX1	ACATCATCACCACCATCATGGATCCATGCTGGCGTCTCAAGGAG	Amplification of CDS
RBFOX1	R_RBFOX1	CCACACTGGACTAGTGGATCTTAGTATGGAGCAAAACGGTTGTATC	Amplification of CDS
RBFOX1	69T_0R_RBFOX1	CTCTGGCGTGGGGTGGGGATGAGGGG	Site directed mutagenesis
RBFOX1	69T_1L_RBFOX1	CCCCACCCCACGCCAGAGTACACAGGC	Site directed mutagenesis
RBM11	L_RBM11	ACATCATCACCACCATCATGGATCCATGTTCCCTGCTCAGGAGGA	Amplification of CDS
RBM11	R_RBM11	CCACACTGGACTAGTGGATCTCAGTATCTTTTCTTCTTCTTAGACTTTCG	Amplification of CDS
RBM11	74C_0R_RBM11	ATATAAACAAATTCCATTCAGCAAAGCTATGGC	Site directed mutagenesis
RBM11	74C_1L_RBM11	AATGGAATTTGTTTATATGGAAGACCAATTAACGTGC	Site directed mutagenesis
RBM39	L_RBM39	ACATCATCACCACCATCATGGATCCATGGCAGACGATATTGATATTGAAGC	Amplification of CDS
RBM39	R_RBM39	CCACACTGGACTAGTGGATCTCATCGTCTACTTGGAACCAGTAG	Amplification of CDS
RBM39	353I_0R_RBM39	ACCAGTTATTCCCAAATCAATTCCAGTCCTTTC	Site directed mutagenesis
RBM39	353I_1L_RBM39	GATTTGGGAATAACTGGTCGTCTTCAGTTAATGG	Site directed mutagenesis
RPL10	L_RPL10	ACATCATCACCACCATCATGGATCCATGGGCCGCCGCC	Amplification of CDS
RPL10	R_RPL10	CCACACTGGACTAGTGGATCTCATGAGTGCAGGGCCC	Amplification of CDS
RPL10	202S_0R_RPL10	GCCACGACTGGGGATGTACTTGACCCCAC	Site directed mutagenesis
RPL10	202S_1L_RPL10	TACATCCCCAGTCGTGGCCCTCTGGA	Site directed mutagenesis
RPL5	L_RPL5	ACATCATCACCACCATCATGGATCCATGGGGTTTGTTAAAGTTGTTAAGAATAAG	Amplification of CDS
RPL5	R_RPL5	CCACACTGGACTAGTGGATCTTAGCTCTCAGCAGCCCG	Amplification of CDS
RPL5	82K_0R_RPL5	TGGCAGTTTGTGTGCATACGCTGCGC	Site directed mutagenesis
RPL5	82K_1L_RPL5	TATGCACACAAACTGCCAAAATATGGTGTGAAGG	Site directed mutagenesis
RQCD1	L_RQCD1	ACATCATCACCACCATCATGGATCCATGCACAGCCTGGCGAC	Amplification of CDS
RQCD1	R_RQCD1	CCACACTGGACTAGTGGATCTCACTGAGGGGGCAGGG	Amplification of CDS
RQCD1	131L_0R_RQCD1	CTCAAAGAGACGTGTTTTGCTGACAGTGTG	Site directed mutagenesis
RQCD1	131L_1L_RQCD1	AAAACACGTCTCTTTGAGTATCTCCGGCTCA	Site directed mutagenesis
SF3B1	L_SF3B1	ACATCATCACCACCATCATGGATCCATGGCAAAAATCGCTAAAACCCA	Amplification of CDS
SF3B1	R_SF3B1	CCACACTGGACTAGTGGATCCTACAGGATGTAGTCCAGTTCGTAA	Amplification of CDS
SF3B1	700E_0R_SF3B1	TCTGACCTCCTGCTGCTCATCCACCAGG	Site directed mutagenesis
SF3B1	700E_1L_SF3B1	GAGCAGCAGGAGGTCAGAACCATCTCTGCC	Site directed mutagenesis
SF3B1	625H_0R_SF3B1	GGTATTATGCACGTACTCGTCCATGTTGTC	Site directed mutagenesis
SF3B1	625H_1L_SF3B1	GAGTACGTGCATAATACCACTGCTAGAGCATTCG	Site directed mutagenesis
SF3B1	625C_0R_SF3B1	GGTATTACACACGTACTCGTCCATGTTGTC	Site directed mutagenesis
SF3B1	625C_1L_SF3B1	GAGTACGTGTGTAATACCACTGCTAGAGCATTCG	Site directed mutagenesis
SF3B1	902K_0R_SF3B1	AGTCTGCTTCTGGAAAGCGTACAGAATGCC	Site directed mutagenesis
SF3B1	902K_1L_SF3B1	GCTTTCCAGAAGCAGACTACAGAAGACAGCG	Site directed mutagenesis
SF3B1	SF3B1_aa200F	ctcagccaccctcaaag	Sequencing primer
SF3B1	SF3B1_aa400F	ctgtccgatgaggaactc	Sequencing primer
SF3B1	SF3B1_aa600F	ggaaatcatttctaacctgg	Sequencing primer
SF3B1	SF3B1_aa800F	tgaggaaatgaagaaaatcg	Sequencing primer
SF3B1	SF3B1_aa1000F	gtgctgggctctatcct	Sequencing primer
SF3B1	SF3B1_aa1200F	atggattcggttgcg	Sequencing primer
SF3B1	SF3B1_aa800R	gcagaatttcagtcttgatataattag	Sequencing primer
SMAD4	SMAD4_200F	gcatcgacagagacatac	Sequencing primer
SRSF2	L_SRSF2	ACATCATCACCACCATCATGGATCCATGAGTTATGGCAGACCACCTC	Amplification of CDS
SRSF2	R_SRSF2	CCACACTGGACTAGTGGATCTTAACTACTAACGGCTCCTTCTTCTT	Amplification of CDS
SRSF2	95L_0R_SRSF2	ATCAGGTAGCCGCCCGTACCGCG	Site directed mutagenesis
SRSF2	95L_1L_SRSF2	TACGGGCGGCTACCTGATTCCCATCATAGCCG	Site directed mutagenesis
TDRKH	L_TDRKH	ACATCATCACCACCATCATGGATCCATGTCTACTGAACGGACTTCTTGG	Amplification of CDS
TDRKH	R_TDRKH	CCACACTGGACTAGTGGATCTCAGAGTAAGTAGTCATCTTCAAGGTTATC	Amplification of CDS
TDRKH	148C_0R_TDRKH	GATAGAACAAATTGTCTCGCCGCCTCTC	Site directed mutagenesis
TDRKH	148C_1L_TDRKH	GAGACAATTTGTTCTATCTGTAAGGCATCTGGAG	Site directed mutagenesis
TDRKH1	TDRKH1_aa200F	agaagatgaagaacttcgg	Sequencing primer
TDRKH1	TDRKH1_aa200R	actttctccagtatcaaatgc	Sequencing primer
U2AF1	L_U2AF1	ACATCATCACCACCATCATGGATCCATGGCGGAGTATCTGGCCT	Amplification of CDS
U2AF1	R_U2AF1	CCACACTGGACTAGTGGATCTCAGAATCGCCCAGATCTTTCA	Amplification of CDS
U2AF1	34F_0R_U2AF1	CAACCGAAAGCACCTGTCTCCATGACGA	Site directed mutagenesis
U2AF1	34F_1L_U2AF1	GACAGGTGCTTTCGGTTGCACAATAAACCGA	Site directed mutagenesis
UPF2	L_UPF2	ACATCATCACCACCATCATGGATCCATGCCAGCTGAGCGTAAAAAG	Amplification of CDS
UPF2	R_UPF2	CCACACTGGACTAGTGGATCTCAACGTCTCCTCCCACCA	Amplification of CDS
UPF2	1033D_0R_UPF2	TTCTTCATCATCCTCTTCAAGATTTTCTCCTTCTGT	Site directed mutagenesis
UPF2	1033D_1L_UPF2	GAAGAGGATGATGAAGAAGAAGAAGGTGGGGC	Site directed mutagenesis
UPF2	UPF2_aa135F	cttgggaacgacatcat	Sequencing primer
UPF2	UPF2_aa320F	atattgctggacttgtacc	Sequencing primer
UPF2	UPF2_aa480F	tttgtcccagccatcttg	Sequencing primer
UPF2	UPF2_aa780F	gtccggaaacttttgtac	Sequencing primer
Vector	pTRE5	CGCCTGGAGACGCCATCC	Sequencing primer
Vector	pSLX_seq1	TTTGCGTATTGGGCGC	Sequencing primer
Vector	pSLX_seq2	CGCCTTATCCGGTAACTAT	Sequencing primer
Vector	pSLX_seq3	TATCCGCCTCCATCCAG	Sequencing primer
Vector	pSLX_seq4	TTATTGTCTCATGAGCGG	Sequencing primer
Vector	Rev_MCS	AGGGAGAGGGGCGACCGG	Sequencing primer
Vector	pGEX_seq_upstream_of_GST	TAATCATCGGCTCGTATAATG	Sequencing primer
Vector	pGEX_3_primer	CCGGGAGCTGCATGTGTCAGAGG	Sequencing primer
Vector	gag_promoter_F	ctttatccagccctcac	Sequencing primer
Vector	pBABE/BRCA1_R	accctaactgacacacattcc	Sequencing primer
YTHDC2	L_YTHDC2	ACATCATCACCACCATCATGGATCCATGTCCAGGCCGAGCAG	Amplification of CDS
YTHDC2	R_YTHDC2	CCACACTGGACTAGTGGATCTCAATCAGTTGTGTTTTTTTCTCCCA	Amplification of CDS
YTHDC2	185K_0R_YTHDC2	ATCAAATTTGGATTCTCCTCTTTTCACTGGAATCT	Site directed mutagenesis
YTHDC2	185K_1L_YTHDC2	GGAGAATCCAAATTTGATTCTTTTAGGCAGTCTTTACCA	Site directed mutagenesis
YTHDC2	634K_0R_YTHDC2	AACAATTTTGTCATATCCAGGCAGAAAAATTAGTACT	Site directed mutagenesis
YTHDC2	634K_1L_YTHDC2	GGATATGACAAAATTGTTGGACTGAGAGATCGC	Site directed mutagenesis
YTHDC2	YTHDC2_aa170F	gactcaacaatggcatac	Sequencing primer
YTHDC2	YTHDC2_aa305F	ggagatagtacgttgtcg	Sequencing primer
YTHDC2	YTHDC2_aa500F	agtgttgattacagacatag	Sequencing primer
YTHDC2	YTHDC2_aa700F	ccaccaatattgctgaaac	Sequencing primer
YTHDC2	YTHDC2_aa900F	catatggcacttctcaga	Sequencing primer
YTHDC2	YTHDC2_aa1100F	gcagccttgaaacttg	Sequencing primer

## Sheet: Vendors, cat #s
Antibody	Species	Clonality	Company	Catalog	Application
A1CF antibody	Rabbit	Polyclonal	Aviva systems biology	OACD01340	WB
KHDRBS2 antibody	Rabbit	Polyclonal	Sigma	HPA037779	WB
RBFOX1 antibody	Rabbit	Polyclonal	Proteintech	22647-1-AP	WB
RBM11 antibody	Rabbit	Polyclonal	Proteintech	17220-1-AP	WB
DDX50 antibody	Rabbit	Polyclonal	Proteintech	10358-1-AP	WB
RBM39 antibody	Rabbit	Polyclonal	Proteintech	21339-1-AP	WB
HNRNPD antibody	Rabbit	Polyclonal	Proteintech	12770-1-AP	WB
FUBP1 antibody	Rabbit	Polyclonal	Proteintech	24864-1-AP	WB
EEF1B2 antibody	Rabbit	Polyclonal	Proteintech	10095-2-AP	WB
RPL5 antibody	Rabbit	Polyclonal	Proteintech	15430-1-AP	WB
EIF4H antibody	Rabbit	Polyclonal	Proteintech	11012-1-AP	WB
DDX3 Antibody (2253C5a)	Mouse	Monoclonal	Santa Cruz Biotechnology	sc-81247	WB
HA Tag antibody (16B12), conjugated to Alexa Fluor 488	Mouse	Monoclonal	ThermoFisher	A21287	WB
hnRNP C antibody (4F4), Alexa 790-conjugated	Mouse	Monoclonal	Santa Cruz Biotechnology	sc-32308 AF790	WB
hnRNP C antibody (4F4)	Mouse	Monoclonal	Santa Cruz Biotechnology	sc-32308	IP, WB
Fibrillarin antibody	Rabbit	Polyclonal	Bethyl	A303-891A	IP, WB
RBFOX2 antibody	Rabbit	Polyclonal	Bethyl	A300-864A	IP
RBFOX1 antibody	Rabbit	Polyclonal	Abclonal	A7811	WB
CELF1 antibody	Rabbit	Polyclonal	Proteintech	13002-1-AP	WB
HA-Tag (6E2)	Mouse	Monoclonal	Cell signalling	#2367	WB
Anti-HA tag antibody	Rabbit	Polyclonal	abcam	ab137838	WB
Anti-β-Actin antibody	Mouse	Monoclonal	Sigma	A2228	WB
PCBP1 antibody	Rabbit	Polyclonal	MBL Life science	RN024P	WB
NUFIP1 antibody	Rabbit	Polyclonal	Proteintech	12515-1-AP	WB
U2AF35	Rabbit	Polyclonal	Proteintech	10334-1-AP	WB
Item	Company	Catalog	Application	Notes
T4 RNA Ligase 1 (ssRNA Ligase), High Concentration	NEB	M0437M	CLIP
T4 Polynucleotide Kinase	NEB	M0201L	CLIP
SUPERase• In™ RNase Inhibitor (20 U/μL)	ThermoFisher	AM2696	CLIP
SuperScript™ IV Reverse Transcriptase	ThermoFisher	18090010	CLIP
PrimeSTAR® Max DNA Polymerase	Takara	R045B	CLIP
Proteinase K Solution (20 mg/mL)	ThermoFisher	AM2546	CLIP
Dynabeads™ Protein G for Immunoprecipitation	ThermoFisher	10004D	CLIP
Pierce™ Anti-HA Magnetic Beads	ThermoFisher	88837	CLIP
DNA LoBind Tubes, DNA LoBind, 1.5 mL	Eppendorf	22431021	CLIP
NuPAGE LDS Sample Buffer (4X)	ThermoFisher	NP0008	CLIP
NuPAGE™ 4-12% Bis-Tris Midi Protein Gels, 26-well	ThermoFisher	WG1403BOX	CLIP
Adenosine 5'-Triphosphate (ATP)	NEB	P0756L	CLIP
DTT	ThermoFisher	R0861	CLIP	Resuspend in water at 1 M, aliquot into PCR striptubes and store -80C.
UltraPure™ 1 M Tris-HCI Buffer, pH 7.5	ThermoFisher	15567027	CLIP
NaCl (5 M), RNase-free	ThermoFisher	AM9759	CLIP
Triton™ X-100 solution	Sigma	93443-500ML	CLIP
Stratagene UV Stratalinker 2400	Stratagene	2400	CLIP
Tween™ 20 Surfact-Amps™ Detergent Solution	ThermoFisher	28320	CLIP
NuPAGE™ Transfer Buffer (20X)	ThermoFisher	NP00061	CLIP
Poly(ethylene glycol)	Sigma	91893-250ML-F	CLIP
Precision Plus Protein™ All Blue Prestained Protein Standards	Bio-Rad	#1610373	CLIP (PCR)
SYBR™ Green I Nucleic Acid Gel Stain - 10,000X concentrate in DMSO	ThermoFisher	S7563	CLIP (PCR)
PrimeSTAR® Max DNA Polymerase	Takara	R045B	CLIP (PCR)
