# Supplementary material for: easyCLIP analysis of RNA-protein interactions incorporating absolute quantification
Source: Nat Commun. 2021 Mar 10;12:1569. doi: 10.1038/s41467-021-21623-4 (PMC7946914; doi:10.1038/s41467-021-21623-4)
Supplement: Supplementary file 4 — Supplementary Data 2 [file 41467_2021_21623_MOESM4_ESM.xlsx]

## Sheet: Sheet1
title	source name	organism	Expression	L3-BC	L5-BC	molecule	raw file	raw file read mate
easyCLIP A1CF Replicate 1	HEK293T cells	H. sapiens	FLAG-HA-HIS tagged ORF transiently expressed from pLEX vector 1-2 days without selection	TCA	CTGATC	Library from RNA UV cross-linked to the indicated protein	Exp91_A1CF_CTGATC_TCA.fastq.gz	Exp91_A1CF_CTGATC_R2_TCA.fastq.gz
easyCLIP A1CF Replicate 2	HEK293T cells	H. sapiens	FLAG-HA-HIS tagged ORF transiently expressed from pLEX vector 1-2 days without selection	AAC	CTGATC	Library from RNA UV cross-linked to the indicated protein	Exp92_A1CF_CTGATC_AAC.fastq.gz	Exp92_A1CF_CTGATC_R2_AAC.fastq.gz
easyCLIP A1CF Replicate 3	HEK293T cells	H. sapiens	FLAG-HA-HIS tagged ORF transiently expressed from pLEX vector 1-2 days without selection	AGT	CGATTA	Library from RNA UV cross-linked to the indicated protein	Exp98_A1CF_CGATTA_AGT.fastq.gz	Exp98_A1CF_CGATTA_R2_AGT.fastq.gz
easyCLIP A1CF Replicate 4	HEK293T cells	H. sapiens	FLAG-HA-HIS tagged ORF transiently expressed from pLEX vector 1-2 days without selection	AAC	CGATTA	Library from RNA UV cross-linked to the indicated protein	Exp99_A1CF_CGATTA_AAC.fastq.gz	Exp99_A1CF_CGATTA_R2_AAC.fastq.gz
easyCLIP A1CF-E34K Replicate 1	HEK293T cells	H. sapiens	FLAG-HA-HIS tagged ORF transiently expressed from pLEX vector 1-2 days without selection	AGT	CTGATC	Library from RNA UV cross-linked to the indicated protein	Exp91_A1CF-E34K_CTGATC_AGT.fastq.gz	Exp91_A1CF-E34K_CTGATC_R2_AGT.fastq.gz
easyCLIP A1CF-E34K Replicate 2	HEK293T cells	H. sapiens	FLAG-HA-HIS tagged ORF transiently expressed from pLEX vector 1-2 days without selection	CAG	CTGATC	Library from RNA UV cross-linked to the indicated protein	Exp92_A1CF-E34K_CTGATC_CAG.fastq.gz	Exp92_A1CF-E34K_CTGATC_R2_CAG.fastq.gz
easyCLIP A1CF-E34K Replicate 3	HEK293T cells	H. sapiens	FLAG-HA-HIS tagged ORF transiently expressed from pLEX vector 1-2 days without selection	TCA	CGATTA	Library from RNA UV cross-linked to the indicated protein	Exp98_A1CF-E34K_CGATTA_TCA.fastq.gz	Exp98_A1CF-E34K_CGATTA_R2_TCA.fastq.gz
easyCLIP A1CF-E34K Replicate 4	HEK293T cells	H. sapiens	FLAG-HA-HIS tagged ORF transiently expressed from pLEX vector 1-2 days without selection	CAG	CGATTA	Library from RNA UV cross-linked to the indicated protein	Exp99_A1CF-E34K_CGATTA_CAG.fastq.gz	Exp99_A1CF-E34K_CGATTA_R2_CAG.fastq.gz
easyCLIP BARD1 Replicate 1	HEK293T cells	H. sapiens	N-terminally FLAG-HA-HIS tagged ORF expressed from a pLEX-derived vector (pSLX3).	TCA	CGATTA	Library from RNA UV cross-linked to the indicated protein	Exp91_BARD1_CGATTA_TCA.fastq.gz	Exp91_BARD1_CGATTA_R2_TCA.fastq.gz
easyCLIP BARD1 Replicate 2	HEK293T cells	H. sapiens	N-terminally FLAG-HA-HIS tagged ORF expressed from a pLEX-derived vector (pSLX3).	CAG	CGATTA	Library from RNA UV cross-linked to the indicated protein	Exp92_BARD1_CGATTA_CAG.fastq.gz	Exp92_BARD1_CGATTA_R2_CAG.fastq.gz
easyCLIP BRCA1 Replicate 1	HEK293T cells	H. sapiens	N-terminally FLAG-HA-HIS tagged ORF expressed from a pLEX-derived vector (pSLX3).	TCA	GCGGAC	Library from RNA UV cross-linked to the indicated protein	Exp94_BRCA1_GCGGAC_TCA.fastq.gz	Exp94_BRCA1_GCGGAC_R2_TCA.fastq.gz
easyCLIP BRCA1 Replicate 2	HEK293T cells	H. sapiens	N-terminally FLAG-HA-HIS tagged ORF expressed from a pLEX-derived vector (pSLX3).	AGT	CCACTC	Library from RNA UV cross-linked to the indicated protein	Exp91_BRCA1_CCACTC_AGT.fastq.gz	Exp91_BRCA1_CCACTC_R2_AGT.fastq.gz
easyCLIP BRCA1 Replicate 3	HEK293T cells	H. sapiens	N-terminally FLAG-HA-HIS tagged ORF expressed from a pLEX-derived vector (pSLX3).	AAC	CCACTC	Library from RNA UV cross-linked to the indicated protein	Exp92_BRCA1_CCACTC_AAC.fastq.gz	Exp92_BRCA1_CCACTC_R2_AAC.fastq.gz
easyCLIP BRCA1 Replicate 4	HEK293T cells	H. sapiens	N-terminally FLAG-HA-HIS tagged ORF expressed from a pLEX-derived vector (pSLX3).	CAG	CCACTC	Library from RNA UV cross-linked to the indicated protein	Exp93_BRCA1_CCACTC_CAG.fastq.gz	Exp93_BRCA1_CCACTC_R2_CAG.fastq.gz
easyCLIP CAPNS6 Replicate 1	HEK293T cells	H. sapiens	FLAG-HA-HIS tagged ORF transiently expressed from pLEX vector 2 days without selection	AGT	CACTGT	Library from RNA UV cross-linked to the indicated protein	Exp33_CAPNS6_CACTGT_AGT.fastq.gz	Exp33_CAPNS6_CACTGT_R2_AGT.fastq.gz
easyCLIP CCIN Replicate 1	HEK293T cells	H. sapiens	FLAG-HA-HIS tagged ORF transiently expressed from pLEX vector 2 days without selection	TCA	CTGATC	Library from RNA UV cross-linked to the indicated protein	Exp56_CCIN_CTGATC_TCA.fastq.gz	Exp56_CCIN_CTGATC_R2_TCA.fastq.gz
easyCLIP CCIN Replicate 2	HEK293T cells	H. sapiens	FLAG-HA-HIS tagged ORF transiently expressed from pLEX vector 2 days without selection	AGT	CTGATC	Library from RNA UV cross-linked to the indicated protein	Exp56_CCIN_CTGATC_AGT.fastq.gz	Exp56_CCIN_CTGATC_R2_AGT.fastq.gz
easyCLIP CDK4 Replicate 1	HEK293T cells	H. sapiens	FLAG-HA-HIS tagged ORF transiently expressed from pLEX vector 2 days without selection	TCA	GCCATG	Library from RNA UV cross-linked to the indicated protein	Exp32_CDK4_GCCATG_TCA.fastq.gz	Exp32_CDK4_GCCATG_R2_TCA.fastq.gz
easyCLIP CELF1 Replicate 1	HEK293T cells	H. sapiens	FLAG-HA-HIS tagged ORF expressed from pLEX with a uORF in front of CDS to lower expression levels	AGT	hpGCGGAC	Library from RNA UV cross-linked to the indicated protein	Exp71_CELF1_hpGCGGAC_AGT.fastq.gz	Exp71_CELF1_hpGCGGAC_R2_AGT.fastq.gz
easyCLIP CELF1 Replicate 2	HEK293T cells	H. sapiens	FLAG-HA-HIS tagged ORF expressed from pLEX with a uORF in front of CDS to lower expression levels	TCA	hpGCGGAC	Library from RNA UV cross-linked to the indicated protein	Exp71_CELF1_hpGCGGAC_TCA.fastq.gz	Exp71_CELF1_hpGCGGAC_R2_TCA.fastq.gz
easyCLIP CHMP3 Replicate 1	HEK293T cells	H. sapiens	FLAG-HA-HIS tagged ORF transiently expressed from pLEX vector 2 days without selection	AGT	TGTTGG	Library from RNA UV cross-linked to the indicated protein	Exp33_CHMP3_TGTTGG_AGT.fastq.gz	Exp33_CHMP3_TGTTGG_R2_AGT.fastq.gz
easyCLIP CHMP3 Replicate 2	HEK293T cells	H. sapiens	FLAG-HA-HIS tagged ORF transiently expressed from pLEX vector 2 days without selection	TCA	TGTTGG	Library from RNA UV cross-linked to the indicated protein	Exp33_CHMP3_TGTTGG_TCA.fastq.gz	Exp33_CHMP3_TGTTGG_R2_TCA.fastq.gz
easyCLIP CRNKL1 Replicate 1	HEK293T cells	H. sapiens	N-terminally FLAG-HA-HIS tagged ORF expressed from a pLEX-derived vector (pSLX3).	CAG	TGTTGG	Library from RNA UV cross-linked to the indicated protein	Exp91_CRNKL1_TGTTGG_CAG.fastq.gz	Exp91_CRNKL1_TGTTGG_R2_CAG.fastq.gz
easyCLIP CRNKL1 Replicate 2	HEK293T cells	H. sapiens	N-terminally FLAG-HA-HIS tagged ORF expressed from a pLEX-derived vector (pSLX3).	AAC	TGTTGG	Library from RNA UV cross-linked to the indicated protein	Exp92_CRNKL1_TGTTGG_AAC.fastq.gz	Exp92_CRNKL1_TGTTGG_R2_AAC.fastq.gz
easyCLIP CRNKL1-S128F Replicate 1	HEK293T cells	H. sapiens	N-terminally FLAG-HA-HIS tagged ORF expressed from a pLEX-derived vector (pSLX3).	TCA	TGTTGG	Library from RNA UV cross-linked to the indicated protein	Exp91_CRNKL1-S128F_TGTTGG_TCA.fastq.gz	Exp91_CRNKL1-S128F_TGTTGG_R2_TCA.fastq.gz
easyCLIP CRNKL1-S128F Replicate 2	HEK293T cells	H. sapiens	N-terminally FLAG-HA-HIS tagged ORF expressed from a pLEX-derived vector (pSLX3).	AGT	TGTTGG	Library from RNA UV cross-linked to the indicated protein	Exp92_CRNKL1-S128F_TGTTGG_AGT.fastq.gz	Exp92_CRNKL1-S128F_TGTTGG_R2_AGT.fastq.gz
easyCLIP DCTN6 Replicate 1	HEK293T cells	H. sapiens	FLAG-HA-HIS tagged ORF transiently expressed from pLEX vector 2 days without selection	TCA	GCTGTA	Library from RNA UV cross-linked to the indicated protein	Exp33_DCTN6_GCTGTA_TCA.fastq.gz	Exp33_DCTN6_GCTGTA_R2_TCA.fastq.gz
easyCLIP DDX3X Replicate 1	HEK293T cells	H. sapiens	FLAG-HA-HIS tagged ORF transiently expressed from pLEX vector 1-2 days without selection	CAG	TAGTTG	Library from RNA UV cross-linked to the indicated protein	Exp91_DDX3X_TAGTTG_CAG.fastq.gz	Exp91_DDX3X_TAGTTG_R2_CAG.fastq.gz
easyCLIP DDX3X-R528C Replicate 1	HEK293T cells	H. sapiens	FLAG-HA-HIS tagged ORF transiently expressed from pLEX vector 1-2 days without selection	TCA	TAGTTG	Library from RNA UV cross-linked to the indicated protein	Exp91_DDX3X-R528C_TAGTTG_TCA.fastq.gz	Exp91_DDX3X-R528C_TAGTTG_R2_TCA.fastq.gz
easyCLIP EPB41L5 Replicate 1	HEK293T cells	H. sapiens	FLAG-HA-HIS tagged ORF transiently expressed from pLEX vector 2 days without selection	TCA	GTAGCC	Library from RNA UV cross-linked to the indicated protein	Exp92_EPB41L5_GTAGCC_TCA.fastq.gz	Exp92_EPB41L5_GTAGCC_R2_TCA.fastq.gz
easyCLIP EPB41L5 Replicate 2	HEK293T cells	H. sapiens	FLAG-HA-HIS tagged ORF transiently expressed from pLEX vector 2 days without selection	TCA	AGCTAG	Library from RNA UV cross-linked to the indicated protein	Exp56_EPB41L5_AGCTAG_TCA.fastq.gz	Exp56_EPB41L5_AGCTAG_R2_TCA.fastq.gz
easyCLIP EPB41L5 Replicate 3	HEK293T cells	H. sapiens	FLAG-HA-HIS tagged ORF transiently expressed from pLEX vector 2 days without selection	AGT	AGCTAG	Library from RNA UV cross-linked to the indicated protein	Exp56_EPB41L5_AGCTAG_AGT.fastq.gz	Exp56_EPB41L5_AGCTAG_R2_AGT.fastq.gz
easyCLIP ETS2 Replicate 1	HEK293T cells	H. sapiens	FLAG-HA-HIS tagged ORF transiently expressed from pLEX vector 2 days without selection	AGT	CGAAAC	Library from RNA UV cross-linked to the indicated protein	Exp92_ETS2_CGAAAC_AGT.fastq.gz	Exp92_ETS2_CGAAAC_R2_AGT.fastq.gz
easyCLIP ETS2 Replicate 2	HEK293T cells	H. sapiens	FLAG-HA-HIS tagged ORF transiently expressed from pLEX vector 2 days without selection	AGT	TGCCGA	Library from RNA UV cross-linked to the indicated protein	Exp33_ETS2_TGCCGA_AGT.fastq.gz	Exp33_ETS2_TGCCGA_R2_AGT.fastq.gz
easyCLIP ETS2 Replicate 3	HEK293T cells	H. sapiens	FLAG-HA-HIS tagged ORF transiently expressed from pLEX vector 2 days without selection	TCA	TGCCGA	Library from RNA UV cross-linked to the indicated protein	Exp33_ETS2_TGCCGA_TCA.fastq.gz	Exp33_ETS2_TGCCGA_R2_TCA.fastq.gz
easyCLIP FBL Replicate 1	HEK293T cells	H. sapiens	Immunopurified endogenous protein (unmodified cells)	TCA	AGCTAG	Library from RNA UV cross-linked to the indicated protein	Exp15_FBL_AGCTAG_TCA.fastq.gz	Exp15_FBL_AGCTAG_R2_TCA.fastq.gz
easyCLIP FBL Replicate 2	HEK293T cells	H. sapiens	Immunopurified endogenous protein (unmodified cells)	AGT	AGCTAG	Library from RNA UV cross-linked to the indicated protein	Exp15_FBL_AGCTAG_AGT.fastq.gz	Exp15_FBL_AGCTAG_R2_AGT.fastq.gz
easyCLIP FBL Replicate 3	HEK293T cells	H. sapiens	Immunopurified endogenous protein (unmodified cells)	AAC	AGCTAG	Library from RNA UV cross-linked to the indicated protein	Exp16_FBL_AGCTAG_AAC.fastq.gz	Exp16_FBL_AGCTAG_R2_AAC.fastq.gz
easyCLIP FUBP1 Replicate 1	HEK293T cells	H. sapiens	FLAG-HA-HIS tagged ORF transiently expressed from pLEX vector 1-2 days without selection	AAC	TAGTTG	Library from RNA UV cross-linked to the indicated protein	Exp92_FUBP1_TAGTTG_AAC.fastq.gz	Exp92_FUBP1_TAGTTG_R2_AAC.fastq.gz
easyCLIP FUBP1 Replicate 2	HEK293T cells	H. sapiens	FLAG-HA-HIS tagged ORF transiently expressed from pLEX vector 1-2 days without selection	TCA	GCTCAT	Library from RNA UV cross-linked to the indicated protein	Exp91_FUBP1_GCTCAT_TCA.fastq.gz	Exp91_FUBP1_GCTCAT_R2_TCA.fastq.gz
easyCLIP FUBP1 Replicate 3	HEK293T cells	H. sapiens	FLAG-HA-HIS tagged ORF transiently expressed from pLEX vector 1-2 days without selection	AGT	CGAAAC	Library from RNA UV cross-linked to the indicated protein	Exp98_FUBP1_CGAAAC_AGT.fastq.gz	Exp98_FUBP1_CGAAAC_R2_AGT.fastq.gz
easyCLIP FUBP1-R429C Replicate 1	HEK293T cells	H. sapiens	FLAG-HA-HIS tagged ORF transiently expressed from pLEX vector 1-2 days without selection	CAG	TAGTTG	Library from RNA UV cross-linked to the indicated protein	Exp92_FUBP1-R429C_TAGTTG_CAG.fastq.gz	Exp92_FUBP1-R429C_TAGTTG_R2_CAG.fastq.gz
easyCLIP FUBP1-R429C Replicate 2	HEK293T cells	H. sapiens	FLAG-HA-HIS tagged ORF transiently expressed from pLEX vector 1-2 days without selection	AGT	GCTCAT	Library from RNA UV cross-linked to the indicated protein	Exp91_FUBP1-R429C_GCTCAT_AGT.fastq.gz	Exp91_FUBP1-R429C_GCTCAT_R2_AGT.fastq.gz
easyCLIP FUBP1-R429C Replicate 3	HEK293T cells	H. sapiens	FLAG-HA-HIS tagged ORF transiently expressed from pLEX vector 1-2 days without selection	AAC	CGAAAC	Library from RNA UV cross-linked to the indicated protein	Exp98_FUBP1-R429C_CGAAAC_AAC.fastq.gz	Exp98_FUBP1-R429C_CGAAAC_R2_AAC.fastq.gz
easyCLIP HCT116 Replicate 1	HCT116 cells	H. sapiens	Unmodified cells, immunopurified with anti-HA but without epitope	AGT	hpGTAGCC	Library from RNA UV cross-linked to the indicated protein	Exp61_HCT116_hpGTAGCC_AGT.fastq.gz	Exp61_HCT116_hpGTAGCC_R2_AGT.fastq.gz
easyCLIP HCT116 Replicate 2	HCT116 cells	H. sapiens	Unmodified cells, immunopurified with anti-HA but without epitope	TCA	hpGTAGCC	Library from RNA UV cross-linked to the indicated protein	Exp61_HCT116_hpGTAGCC_TCA.fastq.gz	Exp61_HCT116_hpGTAGCC_R2_TCA.fastq.gz
easyCLIP hnRNPC Replicate 1	HEK293T cells	H. sapiens	Immunopurified endogenous protein (unmodified cells)	TCA	TGAGTG	Library from RNA UV cross-linked to the indicated protein	Exp15_hnRNPC_TGAGTG_TCA.fastq.gz	Exp15_hnRNPC_TGAGTG_R2_TCA.fastq.gz
easyCLIP hnRNPC Replicate 2	HEK293T cells	H. sapiens	Immunopurified endogenous protein (unmodified cells)	AAC	TGAGTG	Library from RNA UV cross-linked to the indicated protein	Exp16_hnRNPC_TGAGTG_AAC.fastq.gz	Exp16_hnRNPC_TGAGTG_R2_AAC.fastq.gz
easyCLIP hnRNPD Replicate 1	HEK293T cells	H. sapiens	FLAG-HA-HIS tagged ORF expressed from pLEX with a uORF in front of CDS to lower expression levels	TCA	rbCGATTA	Library from RNA UV cross-linked to the indicated protein	Exp73_hnRNPD_rbCGATTA_TCA.fastq.gz	Exp73_hnRNPD_rbCGATTA_R2_TCA.fastq.gz
easyCLIP hnRNPD Replicate 2	HEK293T cells	H. sapiens	FLAG-HA-HIS tagged ORF expressed from pLEX with a uORF in front of CDS to lower expression levels	AGT	rbCGATTA	Library from RNA UV cross-linked to the indicated protein	Exp73_hnRNPD_rbCGATTA_AGT.fastq.gz	Exp73_hnRNPD_rbCGATTA_R2_AGT.fastq.gz
easyCLIP hnRNPD Replicate 3	HEK293T cells	H. sapiens	FLAG-HA-HIS tagged ORF expressed from pLEX with a uORF in front of CDS to lower expression levels	AAC	rbCGATTA	Library from RNA UV cross-linked to the indicated protein	Exp73_hnRNPD_rbCGATTA_AAC.fastq.gz	Exp73_hnRNPD_rbCGATTA_R2_AAC.fastq.gz
easyCLIP IDE Replicate 1	HEK293T cells	H. sapiens	FLAG-HA-HIS tagged ORF transiently expressed from pLEX vector 2 days without selection	TCA	GCTCAT	Library from RNA UV cross-linked to the indicated protein	Exp33_IDE_GCTCAT_TCA.fastq.gz	Exp33_IDE_GCTCAT_R2_TCA.fastq.gz
easyCLIP ITPA Replicate 1	HEK293T cells	H. sapiens	FLAG-HA-HIS tagged ORF transiently expressed from pLEX vector 2 days without selection	AGT	GCCTAA	Library from RNA UV cross-linked to the indicated protein	Exp32_ITPA_GCCTAA_AGT.fastq.gz	Exp32_ITPA_GCCTAA_R2_AGT.fastq.gz
easyCLIP ITPA Replicate 2	HEK293T cells	H. sapiens	FLAG-HA-HIS tagged ORF transiently expressed from pLEX vector 2 days without selection	TCA	GCCTAA	Library from RNA UV cross-linked to the indicated protein	Exp32_ITPA_GCCTAA_TCA.fastq.gz	Exp32_ITPA_GCCTAA_R2_TCA.fastq.gz
easyCLIP KHDRBS2 Replicate 1	HEK293T cells	H. sapiens	FLAG-HA-HIS tagged ORF transiently expressed from pLEX vector 1-2 days without selection	AAC	AGCTAG	Library from RNA UV cross-linked to the indicated protein	Exp91_KHDRBS2_AGCTAG_AAC.fastq.gz	Exp91_KHDRBS2_AGCTAG_R2_AAC.fastq.gz
easyCLIP KHDRBS2 Replicate 2	HEK293T cells	H. sapiens	FLAG-HA-HIS tagged ORF transiently expressed from pLEX vector 1-2 days without selection	CAG	AGCTAG	Library from RNA UV cross-linked to the indicated protein	Exp92_KHDRBS2_AGCTAG_CAG.fastq.gz	Exp92_KHDRBS2_AGCTAG_R2_CAG.fastq.gz
easyCLIP KHDRBS2 Replicate 3	HEK293T cells	H. sapiens	FLAG-HA-HIS tagged ORF transiently expressed from pLEX vector 1-2 days without selection	AGT	TAGTTG	Library from RNA UV cross-linked to the indicated protein	Exp98_KHDRBS2_TAGTTG_AGT.fastq.gz	Exp98_KHDRBS2_TAGTTG_R2_AGT.fastq.gz
easyCLIP KHDRBS2 Replicate 4	HEK293T cells	H. sapiens	FLAG-HA-HIS tagged ORF transiently expressed from pLEX vector 1-2 days without selection	AAC	TAGTTG	Library from RNA UV cross-linked to the indicated protein	Exp99_KHDRBS2_TAGTTG_AAC.fastq.gz	Exp99_KHDRBS2_TAGTTG_R2_AAC.fastq.gz
easyCLIP KHDRBS2-R168C Replicate 1	HEK293T cells	H. sapiens	FLAG-HA-HIS tagged ORF transiently expressed from pLEX vector 1-2 days without selection	AGT	AGCTAG	Library from RNA UV cross-linked to the indicated protein	Exp91_KHDRBS2-R168C_AGCTAG_AGT.fastq.gz	Exp91_KHDRBS2-R168C_AGCTAG_R2_AGT.fastq.gz
easyCLIP KHDRBS2-R168C Replicate 2	HEK293T cells	H. sapiens	FLAG-HA-HIS tagged ORF transiently expressed from pLEX vector 1-2 days without selection	TCA	AGCTAG	Library from RNA UV cross-linked to the indicated protein	Exp92_KHDRBS2-R168C_AGCTAG_TCA.fastq.gz	Exp92_KHDRBS2-R168C_AGCTAG_R2_TCA.fastq.gz
easyCLIP KHDRBS2-R168C Replicate 3	HEK293T cells	H. sapiens	FLAG-HA-HIS tagged ORF transiently expressed from pLEX vector 1-2 days without selection	TCA	TAGTTG	Library from RNA UV cross-linked to the indicated protein	Exp98_KHDRBS2-R168C_TAGTTG_TCA.fastq.gz	Exp98_KHDRBS2-R168C_TAGTTG_R2_TCA.fastq.gz
easyCLIP KHDRBS2-R168C Replicate 4	HEK293T cells	H. sapiens	FLAG-HA-HIS tagged ORF transiently expressed from pLEX vector 1-2 days without selection	CAG	TAGTTG	Library from RNA UV cross-linked to the indicated protein	Exp99_KHDRBS2-R168C_TAGTTG_CAG.fastq.gz	Exp99_KHDRBS2-R168C_TAGTTG_R2_CAG.fastq.gz
easyCLIP PCBP1 Replicate 1	HCT116 cells	H. sapiens	FLAG-HA-HIS tagged ORF CRISPR targetted to AAVS1 safe harbor locus with Puro selection	AGT	hpCGATTA	Library from RNA UV cross-linked to the indicated protein	Exp61_PCBP1_hpCGATTA_AGT.fastq.gz	Exp61_PCBP1_hpCGATTA_R2_AGT.fastq.gz
easyCLIP PCBP1 Replicate 2	HCT116 cells	H. sapiens	FLAG-HA-HIS tagged ORF CRISPR targetted to AAVS1 safe harbor locus with Puro selection	TCA	hpCGATTA	Library from RNA UV cross-linked to the indicated protein	Exp61_PCBP1_hpCGATTA_TCA.fastq.gz	Exp61_PCBP1_hpCGATTA_R2_TCA.fastq.gz
easyCLIP PCBP1-100P Replicate 1	HCT116 cells	H. sapiens	FLAG-HA-HIS tagged ORF CRISPR targetted to AAVS1 safe harbor locus with Puro selection	AGT	hpCCACTC	Library from RNA UV cross-linked to the indicated protein	Exp71_PCBP1-100P_hpCCACTC_AGT.fastq.gz	Exp71_PCBP1-100P_hpCCACTC_R2_AGT.fastq.gz
easyCLIP PCBP1-100P Replicate 2	HCT116 cells	H. sapiens	FLAG-HA-HIS tagged ORF CRISPR targetted to AAVS1 safe harbor locus with Puro selection	TCA	hpCCACTC	Library from RNA UV cross-linked to the indicated protein	Exp71_PCBP1-100P_hpCCACTC_TCA.fastq.gz	Exp71_PCBP1-100P_hpCCACTC_R2_TCA.fastq.gz
easyCLIP PCBP1-100Q Replicate 1	HCT116 cells	H. sapiens	FLAG-HA-HIS tagged ORF CRISPR targetted to AAVS1 safe harbor locus with Puro selection	AGT	hpAGCTAG	Library from RNA UV cross-linked to the indicated protein	Exp61_PCBP1-100Q_hpAGCTAG_AGT.fastq.gz	Exp61_PCBP1-100Q_hpAGCTAG_R2_AGT.fastq.gz
easyCLIP PCBP1-100Q Replicate 2	HCT116 cells	H. sapiens	FLAG-HA-HIS tagged ORF CRISPR targetted to AAVS1 safe harbor locus with Puro selection	TCA	hpAGCTAG	Library from RNA UV cross-linked to the indicated protein	Exp61_PCBP1-100Q_hpAGCTAG_TCA.fastq.gz	Exp61_PCBP1-100Q_hpAGCTAG_R2_TCA.fastq.gz
easyCLIP PCBP1-100Q Replicate 3	HCT116 cells	H. sapiens	FLAG-HA-HIS tagged ORF CRISPR targetted to AAVS1 safe harbor locus with Puro selection	AGT	hpGTCGTC	Library from RNA UV cross-linked to the indicated protein	Exp71_PCBP1-100Q_hpGTCGTC_AGT.fastq.gz	Exp71_PCBP1-100Q_hpGTCGTC_R2_AGT.fastq.gz
easyCLIP PCBP1-100Q Replicate 4	HCT116 cells	H. sapiens	FLAG-HA-HIS tagged ORF CRISPR targetted to AAVS1 safe harbor locus with Puro selection	TCA	hpGTCGTC	Library from RNA UV cross-linked to the indicated protein	Exp71_PCBP1-100Q_hpGTCGTC_TCA.fastq.gz	Exp71_PCBP1-100Q_hpGTCGTC_R2_TCA.fastq.gz
easyCLIP PCBP1-dKH Replicate 1	HCT116 cells	H. sapiens	FLAG-HA-HIS tagged ORF CRISPR targetted to AAVS1 safe harbor locus with Puro selection	AGT	hpATCGTG	Library from RNA UV cross-linked to the indicated protein	Exp61_PCBP1-dKH_hpATCGTG_AGT.fastq.gz	Exp61_PCBP1-dKH_hpATCGTG_R2_AGT.fastq.gz
easyCLIP PCBP1-dKH Replicate 2	HCT116 cells	H. sapiens	FLAG-HA-HIS tagged ORF CRISPR targetted to AAVS1 safe harbor locus with Puro selection	TCA	hpATCGTG	Library from RNA UV cross-linked to the indicated protein	Exp61_PCBP1-dKH_hpATCGTG_TCA.fastq.gz	Exp61_PCBP1-dKH_hpATCGTG_R2_TCA.fastq.gz
easyCLIP PCBP1-dKH Replicate 3	HCT116 cells	H. sapiens	FLAG-HA-HIS tagged ORF CRISPR targetted to AAVS1 safe harbor locus with Puro selection	AGT	hpCTGATC	Library from RNA UV cross-linked to the indicated protein	Exp71_PCBP1-dKH_hpCTGATC_AGT.fastq.gz	Exp71_PCBP1-dKH_hpCTGATC_R2_AGT.fastq.gz
easyCLIP PCBP1-dKH Replicate 4	HCT116 cells	H. sapiens	FLAG-HA-HIS tagged ORF CRISPR targetted to AAVS1 safe harbor locus with Puro selection	TCA	hpCTGATC	Library from RNA UV cross-linked to the indicated protein	Exp71_PCBP1-dKH_hpCTGATC_TCA.fastq.gz	Exp71_PCBP1-dKH_hpCTGATC_R2_TCA.fastq.gz
easyCLIP RARS2 Replicate 1	HEK293T cells	H. sapiens	C-terminally FLAG-HA-HIS tagged ORF expressed from a pLEX-derived vector (pSLX4).	AAC	TGCCGA	Library from RNA UV cross-linked to the indicated protein	Exp91_RARS2_TGCCGA_AAC.fastq.gz	Exp91_RARS2_TGCCGA_R2_AAC.fastq.gz
easyCLIP RARS2 Replicate 2	HEK293T cells	H. sapiens	C-terminally FLAG-HA-HIS tagged ORF expressed from a pLEX-derived vector (pSLX4).	TCA	TGCCGA	Library from RNA UV cross-linked to the indicated protein	Exp92_RARS2_TGCCGA_TCA.fastq.gz	Exp92_RARS2_TGCCGA_R2_TCA.fastq.gz
easyCLIP RARS2-R6C Replicate 1	HEK293T cells	H. sapiens	C-terminally FLAG-HA-HIS tagged ORF expressed from a pLEX-derived vector (pSLX4).	CAG	TGCCGA	Library from RNA UV cross-linked to the indicated protein	Exp91_RARS2-R6C_TGCCGA_CAG.fastq.gz	Exp91_RARS2-R6C_TGCCGA_R2_CAG.fastq.gz
easyCLIP RARS2-R6C Replicate 2	HEK293T cells	H. sapiens	C-terminally FLAG-HA-HIS tagged ORF expressed from a pLEX-derived vector (pSLX4).	AGT	TGCCGA	Library from RNA UV cross-linked to the indicated protein	Exp92_RARS2-R6C_TGCCGA_AGT.fastq.gz	Exp92_RARS2-R6C_TGCCGA_R2_AGT.fastq.gz
easyCLIP Rbfox1 Replicate 1	HEK293T cells	H. sapiens	FLAG-HA-HIS tagged ORF expressed from pLEX with a uORF in front of CDS to lower expression levels	TCA	rbCTGATC	Library from RNA UV cross-linked to the indicated protein	Exp73_Rbfox1_rbCTGATC_TCA.fastq.gz	Exp73_Rbfox1_rbCTGATC_R2_TCA.fastq.gz
easyCLIP Rbfox1 Replicate 2	HEK293T cells	H. sapiens	FLAG-HA-HIS tagged ORF expressed from pLEX with a uORF in front of CDS to lower expression levels	AGT	rbCTGATC	Library from RNA UV cross-linked to the indicated protein	Exp73_Rbfox1_rbCTGATC_AGT.fastq.gz	Exp73_Rbfox1_rbCTGATC_R2_AGT.fastq.gz
easyCLIP Rbfox1 Replicate 3	HEK293T cells	H. sapiens	FLAG-HA-HIS tagged ORF expressed from pLEX with a uORF in front of CDS to lower expression levels	AAC	rbCTGATC	Library from RNA UV cross-linked to the indicated protein	Exp73_Rbfox1_rbCTGATC_AAC.fastq.gz	Exp73_Rbfox1_rbCTGATC_R2_AAC.fastq.gz
easyCLIP Rbfox2 Replicate 1	HEK293T cells	H. sapiens	Immunopurified endogenous protein (unmodified cells)	TCA	rbGTCGTC	Library from RNA UV cross-linked to the indicated protein	Exp73_Rbfox2_rbGTCGTC_TCA.fastq.gz	Exp73_Rbfox2_rbGTCGTC_R2_TCA.fastq.gz
easyCLIP Rbfox2 Replicate 2	HEK293T cells	H. sapiens	Immunopurified endogenous protein (unmodified cells)	AGT	rbGTCGTC	Library from RNA UV cross-linked to the indicated protein	Exp73_Rbfox2_rbGTCGTC_AGT.fastq.gz	Exp73_Rbfox2_rbGTCGTC_R2_AGT.fastq.gz
easyCLIP Rbfox2 Replicate 3	HEK293T cells	H. sapiens	Immunopurified endogenous protein (unmodified cells)	TCA	rbAGCTAG	Library from RNA UV cross-linked to the indicated protein	Exp73_Rbfox2_rbAGCTAG_TCA.fastq.gz	Exp73_Rbfox2_rbAGCTAG_R2_TCA.fastq.gz
easyCLIP RPL5 Replicate 1	HEK293T cells	H. sapiens	C-terminally FLAG-HA-HIS tagged ORF expressed from a pLEX-derived vector (pSLX4).	AGT	CGATTA	Library from RNA UV cross-linked to the indicated protein	Exp92_RPL5_CGATTA_AGT.fastq.gz	Exp92_RPL5_CGATTA_R2_AGT.fastq.gz
easyCLIP RPL5 Replicate 2	HEK293T cells	H. sapiens	C-terminally FLAG-HA-HIS tagged ORF expressed from a pLEX-derived vector (pSLX4).	CAG	CGATTA	Library from RNA UV cross-linked to the indicated protein	Exp93_RPL5_CGATTA_CAG.fastq.gz	Exp93_RPL5_CGATTA_R2_CAG.fastq.gz
easyCLIP RPL5 Replicate 3	HEK293T cells	H. sapiens	C-terminally FLAG-HA-HIS tagged ORF expressed from a pLEX-derived vector (pSLX4).	TCA	TTAGGC	Library from RNA UV cross-linked to the indicated protein	Exp98_RPL5_TTAGGC_TCA.fastq.gz	Exp98_RPL5_TTAGGC_R2_TCA.fastq.gz
easyCLIP RPL5-E82K Replicate 1	HEK293T cells	H. sapiens	C-terminally FLAG-HA-HIS tagged ORF expressed from a pLEX-derived vector (pSLX4).	AAC	CGATTA	Library from RNA UV cross-linked to the indicated protein	Exp92_RPL5-E82K_CGATTA_AAC.fastq.gz	Exp92_RPL5-E82K_CGATTA_R2_AAC.fastq.gz
easyCLIP RPL5-E82K Replicate 2	HEK293T cells	H. sapiens	C-terminally FLAG-HA-HIS tagged ORF expressed from a pLEX-derived vector (pSLX4).	TCA	CGATTA	Library from RNA UV cross-linked to the indicated protein	Exp93_RPL5-E82K_CGATTA_TCA.fastq.gz	Exp93_RPL5-E82K_CGATTA_R2_TCA.fastq.gz
easyCLIP RPL5-E82K Replicate 3	HEK293T cells	H. sapiens	C-terminally FLAG-HA-HIS tagged ORF expressed from a pLEX-derived vector (pSLX4).	AGT	TTAGGC	Library from RNA UV cross-linked to the indicated protein	Exp98_RPL5-E82K_TTAGGC_AGT.fastq.gz	Exp98_RPL5-E82K_TTAGGC_R2_AGT.fastq.gz
easyCLIP SF3B1 Replicate 1	HEK293T cells	H. sapiens	3X FLAG tagged SF3B1 expressed from pLEX vector for 2 days without selection	AGT	AGCTAG	Library from RNA UV cross-linked to the indicated protein	Exp28_SF3B1_AGCTAG_AGT.fastq.gz	Exp28_SF3B1_AGCTAG_R2_AGT.fastq.gz
easyCLIP SF3B1 Replicate 2	HEK293T cells	H. sapiens	3X FLAG tagged SF3B1 expressed from pLEX vector for 2 days without selection	TCA	AGCTAG	Library from RNA UV cross-linked to the indicated protein	Exp28_SF3B1_AGCTAG_TCA.fastq.gz	Exp28_SF3B1_AGCTAG_R2_TCA.fastq.gz
easyCLIP SMAD3 Replicate 1	HEK293T cells	H. sapiens	N-terminally FLAG-HA-HIS tagged ORF expressed from a pLEX-derived vector (pSLX3).	TCA	GCTGTA	Library from RNA UV cross-linked to the indicated protein	Exp91_SMAD3_GCTGTA_TCA.fastq.gz	Exp91_SMAD3_GCTGTA_R2_TCA.fastq.gz
easyCLIP SMAD3 Replicate 2	HEK293T cells	H. sapiens	N-terminally FLAG-HA-HIS tagged ORF expressed from a pLEX-derived vector (pSLX3).	AGT	GCTGTA	Library from RNA UV cross-linked to the indicated protein	Exp92_SMAD3_GCTGTA_AGT.fastq.gz	Exp92_SMAD3_GCTGTA_R2_AGT.fastq.gz
easyCLIP SMAD3 Replicate 3	HEK293T cells	H. sapiens	N-terminally FLAG-HA-HIS tagged ORF expressed from a pLEX-derived vector (pSLX3).	AAC	GCTGTA	Library from RNA UV cross-linked to the indicated protein	Exp93_SMAD3_GCTGTA_AAC.fastq.gz	Exp93_SMAD3_GCTGTA_R2_AAC.fastq.gz
easyCLIP SMAD3 Replicate 4	HEK293T cells	H. sapiens	N-terminally FLAG-HA-HIS tagged ORF expressed from a pLEX-derived vector (pSLX3).	CAG	GCTGTA	Library from RNA UV cross-linked to the indicated protein	Exp94_SMAD3_GCTGTA_CAG.fastq.gz	Exp94_SMAD3_GCTGTA_R2_CAG.fastq.gz
easyCLIP SMAD4 Replicate 1	HEK293T cells	H. sapiens	N-terminally FLAG-HA-HIS tagged ORF expressed from a pLEX-derived vector (pSLX3).	TCA	GCCATG	Library from RNA UV cross-linked to the indicated protein	Exp91_SMAD4_GCCATG_TCA.fastq.gz	Exp91_SMAD4_GCCATG_R2_TCA.fastq.gz
easyCLIP SMAD4 Replicate 2	HEK293T cells	H. sapiens	N-terminally FLAG-HA-HIS tagged ORF expressed from a pLEX-derived vector (pSLX3).	AAC	GCCATG	Library from RNA UV cross-linked to the indicated protein	Exp92_SMAD4_GCCATG_AAC.fastq.gz	Exp92_SMAD4_GCCATG_R2_AAC.fastq.gz
easyCLIP SMAD4-R361H Replicate 1	HEK293T cells	H. sapiens	N-terminally FLAG-HA-HIS tagged ORF expressed from a pLEX-derived vector (pSLX3).	AGT	GCCATG	Library from RNA UV cross-linked to the indicated protein	Exp91_SMAD4-R361H_GCCATG_AGT.fastq.gz	Exp91_SMAD4-R361H_GCCATG_R2_AGT.fastq.gz
easyCLIP SMAD4-R361H Replicate 2	HEK293T cells	H. sapiens	N-terminally FLAG-HA-HIS tagged ORF expressed from a pLEX-derived vector (pSLX3).	CAG	GCCATG	Library from RNA UV cross-linked to the indicated protein	Exp92_SMAD4-R361H_GCCATG_CAG.fastq.gz	Exp92_SMAD4-R361H_GCCATG_R2_CAG.fastq.gz
easyCLIP TPGS2 Replicate 1	HEK293T cells	H. sapiens	FLAG-HA-HIS tagged ORF transiently expressed from pLEX vector 2 days without selection	AAC	CCACTC	Library from RNA UV cross-linked to the indicated protein	Exp31_TPGS2_CCACTC_AAC.fastq.gz	Exp31_TPGS2_CCACTC_R2_AAC.fastq.gz
easyCLIP TPGS2 Replicate 2	HEK293T cells	H. sapiens	FLAG-HA-HIS tagged ORF transiently expressed from pLEX vector 2 days without selection	CAG	CCACTC	Library from RNA UV cross-linked to the indicated protein	Exp31_TPGS2_CCACTC_CAG.fastq.gz	Exp31_TPGS2_CCACTC_R2_CAG.fastq.gz
easyCLIP UBA2 Replicate 1	HEK293T cells	H. sapiens	FLAG-HA-HIS tagged ORF transiently expressed from pLEX vector 2 days without selection	AAC	GCCTAA	Library from RNA UV cross-linked to the indicated protein	Exp92_UBA2_GCCTAA_AAC.fastq.gz	Exp92_UBA2_GCCTAA_R2_AAC.fastq.gz
easyCLIP UBA2 Replicate 2	HEK293T cells	H. sapiens	FLAG-HA-HIS tagged ORF transiently expressed from pLEX vector 2 days without selection	TCA	TGAGTG	Library from RNA UV cross-linked to the indicated protein	Exp32_UBA2_TGAGTG_TCA.fastq.gz	Exp32_UBA2_TGAGTG_R2_TCA.fastq.gz
easyCLIP UBA2 Replicate 3	HEK293T cells	H. sapiens	FLAG-HA-HIS tagged ORF transiently expressed from pLEX vector 2 days without selection	AGT	TGAGTG	Library from RNA UV cross-linked to the indicated protein	Exp33_UBA2_TGAGTG_AGT.fastq.gz	Exp33_UBA2_TGAGTG_R2_AGT.fastq.gz
