# Supplementary material for: easyCLIP analysis of RNA-protein interactions incorporating absolute quantification
Source: Nat Commun. 2021 Mar 10;12:1569. doi: 10.1038/s41467-021-21623-4 (PMC7946914; doi:10.1038/s41467-021-21623-4)
Supplement: Supplementary file 5 — Supplementary Data 3 [file 41467_2021_21623_MOESM5_ESM.xlsx]

## Sheet: Raw counts
Gene name	Gene type	Exp73_hnRNPD_rbCGATTA_TCA	Exp73_hnRNPD_rbCGATTA_AGT	Exp73_hnRNPD_rbCGATTA_AAC	Exp15_hnRNPC_TGAGTG_TCA	Exp16_hnRNPC_TGAGTG_AAC	Exp33_UBA2_TGAGTG_AGT	Exp32_UBA2_TGAGTG_TCA	Exp92_UBA2_GCCTAA_AAC	Exp31_TPGS2_CCACTC_AAC	Exp31_TPGS2_CCACTC_CAG	Exp91_SMAD4-R361H_GCCATG_AGT	Exp92_SMAD4-R361H_GCCATG_CAG	Exp91_SMAD4_GCCATG_TCA	Exp92_SMAD4_GCCATG_AAC	Exp92_SMAD3_GCTGTA_AGT	Exp93_SMAD3_GCTGTA_AAC	Exp91_SMAD3_GCTGTA_TCA	Exp94_SMAD3_GCTGTA_CAG	Exp28_SF3B1-K700E_CTGATC_AAC	Exp28_SF3B1-K700E_CTGATC_CAG	Exp28_SF3B1_AGCTAG_AGT	Exp28_SF3B1_AGCTAG_TCA	Exp73_Rbfox2_rbAGCTAG_TCA	Exp73_Rbfox2_rbGTCGTC_AGT	Exp73_Rbfox2_rbGTCGTC_TCA	Exp73_Rbfox1_rbCTGATC_AGT	Exp73_Rbfox1_rbCTGATC_AAC	Exp73_Rbfox1_rbCTGATC_TCA	Exp93_RPL5-E82K_CGATTA_TCA	Exp98_RPL5-E82K_TTAGGC_AGT	Exp92_RPL5-E82K_CGATTA_AAC	Exp98_RPL5_TTAGGC_TCA	Exp92_RPL5_CGATTA_AGT	Exp93_RPL5_CGATTA_CAG	Exp91_RARS2-R6C_TGCCGA_CAG	Exp92_RARS2-R6C_TGCCGA_AGT	Exp92_RARS2_TGCCGA_TCA	Exp91_RARS2_TGCCGA_AAC	Exp61_PCBP1-dKH_hpATCGTG_TCA	Exp61_PCBP1-dKH_hpATCGTG_AGT	Exp71_PCBP1-dKH_hpCTGATC_TCA	Exp71_PCBP1-dKH_hpCTGATC_AGT	Exp61_PCBP1-100Q_hpAGCTAG_AGT	Exp71_PCBP1-100Q_hpGTCGTC_AGT	Exp61_PCBP1-100Q_hpAGCTAG_TCA	Exp71_PCBP1-100Q_hpGTCGTC_TCA	Exp71_PCBP1-100P_hpCCACTC_AGT	Exp71_PCBP1-100P_hpCCACTC_TCA
_ambiguous	Target ambiguous	11363	2577	4000	3333	1133	804	985	13	1331	1056	3	18	17	20	38	6	28	2	1273	1805	1737	1846	10403	8057	6820	3772	5572	2752	177	126	632	57	279	70	3	15	94	46	309	157	2414	2193	1556	7446	2147	8505	342	731
_no_feature	intergenic	3198408	736040	1194129	996802	376247	127445	142553	4009	253688	224685	1742	4020	14491	6722	9261	2241	7828	1461	360095	481882	497389	448114	3163816	2301060	1983782	788231	1144542	544914	194512	37215	246624	48383	215523	34305	3666	7853	24230	14617	61924	43743	370547	371200	397342	1156061	488767	1278758	47084	113753
CCNL2::exon	protein_coding	15	1	3	6	5	1	2	0	3	2	3	0	0	0	0	0	0	0	20	30	33	29	81	73	61	4	9	5	6	0	5	0	1	1	0	0	0	1	2	0	4	3	2	5	3	6	0	0
SSU72::exon	protein_coding	2	3	1	5	2	1	2	0	13	8	0	0	0	0	0	0	0	0	13	27	25	23	25	24	11	31	32	20	0	2	8	1	3	1	0	0	3	1	2	1	16	16	22	111	35	103	9	21
SSU72::intron	protein_coding	118	13	44	141	59	1	2	0	3	5	0	0	2	0	0	0	4	1	17	16	23	23	235	156	150	101	139	72	8	15	62	2	23	10	0	0	1	1	1	4	48	40	16	79	33	88	3	11
MIB2::exon	protein_coding	0	0	1	0	0	1	1	0	2	0	0	0	0	0	0	0	0	0	3	4	5	5	56	54	63	8	15	9	1	3	7	0	1	0	0	0	0	1	1	1	9	11	9	59	19	62	4	5
SLC35E2B::intron	protein_coding	10	1	11	64	22	3	3	0	7	9	0	0	0	0	1	0	0	0	13	15	13	20	100	70	62	76	97	48	5	6	49	0	4	5	0	0	2	2	7	3	51	46	42	139	41	127	9	15
GNB1::exon	retained_intron	36	13	17	21	7	2	5	0	22	21	1	0	0	0	1	0	0	0	14	26	15	24	300	234	156	121	173	84	5	2	9	2	4	2	0	0	4	1	5	2	71	93	127	589	141	628	25	79
PRKCZ::intron	retained_intron	108	19	44	130	34	7	9	1	11	17	0	0	1	1	1	0	0	0	25	36	32	39	981	729	647	291	443	200	16	19	93	5	30	11	1	0	4	2	42	34	336	286	357	1331	541	1405	54	141
SKI::exon	protein_coding	18	6	2	23	6	1	4	0	18	7	0	0	0	1	1	0	0	0	22	17	18	24	118	92	69	159	221	123	3	10	29	4	6	4	0	0	0	1	14	7	56	52	236	1314	301	1455	67	113
SKI::intron	protein_coding	203	40	60	235	66	11	11	1	21	14	1	1	2	1	13	0	12	0	47	44	50	76	1543	1169	1124	793	1126	525	93	81	419	41	155	45	0	4	9	2	53	39	527	442	228	1117	326	1283	54	123
PRDM16::intron	processed_transcript	76	20	34	62	30	9	3	0	25	14	0	1	0	1	1	0	2	0	40	43	44	53	1463	1023	971	164	225	104	10	9	35	3	14	5	0	1	3	2	53	33	340	353	331	1300	496	1516	42	148
TP73::exon	retained_intron	2	0	0	0	0	0	0	0	2	2	0	0	0	0	0	0	0	0	0	1	2	4	24	19	10	0	0	0	0	1	1	0	1	0	0	0	0	1	0	1	6	12	20	107	25	142	7	13
TP73::intron	retained_intron	29	8	15	15	8	2	0	0	3	3	0	0	1	0	0	0	0	0	10	11	12	8	1117	709	605	36	59	30	8	8	19	4	7	3	0	0	0	1	3	9	94	78	80	448	108	536	24	26
RPL22::exon	retained_intron	20	6	4	3	2	1	4	0	28	21	0	0	0	0	0	0	1	0	6	9	11	5	29	19	21	13	25	14	2	0	2	0	3	0	0	0	0	1	0	0	9	4	1	2	3	6	1	0
RPL22::intron	retained_intron	83	18	25	64	28	1	4	0	2	3	0	0	0	0	0	0	0	0	8	24	12	24	101	75	73	26	36	25	0	1	6	1	1	0	1	0	0	1	1	0	11	9	3	17	1	16	0	1
ICMT::exon	nonsense_mediated_decay	47	10	19	11	4	3	4	0	15	6	0	0	0	0	0	0	0	0	7	16	15	17	84	66	52	9	16	7	2	1	3	3	1	0	0	0	7	2	0	1	9	6	5	28	10	36	2	4
NOL9::exon	protein_coding	74	15	25	56	23	2	1	0	7	10	0	0	0	0	0	0	1	0	8	27	17	22	62	47	43	18	14	17	4	4	8	0	4	1	0	0	1	1	0	0	13	14	6	70	6	79	2	6
PHF13::exon	protein_coding	12	5	5	7	2	0	1	0	7	11	0	1	0	0	0	0	0	0	2	6	15	15	37	33	26	43	63	39	1	0	8	3	0	1	0	0	0	1	2	0	7	5	9	54	14	47	1	3
CAMTA1::exon	protein_coding	18	4	10	10	4	5	2	0	8	6	0	0	0	0	0	0	0	0	3	5	10	4	62	29	39	39	55	27	1	0	1	0	1	0	0	0	2	3	0	1	7	1	3	8	2	14	2	2
CAMTA1::intron	protein_coding	1505	359	532	551	174	27	28	0	72	69	0	0	2	3	1	0	2	0	48	91	93	106	2044	1578	1290	579	913	447	7	8	24	2	15	4	3	1	4	1	49	25	449	434	217	875	294	942	42	96
ERRFI1::exon	protein_coding	41	4	9	1	0	0	0	0	10	3	0	0	1	0	1	0	0	0	4	4	11	8	8	5	9	0	3	4	0	0	1	0	0	0	0	0	3	4	20	8	220	348	246	808	292	908	57	423
RERE::intron	protein_coding	3351	671	1159	1107	352	33	41	4	73	49	1	7	5	8	3	1	4	2	93	151	122	114	3085	2351	2067	1195	1729	845	16	10	47	7	24	8	2	0	4	4	46	19	277	280	82	350	95	375	23	33
H6PD::intron	protein_coding	18	2	3	30	5	1	0	0	4	4	0	0	0	3	0	1	1	0	2	8	4	4	107	57	53	143	215	94	0	0	4	0	0	0	0	1	0	1	4	1	25	31	51	140	76	149	13	21
SLC25A33::intron	protein_coding	166	34	39	64	24	1	0	0	4	5	0	0	0	0	0	0	0	0	8	18	18	16	108	75	73	27	35	16	2	0	3	1	2	0	0	0	0	1	0	2	15	21	6	13	9	20	0	2
TMEM201::exon	protein_coding	4	0	0	1	1	1	0	0	2	2	0	0	0	0	0	0	0	0	3	3	2	7	29	26	16	11	11	2	0	2	3	0	0	0	0	0	0	1	2	0	11	13	77	358	98	378	31	43
PIK3CD::exon	protein_coding	0	1	0	1	0	0	1	0	4	2	0	0	0	0	0	0	0	0	4	1	1	0	4	2	2	1	1	0	0	0	0	0	0	0	0	0	0	1	0	0	1	3	0	9	3	7	1	1
CTNNBIP1::intron	protein_coding	28	8	16	42	17	2	5	0	4	3	0	0	0	0	0	0	0	0	1	10	7	7	221	155	139	107	153	74	2	1	11	0	0	0	0	0	0	1	1	0	54	44	96	354	145	407	20	30
KIF1B::intron	protein_coding	844	193	280	329	111	20	15	0	23	33	1	1	1	0	1	1	0	0	65	109	108	94	1623	1173	997	267	345	168	4	2	18	0	6	1	0	0	13	8	3	6	43	43	17	70	20	73	1	8
DFFA::exon	protein_coding	111	25	37	33	7	7	5	0	22	11	0	0	0	0	0	0	0	0	23	21	26	23	128	99	74	4	6	4	7	7	26	3	10	3	0	0	5	1	1	1	17	12	15	80	18	111	5	10
TARDBP::exon	protein_coding	408	109	159	64	19	2	8	0	29	11	0	0	0	1	0	1	0	0	41	60	40	55	318	222	193	266	370	242	1	1	6	1	2	0	0	0	4	3	1	1	9	13	5	48	4	36	1	4
TARDBP::intron	protein_coding	137	33	49	24	10	1	1	0	2	6	0	0	0	1	0	0	1	0	12	25	17	22	46	27	17	10	6	2	1	0	3	0	0	0	0	0	0	1	0	0	9	3	1	2	0	1	0	0
VPS13D::intron	processed_transcript	497	99	159	213	79	15	9	0	18	14	1	0	0	1	0	0	0	0	43	103	73	79	598	484	439	320	430	192	4	2	6	1	3	3	0	0	1	1	16	8	72	61	24	98	28	93	3	10
PRDM2::intron	protein_coding	768	151	262	130	38	6	4	0	10	17	0	2	1	4	0	0	1	0	21	39	28	34	612	413	396	337	470	234	3	3	8	3	5	0	0	0	1	1	4	4	29	33	24	99	29	105	0	8
KAZN::intron	protein_coding	217	61	92	217	81	21	15	0	60	42	0	0	0	0	2	0	0	0	14	25	27	32	1143	787	701	148	183	99	6	6	24	2	10	4	0	2	0	1	8	11	85	63	53	253	73	314	15	20
SPEN::exon	processed_transcript	43	10	10	50	23	7	15	2	44	42	0	0	0	0	1	0	2	0	62	82	99	88	163	127	111	30	49	17	10	4	20	4	18	3	0	0	3	2	6	2	57	62	280	1816	410	2030	103	222
SZRD1::exon	protein_coding	29	9	15	9	2	2	1	0	14	7	0	0	0	0	0	0	0	0	8	7	10	16	115	87	64	18	25	11	2	0	10	0	2	3	0	0	4	1	1	1	33	41	154	630	182	723	25	77
NECAP2::intron	protein_coding	28	9	14	17	4	0	1	0	3	1	0	0	0	0	0	0	0	0	6	12	7	8	76	49	44	34	63	32	1	0	3	0	3	0	0	0	1	1	2	2	9	7	3	17	2	21	0	3
SDHB::exon	protein_coding	16	4	7	0	0	0	3	0	12	6	0	0	0	0	0	0	0	0	4	7	7	13	38	27	14	3	7	3	1	0	0	1	2	0	0	0	1	1	0	1	4	8	0	20	1	29	0	2
UBR4::intron	protein_coding	959	194	346	262	73	17	19	0	32	28	0	1	2	2	1	1	0	0	176	331	288	310	1571	1083	870	467	613	300	7	4	10	1	6	2	0	2	1	1	8	6	80	87	20	104	22	104	11	9
EMC1::exon	protein_coding	64	15	30	24	3	4	1	0	7	10	0	0	0	0	0	0	0	0	8	13	20	20	26	20	25	14	20	8	1	0	2	0	2	0	0	0	2	1	3	0	15	16	10	42	7	54	1	6
TMCO4::intron	processed_transcript	24	3	11	30	7	1	9	0	7	4	0	0	0	0	0	0	0	0	4	11	7	6	189	174	134	46	53	27	1	0	6	1	0	1	0	0	0	1	3	2	27	31	16	88	25	110	5	6
OTUD3::exon	protein_coding	269	81	100	26	12	2	1	0	8	1	0	0	0	0	0	0	0	0	5	13	10	15	64	37	36	6	16	4	0	1	1	0	1	0	1	0	3	3	0	1	6	5	3	6	3	2	0	0
UBXN10::exon	protein_coding	0	1	1	1	0	0	0	0	0	0	0	0	0	0	0	0	0	0	0	0	0	0	1	1	3	0	0	1	0	0	0	0	0	0	0	0	0	1	0	0	1	0	0	0	0	0	0	0
CAMK2N1::exon	protein_coding	14	6	3	4	2	0	0	0	6	6	0	0	0	0	0	0	0	0	0	2	4	4	30	16	15	4	14	10	1	0	1	0	0	0	0	0	2	1	5	5	67	77	235	382	261	373	16	74
DDOST::exon	protein_coding	25	6	9	6	0	5	4	0	16	27	0	0	1	0	2	0	2	0	9	7	11	23	41	30	23	2	6	0	1	0	5	1	3	0	0	0	1	1	4	3	23	29	8	70	3	67	4	11
EIF4G3::intron	protein_coding	6647	1552	2415	2390	783	43	73	0	110	90	3	8	5	19	6	2	5	1	173	339	320	307	3993	2936	2502	1307	1969	995	25	10	71	9	29	11	6	10	16	7	28	11	178	218	68	273	96	317	16	34
NBPF3::intron	protein_coding	105	19	37	31	13	2	7	0	6	4	0	0	0	0	0	0	0	0	8	20	21	9	75	59	55	20	41	16	1	0	1	0	1	0	0	1	0	1	1	0	18	8	13	38	11	32	1	8
CDC42::exon	protein_coding	56	12	26	28	13	4	1	0	17	12	0	0	0	0	0	0	0	0	11	9	13	12	39	27	17	58	107	43	1	1	2	0	1	0	0	0	5	3	4	1	32	50	74	326	104	305	11	31
CDC42::intron	protein_coding	616	118	193	130	37	2	5	0	9	12	0	0	0	1	0	0	0	0	18	35	26	22	786	533	497	568	751	417	2	0	3	0	1	0	0	0	1	2	4	5	35	43	15	49	15	51	3	7
EPHB2::intron	protein_coding	78	22	30	49	17	4	5	0	21	11	0	0	0	0	3	0	0	0	10	19	26	23	609	390	372	74	96	50	3	2	14	0	4	1	0	0	0	1	10	8	104	85	112	514	195	598	21	53
HNRNPR::exon	protein_coding	1002	255	392	115	32	10	11	1	30	22	0	1	0	2	1	1	0	1	41	93	69	72	324	276	256	73	106	56	2	5	10	0	10	0	0	0	7	2	3	1	18	25	4	26	8	43	0	2
RPL11::exon	retained_intron	33	12	15	4	1	20	11	0	123	88	0	0	0	0	0	0	3	0	27	34	34	38	46	45	33	5	5	2	3	3	6	1	6	0	0	0	0	1	3	1	27	21	5	40	3	32	2	3
ELOA::intron	protein_coding	78	21	24	29	12	0	1	0	1	0	0	0	0	0	0	0	0	0	14	16	19	15	51	32	35	22	31	14	0	0	2	0	0	0	0	0	0	1	0	1	5	7	2	6	0	3	0	0
SRSF10::exon	protein_coding	568	125	206	30	8	7	4	0	5	7	0	1	0	1	2	1	1	0	17	28	29	28	59	46	46	40	48	23	0	0	1	1	5	0	2	0	12	3	1	0	7	4	2	13	3	13	0	1
SRSF10::intron	protein_coding	932	225	362	87	27	2	6	1	28	8	1	0	2	1	0	2	1	0	50	85	105	105	548	461	357	121	180	95	1	1	3	0	2	1	0	0	22	5	3	1	16	21	4	18	5	14	0	0
SRRM1::exon	protein_coding	45	4	12	35	11	5	1	1	15	10	0	0	0	0	1	0	0	0	23	34	34	38	54	58	27	13	20	15	1	0	2	0	3	1	0	0	6	2	1	1	45	34	61	776	93	845	33	100
CLIC4::exon	protein_coding	215	45	78	33	7	4	3	0	20	21	0	0	0	1	0	1	1	1	11	16	25	20	169	127	104	107	171	83	3	0	5	2	3	1	0	2	26	5	1	3	26	31	42	81	45	79	2	18
CLIC4::intron	protein_coding	675	120	212	164	54	4	8	1	15	5	0	0	1	0	1	0	1	1	14	28	38	21	497	421	332	104	169	92	2	1	13	0	3	2	0	0	1	1	2	0	26	30	5	20	12	25	2	5
MACO1::exon	protein_coding	22	8	4	9	2	3	0	0	2	1	0	0	0	0	0	0	0	0	3	6	2	5	7	3	5	3	6	1	0	1	1	0	0	0	0	0	1	1	0	0	1	1	1	6	2	10	0	0
MACO1::intron	protein_coding	588	121	205	114	24	4	5	0	8	9	0	0	0	0	1	0	0	0	16	28	26	36	104	78	78	54	94	46	0	1	1	0	1	0	0	0	0	1	1	0	13	8	2	10	1	9	1	1
SELENON::exon	protein_coding	3	2	0	8	5	2	2	0	7	3	0	0	0	0	0	0	0	0	3	8	15	7	35	21	18	4	1	1	1	0	2	2	1	1	0	0	2	1	6	4	70	70	332	1180	418	1357	73	177
MTFR1L::exon	protein_coding	5	2	1	5	0	0	4	0	5	5	0	0	0	0	0	0	0	0	6	3	1	3	19	9	8	3	5	6	0	1	0	0	0	0	0	0	0	1	0	0	7	3	2	16	3	27	2	4
STMN1::intron	processed_transcript	120	27	41	41	13	3	3	0	31	24	0	0	0	0	0	0	0	0	17	35	38	38	111	76	70	84	100	53	0	0	7	0	0	0	1	2	3	3	1	3	52	54	109	528	118	557	14	46
PDIK1L::exon	protein_coding	28	12	24	7	2	1	1	0	2	7	1	0	0	0	0	0	0	0	5	6	6	14	23	17	14	12	22	8	0	0	2	0	0	0	0	0	12	1	0	0	1	2	3	5	3	8	1	0
UBXN11::intron	retained_intron	27	5	8	23	12	2	0	0	2	3	0	0	0	0	0	0	0	0	9	13	14	15	155	132	116	54	63	40	3	3	7	1	4	0	0	0	0	1	1	0	15	17	29	113	42	166	3	7
ARID1A::intron	retained_intron	505	101	167	255	68	10	11	0	18	18	0	1	0	0	2	0	0	0	41	71	67	84	759	613	566	212	277	142	15	7	29	5	12	1	0	0	3	5	12	4	89	86	26	105	39	132	5	15
ZDHHC18::exon	protein_coding	10	1	2	7	1	1	1	0	2	5	0	0	0	0	0	0	0	0	5	7	10	8	47	34	34	7	10	1	0	0	3	1	2	1	0	0	0	1	2	1	24	17	76	275	77	301	19	43
FAM76A::exon	protein_coding	25	10	12	9	7	0	1	0	1	4	0	0	0	0	0	0	0	0	1	3	5	2	31	17	17	42	50	42	0	0	0	0	2	0	0	0	1	1	0	0	3	0	3	8	0	3	0	2
STX12::exon	protein_coding	159	37	64	10	2	6	3	0	15	10	0	0	0	0	1	0	1	0	7	14	15	15	32	24	21	14	32	9	1	0	0	2	0	0	0	1	4	2	1	0	6	4	4	20	3	14	1	1
PPP1R8::exon	protein_coding	71	9	29	12	3	2	0	0	8	8	0	0	0	0	0	0	0	0	13	21	17	12	32	25	31	11	12	10	1	1	2	0	3	0	0	1	3	2	2	0	8	9	13	42	17	67	3	3
RPA2::intron	protein_coding	270	51	90	113	45	2	2	0	6	1	0	0	0	0	0	0	0	0	33	48	38	40	215	171	150	11	15	10	3	2	5	0	4	1	0	0	0	1	1	0	4	4	1	9	1	4	0	1
EYA3::exon	processed_transcript	107	16	44	22	10	2	6	0	18	5	0	0	1	0	0	0	0	0	11	24	15	15	87	76	49	21	37	19	1	1	1	1	2	0	0	0	0	1	0	2	15	15	14	83	26	84	8	15
DNAJC8::exon	processed_transcript	40	9	10	10	7	1	3	0	21	17	0	0	0	0	1	0	0	0	8	12	17	20	51	32	28	13	10	12	0	0	1	1	1	2	0	0	1	2	1	1	16	14	42	460	62	556	24	24
SESN2::exon	protein_coding	19	3	9	10	8	3	6	0	14	22	0	0	1	0	0	0	0	0	15	28	35	40	33	39	27	13	25	16	11	5	27	1	7	3	0	0	6	2	0	1	14	39	42	131	50	148	9	61
SESN2::intron	protein_coding	119	28	45	89	38	4	6	0	10	8	0	0	1	1	0	1	0	0	15	48	50	39	355	312	208	41	62	17	11	8	34	3	12	3	0	0	0	1	1	1	46	77	36	86	45	78	4	43
PHACTR4::exon	nonsense_mediated_decay	63	13	25	22	11	3	1	0	15	13	0	0	0	0	2	1	1	0	19	19	26	23	81	59	34	26	47	16	1	1	11	0	3	0	0	0	0	1	4	8	32	31	197	1055	244	1289	57	146
PHACTR4::intron	nonsense_mediated_decay	1374	317	490	441	169	9	16	0	23	19	0	1	2	2	3	0	1	0	44	98	88	78	1176	955	750	244	398	161	15	16	54	1	11	8	0	0	0	1	8	6	40	49	7	54	14	68	1	7
RCC1::intron	protein_coding	266	77	107	168	45	7	7	0	8	5	0	0	0	1	2	0	0	0	28	37	49	70	490	377	359	62	82	57	10	2	31	2	11	3	0	0	1	1	1	3	19	12	5	24	11	38	2	3
SNHG3::exon	retained_intron	249	51	109	145	43	11	7	0	9	10	0	0	0	0	0	0	0	0	16	21	25	17	190	106	131	223	345	163	3	1	7	0	3	1	0	0	0	1	0	1	8	11	4	14	4	21	1	1
GMEB1::exon	processed_transcript	4	0	2	2	2	0	0	0	3	4	0	0	0	0	0	0	0	0	4	2	3	3	2	1	3	0	0	1	0	1	5	1	0	1	0	0	0	1	0	0	1	2	0	2	0	5	1	0
OPRD1::intron	protein_coding	50	15	18	14	2	0	1	0	0	2	0	0	0	0	0	0	0	1	0	3	1	1	19	16	29	8	8	5	0	0	2	1	0	1	0	0	0	1	3	0	0	1	0	6	0	3	0	0
EPB41::intron	retained_intron	1537	341	575	635	199	10	28	0	40	36	0	0	0	3	0	0	0	0	59	135	131	138	2598	1873	1562	501	652	332	4	7	25	2	15	2	0	0	0	1	10	3	45	54	20	51	18	73	1	4
SRSF4::exon	nonsense_mediated_decay	72	23	24	15	12	3	3	0	28	19	0	0	1	0	0	0	0	0	19	34	38	43	68	45	36	10	13	10	0	3	2	1	1	0	0	1	6	3	2	1	14	12	16	105	27	138	5	18
PUM1::exon	protein_coding	378	104	126	54	24	13	23	0	77	52	0	0	0	8	0	0	0	1	81	112	122	139	221	154	136	121	159	95	4	1	8	4	5	3	2	4	43	10	3	0	51	52	78	317	62	367	24	37
PUM1::intron	protein_coding	4887	1121	1758	1407	461	92	120	4	144	127	0	0	4	6	1	1	7	2	212	408	298	348	2892	2199	1866	911	1278	546	13	13	58	6	28	12	1	2	10	13	15	10	104	111	19	111	29	131	5	11
ZCCHC17::intron	protein_coding	926	165	317	196	59	7	6	0	11	9	1	0	0	2	0	0	1	0	18	39	27	34	315	265	225	104	156	57	3	0	11	1	3	1	1	0	0	1	2	1	18	21	4	18	3	18	2	2
PEF1::intron	protein_coding	90	19	27	49	17	2	2	0	2	1	0	0	0	0	0	0	0	0	4	12	14	11	78	42	47	53	62	35	0	1	6	0	0	0	3	0	2	3	3	0	11	9	3	16	4	27	1	0
PTP4A2::exon	protein_coding	113	23	35	47	13	3	8	1	24	27	0	0	0	0	0	0	0	0	10	13	23	19	50	38	36	56	87	57	3	1	3	0	1	0	0	0	3	3	2	1	27	36	45	134	61	157	12	23
KHDRBS1::exon	protein_coding	236	61	85	34	8	8	7	0	27	31	1	0	1	2	0	0	1	0	30	54	53	48	258	192	150	58	73	34	3	2	5	1	8	1	1	0	17	8	3	5	58	44	64	296	83	363	13	41
KHDRBS1::intron	protein_coding	442	80	140	109	29	7	5	0	13	7	0	0	3	1	1	0	1	0	48	87	59	78	317	228	207	45	94	32	6	4	22	3	12	1	1	2	0	1	4	0	15	29	12	54	14	57	3	6
KPNA6::exon	protein_coding	235	48	59	53	14	9	4	1	22	21	0	0	0	0	0	0	0	0	34	56	53	47	110	60	66	63	102	38	4	2	9	3	3	1	0	0	4	1	5	7	39	52	109	340	98	409	12	54
ZBTB8A::exon	protein_coding	130	32	52	11	3	0	1	0	1	9	0	0	0	0	0	0	0	0	6	9	7	9	756	485	386	96	133	75	1	0	0	0	0	0	0	0	2	2	0	1	0	3	1	3	0	8	0	0
RBBP4::exon	protein_coding	659	128	223	99	39	8	16	0	47	32	0	0	1	0	2	0	0	0	33	51	48	57	81	63	60	21	25	15	3	4	11	1	3	2	0	0	1	1	1	3	16	24	10	87	19	86	4	12
AZIN2::intron	protein_coding	55	20	22	57	23	3	0	0	3	3	0	0	1	0	0	0	0	0	14	12	15	11	290	179	164	50	84	59	0	0	2	0	2	0	0	0	2	1	7	0	15	15	16	78	25	99	4	5
ZNF362::exon	protein_coding	1	1	0	3	0	0	0	0	5	3	0	0	0	0	0	0	0	0	2	2	4	3	68	49	34	2	5	1	0	0	2	0	1	0	0	0	1	1	0	2	7	6	43	124	52	159	6	27
ZSCAN20::intron	protein_coding	64	15	27	30	9	1	1	0	2	2	0	0	0	0	0	0	0	0	6	18	6	12	84	58	49	21	28	24	0	0	0	0	2	0	0	0	1	1	0	1	1	1	1	7	1	10	0	1
SMIM12::intron	protein_coding	306	83	104	57	11	4	4	2	19	7	0	2	0	1	0	0	0	0	9	12	5	11	192	136	123	322	503	214	0	6	22	1	2	0	0	3	3	2	1	2	17	23	7	49	17	58	2	7
ZMYM1::intron	protein_coding	690	162	277	278	96	10	13	0	17	6	0	1	0	0	0	1	1	0	26	50	52	46	260	170	167	187	281	121	1	2	5	1	2	0	0	0	4	1	3	1	19	13	8	24	9	40	1	4
SFPQ::exon	protein_coding	614	138	237	127	52	7	7	1	25	32	0	2	2	0	4	1	1	0	47	96	84	92	262	241	200	101	139	63	9	7	21	1	11	2	1	1	6	4	5	4	36	34	18	119	18	147	8	14
SFPQ::intron	protein_coding	532	140	209	148	45	4	8	0	18	12	0	1	0	0	0	0	1	0	45	91	77	108	403	312	261	43	54	26	2	0	3	0	1	0	1	0	4	1	3	1	10	17	3	6	3	18	0	0
KIAA0319L::intron	protein_coding	710	161	287	238	80	3	14	0	11	18	0	1	0	1	0	0	0	0	35	60	49	52	520	367	332	237	381	182	2	2	4	2	0	1	2	4	2	4	2	0	42	43	8	47	10	51	0	4
AGO4::exon	protein_coding	33	9	9	18	6	3	3	0	11	9	0	0	0	1	0	0	0	0	11	18	20	22	23	17	27	41	74	41	1	1	0	0	1	0	0	0	2	2	2	0	1	3	3	5	0	3	0	3
THRAP3::intron	protein_coding	898	195	303	287	97	9	8	1	14	8	0	0	2	0	0	0	0	0	55	105	70	74	465	313	282	229	330	134	5	5	15	3	9	1	0	0	0	1	7	4	59	63	22	121	39	131	4	10
STK40::exon	protein_coding	3	2	3	4	3	0	2	0	3	4	0	0	0	0	0	0	1	0	5	11	10	6	33	38	16	10	22	9	2	3	2	0	0	0	0	0	0	1	1	0	26	22	75	260	101	293	20	65
MEAF6::exon	protein_coding	33	8	16	14	3	4	0	0	12	10	0	1	1	1	0	0	0	0	5	5	8	9	30	17	18	3	9	3	2	0	2	1	1	0	0	0	1	1	1	1	6	5	3	30	8	31	0	1
SNIP1::exon	protein_coding	73	20	32	7	3	1	1	0	4	2	1	0	0	0	0	0	0	0	6	5	10	10	8	8	7	11	14	8	0	0	0	1	1	1	0	0	4	1	1	0	2	8	1	12	2	5	0	0
GNL2::intron	protein_coding	293	61	101	65	18	3	1	1	12	13	0	0	0	1	0	1	0	0	31	56	44	51	139	119	101	28	52	24	1	0	2	0	1	0	0	0	0	1	2	1	9	10	3	21	5	22	1	2
C1orf109::exon	processed_transcript	51	19	23	17	2	1	2	0	3	5	0	0	0	0	0	0	0	0	3	6	8	9	27	17	21	25	36	18	0	1	3	0	2	0	0	0	2	1	0	0	2	1	0	7	1	12	0	0
MTF1::intron	protein_coding	117	25	41	38	15	0	1	0	3	2	0	0	0	0	0	0	0	0	4	6	3	11	76	44	57	14	24	8	0	1	1	0	0	0	0	0	0	1	0	0	10	7	3	9	2	7	2	0
RRAGC::intron	protein_coding	230	49	93	16	8	1	0	0	1	1	0	0	1	0	0	0	0	0	3	15	3	5	19	12	11	28	18	11	0	0	3	0	0	0	0	0	0	3	0	0	1	5	0	4	1	3	0	0
AKIRIN1::exon	protein_coding	156	37	60	25	7	3	2	1	22	8	0	1	0	1	0	1	0	0	12	23	24	25	38	25	25	40	57	27	0	1	2	0	0	0	1	0	7	1	1	0	4	6	2	10	3	13	1	1
BMP8A::intron	protein_coding	1	1	3	5	0	0	0	0	2	1	0	0	0	0	0	0	0	0	1	1	1	0	19	13	6	4	7	7	0	0	1	0	1	0	0	0	0	1	0	0	5	7	2	23	1	30	3	5
BMP8B::exon	protein_coding	4	0	0	0	1	1	0	0	2	0	0	0	0	0	0	0	0	0	0	1	1	0	5	1	2	3	8	6	0	0	0	0	0	0	0	0	0	1	0	1	4	6	4	18	6	14	0	4
RLF::exon	protein_coding	154	36	61	5	3	1	1	0	10	8	0	0	0	0	0	0	2	0	5	17	10	16	35	25	25	57	92	37	1	1	3	1	3	0	0	0	2	1	4	0	7	3	6	25	3	12	1	2
ZMPSTE24::exon	protein_coding	103	23	24	25	9	2	1	1	4	4	0	0	1	1	0	0	0	0	8	5	17	8	47	36	29	33	39	19	1	1	2	0	1	1	0	0	4	1	0	2	5	1	1	18	3	13	0	1
NFYC::intron	retained_intron	525	107	169	131	48	2	5	0	5	6	0	0	2	0	0	1	1	0	10	32	32	26	541	399	327	167	218	130	2	4	9	1	4	0	0	0	0	1	6	2	23	28	11	46	14	65	2	3
SLFNL1-AS1::exon	antisense	18	2	3	25	9	1	1	0	4	1	0	0	0	0	0	0	0	0	1	1	4	4	121	75	66	11	16	4	1	0	1	1	1	0	0	0	0	1	2	1	25	22	13	48	10	54	2	3
SCMH1::intron	protein_coding	1743	380	619	455	165	11	25	1	42	37	0	6	6	5	1	1	1	0	58	128	106	121	1704	1305	1079	689	985	421	5	2	12	3	4	3	0	4	7	7	11	9	63	70	30	127	37	131	7	7
HIVEP3::intron	processed_transcript	208	43	74	111	35	10	11	0	17	20	0	0	0	0	2	0	3	0	14	16	24	16	1117	724	690	108	189	95	2	1	7	0	7	0	0	0	0	1	25	12	236	186	184	863	253	906	23	70
GUCA2A::intron	protein_coding	3	0	0	0	0	0	0	0	0	0	0	0	0	0	0	0	0	0	0	0	0	0	1	1	0	0	0	0	0	0	0	0	0	0	0	0	0	1	0	0	0	1	0	0	0	1	0	0
FOXJ3::exon	protein_coding	114	28	38	23	6	0	4	0	16	13	0	0	1	2	0	0	0	0	12	25	15	34	277	213	145	175	258	149	2	0	2	0	0	0	0	0	6	4	3	3	32	35	52	294	58	322	27	44
FOXJ3::intron	protein_coding	1714	403	577	345	123	7	11	0	24	21	0	0	0	2	0	2	0	1	58	97	68	73	892	636	611	240	344	158	3	0	9	0	2	1	1	4	0	2	12	5	86	72	22	93	38	122	3	3
PTPRF::exon	processed_transcript	11	0	1	15	5	4	6	0	21	17	0	0	1	0	2	0	0	0	10	23	20	13	107	79	77	7	11	5	1	2	5	1	8	1	0	0	1	1	4	1	66	60	30	104	29	114	2	27
PTPRF::intron	processed_transcript	58	10	19	70	17	11	15	0	18	16	1	0	0	0	2	0	1	0	39	81	51	77	5862	3704	3017	256	402	207	3	4	33	3	4	2	0	0	0	1	30	19	343	374	359	1408	496	1524	69	190
KDM4A::intron	protein_coding	133	32	62	130	50	2	2	0	10	8	0	0	0	0	0	1	1	1	42	68	61	62	359	294	234	72	82	47	1	2	8	0	3	0	0	0	0	2	3	1	22	33	9	24	7	35	0	7
ST3GAL3::intron	protein_coding	820	201	346	204	77	6	14	0	26	19	0	1	0	1	0	0	1	3	31	50	44	36	898	747	516	276	462	171	1	1	13	1	6	5	1	0	2	1	6	9	63	72	83	494	100	489	23	35
ERI3::intron	protein_coding	482	105	175	176	58	11	12	0	26	28	0	0	0	0	6	0	1	1	38	53	49	49	2259	1676	1489	406	637	302	2	6	16	1	7	4	2	1	4	1	14	9	126	106	94	432	141	386	9	34
RNF220::exon	protein_coding	7	0	1	6	2	3	2	0	9	8	0	0	0	0	0	0	1	0	8	10	6	6	50	39	42	6	11	6	0	1	1	1	0	1	0	0	0	1	0	1	31	26	67	323	87	329	20	57
PTCH2::exon	protein_coding	55	15	15	59	193	46	81	4	110	71	0	1	0	3	2	0	3	0	36	85	66	80	158	87	79	4	7	3	5	1	9	1	10	2	0	0	3	2	5	12	63	87	20	39	22	36	2	3
ZSWIM5::intron	protein_coding	806	162	268	181	50	5	4	0	12	6	0	2	0	5	0	1	3	1	12	18	30	17	522	365	313	129	190	79	2	3	7	1	0	1	0	1	6	4	1	2	17	20	4	20	5	22	1	2
PRDX1::exon	protein_coding	47	7	18	18	3	1	4	0	29	23	0	0	0	1	1	0	1	0	15	24	30	20	71	38	40	43	61	26	1	0	3	0	6	1	0	0	2	2	1	1	18	17	7	56	7	79	0	3
GPBP1L1::exon	protein_coding	127	34	51	45	12	3	5	1	10	6	0	0	0	1	2	0	0	0	22	34	20	33	56	38	44	18	21	7	1	0	2	1	3	0	0	0	1	1	2	1	27	12	19	66	20	69	5	10
GPBP1L1::intron	protein_coding	1005	224	342	182	51	4	4	0	7	12	0	1	1	3	1	0	1	0	33	53	60	59	267	164	184	29	39	16	1	0	4	1	0	3	0	1	0	1	3	3	35	27	12	32	9	35	0	0
MAST2::intron	protein_coding	965	203	363	274	72	12	5	0	24	15	0	1	1	5	1	0	0	0	46	69	52	76	786	556	516	186	332	129	4	5	14	1	2	3	1	2	4	1	6	5	82	74	30	90	29	85	4	10
MKNK1::exon	retained_intron	3	1	0	1	1	1	1	0	1	1	0	0	0	0	0	0	0	0	3	1	9	8	5	3	3	25	36	12	0	0	0	0	0	0	0	0	3	1	1	0	6	9	9	49	15	86	6	8
ATPAF1::exon	protein_coding	47	8	18	16	8	1	1	0	10	6	0	0	0	0	0	0	1	0	5	10	14	15	43	27	26	51	79	31	0	0	1	0	0	0	1	0	0	1	1	1	18	7	7	86	28	109	1	11
EFCAB14::exon	protein_coding	152	29	51	8	4	2	2	0	6	3	0	0	0	0	0	0	1	0	11	14	17	17	19	15	12	28	51	27	0	0	1	0	0	1	0	0	3	1	1	0	30	28	77	235	86	263	14	37
CMPK1::exon	protein_coding	116	27	38	30	6	5	1	1	6	5	0	1	0	0	0	0	2	0	9	6	4	10	74	59	49	18	33	18	1	1	0	1	1	0	0	0	2	1	0	0	17	12	5	19	8	21	2	4
TRABD2B::intron	protein_coding	130	28	28	80	32	5	7	0	13	8	0	0	0	1	1	0	0	0	9	12	16	19	958	697	657	124	142	76	1	3	7	5	6	0	0	0	1	1	1	1	11	19	13	66	15	48	3	7
SPATA6::intron	protein_coding	284	69	99	104	25	3	5	0	11	15	0	1	1	3	0	2	0	0	13	26	25	21	260	246	187	103	133	75	1	0	9	1	3	0	0	3	5	1	1	0	17	23	3	40	18	42	2	9
AGBL4::intron	protein_coding	235	68	113	89	29	1	5	0	2	2	0	0	0	0	0	0	0	0	20	25	4	7	235	169	167	71	129	59	2	1	4	0	0	1	0	2	0	1	1	0	23	13	17	20	16	31	2	1
ELAVL4::intron	protein_coding	18	2	7	4	3	0	1	0	1	0	0	0	0	0	0	0	0	0	1	0	1	0	32	11	10	2	3	5	0	0	0	0	0	0	0	0	0	1	0	0	1	0	1	2	3	1	0	0
FAF1::intron	protein_coding	5342	1187	1966	1400	492	53	74	2	116	85	1	7	5	13	7	7	2	3	164	255	263	206	2595	1950	1786	898	1332	575	21	9	35	3	24	3	7	9	8	14	25	27	210	257	70	281	84	337	12	26
RNF11::exon	protein_coding	173	38	68	6	2	1	0	0	6	10	0	0	3	1	0	0	2	0	5	18	37	31	64	45	36	110	157	60	0	0	0	2	0	2	0	0	17	7	2	3	21	23	19	87	24	98	5	17
EPS15::exon	protein_coding	39	14	16	14	10	2	1	0	10	4	0	0	0	0	0	1	0	0	11	25	22	22	54	34	37	26	28	14	1	0	1	0	1	0	0	0	0	1	2	1	15	18	17	45	17	52	4	6
OSBPL9::intron	protein_coding	1541	323	545	274	99	15	19	1	23	15	0	0	3	6	0	1	0	0	48	106	91	87	884	708	571	355	478	239	2	3	12	0	8	1	1	0	2	1	5	2	50	65	14	65	18	78	3	8
ZFYVE9::intron	protein_coding	807	187	280	207	62	6	17	0	9	12	0	1	1	1	0	0	0	0	22	40	45	38	558	459	391	156	238	102	2	4	14	0	6	3	0	0	2	1	5	4	39	45	11	53	17	45	1	2
PRPF38A::exon	processed_transcript	135	28	45	14	2	3	2	0	9	8	0	0	0	0	0	0	0	0	13	16	15	18	37	29	16	14	7	7	1	0	2	2	1	0	0	0	0	1	1	0	2	5	5	10	0	14	0	4
PRPF38A::intron	processed_transcript	82	23	38	15	8	0	3	0	1	1	0	0	0	0	0	0	0	0	11	21	18	14	70	47	47	27	26	18	0	0	0	0	1	0	0	0	0	1	0	0	1	5	4	4	1	5	0	0
TUT4::intron	protein_coding	3096	729	1138	392	147	17	19	2	28	28	3	0	3	3	1	1	4	1	69	160	133	140	923	764	554	249	396	181	2	1	7	1	3	0	0	3	4	1	9	3	52	56	18	59	23	76	2	4
COA7::exon	protein_coding	93	21	29	7	0	1	3	0	5	2	0	0	0	0	0	0	0	0	5	11	13	7	74	45	42	18	20	7	2	0	3	0	2	0	0	0	1	1	0	0	1	4	4	3	0	5	0	2
ZYG11B::exon	protein_coding	186	38	74	21	5	3	4	0	7	6	0	0	0	1	0	1	0	0	7	19	27	15	43	29	32	42	58	23	1	0	1	0	3	1	0	0	5	1	3	0	10	4	11	26	8	27	1	4
CPT2::exon	retained_intron	3	2	3	6	0	0	1	0	2	3	0	0	0	0	0	0	0	0	1	4	3	6	11	12	4	3	1	2	0	0	3	0	1	0	0	0	0	1	0	0	0	1	0	6	2	5	0	1
NDC1::exon	protein_coding	114	32	29	20	5	1	5	0	19	23	0	0	1	0	0	0	0	0	17	37	30	34	59	41	23	36	39	28	5	0	5	0	4	0	0	0	3	4	2	0	7	9	2	23	5	39	2	1
NDC1::intron	protein_coding	784	160	279	196	61	4	8	0	6	4	1	3	0	1	0	1	0	1	33	70	54	70	349	280	242	79	127	47	3	1	4	1	3	0	0	1	2	1	3	2	15	12	2	20	3	25	0	2
SSBP3::intron	protein_coding	332	89	108	323	104	7	9	0	29	24	0	2	1	0	4	0	1	0	43	78	72	52	1619	1246	1169	388	543	299	55	36	136	21	85	10	1	3	1	1	9	8	167	120	116	492	175	596	22	40
TTC4::exon	protein_coding	11	3	5	5	3	0	2	0	4	4	0	0	0	0	0	0	0	0	5	2	8	6	22	17	15	22	19	14	0	0	0	0	1	1	0	0	0	2	0	0	1	7	5	27	7	35	0	2
PRKAA2::exon	protein_coding	495	98	199	67	13	6	7	0	15	22	1	0	1	3	0	1	1	0	19	29	31	36	94	94	58	118	169	81	1	1	3	0	3	2	1	1	18	11	0	0	1	1	1	3	0	1	0	0
MYSM1::exon	processed_transcript	677	180	290	93	49	3	2	0	19	11	0	0	3	2	1	1	2	0	26	68	60	55	169	155	149	18	31	11	2	0	4	1	2	0	0	2	18	5	0	2	13	9	8	59	11	55	5	10
HOOK1::exon	protein_coding	185	43	85	14	10	3	2	0	16	14	0	0	0	0	0	0	1	0	7	21	20	20	59	39	39	32	44	17	1	1	1	0	2	1	0	0	2	1	0	1	3	1	2	2	3	5	0	0
NFIA::intron	protein_coding	4305	936	1566	2096	651	46	64	2	94	104	3	7	9	12	6	5	5	1	139	239	241	193	5640	4362	3918	969	1503	795	27	14	43	5	24	5	2	1	2	2	13	8	119	95	28	140	40	163	4	10
USP1::exon	protein_coding	327	77	110	17	10	6	7	0	42	43	0	1	1	0	0	0	0	1	24	42	57	49	141	112	107	53	53	26	5	0	5	3	8	1	0	0	13	6	0	0	3	6	1	10	1	14	0	1
DOCK7::intron	retained_intron	1773	378	620	409	137	9	15	1	20	16	0	2	0	9	2	3	2	2	66	120	125	118	1821	1275	1062	225	326	105	9	0	10	1	4	3	1	2	5	4	7	3	43	43	12	45	18	45	0	3
ATG4C::intron	protein_coding	1282	284	442	289	128	14	12	0	15	14	0	4	3	6	1	2	2	0	41	77	77	67	592	472	389	141	175	76	0	0	8	1	1	0	0	1	2	1	1	1	13	14	2	21	6	15	0	2
FOXD3-AS1::exon	antisense	1	0	0	0	0	0	0	0	0	0	0	0	0	0	0	0	0	0	1	0	1	0	2	1	0	0	0	0	0	0	0	0	0	0	0	0	0	3	0	0	2	0	0	2	0	4	0	0
ALG6::intron	protein_coding	426	90	162	194	60	3	5	0	8	7	0	0	0	4	0	0	1	0	26	69	45	47	431	310	257	123	224	115	2	0	7	0	2	2	0	0	1	1	2	2	9	19	2	12	3	16	1	2
ITGB3BP::exon	nonsense_mediated_decay	29	6	11	7	4	1	2	0	17	15	0	0	0	0	0	0	0	0	8	10	9	6	205	140	105	28	30	8	1	0	0	0	1	0	0	0	0	1	1	0	0	0	1	1	1	6	0	0
EFCAB7::intron	protein_coding	749	159	252	62	28	5	6	0	7	3	0	2	1	0	1	0	0	0	10	34	31	28	214	176	144	22	27	12	2	0	0	0	2	1	0	0	0	1	1	0	7	2	1	5	3	7	0	0
PGM1::exon	protein_coding	3	3	1	2	2	1	4	0	7	11	0	0	0	0	0	0	0	0	2	6	7	5	4	8	6	6	12	5	0	2	1	0	1	0	0	0	0	1	2	0	12	2	6	16	6	19	1	3
ROR1::intron	protein_coding	632	100	214	417	136	31	35	0	47	46	0	0	0	1	3	0	3	0	25	57	50	38	1792	1330	1162	175	256	149	4	1	6	0	7	3	1	0	2	2	5	4	56	39	27	83	29	80	1	4
CACHD1::exon	processed_transcript	17	5	3	12	5	0	1	0	15	6	0	0	0	0	0	0	0	0	8	17	27	27	37	34	30	11	25	10	0	1	1	0	1	0	0	0	0	1	1	1	3	4	12	51	10	52	2	11
DNAJC6::exon	protein_coding	24	5	8	1	2	0	0	0	4	4	0	0	0	0	0	0	0	0	2	2	3	7	35	25	18	4	6	5	1	0	2	0	0	0	0	0	5	1	0	0	4	3	0	8	4	15	0	1
DNAJC6::intron	protein_coding	446	90	159	200	61	4	8	1	15	12	0	0	3	4	1	1	2	0	21	24	26	30	508	400	358	156	197	124	2	0	3	0	2	1	0	0	2	1	8	5	51	37	21	137	41	184	4	8
LEPR::intron	protein_coding	546	128	223	115	32	0	11	1	6	8	0	0	2	0	1	1	1	0	11	32	16	21	321	227	206	131	161	76	0	0	3	0	2	1	1	1	7	3	1	2	38	36	16	65	20	53	1	3
PDE4B::intron	protein_coding	165	37	68	46	19	2	2	1	8	7	0	0	0	0	0	0	0	0	5	7	9	5	166	133	104	35	66	28	2	0	1	1	0	2	0	0	2	1	9	1	45	38	10	48	17	65	1	6
WDR78::intron	protein_coding	580	100	211	37	12	1	6	1	3	1	0	5	1	2	1	1	1	0	9	18	10	14	70	58	61	68	103	45	1	1	3	0	3	1	0	0	0	1	0	0	7	5	3	12	4	11	0	1
MIER1::exon	protein_coding	209	49	105	20	14	3	2	0	9	7	0	0	0	0	0	0	2	0	16	23	22	16	67	46	51	35	54	27	1	0	2	1	0	0	0	0	7	4	2	0	10	7	7	17	9	33	0	6
SERBP1::exon	protein_coding	1181	258	430	86	44	14	20	2	74	64	0	2	0	1	1	0	2	1	58	88	83	73	618	485	415	221	361	151	6	2	13	5	7	1	0	3	33	14	3	0	20	12	7	44	9	49	3	3
SERBP1::intron	protein_coding	769	181	282	242	69	4	9	0	12	12	0	0	0	2	0	1	0	0	66	135	120	132	507	387	321	183	268	112	1	7	6	1	5	0	0	0	0	1	0	3	9	19	4	8	3	9	1	0
DEPDC1::exon	nonsense_mediated_decay	204	53	78	19	3	2	2	0	17	5	0	1	2	1	0	0	1	1	13	31	43	31	344	244	187	96	151	55	2	1	7	1	2	0	0	0	5	2	0	0	3	5	4	9	1	9	1	0
LRRC40::exon	protein_coding	130	30	66	24	11	3	6	0	6	11	0	0	0	0	0	0	0	0	13	12	22	16	179	115	96	19	23	8	1	0	4	0	2	0	0	0	1	1	1	0	3	3	1	4	3	7	0	2
SRSF11::exon	processed_transcript	252	57	102	54	17	12	12	0	28	34	0	1	1	0	0	0	0	0	68	104	101	103	179	124	110	232	388	179	2	1	9	0	6	1	1	1	0	2	2	0	15	15	5	21	12	34	0	3
ANKRD13C::exon	protein_coding	127	34	39	21	5	1	3	1	7	3	0	3	0	0	0	0	1	0	14	13	29	25	37	38	28	5	15	3	0	0	2	0	2	0	0	0	4	3	0	1	3	8	4	11	0	12	0	1
CTH::exon	protein_coding	41	10	8	9	2	3	1	1	8	9	0	1	1	1	0	1	0	0	11	14	19	16	48	29	25	8	21	8	0	1	1	0	0	0	0	0	8	1	0	0	3	4	2	2	2	3	0	0
CTH::intron	protein_coding	462	84	135	67	27	1	2	0	3	6	0	0	0	0	0	0	0	0	19	43	40	41	131	121	83	40	70	28	0	0	3	0	0	0	0	0	0	1	0	1	1	6	0	0	1	5	0	0
ZRANB2-AS2::intron	antisense	318	66	126	47	24	3	2	0	6	5	0	2	0	2	0	0	1	0	10	13	17	13	178	149	124	122	178	81	0	2	5	1	0	0	0	0	1	2	0	0	12	10	3	7	3	14	0	1
NEGR1::intron	protein_coding	222	51	93	72	25	4	4	0	2	0	0	1	1	0	1	0	0	0	5	14	5	5	182	102	109	45	85	35	10	0	4	0	4	3	1	0	0	1	3	5	12	5	10	17	10	18	1	1
LHX8::intron	retained_intron	38	8	14	9	4	1	0	0	0	2	0	0	0	1	0	0	1	0	1	4	3	4	22	10	17	3	13	1	0	0	0	0	0	0	0	0	0	1	0	0	0	0	1	2	0	1	0	0
SLC44A5::intron	protein_coding	1237	263	422	425	129	26	35	3	45	43	1	1	1	4	3	2	1	0	44	89	104	73	1451	1137	963	288	447	229	2	1	11	1	9	1	3	4	4	2	0	2	10	14	1	14	3	9	0	0
ACADM::exon	protein_coding	97	32	35	6	3	2	2	1	13	10	0	0	0	0	0	0	0	0	7	16	14	13	52	28	22	8	19	5	2	1	3	1	0	0	0	0	2	4	1	1	3	1	1	1	1	4	0	1
RABGGTB::exon	protein_coding	176	30	50	38	16	5	8	0	13	14	0	1	0	2	1	0	0	0	32	69	43	54	348	263	190	140	189	93	1	1	1	0	1	0	0	1	6	2	0	0	2	3	2	13	2	5	0	2
RABGGTB::intron	protein_coding	793	177	275	339	167	50	136	1	165	184	0	1	0	2	2	1	2	0	164	272	253	212	2840	2533	1875	287	444	201	19	7	73	2	31	9	1	0	5	2	6	2	26	22	6	24	5	15	1	1
MSH4::intron	protein_coding	2904	704	1132	35	14	4	1	1	4	2	1	2	3	5	3	1	2	0	10	11	11	19	87	71	83	745	1020	523	3	3	6	0	3	0	1	2	2	1	3	0	14	20	5	4	4	6	0	3
ST6GALNAC3::intron	processed_transcript	964	170	328	515	181	16	28	1	49	49	0	4	1	1	0	2	0	0	25	44	64	56	1945	1496	1352	219	277	152	5	2	21	1	6	5	1	2	6	3	4	3	26	32	13	72	35	82	2	8
ST6GALNAC5::intron	protein_coding	94	21	41	48	15	2	5	0	3	4	0	0	0	0	0	0	0	0	2	8	3	3	153	127	125	24	27	16	7	0	12	0	12	4	1	0	0	1	0	0	8	7	6	14	6	14	1	2
PIGK::exon	protein_coding	90	19	27	13	6	0	2	0	8	4	0	2	0	1	0	0	2	0	7	12	9	6	130	113	70	24	41	20	1	0	2	0	2	1	0	0	1	1	0	0	2	1	2	7	1	9	0	0
AC118549.1::exon	protein_coding	58	20	22	7	6	0	5	0	5	5	0	0	0	0	0	0	1	0	6	21	33	24	20	19	18	9	23	12	3	0	0	1	1	0	0	0	8	6	0	1	4	5	0	2	0	6	0	0
AC118549.1::intron	protein_coding	4185	958	1505	866	268	23	25	1	47	36	1	6	3	8	2	7	2	2	97	177	168	179	1681	1328	1161	494	668	339	9	2	28	4	12	3	0	4	17	2	5	5	78	92	13	65	26	95	1	15
MIGA1::exon	protein_coding	201	57	81	19	7	1	2	0	15	8	0	0	1	1	0	0	0	0	14	17	27	20	95	93	78	46	80	45	2	0	1	2	1	0	0	1	14	13	0	0	0	1	2	6	1	4	0	0
MIGA1::intron	protein_coding	1228	275	485	208	81	4	8	0	13	12	0	2	2	3	1	2	2	0	24	44	34	47	314	237	233	125	188	87	0	1	9	0	3	1	0	2	2	1	2	2	12	6	4	29	8	9	0	2
FUBP1::intron	protein_coding	2435	501	941	376	122	14	16	0	32	35	1	4	3	14	1	2	3	1	210	429	373	351	2772	1983	1678	482	614	304	4	2	13	1	1	1	0	0	3	4	1	1	36	30	5	32	6	31	0	4
DNAJB4::exon	protein_coding	349	93	140	9	4	1	3	0	17	7	0	1	0	1	0	0	0	0	2	15	9	14	125	68	61	23	20	11	2	1	2	1	0	1	0	0	12	4	0	0	8	4	3	21	5	28	1	0
GIPC2::intron	protein_coding	214	48	77	10	1	0	0	0	2	0	0	0	0	0	0	0	0	0	2	2	1	4	26	12	15	7	12	3	0	0	0	0	0	0	0	0	1	1	0	0	2	2	1	6	1	3	0	0
PRKACB::exon	protein_coding	35	9	20	8	4	3	1	0	8	5	0	0	0	0	0	0	0	2	7	8	6	10	19	23	10	10	26	12	0	0	0	0	2	0	0	0	5	2	4	1	42	31	26	105	27	109	2	10
PRKACB::intron	protein_coding	1870	419	697	307	111	15	10	1	21	19	0	3	1	7	0	1	0	0	34	52	67	63	1267	1009	930	240	314	167	1	1	8	1	4	0	0	2	1	1	19	19	137	162	27	160	58	141	3	15
CTBS::exon	processed_transcript	97	20	32	20	3	2	0	1	3	4	0	0	0	0	0	0	1	0	2	5	7	4	66	52	64	27	27	17	0	0	2	0	0	0	0	0	0	1	0	0	6	9	2	2	2	7	0	2
CTBS::intron	processed_transcript	110	19	48	14	9	1	3	0	0	1	0	0	0	0	2	0	0	0	2	6	7	4	44	36	32	23	36	20	1	0	0	0	0	0	0	0	0	1	0	0	9	3	2	10	1	2	0	1
SSX2IP::exon	protein_coding	78	17	24	14	7	2	2	0	12	8	0	0	0	0	0	0	0	0	4	12	21	19	120	75	50	40	29	19	1	0	1	1	1	1	0	0	9	3	0	0	10	6	16	101	15	103	3	10
MCOLN2::intron	processed_transcript	173	35	55	113	41	5	10	1	10	7	0	0	1	0	0	0	0	0	17	29	37	34	392	308	227	64	103	57	0	2	4	0	3	0	0	0	0	1	4	4	19	12	2	25	7	30	1	3
WDR63::intron	protein_coding	110	25	33	7	4	0	0	0	0	1	0	0	0	0	1	1	0	0	4	9	13	8	43	39	42	44	68	36	0	0	1	0	1	0	0	0	0	1	1	0	2	3	1	4	2	9	0	0
C1orf52::exon	protein_coding	125	19	42	4	4	0	1	0	10	3	0	0	0	0	0	0	0	0	9	12	17	10	39	24	29	30	54	38	1	0	0	1	0	0	0	0	15	2	0	0	3	6	4	5	2	10	0	0
BCL10::exon	protein_coding	52	14	25	12	3	0	1	0	7	7	0	0	0	1	0	0	0	0	3	3	4	4	18	5	8	0	2	2	0	0	0	0	1	0	0	0	5	3	0	0	4	6	8	26	7	27	1	3
CYR61::exon	protein_coding	17	1	4	0	1	0	0	0	4	3	0	0	0	0	0	0	0	0	2	2	1	6	10	4	10	0	1	0	0	0	2	1	1	0	0	0	1	1	0	0	0	5	1	10	5	18	3	1
COL24A1::intron	protein_coding	179	30	60	67	14	2	7	0	9	7	0	0	1	2	0	1	1	0	4	14	6	11	200	117	131	32	47	23	1	1	2	0	0	0	0	0	1	2	1	0	4	3	4	11	6	10	0	0
SELENOF::exon	protein_coding	135	29	40	11	8	2	5	0	15	11	0	0	1	0	0	0	0	0	8	12	7	18	37	27	20	80	110	50	1	1	4	1	0	0	0	0	6	1	2	1	15	14	11	44	10	56	3	4
HS2ST1::exon	protein_coding	81	14	26	20	6	1	4	1	10	8	0	0	0	1	0	0	0	0	10	15	15	13	82	65	43	28	42	27	3	1	0	0	4	1	0	0	6	3	1	1	3	5	3	14	4	11	1	0
HS2ST1::intron	protein_coding	2974	658	1059	587	178	17	31	1	31	23	0	2	4	11	3	2	2	1	45	70	79	60	1303	1070	954	353	508	268	5	5	18	4	9	3	1	1	4	1	9	5	50	65	18	50	17	60	3	4
PKN2::exon	processed_transcript	174	35	61	56	20	3	7	0	13	23	0	0	0	1	2	0	0	0	19	49	37	24	170	89	89	38	42	24	2	0	2	0	2	1	0	0	15	4	3	0	6	14	12	23	16	39	0	5
PKN2::intron	processed_transcript	4063	943	1521	572	186	16	22	2	30	32	2	6	6	7	3	3	3	0	73	164	136	145	1719	1306	1065	400	600	249	2	2	24	1	7	0	2	1	3	2	5	5	91	66	23	114	38	124	3	8
GTF2B::intron	protein_coding	624	127	207	59	20	3	2	0	1	0	0	0	0	0	1	0	0	0	17	19	15	11	125	100	84	51	78	35	0	0	2	1	0	1	0	0	0	2	0	0	10	11	2	4	1	11	0	0
LRRC8B::intron	protein_coding	119	35	38	29	8	2	0	0	0	2	0	0	0	0	0	0	0	0	2	8	5	5	64	49	45	19	27	11	0	0	1	0	0	0	0	0	2	1	0	2	4	8	2	7	2	7	0	0
LRRC8C::intron	processed_transcript	350	85	149	84	21	2	3	0	19	13	0	0	2	0	1	0	0	0	13	21	18	14	323	250	212	45	53	35	0	1	5	0	1	0	0	0	2	3	7	1	32	22	20	63	21	79	3	5
LRRC8D::exon	protein_coding	11	5	7	6	1	0	2	0	3	5	0	0	0	0	0	0	0	0	2	4	4	8	24	16	16	9	10	5	1	2	1	0	1	0	0	0	3	1	0	0	3	3	0	3	0	8	0	0
LRRC8D::intron	protein_coding	936	204	371	299	120	21	23	0	39	32	0	2	3	1	1	2	0	1	27	46	54	44	1142	939	832	315	430	203	6	2	10	2	3	1	1	1	5	1	7	2	53	54	16	73	22	76	3	9
ZNF326::exon	protein_coding	504	101	191	56	17	1	4	3	15	12	0	2	1	1	0	1	2	0	15	43	31	30	491	393	268	23	25	14	1	0	0	0	4	1	0	0	4	4	1	1	2	11	5	11	2	5	0	2
ZNF644::exon	processed_transcript	335	82	124	20	5	2	3	0	13	13	0	0	0	0	2	0	1	0	25	25	24	30	56	49	33	48	66	39	0	0	3	1	1	0	0	0	4	3	1	2	2	10	4	8	4	11	0	1
ZNF644::intron	processed_transcript	5561	1302	2099	628	239	22	21	4	33	28	2	4	6	18	4	8	3	2	69	114	100	76	2179	1638	1430	569	840	394	6	2	22	2	9	3	3	3	25	6	5	3	73	115	21	102	33	102	4	9
HFM1::intron	protein_coding	305	59	108	58	29	3	10	1	9	13	0	1	2	0	0	2	1	0	17	40	43	28	278	210	190	131	197	101	5	6	51	2	10	3	3	5	8	2	9	7	5	12	13	14	7	14	0	4
CDC7::exon	protein_coding	147	38	49	35	11	2	3	0	24	9	1	0	0	0	0	0	0	0	17	27	18	27	54	43	41	41	68	27	1	1	2	0	1	0	0	0	3	4	0	0	0	0	0	7	1	3	0	0
BTBD8::intron	protein_coding	100	33	37	44	19	1	4	0	4	9	0	0	0	1	0	0	0	0	2	11	14	9	120	108	70	44	56	24	1	0	0	0	1	0	0	0	0	1	1	0	8	6	3	5	5	7	0	0
GLMN::intron	nonsense_mediated_decay	696	140	251	175	55	8	15	0	10	15	0	0	0	2	0	0	0	0	35	68	76	64	365	263	229	127	203	116	1	2	10	1	3	1	1	1	3	1	3	2	22	20	7	15	5	15	0	4
EVI5::intron	protein_coding	2954	687	1106	743	229	23	24	1	40	31	0	4	6	10	0	5	1	1	74	109	110	75	2015	1484	1208	428	536	278	7	4	22	1	10	3	0	4	10	3	10	7	48	70	13	67	22	73	1	2
RPL5::exon	protein_coding	130	32	53	14	5	29	21	2	188	118	0	0	13	0	1	0	0	0	45	93	96	101	78	65	60	60	86	35	670	984	5980	239	1075	584	1	0	7	3	2	2	25	19	6	21	8	14	1	5
MTF2::exon	processed_transcript	188	42	67	21	8	3	6	0	17	13	0	1	2	0	0	0	1	0	17	31	46	42	92	72	49	109	174	93	1	1	0	0	1	0	0	0	11	7	0	1	6	5	2	12	1	13	1	2
TMED5::exon	nonsense_mediated_decay	437	101	173	20	5	5	4	1	26	14	1	2	4	1	0	0	0	1	10	17	22	23	70	55	58	47	53	20	5	0	5	1	1	0	0	0	4	1	1	1	7	12	13	49	15	68	1	7
DR1::exon	processed_transcript	626	137	244	81	25	6	5	1	22	19	0	1	3	3	1	1	2	0	20	52	52	40	226	158	141	55	88	47	1	0	5	2	6	0	1	1	27	16	1	1	23	18	19	89	24	107	6	15
FNBP1L::exon	protein_coding	64	18	24	9	7	3	1	0	4	6	0	0	0	0	0	0	1	0	5	13	11	15	410	268	225	45	95	37	0	0	2	0	1	1	0	0	3	3	1	0	9	8	8	25	7	36	0	4
FNBP1L::intron	protein_coding	944	209	352	150	55	1	11	0	11	10	0	0	0	1	1	1	1	0	18	59	37	20	417	365	285	75	148	67	1	1	6	2	4	1	0	0	2	1	7	1	27	18	8	43	12	41	4	4
GCLM::exon	protein_coding	319	84	133	22	3	0	0	0	9	2	1	1	2	0	1	0	0	0	18	11	16	30	54	40	21	4	13	8	1	0	1	0	1	0	0	2	1	2	0	0	1	2	4	14	5	24	1	3
ARHGAP29::intron	protein_coding	201	45	73	80	21	1	1	0	7	2	0	0	1	0	1	0	0	0	22	20	18	16	152	145	95	48	71	37	0	0	2	0	1	0	0	0	1	2	43	18	324	356	112	451	113	506	16	78
ABCD3::intron	processed_transcript	1872	441	724	250	91	17	9	0	17	21	0	0	1	1	4	2	1	0	58	95	86	86	563	480	354	383	487	239	3	1	10	0	5	0	0	2	5	2	7	1	43	40	7	52	7	46	1	3
CNN3::exon	protein_coding	42	11	19	12	3	4	4	0	12	10	0	0	0	0	1	0	1	0	8	12	13	16	23	20	14	19	26	15	2	0	1	1	0	0	0	0	4	1	0	0	25	18	19	94	16	89	2	13
CNN3::intron	protein_coding	154	29	45	61	12	2	1	0	3	6	0	0	0	0	0	0	0	0	6	11	17	16	225	166	129	174	223	124	2	1	12	1	4	0	0	0	0	1	2	0	13	14	6	10	7	28	0	1
PTBP2::exon	processed_transcript	590	117	205	72	36	3	4	0	11	7	1	1	2	4	0	1	2	1	25	45	53	38	357	268	209	95	167	63	0	1	2	0	1	0	1	0	3	1	1	0	6	3	1	8	0	13	0	0
PTBP2::intron	processed_transcript	4718	1052	1718	902	293	20	29	5	39	36	4	5	8	36	3	5	4	2	169	373	271	255	5358	3920	3132	472	652	316	5	4	21	7	12	5	0	3	1	1	16	3	59	66	23	83	37	99	4	11
DPYD::intron	protein_coding	226	53	117	66	14	4	7	0	6	0	0	0	1	0	0	0	0	0	4	5	12	7	208	127	115	48	78	34	0	0	2	0	1	0	1	2	0	1	4	0	11	17	7	34	19	32	2	2
SNX7::exon	nonsense_mediated_decay	8	0	2	0	0	2	0	0	2	6	0	0	0	0	0	0	0	0	1	1	5	1	6	1	3	1	7	2	1	0	0	0	0	0	0	0	0	1	0	0	0	1	0	2	0	0	0	0
AGL::exon	retained_intron	134	33	48	21	3	4	2	0	17	18	0	0	0	1	1	0	0	0	15	27	27	23	67	41	32	23	33	15	1	1	0	1	3	0	0	0	8	3	0	2	10	7	6	31	3	23	0	0
AGL::intron	retained_intron	743	136	274	118	19	3	3	1	7	5	0	1	0	1	1	0	0	0	23	55	29	32	172	128	106	34	55	25	1	0	2	0	1	0	0	0	1	1	0	0	14	16	5	22	12	33	2	2
SLC35A3::intron	protein_coding	879	202	324	150	46	6	4	0	15	11	1	0	1	2	1	2	0	0	19	37	37	34	483	376	303	182	245	146	2	1	5	1	2	1	0	1	4	2	2	1	13	10	6	10	8	13	0	0
MFSD14A::exon	protein_coding	92	17	35	13	3	0	2	0	6	3	0	1	2	2	0	0	2	0	5	12	25	19	58	49	48	23	41	31	0	0	2	0	1	0	0	0	5	2	0	0	3	3	3	14	0	10	2	2
SASS6::intron	processed_transcript	1195	273	411	255	103	10	8	1	12	11	1	0	2	8	1	2	2	0	48	96	92	75	391	278	254	75	120	59	0	1	5	1	2	0	0	1	1	3	1	0	7	8	3	8	2	16	0	1
LRRC39::intron	protein_coding	58	15	20	16	7	0	1	0	2	2	0	0	0	0	1	0	0	0	4	10	6	11	80	61	45	12	11	6	0	0	0	0	1	0	0	0	0	1	0	0	0	3	1	1	0	0	0	0
DBT::intron	protein_coding	482	96	174	80	26	1	5	0	2	7	0	0	0	1	0	0	0	0	13	26	26	31	153	121	92	43	59	25	1	0	4	0	3	0	0	0	1	3	2	0	8	7	2	12	7	12	0	1
CDC14A::intron	protein_coding	421	101	158	119	39	4	9	1	12	10	0	3	1	0	0	0	0	0	21	32	18	17	484	395	340	181	233	117	0	0	6	0	2	0	0	1	2	1	0	2	21	23	10	34	12	39	5	3
RNPC3::intron	retained_intron	629	170	252	77	16	4	7	0	5	7	1	1	1	3	1	2	0	0	34	65	64	44	97	84	81	29	34	16	0	1	2	1	1	2	0	1	2	1	0	1	2	6	0	3	1	1	0	0
NTNG1::intron	protein_coding	235	48	90	76	21	4	3	0	15	11	0	0	0	0	0	0	0	0	7	17	11	9	308	254	186	133	179	89	0	1	2	1	0	0	0	0	0	2	2	0	4	8	3	10	4	15	0	2
VAV3::intron	processed_transcript	263	62	85	103	41	6	7	0	7	9	0	0	0	0	0	0	0	0	11	12	8	19	494	338	291	80	124	57	0	1	6	0	1	0	0	0	0	1	1	1	2	5	4	9	4	13	0	0
SLC25A24::exon	protein_coding	77	11	26	10	1	2	4	0	7	6	0	0	1	0	0	0	1	0	8	8	5	10	71	49	45	12	21	10	1	0	1	0	1	0	0	0	3	2	1	0	3	1	2	14	6	23	0	2
SLC25A24::intron	protein_coding	201	37	70	66	18	2	4	0	5	4	0	0	0	2	0	0	0	0	8	21	16	12	186	160	127	54	64	29	0	0	1	0	0	2	0	0	0	1	2	0	11	11	1	12	5	21	1	2
FAM102B::exon	protein_coding	55	8	22	8	4	4	3	0	14	9	0	0	0	0	0	0	0	0	3	6	10	7	27	20	9	2	3	1	1	0	0	0	0	0	0	0	2	1	2	0	3	7	3	10	0	9	0	1
PRPF38B::exon	protein_coding	208	50	57	36	8	3	7	0	15	18	0	0	1	1	0	2	0	0	33	39	45	60	61	44	42	127	183	88	3	0	8	0	4	1	0	0	5	3	0	3	6	21	10	69	18	74	2	5
SARS::exon	protein_coding	7	3	1	5	1	3	6	1	22	17	0	0	0	0	0	0	0	0	16	23	24	24	28	23	18	5	11	3	2	3	4	0	1	1	0	0	1	2	3	1	24	10	5	18	7	9	3	2
GNAI3::exon	protein_coding	707	151	249	52	17	2	3	0	28	20	0	2	1	4	1	0	0	0	17	17	44	21	246	177	146	273	415	168	0	3	5	0	5	0	0	0	2	2	3	2	12	18	10	23	5	42	0	2
AHCYL1::exon	protein_coding	92	25	34	21	2	5	4	0	14	11	0	0	0	0	0	0	0	0	17	23	25	21	119	120	98	29	34	24	5	1	1	0	3	0	0	0	0	1	0	1	20	23	22	60	16	56	4	13
RBM15::exon	protein_coding	50	8	21	20	8	0	2	0	13	5	0	0	0	1	0	0	0	0	5	9	15	14	52	30	29	51	41	25	2	8	32	2	7	3	0	0	4	1	1	0	4	0	0	8	0	10	0	2
RBM15::intron	protein_coding	389	84	161	117	35	2	3	0	13	6	0	0	0	4	0	1	0	0	8	14	14	20	65	46	40	119	146	70	0	4	6	1	3	0	0	0	11	3	0	0	5	1	2	9	2	9	1	1
CEPT1::intron	protein_coding	1525	334	565	281	94	9	8	1	11	10	0	2	1	1	0	0	0	0	33	57	63	49	408	315	214	195	324	131	4	1	5	1	3	0	0	1	2	1	0	0	18	14	4	16	3	17	1	0
ATP5PB::exon	protein_coding	65	16	24	3	3	2	2	0	18	19	0	0	0	0	0	0	0	0	5	13	17	22	13	12	10	9	18	11	2	0	3	0	1	1	1	0	0	1	0	0	9	4	1	17	1	16	1	1
RAP1A::exon	protein_coding	41	9	21	5	0	0	0	0	4	5	0	0	1	0	0	0	0	0	3	3	8	3	12	6	5	15	28	17	0	0	0	0	0	0	0	0	1	1	0	0	3	1	1	3	0	3	0	0
RAP1A::intron	protein_coding	1365	279	507	269	88	6	13	1	19	6	1	3	0	6	2	1	0	1	21	39	40	43	600	463	454	128	192	98	1	2	11	2	6	0	0	0	2	2	6	2	48	39	13	57	18	64	1	2
DDX20::exon	protein_coding	34	11	16	5	3	2	0	0	5	5	0	0	0	0	0	0	0	1	10	13	13	23	16	14	15	5	4	3	0	0	4	0	1	0	0	0	0	1	0	0	3	2	0	6	0	5	1	0
KCND3::intron	protein_coding	49	9	14	19	4	0	1	0	1	0	0	0	0	0	0	0	0	0	2	3	2	2	83	65	56	10	17	7	0	1	0	0	0	0	0	0	0	1	4	1	14	13	36	97	28	86	1	4
CTTNBP2NL::exon	processed_transcript	69	11	28	7	2	2	1	0	4	5	0	0	0	0	0	0	0	0	10	6	12	8	9	23	9	22	25	12	1	1	1	0	0	0	0	0	1	1	0	0	6	6	14	42	14	68	0	6
CAPZA1::exon	protein_coding	126	34	56	24	4	6	3	1	22	14	0	2	2	2	0	0	0	0	10	20	22	34	67	64	40	62	67	36	1	0	5	1	1	0	0	0	4	1	2	0	27	26	20	143	33	170	10	19
SLC16A1::exon	processed_transcript	334	60	94	67	14	9	9	0	20	19	0	1	0	1	0	0	0	0	22	36	23	30	82	60	62	54	72	45	3	0	6	0	4	2	0	1	5	2	0	1	12	22	5	46	15	39	1	5
MAGI3::intron	protein_coding	2887	622	1042	600	203	20	30	1	38	31	0	4	5	9	4	3	6	2	40	91	100	84	1813	1330	1188	530	792	389	9	8	19	4	18	0	0	3	16	2	6	3	64	50	31	122	27	113	4	9
HIPK1::exon	protein_coding	291	54	99	35	8	3	1	0	19	12	0	1	1	1	0	0	3	0	25	32	44	45	107	63	53	126	178	88	2	0	8	1	4	1	0	1	16	4	1	3	17	24	51	223	80	267	12	35
TRIM33::exon	protein_coding	422	109	135	69	28	1	2	0	19	22	0	2	1	1	0	0	0	0	21	46	41	39	157	107	90	48	53	26	2	2	7	0	3	1	0	0	7	1	0	1	15	15	9	41	11	64	1	9
NRAS::exon	protein_coding	296	77	114	37	9	5	4	0	16	11	1	0	0	3	0	0	0	1	27	36	34	37	237	171	125	68	105	57	1	0	10	0	2	0	0	1	10	8	4	2	22	17	11	87	22	92	3	13
CSDE1::exon	protein_coding	327	92	108	63	16	7	11	0	77	54	0	0	1	1	6	0	1	0	48	91	106	90	158	110	105	102	156	66	11	3	8	1	8	0	0	0	15	3	1	1	16	18	4	36	8	54	2	6
CSDE1::intron	protein_coding	1361	330	503	252	82	6	6	0	14	20	0	0	1	3	3	1	1	2	70	163	150	146	1625	1303	1035	760	1077	581	2	1	8	1	4	4	0	2	1	1	5	1	22	12	5	18	4	25	1	1
VANGL1::exon	protein_coding	24	4	8	9	2	1	0	0	4	3	0	0	0	0	0	0	0	0	5	7	8	7	18	14	13	5	10	5	0	1	0	0	1	0	0	0	1	1	0	1	14	6	23	131	31	134	6	20
VANGL1::intron	protein_coding	86	18	32	46	15	3	1	0	4	1	0	1	0	0	0	0	0	0	10	11	10	13	212	170	169	113	147	63	4	1	5	1	1	0	0	0	0	1	2	3	16	17	8	35	10	59	2	2
ATP1A1::exon	protein_coding	39	5	8	14	5	7	11	1	44	26	0	0	0	0	1	0	2	0	19	38	62	46	447	314	252	49	69	37	2	1	8	1	6	1	0	0	1	1	2	2	53	36	30	148	34	130	5	25
IGSF3::intron	protein_coding	19	10	6	29	10	2	3	0	7	2	0	0	0	0	1	0	0	0	8	7	7	8	182	146	130	52	91	41	0	0	0	0	1	0	0	1	1	1	3	1	11	7	4	24	6	23	0	1
CD101::intron	protein_coding	62	17	22	11	1	0	0	0	0	1	0	0	0	0	0	0	0	0	1	3	5	1	29	16	21	20	24	18	0	0	1	0	0	0	0	0	0	1	1	0	2	5	0	12	1	9	0	2
MAN1A2::exon	protein_coding	207	57	73	17	9	2	3	0	33	20	0	0	0	1	0	1	0	0	13	17	9	20	46	51	29	23	50	27	4	0	3	2	4	0	0	0	2	1	1	1	4	11	2	24	1	23	1	1
MAN1A2::intron	protein_coding	1911	459	653	293	80	13	6	1	13	17	2	1	4	8	3	1	3	3	49	86	68	73	589	456	410	224	312	158	5	3	14	2	3	2	0	2	10	2	4	5	51	42	9	28	16	47	0	2
WDR3::exon	protein_coding	115	26	40	17	6	3	2	0	9	18	0	0	0	1	0	0	1	0	12	25	16	25	65	67	41	19	29	10	1	1	7	1	2	0	0	0	0	1	0	0	3	6	2	16	1	13	2	1
TBX15::intron	protein_coding	25	3	11	6	3	0	0	0	0	1	0	0	0	0	0	0	1	0	1	1	1	0	33	26	17	6	14	2	0	0	1	0	0	0	0	0	0	1	1	0	3	1	4	7	1	5	0	0
PHGDH::intron	protein_coding	125	25	45	62	38	5	8	1	17	13	0	0	0	0	2	0	0	0	54	80	72	73	931	777	557	291	394	149	4	2	13	2	2	1	0	0	0	1	0	2	25	47	14	46	24	50	1	9
REG4::exon	protein_coding	0	0	0	0	0	0	0	0	0	0	0	0	0	0	0	0	0	0	0	0	0	0	0	1	1	0	0	0	0	0	0	0	0	0	0	1	0	1	0	0	0	0	0	1	0	1	0	0
NOTCH2::intron	protein_coding	289	58	97	134	37	3	7	0	6	8	0	1	2	1	0	1	0	0	30	53	57	43	333	229	215	97	133	60	2	3	2	0	4	0	0	0	0	2	2	0	23	24	7	16	7	28	1	5
SEC22B::exon	protein_coding	127	27	43	8	2	1	2	0	0	7	0	0	0	0	0	1	1	0	4	7	3	3	19	11	16	16	17	7	1	0	0	0	1	0	0	0	0	1	0	0	2	0	3	8	0	4	2	2
RNF115::intron	retained_intron	391	114	160	114	37	1	7	0	9	5	0	0	0	1	0	1	0	0	10	38	39	38	249	211	162	90	118	58	2	2	9	1	3	0	0	1	1	1	0	0	12	16	2	24	5	23	1	1
POLR3C::exon	protein_coding	12	2	6	4	1	0	1	0	6	4	0	0	0	0	0	0	0	0	6	15	11	7	17	15	10	1	0	1	0	0	1	0	0	1	0	0	0	1	0	0	1	1	1	4	0	4	0	0
RBM8A::exon	protein_coding	257	50	91	19	2	3	2	1	10	8	0	0	1	0	1	0	0	0	14	25	16	23	51	32	35	7	10	5	0	0	1	0	4	0	0	0	2	1	0	2	5	5	8	22	8	23	0	3
LINC00624::intron	antisense	72	9	23	17	7	1	1	0	3	1	0	0	0	0	0	0	0	0	6	4	2	2	69	41	51	34	34	22	0	0	1	0	1	0	1	0	0	1	1	0	1	3	1	8	6	17	1	1
ACP6::intron	nonsense_mediated_decay	67	17	19	40	6	1	2	0	5	6	0	0	0	0	0	0	0	0	8	16	16	18	77	81	58	20	28	12	0	1	1	0	0	0	0	0	0	1	0	2	11	14	3	6	3	10	0	3
PDE4DIP::intron	protein_coding	90	10	23	16	8	0	0	0	7	4	1	0	0	0	1	0	1	0	8	4	6	9	56	38	33	29	40	19	0	1	3	0	1	0	0	0	1	1	3	1	0	2	8	28	6	35	0	2
LINC00869::intron	processed_transcript	24	18	8	14	10	2	0	0	3	2	0	0	0	0	0	0	0	0	1	4	9	1	36	30	33	12	19	4	0	0	1	0	0	0	0	0	0	1	0	0	4	7	1	4	1	7	0	1
OTUD7B::exon	retained_intron	115	21	47	31	12	1	0	0	10	7	0	0	0	0	0	0	0	0	5	9	7	14	38	46	38	52	73	22	0	1	2	0	2	0	0	0	0	1	1	4	15	10	12	43	13	33	1	6
PLEKHO1::exon	protein_coding	0	1	0	1	0	0	0	0	3	0	0	0	0	0	0	0	0	0	0	2	1	7	5	5	4	0	0	0	1	0	0	0	0	0	0	0	0	1	0	0	0	0	0	4	0	4	1	0
PLEKHO1::intron	protein_coding	15	3	8	6	0	1	1	0	1	3	0	0	0	0	0	0	0	0	2	3	2	6	15	18	12	1	0	0	0	0	0	0	0	0	0	0	0	1	0	0	6	8	8	20	5	20	1	0
ANP32E::exon	protein_coding	289	56	100	55	18	4	5	0	19	17	1	4	2	2	1	2	3	0	11	32	29	33	178	122	104	27	41	32	1	2	5	1	3	3	1	0	19	5	5	1	19	24	31	210	41	216	13	17
MRPS21::intron	protein_coding	148	39	47	56	21	2	6	0	7	6	0	0	0	0	1	1	0	0	12	31	21	22	266	212	189	12	22	9	0	1	3	1	2	0	0	0	0	1	0	0	19	8	8	23	2	31	3	2
RPRD2::intron	protein_coding	1651	354	581	309	110	9	12	0	11	13	0	0	1	0	0	0	2	1	42	62	53	63	877	658	555	267	322	134	6	3	14	0	4	1	0	2	2	2	4	1	30	33	4	30	12	37	0	4
ARNT::intron	protein_coding	282	63	96	163	43	13	13	0	21	14	1	0	0	0	0	0	0	0	44	95	69	74	307	220	173	23	53	31	1	2	6	0	3	1	0	0	0	2	0	4	18	13	3	17	3	12	1	1
CERS2::exon	protein_coding	32	13	12	9	3	3	4	0	7	9	0	0	1	0	1	0	0	0	5	21	29	31	62	37	37	18	25	12	2	0	2	1	3	0	0	0	2	1	4	1	28	49	49	209	64	251	8	51
PIP5K1A::exon	protein_coding	90	19	42	27	8	5	3	0	26	22	0	0	1	0	0	0	0	0	25	32	32	29	53	31	43	7	7	3	5	1	6	0	5	0	0	0	3	2	1	0	18	24	27	108	33	150	8	18
PIP5K1A::intron	protein_coding	901	188	354	505	155	8	12	0	18	18	1	0	1	4	0	0	3	0	63	110	113	113	383	307	270	45	74	32	14	19	61	17	41	7	0	0	1	2	9	2	41	67	11	46	22	49	0	3
POGZ::exon	protein_coding	71	12	20	29	10	7	15	0	21	19	0	0	0	0	0	0	0	0	24	44	44	59	127	75	89	63	95	57	0	2	9	1	4	3	0	1	2	1	5	3	63	67	196	705	230	819	38	144
POGZ::intron	protein_coding	665	165	264	206	69	10	7	0	6	10	0	0	0	1	0	0	0	0	41	76	86	68	316	203	218	77	79	44	0	0	9	1	4	0	1	1	1	1	5	3	29	25	13	49	17	41	2	3
THEM4::intron	nonsense_mediated_decay	99	27	48	35	19	4	4	0	7	4	0	1	0	0	0	0	0	0	11	19	20	23	62	51	46	22	22	12	0	0	2	0	0	0	0	0	2	2	6	1	21	36	6	38	9	44	1	3
GATAD2B::exon	protein_coding	167	37	70	73	20	8	7	0	16	23	0	0	0	1	2	0	0	0	26	33	47	45	127	98	93	74	116	58	2	3	3	0	6	1	2	0	7	6	12	6	89	88	325	1265	485	1422	63	185
RAB13::exon	protein_coding	0	1	2	1	0	1	1	0	8	2	0	0	0	0	0	0	0	0	1	2	4	9	16	14	8	1	1	0	0	0	1	0	0	0	0	0	1	2	0	1	4	1	4	9	0	7	0	1
TPM3::exon	protein_coding	57	12	17	21	6	3	3	0	12	11	0	0	0	0	0	0	0	0	2	13	11	17	17	18	14	29	48	24	3	1	2	0	1	2	0	0	3	1	4	4	59	47	169	1010	186	1156	50	87
TPM3::intron	protein_coding	210	54	79	76	29	4	0	0	8	2	0	0	0	0	0	0	1	0	20	48	26	27	374	298	228	161	224	116	3	0	2	2	2	0	0	0	4	2	4	1	28	23	6	32	13	39	0	3
UBAP2L::intron	protein_coding	709	152	241	301	92	22	26	0	44	33	0	0	0	0	3	0	4	0	112	207	167	198	650	474	410	249	387	158	1	5	10	2	8	2	1	2	3	1	7	5	59	60	58	214	68	235	13	27
ADAR::intron	protein_coding	223	51	82	93	28	10	5	0	8	6	0	0	0	0	0	0	0	0	38	71	43	63	283	213	186	136	189	88	4	2	7	1	3	0	0	0	2	2	1	4	35	48	6	47	7	69	2	3
SHC1::intron	protein_coding	14	2	4	17	3	0	2	0	3	0	0	0	0	0	0	0	0	0	6	11	5	7	123	87	65	4	14	4	1	1	7	0	5	0	0	0	0	1	4	4	70	84	67	293	82	296	11	24
KRTCAP2::exon	protein_coding	5	1	1	1	0	0	4	0	10	9	0	0	0	0	0	0	0	0	5	7	8	8	18	26	25	2	3	3	0	0	2	0	0	0	0	0	0	1	0	0	5	16	1	29	5	37	0	2
SCAMP3::exon	protein_coding	8	2	2	4	1	2	1	0	9	5	0	0	0	0	0	0	0	0	4	8	13	10	28	19	23	7	8	2	3	0	0	0	1	0	0	1	0	1	1	0	16	14	32	182	29	184	3	17
ASH1L::exon	protein_coding	246	57	118	35	16	5	3	2	16	14	1	0	1	0	1	0	1	0	20	41	30	48	192	137	119	36	43	20	1	2	10	1	2	0	0	0	1	1	3	2	45	55	72	311	69	356	24	38
ASH1L::intron	protein_coding	3844	887	1408	641	194	18	20	0	28	24	1	5	4	6	4	1	1	1	76	119	117	111	884	674	645	256	390	195	14	6	30	5	16	9	2	0	0	4	7	2	56	55	15	51	24	84	3	2
GON4L::intron	processed_transcript	528	124	186	167	54	7	5	1	8	11	0	0	0	0	0	0	0	0	42	76	59	64	330	288	223	95	144	69	0	6	7	2	6	2	0	1	3	3	3	2	19	20	6	25	10	27	0	0
RIT1::exon	protein_coding	273	53	94	10	7	0	1	0	5	3	0	0	0	0	0	0	0	0	8	4	9	10	24	18	13	13	6	6	0	0	0	0	0	0	0	0	1	1	0	0	3	0	1	2	1	2	2	0
CCT3::exon	protein_coding	27	9	8	16	6	11	9	0	54	40	1	0	0	1	1	0	2	0	44	63	75	62	63	44	30	8	10	4	1	2	7	2	2	0	0	0	2	6	5	2	28	22	10	50	6	76	2	2
CCT3::intron	protein_coding	326	79	103	182	57	2	4	1	16	7	0	0	0	2	0	0	1	0	59	107	100	97	288	194	151	20	56	13	2	0	5	1	3	0	0	0	1	2	3	1	20	25	11	77	17	67	3	1
ETV3::exon	protein_coding	176	32	48	15	5	0	5	0	11	9	0	0	0	0	0	0	0	0	6	12	15	13	32	22	18	28	39	20	0	1	0	0	1	0	0	0	17	3	1	0	6	11	10	44	13	63	3	8
TAGLN2::exon	protein_coding	1	2	0	2	0	4	5	0	26	13	0	0	0	0	0	0	0	0	3	6	9	9	24	14	24	12	20	4	2	0	3	2	3	0	0	0	0	4	3	3	65	49	112	633	128	665	20	62
PEA15::exon	protein_coding	24	4	8	2	0	1	1	0	5	8	0	0	0	0	0	0	0	0	6	7	4	2	43	34	42	7	8	6	1	0	3	0	2	0	0	0	1	1	1	1	21	27	100	499	137	617	35	63
DCAF8::intron	protein_coding	589	139	198	230	72	10	10	0	6	12	0	0	0	2	0	0	0	1	50	86	93	91	276	229	192	138	212	78	6	0	1	0	2	0	1	0	4	1	6	3	58	45	20	82	27	80	3	9
COPA::exon	protein_coding	88	10	21	17	2	6	7	0	36	29	0	0	0	0	1	0	0	0	35	53	50	55	68	45	38	85	148	65	0	2	4	0	1	1	0	1	3	1	3	2	38	52	36	206	55	256	15	40
COPA::intron	protein_coding	1068	236	352	178	59	6	16	0	24	12	1	1	0	1	0	0	1	1	89	150	113	135	422	349	254	171	210	91	3	0	4	0	2	0	0	1	2	2	3	1	26	42	5	23	9	23	0	2
ATF6::intron	protein_coding	1885	426	634	285	108	10	9	0	19	11	0	1	2	4	1	0	0	1	37	74	70	59	697	498	456	177	290	125	4	2	7	1	4	0	1	1	1	2	9	7	59	80	20	54	20	61	2	3
NOS1AP::intron	protein_coding	505	117	191	261	106	15	13	0	34	19	0	3	0	3	1	0	2	0	31	42	42	31	1418	1078	956	431	587	314	3	5	16	3	8	0	1	2	3	1	15	10	86	104	32	199	63	217	6	17
UHMK1::exon	protein_coding	938	247	379	83	24	6	3	0	18	13	0	0	0	0	1	0	0	0	19	26	28	29	66	43	34	114	145	78	3	0	3	1	7	0	1	0	9	2	2	3	55	48	60	223	84	256	10	29
UAP1::intron	protein_coding	372	88	152	79	29	3	1	0	2	4	0	0	1	0	0	0	0	0	11	24	26	19	983	711	565	36	73	38	0	1	1	0	2	1	0	0	0	1	1	0	12	10	5	6	0	9	1	1
NUF2::intron	protein_coding	966	227	333	137	46	7	7	0	11	15	1	0	2	3	0	0	0	0	38	85	75	73	332	295	219	75	122	40	2	1	3	0	1	0	0	1	0	1	2	1	6	9	0	7	4	12	0	1
PBX1::intron	retained_intron	1231	245	429	835	281	28	32	2	64	43	1	1	2	4	2	0	2	1	30	94	100	78	3987	2991	2462	795	1090	594	12	9	32	8	16	7	0	2	3	1	4	7	78	77	24	88	32	96	3	13
TMCO1::exon	protein_coding	200	45	84	15	3	3	2	0	7	5	0	1	1	1	0	0	0	0	6	9	11	9	66	57	60	17	31	15	2	0	1	0	0	0	0	2	0	1	1	5	4	5	1	10	2	12	1	3
UCK2::intron	protein_coding	576	123	205	392	123	7	13	0	24	26	0	0	0	0	1	1	0	1	34	56	53	52	1441	1056	956	161	257	129	4	1	9	3	6	2	0	2	1	1	13	3	96	91	33	179	37	181	4	16
POU2F1::exon	protein_coding	242	53	65	52	24	7	8	0	22	22	0	0	1	5	0	2	1	1	4	23	30	29	341	240	187	64	114	44	0	0	5	0	4	0	0	0	14	6	6	4	22	23	39	197	58	217	11	25
POU2F1::intron	protein_coding	1572	326	507	488	151	12	14	1	26	24	1	2	4	1	0	1	0	0	29	84	60	64	972	744	611	231	329	156	1	1	10	1	10	1	0	0	2	1	12	2	58	48	27	98	33	115	8	13
DCAF6::intron	protein_coding	2525	566	947	525	172	15	19	0	20	18	0	2	2	12	1	2	3	1	66	163	143	122	1656	1215	1085	231	334	154	5	3	14	2	8	3	1	1	2	3	8	4	78	86	30	80	39	99	2	12
SFT2D2::exon	protein_coding	247	54	93	98	39	5	5	0	22	19	0	0	1	10	1	4	3	0	38	75	62	65	150	111	100	205	256	147	6	2	13	1	3	1	0	3	20	10	4	2	35	40	105	488	155	498	31	50
SFT2D2::intron	protein_coding	83	12	29	35	7	0	1	0	2	5	0	0	0	0	0	0	0	0	17	20	30	16	557	402	314	123	191	100	1	1	4	1	2	1	0	0	1	1	1	0	13	17	3	26	4	12	1	2
ATP1B1::exon	protein_coding	12	4	3	3	0	1	1	0	4	2	0	0	0	1	0	0	0	0	0	5	3	5	14	10	10	1	7	3	0	0	1	0	0	0	0	0	1	2	0	0	12	3	4	15	5	20	0	1
NME7::intron	retained_intron	955	202	339	146	57	3	5	0	8	13	3	1	1	5	0	0	1	0	15	35	29	30	560	465	392	152	234	102	3	2	9	0	1	3	0	0	2	1	5	3	25	16	13	21	11	47	1	1
BLZF1::intron	protein_coding	831	211	323	44	8	1	2	0	8	7	1	1	1	3	1	0	0	0	17	27	26	23	128	126	115	41	40	26	1	0	2	0	0	0	1	0	0	1	0	1	10	8	5	17	4	15	0	1
SLC19A2::exon	protein_coding	102	27	34	13	2	1	2	0	6	8	0	0	0	2	0	1	0	0	9	11	4	15	13	16	17	14	20	11	0	0	2	0	1	0	0	1	2	1	0	0	2	4	0	5	2	7	0	0
C1orf112::intron	protein_coding	1063	253	418	166	47	10	3	0	14	7	1	1	1	4	1	0	0	0	40	89	65	80	327	263	227	148	202	95	2	0	5	0	0	0	0	0	1	2	1	1	12	6	2	9	1	17	1	0
METTL18::exon	protein_coding	16	1	5	0	0	0	0	0	1	0	0	0	0	0	0	0	0	0	0	1	0	1	2	0	2	0	0	0	0	0	0	0	1	0	0	0	0	1	0	0	0	0	0	0	0	1	0	0
KIFAP3::exon	protein_coding	22	7	4	6	2	1	4	0	8	7	0	0	0	0	0	0	0	0	6	7	10	10	50	42	35	25	39	19	0	0	1	0	1	0	0	0	0	1	0	0	1	2	0	3	1	3	0	1
PRRC2C::exon	protein_coding	269	57	81	84	26	24	15	2	65	43	0	0	0	0	0	0	3	0	75	121	113	113	174	116	88	49	74	41	11	3	10	3	8	1	0	0	5	2	12	7	134	145	652	3702	906	4459	188	320
PRRC2C::intron	protein_coding	1777	415	658	361	131	11	20	0	21	14	1	1	1	5	0	2	0	1	99	218	198	215	643	488	381	141	208	85	3	4	8	0	4	2	1	1	2	6	5	1	30	30	17	38	11	46	1	4
VAMP4::exon	protein_coding	66	11	42	5	4	1	3	0	7	3	0	0	0	1	0	0	0	0	1	9	6	5	14	11	26	10	20	7	0	0	0	0	0	0	0	0	2	4	0	0	1	4	3	10	5	16	2	3
DNM3::intron	protein_coding	926	191	311	218	79	15	5	1	20	12	1	0	0	3	0	0	1	0	16	35	33	40	914	689	572	129	156	101	2	1	2	0	1	0	0	0	2	2	6	2	34	18	13	59	14	90	1	2
PIGC::intron	protein_coding	273	61	88	25	10	0	2	0	5	10	0	0	0	0	2	0	1	0	4	12	8	8	151	95	104	126	155	77	3	0	0	1	1	0	0	0	7	1	1	0	7	9	1	17	2	6	0	1
SUCO::exon	protein_coding	96	19	31	6	3	1	0	0	12	9	0	0	2	1	1	0	0	0	11	26	11	19	31	27	27	15	11	9	0	0	0	0	1	0	1	0	0	1	0	0	2	1	2	16	2	12	0	1
SUCO::intron	protein_coding	955	216	345	128	37	6	4	0	11	8	0	3	2	9	1	0	0	2	38	70	54	54	494	418	339	89	136	44	1	4	5	0	2	1	1	0	1	2	0	0	18	14	4	22	5	14	2	1
AL645568.1::intron	antisense	196	41	92	74	31	2	2	0	6	4	0	0	0	0	0	0	1	0	3	10	12	7	403	327	219	54	93	46	2	2	1	0	1	0	0	0	0	1	4	1	17	15	1	20	2	15	1	2
CENPL::intron	processed_transcript	545	120	193	26	14	1	1	0	2	0	0	1	0	1	0	0	0	0	5	13	11	13	121	84	72	49	77	33	0	1	0	1	1	0	0	1	1	2	0	1	0	6	1	3	1	6	0	0
DARS2::exon	protein_coding	17	4	4	17	4	2	4	0	13	12	0	0	0	0	0	0	0	0	14	14	15	12	35	32	17	6	9	5	0	1	3	0	2	1	0	0	0	2	0	0	2	2	2	12	2	14	0	0
GAS5::intron	lincRNA	276	53	82	424	230	226	455	5	880	703	1	3	3	6	14	1	18	0	696	979	987	923	1166	834	693	301	440	246	186	64	542	34	226	79	0	2	4	2	35	27	77	136	70	88	80	83	7	18
RABGAP1L::intron	protein_coding	2599	550	898	955	282	27	35	3	53	45	0	4	4	16	1	8	6	0	79	134	128	157	2273	1788	1537	445	559	302	8	3	23	2	9	1	1	5	17	1	17	14	128	124	32	130	42	140	3	10
CACYBP::intron	protein_coding	83	16	40	43	17	0	0	0	2	1	0	0	0	0	0	0	0	0	8	25	22	20	75	49	39	19	22	19	2	0	1	0	0	0	0	0	2	1	0	0	5	1	2	12	2	7	0	2
COP1::intron	protein_coding	3527	783	1334	746	226	25	39	3	35	42	4	3	4	21	4	2	8	2	70	138	128	106	1496	1171	1049	515	730	328	1	5	26	2	14	1	0	4	8	4	14	8	91	88	30	81	29	98	4	3
PAPPA2::intron	protein_coding	98	20	41	28	10	0	1	0	1	3	0	0	1	0	0	0	0	0	1	4	5	3	90	63	64	28	42	13	1	0	0	0	0	0	0	0	0	1	1	0	4	3	1	14	7	10	0	2
RASAL2::exon	protein_coding	3	1	1	1	3	1	1	0	2	3	0	0	0	0	0	0	0	0	3	5	3	4	39	26	33	0	3	4	1	0	2	0	0	0	0	0	0	1	0	0	4	2	0	8	1	10	0	3
RASAL2::intron	protein_coding	2753	620	991	620	182	15	27	1	32	32	0	1	2	4	0	5	3	0	54	75	106	72	2320	1695	1532	336	453	229	6	1	21	3	5	4	0	3	7	2	7	4	104	86	23	100	34	103	3	5
RALGPS2::exon	protein_coding	68	23	23	25	11	0	0	0	13	10	0	1	0	0	0	0	0	0	5	9	8	8	44	36	27	31	41	23	0	0	1	0	0	0	0	0	7	3	0	0	1	3	1	6	2	6	0	1
RALGPS2::intron	protein_coding	1082	253	403	295	87	14	11	0	20	16	2	0	0	1	1	1	1	0	43	54	62	47	644	474	439	110	187	65	1	3	10	2	2	2	2	1	2	2	3	2	47	33	14	32	8	22	2	2
FAM20B::exon	protein_coding	44	12	15	24	9	3	2	0	7	3	0	0	0	0	0	0	0	0	4	7	13	9	36	20	26	14	24	15	0	0	3	1	1	1	0	0	4	1	1	0	6	4	4	8	7	23	0	0
FAM20B::intron	protein_coding	164	38	56	55	20	1	2	1	2	6	0	0	1	0	0	0	0	0	7	23	16	16	193	134	119	84	111	46	0	1	6	0	1	0	0	0	0	2	2	0	11	14	2	18	2	27	0	1
ABL2::intron	retained_intron	1558	368	547	484	183	20	27	0	38	30	3	0	1	5	1	1	1	0	51	91	71	73	890	719	584	269	370	171	5	4	19	1	8	0	0	1	9	1	5	2	54	61	14	25	18	44	2	3
SOAT1::exon	protein_coding	134	24	52	20	12	3	4	0	9	11	0	1	0	1	0	0	1	0	7	19	17	14	80	55	41	35	52	22	1	0	6	0	3	0	0	0	3	2	1	0	2	4	1	9	2	14	0	3
SOAT1::intron	protein_coding	307	66	100	73	23	0	8	0	8	6	0	0	0	0	0	0	0	0	12	36	31	27	163	154	131	36	64	23	0	0	1	0	1	0	0	1	0	1	2	1	17	19	5	19	3	16	1	1
AXDND1::intron	protein_coding	124	21	43	27	5	0	1	1	1	1	0	0	0	0	0	0	0	0	1	0	1	3	53	40	38	34	37	27	0	1	3	0	0	0	0	0	0	1	0	3	17	19	3	29	11	23	1	2
TOR1AIP2::exon	protein_coding	729	172	237	51	25	5	3	0	11	16	0	0	0	1	0	0	2	0	14	14	33	33	56	28	33	39	86	50	5	1	8	2	4	0	0	0	17	8	0	0	10	9	5	26	11	23	0	2
TOR1AIP1::exon	protein_coding	325	74	105	19	5	2	2	0	10	7	0	0	1	1	0	0	0	1	4	8	11	11	22	21	12	8	13	7	0	2	1	0	3	0	0	0	1	1	1	0	5	5	3	16	5	18	0	3
CEP350::exon	protein_coding	213	35	55	19	10	4	6	0	20	14	0	0	0	0	1	0	0	0	33	41	47	47	50	50	29	148	212	110	1	0	7	0	4	0	0	0	1	1	3	0	4	3	4	17	3	21	0	2
ACBD6::intron	protein_coding	2979	707	1068	657	205	27	29	2	28	29	1	4	2	11	3	1	2	1	80	136	127	108	1647	1230	1115	462	768	337	8	1	15	5	9	5	2	8	12	4	6	9	79	83	12	72	28	86	6	9
XPR1::exon	protein_coding	68	15	28	26	6	2	7	0	13	11	0	0	0	1	1	0	1	0	6	11	13	7	35	26	24	20	32	12	2	0	1	0	1	2	0	0	0	1	2	0	15	12	10	30	13	34	1	3
KIAA1614::exon	protein_coding	2	0	2	0	0	0	0	0	1	0	0	0	0	0	0	0	0	0	1	0	0	1	3	5	2	5	2	0	0	0	5	0	0	1	0	0	0	1	0	0	0	1	3	3	0	4	0	1
GLUL::intron	protein_coding	41	10	12	14	3	2	1	0	1	2	0	0	1	0	0	0	4	0	5	17	10	25	141	116	87	3	12	8	1	0	6	0	3	0	0	0	1	1	0	0	7	1	2	1	0	2	0	0
LAMC1::exon	protein_coding	27	5	10	22	3	4	7	1	22	21	0	1	0	0	0	0	0	1	17	19	33	36	60	45	43	28	26	12	3	3	4	1	4	0	0	0	2	1	2	2	30	21	28	128	41	151	8	24
NMNAT2::intron	processed_transcript	86	22	32	32	7	3	3	0	1	4	0	0	0	0	0	0	0	0	2	6	2	5	157	115	81	71	102	62	0	0	1	0	0	0	0	2	1	1	0	0	3	2	3	5	6	11	0	0
SMG7::intron	protein_coding	1176	240	406	205	64	9	13	1	17	8	1	0	2	8	0	1	2	0	52	108	87	80	872	664	609	174	229	98	2	0	9	1	5	1	1	2	2	2	6	3	54	55	50	163	58	238	13	16
ARPC5::exon	retained_intron	118	21	44	8	3	4	0	0	22	16	0	1	0	0	2	0	0	0	7	10	9	16	45	27	20	32	43	17	0	0	0	0	1	1	0	0	2	6	0	0	6	6	1	23	7	17	1	1
EDEM3::exon	nonsense_mediated_decay	207	50	72	39	11	4	0	0	11	6	0	1	0	1	0	0	0	0	8	25	28	26	112	100	72	40	55	25	0	0	1	0	6	0	0	0	9	2	0	0	7	4	0	5	2	6	0	1
RNF2::exon	protein_coding	176	42	68	27	7	2	1	0	7	9	0	1	0	1	0	0	1	0	7	14	12	23	369	201	198	14	21	5	0	1	0	0	1	0	0	0	8	2	0	1	17	16	25	52	21	62	3	11
RNF2::intron	protein_coding	850	195	339	183	54	5	4	0	5	10	0	0	0	3	0	0	0	0	18	30	27	28	315	222	244	59	82	41	1	2	5	0	3	0	0	0	1	1	4	1	22	14	5	26	7	22	2	1
TRMT1L::exon	protein_coding	85	17	27	7	5	3	3	0	5	11	0	1	0	0	0	0	2	0	3	12	15	9	74	63	55	21	26	17	0	1	3	0	0	0	0	0	1	1	0	0	4	3	3	6	0	14	0	1
SWT1::intron	protein_coding	510	112	194	69	23	5	5	1	9	7	0	0	0	0	0	0	0	1	12	26	29	25	192	150	126	79	106	56	0	1	5	1	2	1	0	0	1	3	2	1	6	14	5	15	6	13	0	5
HMCN1::exon	protein_coding	4	1	3	2	0	1	0	0	0	1	0	0	0	0	0	0	0	0	1	1	0	3	9	3	7	2	2	0	0	0	1	0	0	0	0	0	0	1	0	1	1	1	0	0	1	2	2	0
TPR::intron	processed_transcript	1063	230	408	171	44	15	11	1	13	17	0	2	2	6	1	2	1	0	137	386	261	252	963	748	685	79	136	48	3	1	1	0	5	0	0	0	1	1	2	0	16	12	7	5	7	9	0	0
PLA2G4A::intron	protein_coding	234	54	98	74	19	5	3	1	7	7	0	0	0	1	0	0	0	0	4	18	10	15	219	194	156	37	41	27	1	0	2	0	2	0	0	0	0	2	2	2	11	7	4	20	6	15	0	0
LINC01720::intron	lincRNA	36	11	19	17	3	1	1	0	0	0	0	0	0	0	0	0	0	0	0	0	1	2	29	19	24	15	27	7	0	0	0	0	0	0	0	0	0	1	0	1	3	2	4	8	4	4	0	1
UCHL5::exon	protein_coding	356	79	150	36	13	3	9	1	12	6	0	2	3	1	0	1	0	0	11	33	40	33	225	205	161	279	465	258	3	1	3	0	4	0	1	1	1	1	3	1	16	10	1	10	5	24	0	3
UCHL5::intron	protein_coding	1911	442	738	329	86	11	14	3	17	15	0	5	2	18	0	2	2	0	49	110	108	86	504	391	354	188	301	123	3	1	12	2	4	3	0	1	3	4	3	2	30	22	5	33	7	39	1	6
TROVE2::exon	protein_coding	887	211	361	96	34	8	9	1	37	27	0	4	6	2	2	2	1	3	22	35	51	40	149	114	127	55	79	35	5	1	9	0	7	0	1	0	15	15	4	0	20	24	27	61	19	81	2	6
CDC73::exon	protein_coding	420	98	149	55	20	2	2	0	18	15	0	1	0	1	1	0	0	0	11	21	16	19	97	60	45	11	16	8	2	1	3	0	0	0	0	0	9	4	1	0	7	13	5	25	10	29	3	8
CDC73::intron	protein_coding	2829	651	1073	450	138	13	13	0	24	22	0	5	6	11	1	3	5	0	34	97	86	65	980	774	648	277	340	179	3	0	6	1	7	3	3	2	2	1	11	4	72	115	15	68	21	92	1	10
KCNT2::exon	protein_coding	19	3	4	9	7	5	0	0	13	2	0	0	1	0	0	0	0	0	4	10	8	9	39	33	15	1	9	2	3	0	0	0	1	0	0	0	1	1	0	0	0	1	0	0	0	0	0	0
KCNT2::intron	protein_coding	2005	473	733	504	174	23	35	4	40	49	0	2	0	13	2	2	1	0	61	140	119	101	2248	1887	1430	428	626	267	2	2	15	1	6	3	2	8	2	3	0	0	1	2	2	4	8	10	0	0
ASPM::intron	protein_coding	3407	751	1293	199	64	13	8	1	31	20	3	3	3	8	1	1	3	0	82	199	136	122	545	429	376	177	269	121	3	0	12	2	8	0	2	1	4	1	1	0	14	19	3	32	5	31	4	4
ZBTB41::exon	protein_coding	145	25	54	11	9	1	2	1	8	4	1	0	1	0	2	1	0	0	5	9	12	14	50	32	34	19	25	21	0	0	1	0	2	1	0	0	5	2	0	0	4	2	2	14	5	12	1	3
ZBTB41::intron	protein_coding	325	86	114	61	18	1	0	0	7	1	0	1	0	0	0	0	0	0	3	20	10	11	150	117	109	17	37	11	0	0	1	1	1	0	3	0	1	1	1	0	11	4	4	5	2	10	1	1
NEK7::intron	protein_coding	2431	563	943	306	107	10	19	0	22	13	2	2	4	7	2	2	0	0	33	78	74	50	736	586	477	334	556	247	4	3	8	1	5	0	0	1	3	1	8	3	35	32	11	37	19	37	0	1
KIF14::exon	protein_coding	200	55	62	8	5	5	3	0	8	13	1	1	0	0	0	0	1	0	14	37	38	34	61	44	36	19	45	18	3	2	4	0	2	0	0	0	1	3	0	1	2	4	2	14	2	14	1	1
CAMSAP2::exon	protein_coding	213	50	76	21	6	1	3	0	13	15	0	2	0	1	0	0	0	0	24	36	33	46	79	50	48	6	19	12	2	2	4	1	3	0	0	0	9	3	0	0	8	14	4	18	4	20	0	3
CAMSAP2::intron	protein_coding	2096	417	710	318	101	13	11	0	25	18	0	0	0	4	0	1	1	0	49	86	73	62	609	506	469	129	174	85	2	3	8	3	3	2	0	1	0	1	4	2	38	39	12	46	17	43	0	4
PPP1R12B::intron	retained_intron	1251	278	441	242	64	12	11	0	24	16	0	2	0	4	1	0	2	0	28	60	72	48	623	492	385	263	388	172	6	3	7	1	4	1	0	1	0	1	3	0	29	40	7	44	15	48	0	2
KLHL12::intron	protein_coding	193	40	58	50	20	3	3	0	4	4	0	0	0	0	0	0	1	0	16	33	39	24	88	80	65	20	35	21	1	0	2	0	0	0	1	0	2	1	0	0	6	6	2	11	4	5	0	1
ADIPOR1::exon	protein_coding	33	13	14	13	4	1	1	0	6	7	0	0	0	0	0	0	0	0	10	22	29	25	11	5	12	1	3	0	2	1	2	0	1	0	0	0	3	1	0	0	12	7	11	58	17	64	1	8
CYB5R1::exon	protein_coding	2	0	2	2	0	0	0	0	3	2	0	0	0	0	0	0	0	0	3	2	8	7	13	13	10	2	6	2	0	0	1	0	1	0	0	0	0	1	0	0	2	3	1	4	2	7	0	2
BTG2::exon	protein_coding	19	8	12	9	1	1	1	0	6	9	0	0	0	0	0	0	0	0	5	16	8	7	41	48	21	79	117	50	0	0	4	1	2	0	0	1	2	2	1	0	23	13	35	163	55	195	10	19
ATP2B4::exon	nonsense_mediated_decay	30	3	10	21	2	4	3	1	10	5	0	0	0	0	1	0	0	0	10	8	8	8	40	31	27	27	39	22	3	2	2	1	4	0	0	0	1	1	2	1	48	48	168	813	234	901	38	111
ATP2B4::intron	nonsense_mediated_decay	60	11	25	56	16	5	3	0	6	12	0	0	0	0	0	0	0	1	14	29	23	28	181	153	130	36	49	32	3	0	9	2	1	0	0	0	0	1	3	3	49	36	24	125	41	117	5	13
ZBED6::exon	protein_coding	549	126	170	29	15	3	6	0	12	10	0	1	1	0	1	0	0	1	9	19	23	20	39	29	30	22	46	14	1	1	1	0	0	1	0	0	1	1	7	5	55	45	79	177	92	204	7	20
PPP1R15B::exon	protein_coding	257	47	90	89	27	4	4	1	21	20	1	0	0	1	0	2	0	0	13	23	30	29	69	57	57	27	52	23	2	1	16	1	7	0	0	0	9	2	1	1	20	20	4	67	15	66	4	11
MDM4::intron	protein_coding	291	68	120	182	65	10	8	0	8	13	0	0	0	0	1	0	0	0	33	61	64	60	218	190	133	169	253	125	3	1	5	0	3	0	0	1	1	1	1	1	6	11	1	12	5	12	0	0
DSTYK::exon	protein_coding	59	15	18	8	2	0	3	0	11	6	0	0	0	0	0	0	0	0	5	18	14	9	34	29	17	17	26	6	3	0	7	0	2	0	0	0	1	1	0	2	3	3	5	16	1	8	1	2
NUCKS1::exon	protein_coding	758	156	252	294	102	20	14	6	110	83	1	3	7	2	2	0	1	1	140	203	162	168	1111	781	657	313	443	226	15	2	26	7	12	6	2	1	53	19	7	8	71	78	155	571	198	604	23	88
EIF2D::intron	retained_intron	105	34	33	48	21	0	1	0	8	2	0	0	0	0	0	0	0	0	18	40	40	37	116	81	66	39	43	27	1	1	0	0	1	0	0	0	0	1	3	2	7	8	5	20	4	22	1	1
YOD1::exon	protein_coding	550	126	196	47	19	1	5	1	9	12	2	0	1	1	2	0	1	0	5	13	17	13	26	23	27	48	52	31	0	0	4	0	1	0	0	0	5	4	2	0	4	2	4	10	2	15	0	0
CD55::intron	protein_coding	337	92	108	82	32	3	1	0	3	5	0	0	0	3	0	0	0	0	19	33	29	22	303	228	198	81	117	53	1	1	2	0	2	0	1	1	2	2	4	2	8	17	3	14	0	15	0	2
CR1::exon	repeat	2029	499	726	696	256	17	13	2	30	42	1	1	8	4	7	0	5	1	64	125	121	112	1751	1440	1150	551	728	357	12	7	33	0	12	4	0	3	9	2	25	15	136	143	178	588	243	665	21	55
CD46::exon	protein_coding	141	27	48	8	7	3	2	0	8	9	0	0	0	2	0	0	1	0	7	25	23	22	57	42	39	19	29	31	1	0	1	1	0	0	0	0	2	1	0	0	16	15	2	12	6	10	0	2
CD46::intron	protein_coding	896	210	296	149	48	7	4	0	11	8	0	0	1	1	0	5	0	0	44	93	76	84	1600	1235	948	84	141	65	1	1	6	0	3	0	1	0	0	2	2	1	47	42	11	26	16	42	0	6
SYT14::exon	protein_coding	27	2	5	8	2	0	0	0	2	0	0	0	0	0	0	0	0	0	1	5	3	5	11	7	9	5	3	2	0	0	0	0	0	0	0	0	0	1	0	0	0	1	0	0	1	1	0	0
SYT14::intron	protein_coding	524	98	182	74	40	2	0	1	1	1	0	0	0	0	0	1	1	0	5	12	4	15	163	154	124	73	117	45	0	0	3	0	0	1	0	0	3	1	0	0	0	6	3	2	4	8	0	0
HHAT::intron	protein_coding	102	27	44	75	22	5	2	0	8	4	0	0	0	0	1	0	1	0	6	8	8	8	246	157	145	224	308	130	0	0	0	0	2	0	0	0	2	1	4	3	16	16	10	25	12	29	0	3
RCOR3::exon	processed_transcript	83	24	26	23	10	0	2	0	5	5	0	0	0	0	0	0	0	0	6	15	21	13	24	21	21	14	26	13	1	0	0	0	1	1	0	0	2	1	3	0	10	5	20	60	28	65	0	8
SLC30A1::exon	protein_coding	149	33	53	9	2	1	1	0	5	3	0	1	1	1	0	0	0	0	4	6	8	3	14	17	10	13	22	11	1	0	3	0	2	0	1	0	2	1	1	1	1	4	1	3	1	4	0	0
NEK2::intron	protein_coding	226	47	81	15	2	0	1	0	6	2	0	0	0	0	0	0	0	0	6	9	12	11	27	23	23	19	22	7	0	0	1	0	0	0	0	0	2	1	0	0	1	5	6	17	5	33	2	1
LPGAT1::intron	protein_coding	903	234	347	224	83	5	9	1	13	14	1	3	0	5	0	4	0	0	21	46	37	37	685	569	494	222	290	121	1	1	5	0	1	1	0	0	0	1	3	5	30	42	14	45	19	41	2	4
INTS7::intron	protein_coding	1948	392	684	301	85	10	7	1	16	14	0	2	1	4	0	1	4	0	66	112	97	116	531	414	390	316	508	230	3	1	7	1	4	2	0	1	4	1	3	1	22	30	0	41	11	34	0	3
DTL::exon	protein_coding	178	45	77	30	3	10	12	0	30	20	0	1	0	0	0	0	2	0	11	30	31	16	54	43	31	12	17	6	0	4	3	1	3	0	0	0	7	5	2	0	19	11	16	94	11	123	6	13
DTL::intron	protein_coding	2149	457	721	242	92	17	18	0	26	17	1	1	3	1	1	0	1	0	69	127	99	102	531	407	365	140	218	94	1	2	6	2	5	1	2	2	7	7	2	0	14	12	6	26	15	27	1	1
ATF3::exon	protein_coding	14	1	4	1	1	2	2	1	17	11	0	0	1	0	0	0	0	0	6	12	26	41	9	17	7	4	7	5	1	0	2	0	1	0	0	1	12	1	0	0	8	11	3	10	2	11	2	5
NSL1::exon	protein_coding	98	25	37	13	2	2	2	0	12	8	0	0	0	1	0	0	0	0	9	9	11	7	18	24	20	7	8	3	0	0	2	0	1	0	0	0	0	1	0	1	3	4	0	7	0	3	0	0
NSL1::intron	protein_coding	1508	312	566	297	107	9	9	0	16	10	0	1	2	5	0	0	0	1	14	41	38	30	561	471	401	207	267	139	3	1	5	0	4	0	0	2	5	6	2	3	33	33	10	52	13	59	3	4
ANGEL2::exon	processed_transcript	97	20	30	24	7	1	2	0	5	3	0	0	0	0	1	0	1	0	3	17	12	17	79	67	40	30	60	22	3	0	1	0	2	0	0	0	5	1	0	0	2	5	3	13	1	5	1	0
ANGEL2::intron	processed_transcript	282	60	100	51	13	3	2	0	4	8	0	1	0	0	0	0	0	0	14	27	34	45	257	221	154	117	142	69	0	0	1	0	1	0	0	0	1	1	0	0	2	2	1	4	1	5	0	0
RPS6KC1::intron	processed_transcript	2186	481	824	342	119	11	16	1	29	24	1	6	1	2	2	2	0	1	34	95	61	81	803	592	549	530	692	377	5	1	7	0	8	1	0	2	6	1	8	9	49	55	8	60	29	65	3	9
PROX1::exon	protein_coding	36	17	19	7	2	0	0	0	5	3	0	0	1	0	0	1	0	0	3	5	6	3	15	5	6	2	7	4	0	0	0	0	0	0	0	0	0	1	1	0	0	0	0	0	0	0	0	0
PTPN14::exon	processed_transcript	64	13	20	17	8	1	1	0	16	9	0	0	0	1	0	0	0	0	18	24	16	31	154	130	122	63	80	49	0	0	6	0	2	0	0	0	4	1	4	2	18	23	35	146	40	136	3	20
USH2A::intron	protein_coding	205	46	68	51	15	1	1	0	2	2	0	0	1	0	0	0	0	0	8	2	5	5	187	148	116	42	62	26	0	1	5	0	0	1	0	0	0	1	2	0	8	2	10	22	11	18	1	1
ESRRG::exon	processed_transcript	2	2	0	0	0	1	1	0	2	0	0	0	0	0	0	0	0	0	0	1	0	0	6	5	3	0	2	0	0	0	0	0	0	0	0	0	1	1	0	0	0	1	0	0	0	0	0	0
LYPLAL1::intron	processed_transcript	1833	435	736	312	111	13	5	1	12	21	1	5	0	12	3	4	1	2	68	105	88	70	1016	830	741	429	620	285	3	0	13	1	6	1	0	1	1	1	3	2	33	32	2	30	7	31	4	1
BPNT1::intron	protein_coding	284	73	94	43	11	1	0	0	4	2	0	0	0	0	0	0	1	0	5	15	14	20	41	30	22	5	3	3	0	0	1	0	0	0	0	0	0	1	0	0	0	2	4	2	2	3	1	0
IARS2::intron	protein_coding	301	88	125	127	39	2	6	0	9	3	0	1	0	0	0	0	0	0	26	47	41	36	165	121	106	12	27	16	0	2	2	0	1	0	0	0	1	1	2	0	6	10	4	8	3	8	0	0
RAB3GAP2::exon	processed_transcript	96	13	37	10	3	2	4	0	11	19	1	0	1	2	0	0	1	1	24	25	34	39	86	79	67	17	21	12	2	0	1	1	2	0	0	1	1	1	0	1	3	7	2	14	3	18	0	0
RAB3GAP2::intron	processed_transcript	1249	297	414	222	63	15	14	1	24	16	2	1	2	2	2	1	2	0	72	140	107	115	983	796	639	397	546	262	4	0	10	1	10	2	2	1	8	2	8	4	49	54	33	124	46	152	6	10
MARK1::intron	protein_coding	1369	299	508	247	86	8	9	3	27	16	3	1	1	7	3	1	1	1	47	89	64	54	568	508	382	164	229	99	4	2	9	1	3	1	0	2	2	3	1	3	12	20	8	35	13	40	3	7
TAF1A::intron	protein_coding	641	146	223	85	24	1	1	0	3	2	0	1	0	1	0	0	0	0	10	27	13	20	86	75	64	50	38	26	0	0	2	0	0	0	0	1	1	1	0	0	3	12	3	7	2	10	3	0
MIA3::exon	protein_coding	22	5	6	5	1	1	2	0	2	3	1	0	0	0	0	0	0	0	4	6	8	4	11	5	9	0	3	0	1	0	2	0	0	0	0	0	0	1	1	0	4	2	1	4	6	7	0	0
BROX::exon	processed_transcript	248	49	100	18	6	1	1	0	7	8	0	2	2	1	0	0	1	0	6	13	15	13	71	55	48	11	22	8	0	1	1	2	1	0	0	0	9	1	2	0	4	3	3	10	3	13	0	0
TP53BP2::exon	protein_coding	54	9	25	13	4	2	3	0	13	8	0	0	0	1	1	0	0	0	14	29	35	33	45	31	33	17	13	8	0	3	1	0	2	0	0	0	3	2	0	0	5	8	1	31	6	34	0	3
FBXO28::exon	protein_coding	255	52	114	34	8	0	3	1	12	9	1	0	0	1	0	0	1	1	10	17	20	32	101	87	65	138	191	102	2	0	0	3	1	0	0	0	14	4	0	0	5	5	5	24	5	24	0	2
DEGS1::exon	protein_coding	202	40	60	18	3	5	2	1	16	14	0	1	0	0	0	0	0	0	13	19	23	24	37	26	18	19	37	16	4	0	0	0	0	1	0	0	1	2	1	0	1	2	0	2	0	8	1	0
DEGS1::intron	protein_coding	363	73	119	55	14	1	3	0	1	2	0	0	0	0	1	0	0	0	5	16	12	18	116	64	70	91	117	51	2	0	4	1	1	1	0	0	0	1	1	0	4	1	0	3	2	1	1	0
WDR26::intron	retained_intron	3348	798	1229	345	129	11	14	1	28	19	1	2	1	2	0	0	2	0	78	181	142	159	530	402	363	255	407	198	4	0	5	2	7	1	0	0	3	1	2	5	30	24	10	39	16	50	1	12
DNAH14::intron	nonsense_mediated_decay	136	24	38	37	13	2	1	0	1	4	0	1	0	1	1	1	0	1	7	13	16	17	100	84	59	18	35	22	0	0	2	0	0	0	0	0	1	1	4	0	8	7	2	11	4	9	0	0
LBR::exon	protein_coding	330	71	107	85	27	12	6	2	14	28	1	1	2	5	0	0	1	0	33	51	71	59	147	102	102	98	130	49	6	0	8	2	6	2	0	3	24	12	3	1	9	9	4	29	5	35	1	3
ENAH::exon	protein_coding	620	134	191	101	37	11	12	0	42	39	0	3	4	0	3	1	3	0	38	67	74	66	1731	1282	983	150	221	104	4	4	15	3	8	1	1	0	31	11	2	5	33	49	50	256	89	292	14	38
SRP9::exon	protein_coding	193	38	55	11	2	6	6	0	24	24	1	1	1	0	1	1	0	0	15	37	29	29	160	114	88	161	231	123	1	0	1	1	3	0	0	2	10	2	0	0	3	5	1	8	2	3	0	0
SDE2::exon	protein_coding	440	94	155	70	22	5	3	1	28	14	0	0	1	1	1	0	2	0	30	52	52	58	103	74	69	20	27	14	4	1	4	1	0	0	0	2	49	21	1	1	10	14	11	40	10	38	3	7
ACBD3::exon	protein_coding	200	62	80	28	10	3	1	0	20	19	0	1	0	2	0	0	1	0	11	25	25	28	52	26	26	16	36	9	2	0	3	0	1	0	0	0	12	7	0	0	5	1	0	5	2	3	0	0
LIN9::intron	protein_coding	1185	267	405	274	88	3	6	0	10	9	0	0	0	4	1	0	1	0	31	60	48	83	452	312	281	79	125	47	1	2	9	2	4	1	0	0	1	1	3	2	8	7	7	25	11	25	2	1
PARP1::exon	protein_coding	64	15	31	31	12	8	11	0	59	55	0	0	0	0	2	0	2	1	26	58	75	62	179	136	119	34	39	22	4	2	7	4	7	0	2	0	3	1	3	2	29	16	15	83	6	95	1	16
COQ8A::intron	processed_transcript	144	26	48	67	18	1	1	0	9	6	0	0	0	0	0	1	1	0	18	27	29	29	4495	3374	2638	168	239	126	4	4	19	1	7	0	0	1	0	1	6	4	41	30	27	116	40	119	2	11
CDC42BPA::exon	protein_coding	101	21	41	35	21	6	6	0	18	16	0	0	1	0	0	0	0	0	13	42	33	43	105	81	62	52	71	41	3	2	11	2	7	1	0	1	2	1	1	2	27	38	56	231	87	243	17	34
CDC42BPA::intron	protein_coding	5203	1162	1923	932	306	46	46	3	54	44	2	6	7	16	4	7	4	3	121	253	220	204	2914	2427	1960	936	1372	667	9	6	35	4	14	4	1	0	8	2	8	6	114	149	22	93	37	124	3	14
ZNF678::intron	protein_coding	1384	337	539	388	102	15	17	0	34	34	2	3	1	4	1	3	2	1	35	59	54	65	930	753	648	545	744	346	2	0	10	1	3	2	1	5	10	12	2	3	25	25	11	36	14	41	2	4
ARF1::exon	protein_coding	76	21	32	37	11	9	12	0	67	53	0	0	0	0	0	0	0	0	28	35	37	69	104	60	57	97	157	68	2	1	13	4	10	2	0	0	12	5	2	4	64	72	72	476	87	588	24	55
TRIM11::exon	protein_coding	4	1	2	7	6	0	1	0	3	4	0	0	0	0	0	0	0	0	8	9	12	17	36	20	22	4	3	2	2	1	7	3	4	2	0	1	0	2	2	0	2	9	12	34	14	44	3	5
RNF187::exon	protein_coding	3	1	2	7	2	2	1	0	18	19	0	0	1	0	0	0	0	0	8	17	11	9	176	131	94	65	120	63	3	1	3	0	3	0	0	0	0	1	11	2	113	112	448	1481	642	1588	66	173
RAB4A::exon	protein_coding	69	16	32	20	10	1	6	0	5	8	0	0	0	0	0	0	0	0	4	9	13	8	59	39	45	31	44	23	2	0	2	3	3	0	0	1	5	1	1	0	5	2	1	5	1	5	0	0
CCSAP::exon	processed_transcript	157	34	57	20	5	3	1	0	12	15	0	0	2	0	0	0	0	0	15	15	32	20	64	49	48	42	57	26	1	1	1	0	1	0	0	0	9	5	0	0	3	3	2	15	0	17	3	1
ABCB10::exon	protein_coding	33	10	13	12	7	0	1	0	5	3	0	2	0	1	0	0	0	2	7	13	8	12	28	19	11	19	34	13	0	0	3	0	3	0	0	0	4	1	0	0	0	1	0	3	0	3	0	1
URB2::intron	protein_coding	233	56	84	61	21	3	2	0	3	7	0	2	0	0	0	0	0	0	27	46	35	53	355	244	190	55	84	37	3	1	4	0	2	1	0	0	1	2	0	2	6	6	2	4	1	12	0	1
GALNT2::intron	protein_coding	649	123	234	412	116	18	21	0	34	29	0	0	0	2	0	0	2	0	42	78	73	75	2644	2006	1730	685	964	493	11	10	45	1	16	5	1	0	3	1	15	3	125	122	67	374	105	406	17	36
C1orf131::exon	protein_coding	17	2	10	1	1	0	0	0	5	3	0	0	0	2	0	0	0	0	4	8	6	4	10	4	5	2	3	2	0	1	1	0	1	0	0	0	4	1	0	0	0	0	0	3	1	1	0	0
GNPAT::exon	protein_coding	33	4	12	5	4	2	2	0	13	4	0	0	0	0	0	0	0	0	14	21	28	22	29	23	31	30	46	18	1	1	2	0	2	0	0	0	2	1	2	1	4	3	2	4	0	9	1	0
EGLN1::intron	processed_transcript	631	123	200	141	47	4	2	0	13	11	0	0	0	0	0	0	2	0	19	21	18	22	381	305	241	41	62	20	3	1	5	1	1	1	0	0	0	1	3	4	18	22	9	36	13	53	0	4
TSNAX::exon	protein_coding	184	40	66	22	9	3	3	0	18	13	0	1	0	1	1	0	0	0	8	31	34	37	116	87	84	23	37	9	1	0	1	0	4	0	1	0	8	3	0	0	5	2	1	6	2	11	0	0
TSNAX::intron	protein_coding	988	242	366	96	24	3	3	0	4	5	0	0	2	1	0	0	0	0	21	38	37	33	297	242	204	81	134	52	1	0	4	2	2	0	0	1	1	1	0	0	4	7	1	6	3	4	1	1
DISC1::intron	protein_coding	522	111	182	321	173	70	76	1	38	23	0	1	2	5	2	0	5	1	30	44	44	44	1246	963	779	311	494	259	4	3	9	0	6	0	2	2	6	5	7	2	30	33	13	49	23	44	2	3
PCNX2::intron	nonsense_mediated_decay	1127	243	407	410	154	19	30	0	40	34	2	3	4	6	3	2	0	3	65	138	100	100	1433	1091	963	445	669	337	5	0	7	0	3	3	0	1	3	5	10	3	61	75	34	106	33	145	4	4
MAP3K21::exon	protein_coding	55	13	17	10	4	4	7	0	20	15	0	2	0	1	0	1	0	1	10	32	16	21	126	89	81	29	41	15	4	2	3	3	2	0	0	0	11	1	0	0	3	8	9	36	7	27	1	3
MAP3K21::intron	protein_coding	485	94	160	201	62	15	3	1	15	17	0	0	0	2	1	1	0	0	45	79	67	81	744	605	495	139	174	85	2	1	7	1	3	4	1	0	0	2	4	3	16	17	7	38	8	41	0	1
TARBP1::intron	processed_transcript	566	116	218	399	121	10	10	3	14	22	0	1	0	1	0	1	0	0	59	119	157	122	1011	685	587	97	134	86	4	0	8	1	4	0	1	1	1	3	1	3	25	23	17	49	31	53	2	3
IRF2BP2::exon	processed_transcript	74	15	30	52	14	4	5	0	21	22	0	0	0	0	0	0	1	0	21	19	29	42	206	134	109	92	140	63	8	2	30	3	3	4	0	0	6	3	1	1	16	27	26	78	27	91	6	14
TOMM20::exon	protein_coding	290	69	87	51	13	13	16	0	61	37	0	2	0	4	0	0	2	1	35	59	61	56	1015	655	500	394	628	420	7	1	11	5	6	2	0	1	22	17	2	1	30	33	37	169	45	179	5	14
ARID4B::exon	retained_intron	149	30	54	23	7	1	3	1	17	17	0	0	2	2	0	0	0	0	25	66	54	70	83	53	59	22	33	20	2	0	2	0	4	1	0	4	19	4	1	1	2	11	2	8	0	8	0	0
ARID4B::intron	retained_intron	5558	1264	1952	748	265	24	29	4	46	33	3	7	5	6	1	1	4	2	117	286	212	211	1285	1084	944	469	631	273	9	4	33	1	10	6	1	3	7	3	13	10	69	71	10	80	23	82	3	4
TBCE::intron	protein_coding	531	117	184	240	72	4	11	1	16	16	0	0	0	1	0	0	2	0	27	60	49	76	315	256	222	468	658	346	4	5	28	2	8	2	0	0	1	1	0	2	15	14	12	48	16	50	4	5
LYST::intron	processed_transcript	961	227	361	124	42	13	8	0	13	8	0	2	1	1	0	1	1	1	26	61	52	53	347	312	290	141	213	106	1	1	5	2	0	2	0	3	3	2	2	0	19	20	6	24	13	22	0	2
GPR137B::intron	protein_coding	131	36	47	96	28	3	4	0	9	6	0	0	0	1	0	0	0	0	9	25	21	10	288	204	183	134	202	86	0	1	7	0	3	1	0	2	1	1	3	1	36	25	16	58	21	62	3	6
ERO1B::exon	protein_coding	108	31	41	18	3	2	2	0	8	6	0	0	0	1	0	0	1	1	11	19	12	12	29	9	22	2	11	5	0	0	0	0	0	0	0	0	2	3	0	1	3	3	2	4	4	8	0	0
MTR::intron	protein_coding	1025	234	344	408	135	24	20	2	43	27	0	2	1	3	0	3	1	0	95	172	171	148	1284	993	863	361	519	259	10	1	11	2	4	2	1	1	3	1	3	0	34	32	11	38	8	38	1	2
RGS7::intron	protein_coding	1035	218	348	408	122	15	20	4	39	27	1	0	1	4	1	1	0	0	28	83	46	62	1461	1113	1059	274	403	189	5	2	11	3	9	1	1	1	4	2	1	1	4	4	8	21	10	15	2	2
OPN3::intron	nonsense_mediated_decay	267	81	104	41	12	4	3	0	17	11	0	1	2	0	1	0	0	0	12	24	23	15	304	226	225	38	69	27	0	1	3	2	4	1	0	1	5	2	4	0	12	20	27	101	39	89	4	5
WDR64::intron	protein_coding	24	5	9	5	2	0	0	0	0	0	0	0	0	0	0	0	0	0	0	2	3	2	22	16	13	6	10	4	1	0	0	0	0	0	0	0	0	1	1	0	1	1	0	2	1	2	0	1
EXO1::exon	protein_coding	95	20	41	20	9	2	6	0	20	15	0	0	0	1	0	0	0	0	19	50	49	51	49	48	31	9	23	9	2	0	3	1	0	1	0	0	1	1	0	0	1	2	0	4	1	4	0	0
EXO1::intron	protein_coding	1050	253	397	209	69	11	12	0	27	11	0	1	2	2	1	0	0	0	85	153	125	147	547	416	354	113	123	67	0	2	1	0	5	2	1	0	0	1	1	1	9	6	5	13	1	13	0	1
PLD5::intron	protein_coding	151	28	65	36	8	2	1	2	4	7	0	0	1	1	0	0	0	0	4	9	7	10	205	182	133	46	53	39	2	1	2	0	2	0	0	2	0	1	0	2	1	5	9	11	5	13	1	4
SDCCAG8::intron	protein_coding	1903	379	696	481	160	25	27	0	48	34	2	4	4	5	2	3	0	0	79	135	141	130	1344	1061	903	762	1160	504	1	1	19	1	6	3	0	1	6	1	15	3	102	97	33	163	62	166	3	16
AKT3::intron	protein_coding	4324	955	1571	1213	390	47	62	4	125	93	0	11	7	20	5	10	11	4	183	288	260	250	4539	3555	3044	1234	1813	835	17	7	49	7	19	10	3	16	23	18	3	1	6	6	5	13	5	9	2	1
ZBTB18::exon	protein_coding	59	11	27	28	11	1	2	0	8	7	0	0	0	1	2	0	0	0	11	15	24	30	185	111	91	155	256	140	0	0	5	1	3	0	0	0	11	4	0	1	2	0	1	5	4	13	0	1
ADSS::exon	protein_coding	91	23	31	21	3	5	1	0	14	14	0	0	1	1	0	0	2	0	13	20	15	21	74	55	51	9	10	5	1	1	4	0	0	0	0	0	4	3	1	1	5	2	5	14	2	14	2	0
DESI2::exon	processed_transcript	219	44	83	21	5	2	6	0	22	14	0	0	1	1	0	0	0	0	23	22	25	20	43	35	31	23	38	21	2	0	2	1	2	0	0	0	11	5	1	0	6	10	3	18	5	21	3	4
COX20::exon	processed_transcript	17	4	6	4	0	1	2	0	3	2	0	0	0	0	0	0	0	0	0	5	2	3	19	16	15	0	2	1	0	0	0	0	0	0	0	0	0	1	2	0	3	1	0	9	2	9	1	1
HNRNPU::exon	protein_coding	1547	371	547	242	84	27	27	1	64	75	3	3	2	3	9	0	5	0	116	218	222	220	614	502	395	99	152	70	16	6	33	1	25	6	0	3	7	2	10	2	33	31	12	56	14	84	0	9
HNRNPU::intron	protein_coding	651	163	261	142	42	8	11	2	22	10	0	0	0	0	3	0	0	2	102	261	195	236	1106	918	738	46	83	22	1	5	11	1	5	2	0	0	1	2	5	2	18	12	30	19	14	14	1	1
KIF26B::intron	processed_transcript	225	56	90	170	42	7	6	1	12	10	2	1	0	3	0	0	0	0	15	12	18	18	498	386	393	73	107	57	4	3	10	1	5	3	0	0	1	1	2	5	23	32	20	59	19	73	3	9
SMYD3::intron	protein_coding	3235	658	1098	1613	533	37	51	1	90	98	0	2	3	9	5	6	5	2	113	186	165	148	4170	3111	2800	826	1155	669	16	6	33	6	20	6	1	4	9	6	54	22	360	354	149	862	215	995	41	66
CNST::exon	protein_coding	28	9	7	1	0	0	1	0	1	5	0	0	0	0	0	0	0	0	3	9	8	8	26	19	10	11	8	5	2	0	1	0	1	1	0	0	0	1	0	1	1	1	0	2	3	4	0	0
CNST::intron	protein_coding	369	92	158	82	28	1	2	1	8	13	0	1	0	0	0	0	0	0	10	15	16	22	228	197	157	65	103	63	0	1	5	0	1	0	0	2	0	1	1	1	12	17	10	35	9	30	2	2
ACP1::intron	nonsense_mediated_decay	170	40	77	40	9	0	2	0	1	2	0	0	0	0	0	0	0	0	7	22	14	16	196	135	93	94	156	65	0	1	0	0	0	0	0	1	0	1	1	0	13	11	4	26	5	15	0	1
EIPR1::intron	protein_coding	396	84	149	170	34	4	9	0	13	12	0	0	2	0	3	0	0	0	29	35	42	48	2583	1789	1441	358	575	308	10	8	46	4	14	4	0	0	1	2	20	18	176	142	120	562	129	660	37	51
TRAPPC12::intron	protein_coding	374	84	134	129	46	15	15	1	17	15	1	2	1	1	0	0	2	1	40	56	57	47	549	385	341	382	520	239	2	3	28	4	9	3	0	2	1	2	18	6	118	124	114	472	158	511	24	54
RPS7::intron	retained_intron	152	31	52	15	6	1	1	0	4	2	0	0	0	0	0	0	0	0	22	35	36	44	156	145	97	12	22	7	0	1	0	0	1	0	0	0	0	1	1	0	6	7	0	4	1	3	0	1
ID2::intron	protein_coding	27	3	8	1	2	2	1	0	2	0	0	0	0	0	0	0	0	0	3	6	3	15	278	168	127	16	23	15	0	0	0	0	0	0	0	0	0	1	1	1	13	6	1	4	3	8	0	2
KIDINS220::intron	protein_coding	943	214	350	128	46	4	5	0	10	9	0	1	0	2	1	1	0	1	38	74	58	51	726	571	447	255	357	153	3	0	5	1	3	0	0	0	0	1	2	1	21	28	7	18	5	33	0	1
MBOAT2::intron	protein_coding	797	176	297	217	55	15	15	0	17	21	0	1	0	1	1	0	0	1	23	40	35	49	1544	1077	971	245	365	153	1	1	6	1	5	1	0	3	2	1	7	3	47	40	14	94	26	78	4	7
ASAP2::intron	protein_coding	139	29	51	162	48	10	8	1	18	16	0	1	0	1	1	1	1	0	23	35	35	44	776	637	522	167	240	94	1	0	5	0	6	0	0	0	0	1	11	5	116	112	66	273	105	329	7	37
YWHAQ::exon	protein_coding	85	26	33	7	3	5	2	0	22	25	0	1	0	0	0	0	0	0	9	20	26	26	106	77	55	72	107	60	2	0	5	1	0	0	0	1	4	2	5	0	27	31	35	181	45	221	11	26
YWHAQ::intron	protein_coding	976	196	321	156	44	4	6	0	4	11	0	1	0	0	1	0	0	0	24	58	26	36	309	218	238	75	89	37	3	1	1	2	3	1	0	0	0	1	2	2	24	34	7	34	5	39	1	2
GRHL1::exon	protein_coding	15	7	6	4	1	0	1	0	2	1	0	0	0	0	1	0	1	0	4	3	0	3	9	7	3	6	11	1	0	1	3	0	0	0	0	1	0	1	0	0	3	4	0	2	0	4	0	0
KLF11::exon	protein_coding	19	4	7	5	2	2	1	1	6	5	0	0	0	0	0	0	0	0	9	2	5	7	67	27	28	28	45	12	0	0	1	0	0	1	0	0	4	2	0	0	1	3	16	28	17	30	2	9
HPCAL1::intron	nonsense_mediated_decay	107	23	34	71	25	4	6	0	7	7	1	0	0	0	1	0	1	0	11	18	13	12	6031	3492	3095	106	203	97	4	5	17	1	4	4	0	0	0	1	40	21	391	452	234	921	326	1086	36	147
ODC1::exon	protein_coding	41	7	23	2	1	2	4	0	11	13	0	0	0	0	0	0	1	0	18	30	25	38	58	50	26	100	125	84	4	2	5	0	2	1	0	1	2	2	1	1	10	13	3	22	9	36	0	1
NOL10::exon	protein_coding	20	11	12	4	1	0	2	0	1	3	0	0	0	0	1	0	0	0	9	10	18	13	5	10	13	6	11	5	0	0	0	0	0	0	0	0	1	2	0	0	4	2	3	11	5	18	1	0
PDIA6::exon	protein_coding	96	23	33	19	6	1	3	0	20	14	0	0	0	0	1	0	0	0	13	16	13	15	36	33	30	67	71	42	1	1	2	2	1	1	0	0	10	3	3	0	6	4	2	13	3	13	0	0
ROCK2::intron	protein_coding	1184	262	410	265	86	4	11	0	18	14	0	1	1	4	1	2	3	1	44	116	79	79	894	658	587	170	296	96	2	2	4	2	5	2	1	1	2	2	10	3	70	73	34	184	64	203	14	13
LINC00276::intron	lincRNA	39	10	8	21	2	1	0	1	1	0	0	0	0	0	0	0	0	0	0	0	0	0	26	20	20	10	16	10	0	0	1	1	0	0	0	0	1	1	0	0	0	0	1	4	2	3	0	0
NBAS::exon	protein_coding	5	2	2	1	3	3	4	0	14	8	0	0	0	0	0	0	0	0	9	8	20	16	15	14	9	5	12	5	1	1	0	0	2	0	0	0	0	1	0	0	2	5	1	2	2	7	0	0
NBAS::intron	protein_coding	1230	286	448	328	113	15	17	2	32	23	0	2	0	9	0	1	0	1	56	121	107	89	1221	943	763	471	651	335	4	4	9	1	5	1	0	2	5	4	9	1	82	75	21	112	27	112	5	10
SMC6::intron	protein_coding	793	175	284	199	63	4	11	1	12	7	2	2	0	4	1	2	1	0	56	101	96	69	632	418	376	123	149	67	3	2	9	1	1	2	0	0	2	1	6	5	24	24	7	25	4	35	1	5
RDH14::exon	protein_coding	16	3	8	1	0	0	1	0	2	1	0	0	0	0	0	0	0	0	2	1	3	3	12	14	17	11	20	12	0	1	1	0	0	0	0	0	3	2	0	0	1	0	0	0	0	1	0	0
WDR35::exon	protein_coding	47	8	17	9	6	2	2	0	11	5	0	0	0	0	0	0	0	0	7	17	19	19	41	40	36	15	21	10	0	1	1	0	1	0	0	0	1	1	0	0	3	1	2	6	1	9	0	1
WDR35::intron	protein_coding	748	154	271	98	38	6	1	0	6	7	0	0	0	1	0	0	3	0	45	79	79	75	339	276	241	73	115	53	0	0	4	1	2	1	0	1	2	1	1	3	14	12	3	14	6	22	0	0
LAPTM4A::exon	protein_coding	53	11	8	9	2	2	3	0	13	6	0	1	0	0	0	0	0	0	7	8	11	7	102	90	56	56	98	58	1	0	2	0	0	0	0	0	0	1	1	0	18	9	4	34	7	36	1	4
SDC1::intron	protein_coding	8	0	6	4	2	0	1	0	0	2	0	0	0	0	0	0	0	0	0	2	2	0	43	26	28	17	34	17	1	3	10	0	0	4	0	0	1	1	4	0	16	4	11	63	13	60	2	4
PUM2::exon	protein_coding	240	55	79	72	28	6	5	0	33	34	0	0	0	0	1	0	1	0	40	50	64	64	151	104	89	67	105	43	4	1	2	0	4	0	0	3	34	5	4	3	32	41	30	78	24	97	1	12
PUM2::intron	protein_coding	2615	605	1063	485	144	17	16	0	31	24	1	3	4	10	2	1	2	0	85	159	150	128	1330	1073	928	385	541	260	5	2	11	3	4	0	1	0	1	1	8	9	72	72	11	46	16	50	1	2
LDAH::intron	protein_coding	470	105	167	52	26	0	3	0	2	4	0	0	0	2	0	0	0	0	8	12	22	5	187	126	134	186	252	121	0	1	1	1	1	0	0	0	0	1	2	1	34	36	13	40	12	48	0	2
MFSD2B::intron	retained_intron	0	0	0	0	0	0	0	0	2	0	0	0	0	0	0	0	0	0	0	0	1	0	9	4	1	2	2	2	0	0	0	0	0	0	0	0	0	1	0	1	6	4	9	44	6	38	0	9
FAM228B::intron	protein_coding	104	15	38	54	19	2	2	0	4	3	0	1	0	0	0	0	0	0	4	11	4	8	166	104	95	35	63	22	1	0	2	0	0	0	0	0	0	1	0	0	16	17	6	8	11	21	0	2
NCOA1::intron	protein_coding	909	211	338	189	65	6	6	1	12	16	1	0	1	3	0	0	0	0	30	53	43	56	433	327	263	146	181	93	3	0	6	1	1	0	2	0	0	1	4	0	16	30	4	18	10	21	0	1
CENPO::exon	protein_coding	12	3	4	6	5	2	1	0	8	1	0	0	0	0	0	0	1	0	15	14	17	19	44	28	42	74	88	42	2	2	12	2	2	2	0	1	1	1	2	1	7	7	5	61	9	53	3	6
CENPO::intron	protein_coding	271	58	92	70	21	7	1	0	6	4	0	0	0	1	2	0	0	0	15	22	18	19	119	114	92	150	200	109	2	0	3	0	2	0	0	0	2	3	2	2	9	5	2	21	2	28	0	2
ADCY3::intron	protein_coding	95	20	26	108	45	4	4	0	9	9	0	1	0	0	3	0	1	0	31	46	34	41	558	361	375	86	138	63	0	2	9	1	5	2	0	0	0	1	6	4	58	40	34	203	55	201	7	11
DNMT3A::exon	protein_coding	9	2	1	9	6	0	3	0	3	2	0	0	0	0	0	0	0	0	4	14	9	4	43	34	23	0	4	4	0	0	0	1	1	0	0	0	1	1	1	2	10	14	11	16	12	29	0	2
DTNB::intron	protein_coding	740	148	221	320	103	15	16	0	27	23	1	0	0	6	2	0	3	0	39	68	68	65	1047	739	626	207	309	161	2	5	17	1	3	1	1	0	0	1	9	8	79	90	39	194	78	227	14	20
RAB10::intron	protein_coding	1599	349	593	374	117	9	20	1	12	10	0	1	1	1	1	0	3	0	20	52	40	36	522	425	361	192	269	150	6	2	14	1	6	1	0	1	1	2	7	5	63	49	12	53	17	52	1	3
HADHB::intron	protein_coding	380	100	137	47	13	0	3	0	4	2	0	0	0	0	1	1	0	0	11	34	28	24	106	85	59	25	24	17	1	1	3	0	0	0	0	0	0	1	0	2	7	11	3	15	7	19	0	0
SELENOI::exon	processed_transcript	333	69	108	32	12	2	4	0	13	15	0	1	0	5	1	1	1	0	21	36	31	41	716	545	437	152	227	139	1	1	4	0	1	0	1	0	14	1	4	1	23	16	12	74	17	81	1	8
SELENOI::intron	processed_transcript	833	169	283	129	49	8	3	0	8	4	0	1	0	1	0	0	0	1	24	40	36	42	218	193	153	152	198	85	1	3	4	1	0	0	0	1	0	2	4	2	47	33	4	46	11	53	0	6
DPYSL5::intron	protein_coding	276	57	105	146	40	6	5	1	10	9	1	0	1	1	2	0	1	0	14	23	34	35	412	290	254	155	216	104	2	0	6	1	4	0	0	0	1	1	3	2	12	12	11	71	20	68	3	3
ZNF512::intron	protein_coding	502	89	174	151	37	4	9	0	5	8	0	0	0	0	0	0	1	0	27	40	28	42	183	131	125	39	64	23	2	0	9	0	3	1	0	0	3	1	3	2	22	25	7	17	10	30	1	3
SLC4A1AP::exon	protein_coding	8	1	5	1	0	0	1	0	6	2	0	0	0	0	0	0	0	0	3	5	7	5	7	5	3	6	2	1	0	0	0	0	2	0	0	0	0	1	0	0	2	1	0	2	0	5	0	0
BABAM2::intron	protein_coding	1392	274	498	643	221	25	24	4	41	54	1	1	1	6	3	2	2	2	78	123	101	83	2302	1781	1527	580	820	392	9	8	26	1	8	2	0	2	1	1	21	8	159	182	67	201	90	262	10	26
PPP1CB::exon	protein_coding	362	86	125	45	26	4	6	0	21	22	0	2	3	2	0	1	1	0	15	42	30	50	227	175	163	165	234	104	1	3	5	2	3	1	1	0	18	4	4	0	11	19	12	39	8	41	2	4
PPP1CB::intron	protein_coding	766	187	279	115	43	2	5	0	13	9	0	0	0	1	0	0	1	0	21	25	43	33	186	149	136	51	67	27	3	0	5	0	4	3	2	1	0	1	3	2	19	15	2	13	5	12	1	0
WDR43::exon	protein_coding	135	29	56	46	16	2	1	1	14	16	0	0	1	0	0	0	0	0	17	43	36	48	47	42	31	9	8	4	1	1	2	1	1	0	1	0	1	6	1	2	4	4	0	5	3	17	1	2
WDR43::intron	protein_coding	1531	349	520	354	121	37	85	1	146	151	0	0	1	1	1	1	3	0	112	190	191	180	971	711	695	203	348	145	17	5	36	4	22	3	0	0	0	1	12	6	45	45	13	40	17	47	5	2
ALK::intron	processed_transcript	135	37	55	43	27	10	6	0	0	2	1	0	0	0	0	0	0	0	5	5	2	5	173	153	120	48	58	36	1	0	3	0	1	0	0	0	0	1	4	2	13	14	22	56	28	58	4	5
LCLAT1::exon	protein_coding	47	15	18	26	11	0	0	0	10	13	0	1	0	0	0	0	1	0	4	10	9	8	74	66	48	31	50	18	0	0	0	0	1	0	0	0	2	2	3	0	11	10	17	69	27	82	8	19
MEMO1::intron	protein_coding	1588	331	587	454	132	10	15	0	15	22	1	1	0	3	3	0	3	0	50	62	51	57	734	566	525	155	223	102	4	3	17	2	7	2	1	1	3	5	13	5	64	73	26	102	24	112	4	6
DPY30::exon	protein_coding	15	7	7	3	2	1	3	0	6	2	0	0	0	0	0	0	0	0	3	7	2	5	6	3	6	0	0	0	0	0	0	0	1	0	0	0	0	1	0	0	9	6	4	25	3	27	1	1
SPAST::exon	protein_coding	54	17	18	12	4	2	2	0	12	6	1	0	0	0	0	0	0	1	3	8	10	10	34	26	17	11	12	1	0	0	0	0	0	0	0	0	5	3	0	0	2	3	4	12	2	7	1	1
YIPF4::exon	protein_coding	374	96	121	37	15	0	4	0	25	10	0	0	1	0	2	0	0	0	17	26	25	20	123	97	74	63	104	42	1	3	7	0	1	0	1	0	1	1	0	0	5	7	0	4	3	7	0	0
YIPF4::intron	protein_coding	917	215	356	72	19	1	2	0	2	7	0	1	0	0	1	1	0	0	9	20	25	20	143	113	100	31	46	22	1	0	11	0	1	0	0	0	1	1	1	1	3	4	0	6	2	10	0	0
BIRC6::exon	protein_coding	179	34	62	59	33	10	9	0	37	26	0	0	0	4	0	0	0	1	57	150	121	124	219	149	144	41	93	53	8	3	9	1	9	3	0	0	2	1	0	1	25	14	5	29	5	39	3	4
BIRC6::intron	protein_coding	3968	899	1448	908	280	18	35	2	58	34	3	5	4	11	3	5	2	0	204	472	335	331	2042	1538	1278	689	1012	445	13	4	26	4	22	1	0	2	3	3	5	7	81	95	25	98	35	104	1	8
CRIM1::intron	protein_coding	700	158	250	175	63	5	10	0	19	12	0	1	0	1	1	0	0	0	18	37	30	41	795	617	518	191	292	155	4	0	2	1	6	1	0	1	0	1	14	5	53	60	26	103	31	99	6	8
STRN::exon	retained_intron	145	34	65	29	7	6	4	0	15	15	0	0	0	0	0	0	0	0	13	20	10	19	76	50	45	15	19	10	1	1	2	0	2	0	0	0	5	3	0	1	5	11	10	42	9	44	5	6
STRN::intron	retained_intron	685	156	259	156	55	5	8	0	11	6	0	0	1	3	1	0	0	0	24	54	37	36	251	214	181	55	83	46	1	2	4	0	1	1	0	0	1	1	2	0	30	26	18	55	23	63	3	8
HEATR5B::intron	retained_intron	905	209	363	132	30	3	2	2	12	1	0	1	0	1	1	0	2	0	43	81	67	64	251	199	165	30	47	18	3	0	2	0	2	1	0	2	1	1	1	2	12	9	1	4	5	11	0	0
CEBPZ::intron	protein_coding	399	91	126	69	16	4	4	0	2	1	0	0	0	0	0	0	0	0	11	37	36	28	137	83	107	24	40	17	0	1	2	0	0	0	0	0	0	1	0	0	7	7	3	4	0	4	1	0
NDUFAF7::intron	retained_intron	165	32	57	13	5	0	0	0	2	1	0	0	0	0	0	0	0	0	13	19	20	25	46	38	25	8	8	2	0	0	0	0	0	0	0	0	0	1	0	0	6	7	1	4	2	5	0	0
PRKD3::exon	retained_intron	100	22	46	18	7	3	8	1	8	10	1	0	0	0	0	0	3	0	14	22	31	17	55	33	34	30	37	19	0	0	7	1	5	0	0	0	4	2	0	2	3	0	3	14	1	6	0	1
RMDN2::intron	protein_coding	197	38	68	24	7	0	0	0	1	1	0	0	0	0	0	0	0	0	5	4	5	5	87	55	50	25	61	26	1	0	2	0	3	0	1	0	1	1	1	1	13	7	3	15	5	23	1	3
ATL2::exon	nonsense_mediated_decay	93	24	44	10	12	4	2	0	19	12	0	0	0	0	1	1	1	0	11	17	23	23	56	42	30	49	45	23	0	0	2	0	2	1	0	0	2	1	1	1	1	4	1	9	2	10	0	2
ATL2::intron	nonsense_mediated_decay	1400	295	528	391	120	7	13	0	21	20	0	0	1	3	2	0	0	0	35	93	70	78	604	442	377	154	231	99	0	2	13	5	5	1	3	1	3	8	3	7	48	33	14	44	10	36	1	3
HNRNPLL::exon	protein_coding	113	28	49	29	3	0	2	0	4	10	0	0	0	0	0	0	0	0	12	12	20	18	73	42	38	14	16	6	0	1	2	0	0	0	0	0	0	1	1	1	3	3	1	12	4	12	0	0
SRSF7::exon	protein_coding	169	37	44	14	10	5	7	1	19	18	0	0	1	0	0	0	1	2	30	32	38	43	108	76	57	23	26	19	1	0	4	0	0	1	0	0	2	3	0	0	6	3	1	13	1	16	0	0
SRSF7::intron	protein_coding	153	28	67	38	13	2	3	1	10	5	0	0	0	0	0	0	0	0	52	70	86	93	165	122	105	17	19	9	0	1	2	0	0	1	0	0	0	1	0	0	6	7	2	4	4	5	0	1
GEMIN6::exon	protein_coding	2	3	1	6	2	0	1	0	6	2	0	0	0	0	0	0	0	0	1	2	3	4	8	6	9	2	1	0	0	0	0	0	1	1	0	0	0	1	1	0	0	2	0	3	0	2	0	0
DHX57::intron	retained_intron	282	73	90	71	22	4	1	0	6	6	0	1	0	0	0	0	0	0	21	39	49	49	209	139	135	33	34	22	1	0	4	0	1	0	0	0	0	1	0	2	6	7	2	6	5	6	0	2
MAP4K3::exon	protein_coding	54	8	17	5	4	0	1	0	12	6	0	0	0	0	0	1	1	1	8	18	18	18	37	23	25	8	9	3	0	0	0	0	0	1	0	0	0	1	0	0	0	1	1	3	2	7	0	1
MAP4K3::intron	protein_coding	2175	493	790	338	92	6	10	2	20	23	1	0	4	4	2	3	4	0	49	105	84	84	779	611	486	226	396	163	2	4	9	1	8	0	2	1	4	2	8	2	57	57	15	55	12	50	2	4
AC007388.1::intron	antisense	180	42	56	63	25	3	7	1	11	16	0	0	1	2	0	0	0	0	10	11	14	14	196	173	109	87	131	46	0	0	2	0	2	1	0	0	2	3	2	4	31	21	19	66	25	78	4	9
COX7A2L::intron	protein_coding	166	35	54	21	5	0	0	0	1	2	0	0	0	0	0	0	0	0	1	4	4	2	210	140	114	83	130	56	0	2	2	0	0	1	0	0	1	1	1	1	5	7	0	10	0	8	0	2
KCNG3::exon	protein_coding	27	6	9	11	3	0	0	0	1	1	0	0	0	1	0	0	0	0	2	0	1	2	14	11	10	4	1	2	1	0	1	0	0	0	0	0	0	1	0	0	0	1	1	2	1	0	0	0
MTA3::intron	protein_coding	546	135	209	275	83	8	6	0	14	18	0	1	1	1	1	0	0	0	34	53	46	33	466	372	314	196	272	118	2	2	15	1	7	1	1	1	5	2	5	5	41	36	11	56	18	61	1	3
THADA::intron	protein_coding	1474	289	553	407	127	6	9	0	24	13	2	1	2	3	0	1	1	0	51	103	104	95	1298	929	815	287	469	196	2	2	9	0	5	0	1	0	3	1	2	5	77	70	33	155	28	182	9	5
LRPPRC::exon	protein_coding	117	26	41	33	19	8	7	0	36	35	0	0	1	3	0	0	0	0	53	87	71	70	177	138	102	95	123	60	8	0	6	0	7	4	0	0	5	3	2	2	12	28	6	55	17	56	3	4
PPM1B::exon	protein_coding	84	16	30	13	9	0	3	0	10	3	0	0	1	0	0	0	0	0	7	13	11	15	57	54	31	72	89	37	3	2	1	0	1	0	0	1	8	2	0	1	2	4	3	6	2	6	0	1
PREPL::intron	protein_coding	662	146	216	78	35	0	3	0	7	10	0	1	0	2	0	0	0	1	22	42	32	31	160	143	101	25	36	23	0	0	2	0	2	1	0	0	3	3	0	1	14	22	2	6	5	12	0	1
CAMKMT::intron	protein_coding	2934	587	1000	1002	342	37	37	0	72	52	1	7	4	13	1	8	2	2	77	157	115	117	2331	1873	1563	467	665	316	11	2	26	3	7	2	2	1	4	2	20	9	140	159	32	149	53	167	7	6
SOCS5::exon	lincRNA	54	10	22	3	2	0	1	0	3	4	0	1	0	0	0	1	0	0	3	6	13	11	31	16	28	63	80	41	0	0	1	0	0	1	0	0	7	2	0	0	4	4	2	12	7	14	1	2
SOCS5::intron	lincRNA	622	115	198	114	34	1	3	0	5	5	0	0	0	1	1	0	0	0	8	7	13	16	234	188	159	29	42	20	1	0	3	1	0	0	0	1	1	1	6	3	33	33	8	33	9	26	2	2
CALM2::exon	retained_intron	90	29	27	32	9	5	9	0	41	24	1	0	0	3	0	1	1	0	16	36	37	42	1232	856	614	231	315	166	1	2	1	0	0	1	0	0	4	1	3	2	42	66	56	342	72	394	18	31
MSH2::intron	protein_coding	1161	261	427	216	71	11	9	0	20	11	0	1	0	1	0	0	0	0	27	67	54	51	385	244	217	121	163	79	1	3	8	1	1	0	1	1	0	1	3	2	21	16	9	50	18	48	0	2
FBXO11::intron	retained_intron	1220	261	446	186	47	6	6	0	9	11	0	1	0	2	2	0	0	1	40	59	42	60	300	250	179	84	152	69	4	2	8	0	10	1	0	1	2	2	11	2	90	90	84	252	130	276	13	37
FOXN2::exon	protein_coding	120	31	35	18	10	2	2	0	8	6	0	0	2	2	1	0	0	0	3	8	8	12	34	13	15	6	6	4	1	0	4	0	1	1	0	0	7	1	0	0	5	11	4	27	9	26	0	2
PPP1R21::intron	protein_coding	262	42	108	103	29	3	3	0	8	7	0	1	0	0	1	0	0	0	19	41	44	29	296	224	219	83	121	56	0	1	0	0	0	0	0	0	1	1	0	1	20	11	3	11	2	16	0	1
NRXN1::intron	protein_coding	281	59	103	77	23	1	2	0	13	9	0	1	1	0	0	0	0	0	9	10	5	13	216	150	151	61	78	58	4	0	3	0	0	2	1	0	2	1	4	5	15	10	16	28	17	40	6	2
ASB3::intron	protein_coding	2263	508	788	276	92	5	9	0	13	15	1	0	1	2	0	1	0	2	39	65	58	51	765	559	523	256	399	160	3	2	16	0	3	0	0	2	9	1	6	1	36	24	3	22	5	30	1	4
ERLEC1::exon	protein_coding	55	11	13	8	1	2	1	0	11	11	0	0	0	0	0	0	0	0	7	13	9	11	15	11	14	2	3	0	0	0	1	0	0	0	0	0	0	2	0	0	5	4	1	4	1	9	1	1
GPR75::intron	protein_coding	61	11	25	11	3	1	0	0	1	0	0	0	0	0	1	0	0	0	2	3	3	5	221	150	157	48	83	37	0	0	0	0	1	0	1	0	1	1	2	1	9	4	28	94	21	91	2	6
PSME4::intron	processed_transcript	1357	314	480	329	106	13	13	0	28	13	1	0	1	2	2	0	1	0	70	156	137	153	471	363	357	156	198	76	1	3	13	0	8	3	0	0	0	2	5	8	47	44	9	38	10	25	1	1
SPTBN1::intron	protein_coding	601	164	196	258	76	16	9	0	20	24	0	1	0	2	1	0	0	1	37	71	80	66	1441	1015	899	311	454	221	3	2	16	2	4	5	0	0	1	2	15	8	65	64	33	163	35	162	8	15
RTN4::exon	protein_coding	75	15	30	4	8	1	5	0	17	9	0	0	0	1	0	0	0	0	7	22	24	19	68	34	36	73	116	57	1	1	0	0	2	0	0	0	5	2	3	1	30	32	18	69	14	78	3	14
RTN4::intron	protein_coding	1574	326	548	274	84	13	14	0	13	14	0	1	0	7	1	2	1	0	40	53	57	47	587	443	400	157	254	113	3	6	10	1	5	5	0	1	3	3	9	9	131	171	71	318	120	320	14	44
CLHC1::intron	protein_coding	655	161	225	125	65	4	6	1	9	6	0	0	2	1	0	1	0	0	20	41	45	43	363	301	250	119	192	107	2	0	7	0	2	1	0	0	4	1	1	1	19	27	5	32	12	49	0	6
FANCL::intron	protein_coding	2499	603	919	554	169	19	21	1	27	27	0	0	4	5	2	4	1	1	80	205	135	148	1830	1378	1164	588	740	336	3	4	26	1	4	2	0	5	3	2	8	6	72	79	13	82	19	125	0	6
PAPOLG::exon	protein_coding	97	21	39	14	5	2	0	0	7	10	0	0	0	1	1	2	0	0	5	13	9	7	41	37	30	25	22	10	0	0	0	0	0	0	0	0	2	1	0	0	3	4	1	12	3	10	0	1
REL::exon	protein_coding	248	57	82	56	22	1	1	0	10	7	1	0	0	0	0	0	0	0	10	14	16	13	113	80	65	26	41	9	0	1	4	0	1	0	0	0	3	2	0	2	18	21	68	266	76	250	9	47
XPO1::exon	protein_coding	356	81	136	116	51	16	18	1	77	51	1	1	1	0	1	0	2	0	59	123	111	146	378	278	235	53	99	47	8	1	10	2	13	8	2	1	13	4	6	5	71	64	54	257	76	254	19	21
XPO1::intron	protein_coding	3045	729	1066	632	182	20	31	0	35	32	2	2	3	0	2	0	2	1	120	246	236	222	1761	1350	1212	446	617	322	16	4	23	4	19	3	0	2	0	1	5	1	52	55	13	55	20	72	2	7
CCT4::exon	protein_coding	130	32	59	12	9	8	10	0	74	52	1	0	0	0	3	0	0	0	24	52	65	67	55	50	49	28	39	18	7	0	9	2	7	1	0	0	6	1	1	0	15	8	6	29	8	32	2	3
B3GNT2::exon	protein_coding	28	6	7	1	0	0	1	0	6	4	0	0	0	0	0	0	0	0	3	2	3	4	48	30	32	3	4	2	0	1	0	0	0	0	0	0	3	2	1	1	3	8	4	15	5	9	0	0
EHBP1::intron	processed_transcript	1808	386	609	415	151	11	18	1	27	21	0	1	6	3	4	2	3	1	39	72	74	75	1484	1114	961	233	373	158	5	2	10	2	4	2	0	3	1	1	42	21	368	459	77	272	141	299	4	25
WDPCP::intron	retained_intron	1594	313	491	321	106	10	13	0	32	25	0	5	2	6	0	2	1	0	30	67	52	61	1001	828	657	373	557	245	6	0	14	0	7	7	1	8	13	6	4	3	42	44	19	70	24	70	4	5
VPS54::intron	nonsense_mediated_decay	1136	259	442	197	77	6	12	2	12	16	0	0	0	1	0	1	0	0	35	90	74	76	414	317	270	136	213	90	1	2	9	0	3	2	2	1	7	1	4	0	22	23	7	31	4	28	0	5
LGALSL::exon	protein_coding	29	6	16	6	1	0	2	0	7	4	0	0	1	1	0	0	0	0	9	7	9	12	14	12	14	3	5	3	0	0	1	0	0	0	0	0	7	1	0	0	1	0	4	14	6	17	1	1
SERTAD2::exon	processed_transcript	52	6	20	23	4	1	0	0	7	3	0	0	0	0	0	0	0	0	3	9	10	12	135	87	86	37	60	41	1	2	3	0	2	1	0	0	7	1	3	1	57	69	185	879	266	940	33	193
RAB1A::exon	protein_coding	177	55	59	6	0	1	3	0	15	18	0	1	0	0	2	0	1	0	10	14	14	33	52	32	22	43	76	33	0	1	4	2	0	0	0	0	8	2	2	1	15	16	7	38	9	42	3	7
RAB1A::intron	protein_coding	1605	354	567	139	46	3	5	0	7	8	0	0	1	0	0	0	2	0	13	24	20	31	163	120	107	127	177	81	2	1	3	1	1	1	0	0	0	1	1	2	7	19	5	7	4	14	0	0
ACTR2::exon	protein_coding	344	69	117	36	7	4	7	0	24	30	0	0	2	0	0	0	2	0	12	30	23	14	170	155	125	53	97	37	3	1	9	1	3	0	0	1	5	5	0	1	23	22	23	117	23	116	2	16
C1D::intron	protein_coding	250	48	96	31	7	1	1	0	4	1	1	0	0	2	0	1	0	0	5	20	21	14	109	71	68	35	37	22	0	1	1	0	0	0	1	0	0	1	1	1	0	6	1	9	3	9	0	0
PPP3R1::exon	protein_coding	158	43	48	20	6	1	0	0	4	10	0	0	0	1	0	0	1	0	21	20	20	24	168	117	105	117	173	97	1	0	2	1	1	0	0	0	8	2	2	3	25	36	62	224	82	278	15	27
APLF::intron	protein_coding	539	107	205	66	24	4	5	0	4	6	0	0	0	2	0	1	0	0	5	14	15	12	185	126	127	97	149	54	0	0	2	0	2	0	0	1	2	1	0	1	7	6	2	4	3	12	0	2
GFPT1::exon	protein_coding	617	126	243	26	8	4	5	0	22	14	0	0	1	4	1	0	1	0	12	24	18	29	56	47	38	29	36	17	2	1	3	1	2	0	0	1	17	1	1	0	14	26	23	56	17	54	4	10
AAK1::intron	retained_intron	597	118	200	146	54	9	2	0	23	16	0	0	2	0	2	0	0	0	24	52	36	30	669	523	441	293	388	173	3	2	10	0	3	0	0	1	6	3	3	4	44	61	17	62	19	74	4	9
GMCL1::exon	protein_coding	58	19	18	18	11	2	2	0	2	6	0	0	0	2	0	0	0	0	6	6	10	11	26	22	12	13	13	1	0	0	3	0	0	0	0	0	7	1	0	1	6	2	1	9	1	6	0	2
MXD1::exon	protein_coding	198	33	68	22	3	0	3	0	4	3	0	0	0	0	0	1	0	0	2	2	6	6	42	36	29	65	109	46	1	0	3	0	1	0	0	0	5	1	0	0	3	4	5	15	5	11	2	1
PCBP1-AS1::intron	antisense	876	187	299	239	95	4	3	0	12	11	0	1	0	2	0	0	1	0	22	47	35	34	640	473	363	339	463	209	7	11	64	4	20	5	0	2	2	1	6	3	81	96	41	207	74	196	8	13
TIA1::exon	protein_coding	186	29	79	35	6	4	3	0	8	9	0	0	0	1	0	1	0	0	15	21	12	17	100	73	57	23	41	23	1	1	1	0	0	0	1	0	6	1	0	0	4	1	2	4	0	4	1	0
ZNF638::intron	retained_intron	3476	827	1265	515	178	24	33	2	49	43	4	3	1	11	3	2	5	2	105	214	164	186	2304	1863	1633	675	969	444	4	9	20	3	9	3	2	1	7	1	9	11	102	91	26	100	36	112	7	9
DYSF::intron	protein_coding	75	12	25	18	6	0	2	0	0	1	0	1	0	1	0	0	0	0	2	4	4	1	104	68	66	68	67	41	1	0	2	0	0	0	0	0	0	1	4	1	5	11	9	35	19	35	0	4
EXOC6B::intron	protein_coding	3161	708	1195	930	278	30	39	2	55	49	1	6	4	22	3	4	6	0	80	144	100	131	2242	1789	1595	743	1092	527	9	6	20	4	8	4	3	5	9	5	20	9	168	209	42	139	62	171	5	12
RAB11FIP5::exon	protein_coding	2	0	1	0	0	0	0	0	1	0	0	0	0	0	0	0	0	0	1	3	5	1	18	14	13	20	52	22	0	1	8	0	0	1	0	0	0	2	1	0	9	13	46	152	42	173	9	32
CCT7::exon	protein_coding	15	5	5	15	0	4	4	0	44	30	1	0	0	0	0	0	0	0	20	23	23	30	51	34	27	32	52	19	3	2	4	1	3	2	0	0	0	1	5	1	11	11	3	38	2	26	3	3
ALMS1::intron	processed_transcript	1190	230	403	373	95	11	13	1	20	17	0	5	2	7	1	1	2	3	41	78	65	72	743	566	505	181	241	120	1	2	8	1	4	2	1	1	9	1	3	5	51	43	14	65	16	81	3	7
STAMBP::exon	protein_coding	36	4	7	8	4	1	5	0	3	8	0	0	0	0	0	0	0	0	10	9	14	15	26	18	13	4	8	4	2	0	0	0	1	0	0	0	0	1	0	0	8	9	7	37	10	46	2	5
TET3::exon	retained_intron	53	23	23	20	10	4	5	0	7	7	0	0	0	0	0	0	1	0	10	7	18	18	76	60	39	129	154	92	5	2	22	1	1	1	0	0	5	2	3	4	25	33	152	824	181	923	50	79
TET3::intron	retained_intron	261	42	97	143	31	3	5	0	5	5	0	0	0	0	0	0	1	0	18	31	30	22	854	579	535	322	472	229	4	4	12	1	5	2	1	3	2	7	4	6	78	76	39	147	21	151	3	9
BOLA3::exon	protein_coding	6	2	2	0	0	3	0	0	6	5	0	0	1	0	0	0	0	0	2	2	2	3	23	22	22	1	2	1	0	0	0	0	0	0	0	0	0	1	0	0	2	2	0	2	1	6	0	0
DCTN1::exon	retained_intron	3	1	2	7	0	0	4	0	18	9	0	0	0	0	0	0	0	0	23	35	30	32	86	69	60	7	10	6	1	0	0	0	3	0	0	0	1	1	5	3	32	56	94	694	116	895	39	61
INO80B::exon	protein_coding	2	0	0	0	0	1	1	0	2	0	0	0	0	0	0	0	0	0	3	4	0	4	45	38	25	1	3	1	1	0	2	0	0	0	0	0	0	1	0	2	34	22	23	59	33	72	7	8
MRPL53::exon	protein_coding	4	1	5	1	0	0	0	0	6	7	0	0	0	0	0	0	0	0	5	8	6	8	5	6	9	0	2	1	1	1	1	0	1	0	0	0	0	1	0	0	1	2	1	4	0	2	0	0
MRPL19::exon	protein_coding	126	26	35	14	1	0	0	2	6	8	0	0	0	2	0	1	0	0	8	9	14	15	62	42	56	29	34	20	1	0	0	1	0	0	0	0	2	1	1	0	8	8	13	35	11	27	0	2
LRRTM4::intron	protein_coding	807	149	258	441	156	28	31	0	49	59	0	2	3	5	3	3	0	1	33	59	53	44	1692	1341	1215	146	220	108	4	1	14	1	3	1	1	0	1	5	0	3	8	5	9	16	15	16	1	0
CTNNA2::intron	protein_coding	219	66	94	95	57	17	9	0	4	3	0	1	1	0	0	0	0	0	6	11	19	11	294	216	176	62	77	47	2	2	3	0	1	0	10	10	39	20	5	2	12	19	10	23	19	26	0	1
DNAH6::intron	retained_intron	138	27	59	18	4	2	2	0	2	2	0	0	0	0	0	0	0	0	3	4	8	7	51	48	28	52	63	21	0	1	0	0	1	1	1	1	0	2	1	0	4	1	2	3	3	2	0	1
KCMF1::exon	protein_coding	44	13	19	12	1	1	1	0	7	6	0	0	0	0	1	0	0	0	5	10	10	11	54	38	39	68	107	46	2	0	3	0	2	1	0	0	3	1	0	1	7	14	7	15	8	22	0	2
KCMF1::intron	protein_coding	772	191	270	231	83	3	8	0	8	12	0	0	1	1	1	0	0	0	18	19	24	31	331	243	216	84	118	51	5	3	13	0	5	3	0	0	0	1	3	3	49	54	16	42	14	60	1	4
TGOLN2::exon	protein_coding	99	27	43	41	7	4	5	0	13	14	0	0	0	0	0	0	1	0	33	32	40	39	104	87	85	104	135	69	1	2	4	0	0	0	1	1	5	3	4	3	51	49	136	707	176	760	31	60
MAT2A::intron	protein_coding	234	49	90	24	4	3	4	0	12	7	0	0	0	0	1	0	0	0	47	112	99	125	258	193	163	18	46	18	1	1	5	1	0	0	0	0	2	2	2	4	57	41	17	48	15	48	1	7
USP39::exon	protein_coding	12	4	3	11	5	0	4	0	13	9	0	0	0	1	0	0	0	0	7	11	17	22	6	7	5	1	1	0	1	1	4	0	0	0	1	0	0	1	2	0	13	10	8	58	14	61	1	10
PTCD3::exon	protein_coding	137	24	40	14	8	3	0	2	10	14	0	0	0	0	0	0	0	0	19	33	18	33	46	44	50	39	54	32	2	0	2	1	2	0	0	0	1	1	1	0	7	3	3	17	5	20	0	2
CHMP3::intron	protein_coding	444	112	165	41	12	3	1	1	3	4	0	0	0	1	0	0	0	0	5	11	16	14	129	92	83	30	45	19	1	1	5	1	1	1	1	0	0	1	5	3	18	17	19	64	21	73	3	8
RMND5A::exon	protein_coding	121	23	48	32	7	2	3	1	24	11	0	0	0	0	0	0	0	0	13	25	21	29	243	172	152	124	192	95	2	2	8	0	4	0	0	0	11	7	0	2	10	11	8	30	12	27	1	4
KRCC1::exon	protein_coding	24	6	5	1	1	0	0	0	3	1	0	0	0	0	0	0	0	0	3	1	0	2	3	3	2	6	6	4	0	0	0	0	1	0	0	0	0	1	0	0	1	2	2	2	0	1	0	0
ANKRD36C::intron	protein_coding	81	13	23	24	7	4	3	0	1	3	0	1	0	2	0	1	0	1	7	16	14	8	62	42	29	57	89	42	0	0	2	0	0	0	0	0	0	1	0	1	1	2	1	2	1	4	0	0
STARD7::exon	protein_coding	83	28	36	71	24	5	2	1	31	27	0	0	0	0	0	0	4	0	22	35	27	26	97	69	58	93	126	57	6	2	8	3	7	0	0	0	8	2	3	0	39	29	82	512	102	605	28	51
SNRNP200::exon	retained_intron	18	1	5	9	2	6	10	1	36	35	0	0	0	0	0	0	1	0	45	63	54	54	105	87	60	16	29	9	6	1	9	1	5	1	0	0	2	2	2	2	23	32	10	107	19	120	3	7
KANSL3::intron	nonsense_mediated_decay	310	80	114	183	82	10	3	0	9	13	0	1	0	1	1	1	1	0	27	63	62	67	628	508	449	360	523	268	1	0	4	1	2	3	0	0	3	1	4	1	33	27	5	40	11	44	1	0
LMAN2L::intron	protein_coding	117	22	28	51	17	2	2	0	1	2	0	0	0	0	1	0	0	0	15	16	15	17	170	113	101	54	79	33	2	1	2	0	1	0	0	0	2	1	1	0	11	8	2	13	1	6	1	1
INPP4A::exon	protein_coding	58	16	22	31	10	2	2	0	8	5	0	0	0	0	0	0	0	0	14	15	16	17	94	77	66	39	36	12	1	0	2	0	2	2	0	0	0	1	0	0	4	2	2	12	6	17	1	3
UNC50::intron	protein_coding	179	48	84	19	3	2	1	1	2	4	1	0	0	0	0	0	0	0	11	18	16	13	297	310	230	29	42	11	0	0	0	0	1	0	0	0	3	1	1	2	5	1	2	4	1	5	0	1
TSGA10::intron	protein_coding	930	203	378	86	32	5	1	0	8	3	1	2	1	2	0	0	0	0	15	37	23	19	186	143	128	155	186	121	1	1	6	0	3	1	0	7	6	1	1	0	19	13	8	22	8	27	2	5
EIF5B::exon	protein_coding	176	40	72	11	7	5	3	0	13	19	0	0	0	0	0	0	0	0	26	38	44	40	33	44	33	28	44	24	1	3	5	1	1	0	0	0	1	1	2	1	17	18	16	157	20	181	12	17
REV1::exon	protein_coding	15	3	3	10	4	1	1	0	6	2	0	0	0	0	0	0	0	0	8	21	24	20	140	93	59	15	21	9	1	0	0	0	0	0	0	0	2	1	0	0	2	4	1	3	1	3	0	0
REV1::intron	protein_coding	737	164	270	295	89	6	8	2	9	11	0	0	0	2	3	0	1	0	35	90	73	71	757	576	489	149	248	92	1	3	8	0	8	4	1	1	7	2	5	6	62	64	37	125	33	137	4	19
NPAS2::intron	retained_intron	157	29	49	198	49	9	11	0	17	15	0	0	0	0	0	0	0	0	23	34	38	26	615	509	442	151	234	106	3	1	9	2	6	1	0	0	0	1	18	9	87	90	58	235	85	230	9	27
CNOT11::exon	protein_coding	36	8	13	13	4	2	1	0	1	9	0	0	0	1	0	0	0	0	8	19	21	14	26	8	8	7	17	8	0	0	0	0	2	0	0	0	0	1	1	0	7	10	6	62	11	77	4	6
CNOT11::intron	protein_coding	70	14	22	20	11	2	0	0	2	0	0	0	0	0	0	0	0	0	4	17	15	8	68	62	51	31	31	15	0	0	0	0	0	2	0	0	0	1	1	0	6	9	2	6	0	9	1	0
RNF149::exon	protein_coding	56	12	15	19	4	1	0	0	4	3	0	0	0	0	1	0	0	0	3	13	12	9	22	17	13	8	9	9	1	0	0	0	0	1	0	0	2	1	2	0	3	4	2	5	4	11	0	3
RNF149::intron	protein_coding	525	124	180	149	49	4	9	0	10	10	0	0	0	1	0	0	0	0	24	51	36	46	240	185	178	40	49	20	1	1	3	0	0	1	0	0	4	1	3	2	13	14	2	17	6	24	0	2
MAP4K4::intron	protein_coding	742	165	249	321	97	13	10	0	22	12	1	0	0	2	1	0	0	1	54	66	70	56	996	830	702	370	574	234	4	1	13	3	2	0	1	0	1	2	12	2	108	102	41	179	65	211	6	19
MRPS9::intron	protein_coding	822	166	294	118	37	3	1	0	6	6	0	0	2	3	0	0	0	0	12	24	25	28	264	192	181	91	150	69	1	1	0	0	1	0	0	0	0	1	0	1	10	11	2	11	3	12	1	1
NCK2::exon	protein_coding	5	1	1	2	1	0	1	0	7	1	0	0	0	0	0	0	0	0	0	2	5	4	11	7	7	1	2	0	0	0	0	1	0	0	0	0	0	2	1	1	6	4	4	6	1	9	1	3
LIMS1::exon	protein_coding	72	18	15	11	5	2	4	1	7	6	0	0	0	1	0	0	0	0	9	9	4	6	47	33	27	28	50	21	1	0	3	0	2	0	0	1	5	5	4	2	9	8	1	32	6	36	0	3
RANBP2::exon	protein_coding	118	22	40	17	14	4	6	0	23	27	0	0	0	1	0	0	1	0	35	52	44	59	234	168	118	46	70	32	3	1	5	1	2	2	0	0	1	1	2	0	12	11	3	38	10	32	0	2
RANBP2::intron	protein_coding	508	115	224	123	32	0	3	0	7	5	0	0	1	0	0	0	0	0	32	56	43	46	104	77	70	118	186	74	1	0	0	0	2	1	0	0	0	1	1	1	15	9	2	13	3	20	0	0
CCDC138::intron	retained_intron	1636	416	607	334	108	8	10	1	15	14	1	3	2	8	0	4	4	1	56	125	88	100	523	427	384	96	125	71	6	1	3	0	3	3	0	2	1	1	4	2	25	14	2	13	5	19	2	3
SEPT10::intron	retained_intron	195	48	70	116	31	2	3	0	8	9	0	0	0	1	0	0	0	0	9	20	19	17	274	213	179	61	80	49	0	0	3	0	0	0	0	0	0	1	4	8	51	62	19	91	20	109	5	16
BUB1::intron	retained_intron	686	135	243	139	45	4	4	0	14	4	0	0	0	1	0	1	1	0	51	91	84	69	406	288	234	258	368	167	0	2	1	0	1	0	0	1	0	2	2	0	7	8	7	46	8	44	1	4
ANAPC1::intron	protein_coding	378	85	124	144	38	6	5	0	5	5	0	0	0	0	0	0	0	0	32	52	47	62	182	142	148	103	132	58	0	0	6	0	1	2	1	0	0	1	3	1	12	11	3	12	5	20	0	1
MERTK::exon	nonsense_mediated_decay	3	2	1	5	0	0	2	0	5	7	0	0	0	0	0	0	0	1	2	5	4	6	18	12	14	0	7	3	0	0	1	0	0	0	0	0	1	1	0	0	1	0	5	12	2	17	1	3
MERTK::intron	nonsense_mediated_decay	128	34	47	97	29	4	2	1	9	10	0	0	1	0	0	1	1	0	11	25	20	3	292	203	172	68	105	49	0	0	8	0	2	1	0	0	2	1	1	4	29	25	17	36	22	61	2	3
TTL::intron	protein_coding	231	48	77	108	39	6	6	0	7	6	0	0	0	0	2	0	0	0	14	21	28	34	267	205	183	140	206	80	3	0	3	0	0	1	1	0	2	1	2	1	27	38	11	98	29	124	4	11
POLR1B::exon	nonsense_mediated_decay	29	9	14	18	7	2	1	0	7	10	0	0	0	0	0	0	1	0	5	16	17	13	56	33	32	17	26	12	1	0	1	0	1	1	0	0	0	1	1	0	9	3	4	26	6	43	1	3
SLC20A1::exon	retained_intron	51	10	13	23	7	1	0	0	9	6	0	0	0	0	1	1	1	0	8	22	26	34	28	18	16	36	61	16	0	0	1	0	3	1	0	0	3	1	4	0	25	24	24	73	21	93	9	20
CKAP2L::exon	protein_coding	74	14	21	6	0	2	1	0	0	4	0	0	0	0	0	0	0	0	6	9	10	6	14	4	6	0	1	5	1	0	0	0	0	0	0	0	0	1	0	0	1	2	0	6	0	7	0	1
CBWD2::intron	retained_intron	194	38	66	17	11	0	3	0	4	1	0	0	0	0	1	0	0	0	4	10	11	11	30	38	21	16	21	13	0	0	1	1	0	0	0	0	0	1	0	0	0	0	0	1	0	1	0	0
SLC35F5::intron	retained_intron	1074	240	382	157	46	4	9	0	8	14	0	0	2	2	1	0	2	0	31	81	56	62	339	241	218	195	252	127	1	0	3	0	3	0	0	0	0	1	2	1	24	17	1	11	7	25	0	0
ACTR3::exon	protein_coding	254	49	88	21	5	0	3	0	13	11	0	0	1	0	0	0	0	0	11	18	22	23	54	37	36	24	37	31	2	0	0	0	4	0	0	0	4	2	2	1	12	15	8	26	9	35	1	3
DDX18::intron	protein_coding	185	42	68	33	9	3	0	0	4	3	1	0	0	0	0	0	1	0	29	53	32	37	238	160	134	33	48	20	1	0	0	0	0	0	0	1	1	1	2	2	8	16	5	18	5	33	0	4
TMEM177::intron	protein_coding	10	1	9	8	1	0	1	0	1	1	0	0	0	0	0	0	0	0	1	6	10	3	62	50	28	10	18	9	0	0	2	1	0	0	1	0	0	1	0	0	17	4	13	32	12	33	1	4
PTPN4::exon	protein_coding	114	31	50	20	15	4	1	0	8	5	0	0	0	0	0	0	0	0	10	32	24	22	66	51	51	23	35	19	0	0	0	0	0	1	0	0	1	1	0	0	8	5	2	6	0	3	0	0
PTPN4::intron	protein_coding	2073	424	744	431	143	10	18	1	22	11	1	2	1	9	2	3	0	1	64	124	109	100	1025	757	702	359	557	229	1	2	14	3	4	2	1	1	0	3	4	3	42	64	12	49	19	55	2	3
TSN::exon	processed_transcript	104	25	34	17	5	2	1	0	7	10	0	0	0	0	0	0	0	0	2	12	12	13	43	27	19	25	43	22	1	0	1	0	1	0	1	0	12	1	1	0	6	4	5	18	2	17	0	1
BIN1::intron	protein_coding	8	2	3	12	2	0	2	0	1	2	0	0	0	0	0	0	0	0	8	7	12	7	566	435	347	37	33	21	1	3	10	1	0	0	0	2	0	1	6	2	44	41	41	173	56	197	5	13
MAP3K2::exon	protein_coding	427	105	166	56	19	3	11	0	12	8	0	0	0	4	0	2	1	0	15	29	25	22	116	83	88	37	60	40	1	0	3	2	1	0	0	1	3	4	1	0	6	13	4	14	7	21	1	4
WDR33::intron	protein_coding	1862	425	676	601	189	9	20	1	31	37	0	1	2	4	2	0	1	1	83	109	99	114	1103	787	700	380	566	246	9	6	19	1	14	2	0	1	8	5	7	6	74	54	28	78	27	126	5	10
HS6ST1::intron	protein_coding	44	12	17	36	15	3	2	0	15	11	0	0	0	0	2	0	0	0	4	5	10	18	553	467	435	113	183	91	7	3	39	0	9	0	0	1	0	1	13	5	99	70	110	546	156	679	27	47
MZT2B::exon	retained_intron	0	0	0	1	0	2	2	0	6	7	0	0	0	0	0	0	0	0	2	2	5	3	13	6	7	0	2	2	0	0	3	0	0	0	0	0	0	1	0	0	5	3	2	8	2	10	1	0
ARHGEF4::intron	protein_coding	83	31	38	64	19	0	1	0	7	2	0	0	0	2	0	0	0	0	10	10	5	12	396	292	216	32	31	16	0	0	3	0	1	0	0	0	0	1	5	3	81	82	52	194	84	204	5	13
FAM168B::exon	protein_coding	246	57	82	45	14	4	7	0	32	19	0	0	2	0	1	0	0	1	18	25	24	32	488	317	268	232	303	153	3	0	5	0	5	1	0	0	11	1	2	1	31	34	45	208	62	239	18	34
FAM168B::intron	protein_coding	263	55	92	155	54	5	8	0	12	8	0	0	0	2	0	0	0	0	18	24	22	30	345	219	210	485	683	416	3	3	14	0	3	0	0	0	1	1	2	1	31	36	3	46	12	40	3	3
PLEKHB2::exon	protein_coding	116	28	36	11	3	6	1	0	5	6	0	0	0	0	0	0	0	0	9	12	12	18	59	36	38	126	187	111	0	2	3	0	2	0	0	0	2	1	1	1	21	16	17	69	16	109	5	19
C2orf27A::intron	processed_transcript	108	29	39	27	8	2	3	0	4	8	0	0	0	0	0	0	0	0	3	8	4	9	127	86	84	28	34	15	1	0	3	0	2	0	0	0	1	2	1	0	2	4	2	4	2	8	0	0
GPR39::intron	protein_coding	39	9	23	18	6	1	2	0	3	0	0	0	1	1	0	0	1	1	1	2	2	4	71	46	52	20	23	6	0	1	1	1	0	0	0	0	0	1	7	2	51	78	15	121	33	130	5	10
MGAT5::intron	protein_coding	387	79	124	141	33	11	16	1	25	16	0	1	1	1	0	0	0	0	18	43	35	34	915	596	478	210	312	128	1	0	6	0	1	0	1	0	1	1	1	2	39	39	17	69	24	92	1	9
TMEM163::intron	protein_coding	120	30	39	70	29	2	1	0	10	6	0	0	0	2	0	0	0	0	5	15	11	11	302	256	186	76	114	47	1	1	3	0	0	0	0	0	0	2	1	0	2	5	8	15	11	14	0	5
CCNT2::exon	protein_coding	342	81	125	21	6	2	4	1	9	11	0	1	0	2	0	0	0	0	11	34	25	26	86	72	59	57	104	48	0	0	2	0	1	0	0	0	13	3	0	0	4	8	5	8	4	18	2	1
CCNT2::intron	protein_coding	1741	380	615	147	58	1	2	0	13	6	0	0	1	0	0	2	3	0	37	64	70	56	405	305	251	144	201	80	2	0	2	0	1	0	0	0	1	1	1	2	9	15	5	11	5	14	1	1
RAB3GAP1::exon	protein_coding	44	17	27	4	2	5	3	0	21	13	0	0	0	0	0	0	0	0	17	12	29	19	53	34	27	58	62	34	2	0	2	2	0	1	0	0	2	1	0	0	8	10	1	14	1	14	0	3
RAB3GAP1::intron	protein_coding	2459	588	901	312	123	24	19	0	21	18	0	2	3	1	1	0	1	1	42	112	73	76	464	389	351	282	400	194	3	4	12	3	3	1	0	1	4	2	6	5	38	57	14	47	15	61	1	6
ZRANB3::intron	protein_coding	2072	450	791	709	241	17	22	1	43	37	1	3	2	12	3	2	1	1	55	126	98	89	1623	1218	1103	629	893	448	3	4	15	2	5	4	3	3	7	4	9	4	62	80	28	120	32	169	5	11
R3HDM1::exon	protein_coding	27	1	4	18	8	1	1	0	11	4	0	0	0	0	0	0	0	0	8	19	9	17	32	21	14	5	9	1	1	0	3	0	2	0	0	0	0	2	4	3	27	28	57	340	85	431	17	56
UBXN4::exon	protein_coding	156	34	62	25	12	0	1	0	16	11	0	0	0	0	0	0	0	0	13	31	22	26	30	20	25	19	37	9	1	0	3	0	2	1	0	0	2	1	1	1	6	11	9	46	13	49	1	8
UBXN4::intron	protein_coding	664	171	242	94	32	5	3	1	13	8	0	0	2	2	1	0	0	0	30	63	47	57	130	102	103	39	51	32	1	1	8	2	3	0	0	0	0	1	0	1	17	13	5	29	5	20	1	1
DARS::exon	protein_coding	66	15	25	6	5	2	6	0	16	15	0	0	0	0	0	0	1	0	6	15	16	17	37	30	19	4	6	4	0	1	0	0	0	0	0	0	0	1	0	0	6	9	4	17	10	18	0	3
DARS::intron	protein_coding	919	217	329	197	52	8	7	0	6	8	0	0	1	2	1	2	1	0	52	103	75	73	565	413	413	184	276	150	1	0	2	0	2	0	0	1	0	1	3	2	19	18	3	18	6	23	1	0
CXCR4::exon	processed_transcript	7	2	2	1	1	1	0	0	2	3	0	0	0	0	0	0	0	0	1	3	1	0	4	3	3	0	0	1	0	0	0	0	0	0	0	0	0	1	0	0	0	0	0	0	0	0	0	0
SPOPL::intron	protein_coding	739	173	230	86	26	5	5	1	6	3	0	2	1	2	0	0	0	0	15	36	24	28	335	260	184	58	57	20	2	0	4	0	0	0	0	2	3	1	2	2	38	49	23	105	39	93	5	16
LRP1B::intron	protein_coding	5977	1281	2147	1834	556	44	37	6	87	65	4	8	16	25	5	3	9	3	131	259	264	257	5331	4446	3788	511	722	367	13	4	39	8	33	5	2	6	9	5	4	6	30	29	24	68	30	70	2	6
ARHGAP15::intron	protein_coding	138	35	54	63	55	38	28	0	1	2	0	0	0	0	1	0	0	0	1	4	12	3	119	99	83	28	54	37	0	0	0	0	0	1	0	0	0	2	3	1	1	9	10	10	7	11	1	0
GTDC1::intron	processed_transcript	605	133	219	210	66	2	6	1	5	14	0	1	1	1	0	1	0	0	14	46	21	28	740	531	522	173	261	124	1	0	8	1	3	0	0	1	0	1	9	3	65	66	37	88	46	105	4	7
ZEB2::exon	retained_intron	37	8	9	9	5	0	5	0	8	4	0	0	0	0	1	0	0	0	5	4	14	9	19	16	12	15	29	15	2	0	1	0	0	0	0	0	1	2	0	0	0	0	0	0	0	1	0	0
ORC4::exon	protein_coding	131	32	47	16	8	6	4	0	7	8	0	0	0	0	0	1	0	0	8	16	13	8	29	31	19	30	34	12	2	0	0	0	0	0	0	0	1	1	0	0	1	2	2	7	0	3	0	0
ORC4::intron	protein_coding	2294	548	957	377	123	10	9	1	14	12	0	4	2	15	0	5	3	0	46	104	69	62	715	587	463	277	410	193	2	5	20	1	5	1	0	6	9	7	4	0	40	38	9	27	6	31	2	5
MBD5::intron	protein_coding	4197	919	1587	823	291	33	32	5	63	36	3	10	1	16	6	6	4	3	81	128	111	122	1971	1586	1436	776	1098	499	13	7	36	2	13	4	5	5	20	4	10	4	119	94	45	204	71	193	11	19
EPC2::exon	protein_coding	57	17	32	11	6	2	0	0	5	6	0	0	0	0	1	0	0	0	1	13	25	23	37	44	27	19	20	2	0	0	2	1	0	1	0	0	8	1	0	0	4	3	0	2	0	4	1	0
EPC2::intron	protein_coding	2619	540	968	368	102	8	12	1	15	7	1	3	1	6	2	4	0	1	35	57	51	56	860	624	569	221	375	145	5	1	11	3	7	0	1	4	5	1	2	5	42	42	8	39	13	37	1	1
LYPD6::intron	nonsense_mediated_decay	142	43	49	77	15	6	3	0	15	7	0	0	0	0	0	0	0	0	5	11	9	9	300	181	209	50	64	33	2	0	0	1	0	0	0	0	0	1	2	1	10	6	7	25	10	24	0	2
MMADHC::exon	protein_coding	54	12	24	4	2	2	1	0	2	5	0	0	0	0	0	0	0	0	4	9	19	6	14	10	4	18	31	19	1	1	0	1	0	0	0	0	1	1	0	0	0	6	2	10	1	8	0	1
RND3::exon	protein_coding	10	0	6	4	1	1	0	0	3	2	0	0	0	0	0	0	0	0	2	1	9	6	13	4	7	2	0	0	0	0	0	0	0	0	0	0	2	1	0	0	0	0	0	3	0	1	0	0
RIF1::exon	processed_transcript	512	106	176	75	23	7	9	0	31	29	0	2	2	4	3	0	1	0	45	77	78	87	455	364	277	120	186	93	5	2	2	1	9	2	1	1	6	1	3	2	20	12	8	35	7	23	1	1
RIF1::intron	processed_transcript	1282	273	488	348	117	14	8	0	22	20	1	3	1	1	1	3	1	1	73	197	155	149	605	427	399	161	220	91	2	1	7	2	4	0	0	0	3	1	2	4	14	18	3	15	6	19	0	0
ARL5A::exon	protein_coding	299	67	95	26	9	2	1	0	5	7	0	1	1	2	0	1	0	0	5	12	9	21	103	91	70	53	67	33	0	0	4	0	2	0	0	0	1	6	0	2	18	8	2	19	5	25	2	2
CACNB4::exon	retained_intron	101	27	29	15	4	1	0	0	4	2	0	0	1	0	0	0	1	1	5	3	11	17	87	72	44	10	13	10	0	0	1	0	1	0	0	0	1	1	0	0	0	0	0	0	1	5	0	0
CACNB4::intron	retained_intron	1492	321	575	611	215	24	39	3	41	39	2	1	3	4	3	0	0	0	56	112	83	99	2415	1842	1549	669	999	447	14	13	42	2	21	1	1	3	5	2	2	2	20	21	10	76	16	77	3	5
STAM2::exon	retained_intron	95	27	36	7	8	2	1	0	2	5	0	0	0	0	0	0	0	0	4	7	3	8	19	16	24	14	13	6	1	0	0	0	1	1	0	0	1	3	1	0	3	4	6	9	2	7	1	0
FMNL2::intron	protein_coding	1146	240	395	531	146	17	23	0	36	22	0	1	1	5	5	0	4	0	56	85	100	95	2109	1578	1443	354	500	229	1	3	16	1	6	1	1	0	2	5	20	8	171	140	84	328	93	382	14	32
ARL6IP6::exon	protein_coding	68	21	22	18	5	0	3	0	6	7	0	0	1	0	0	0	1	0	8	11	12	13	68	56	58	19	27	13	0	0	1	0	0	0	1	0	5	4	0	0	8	17	6	30	10	23	1	2
GALNT13::intron	retained_intron	3033	688	1094	781	261	24	21	6	53	44	3	7	4	19	3	3	4	1	88	119	124	121	2543	1973	1706	209	272	141	9	3	14	5	12	3	3	2	4	2	6	2	17	9	8	13	13	29	0	3
PKP4::intron	nonsense_mediated_decay	2208	503	842	591	173	23	21	2	28	32	1	5	2	6	7	2	3	2	71	154	139	115	2049	1564	1324	488	705	339	6	2	18	1	6	2	0	3	1	1	21	8	137	139	157	753	213	752	30	39
TANC1::exon	retained_intron	41	11	8	11	3	0	0	0	5	4	0	1	0	0	1	0	0	0	6	9	12	9	62	52	46	9	20	9	0	0	5	0	2	1	0	0	1	1	0	0	3	2	3	13	6	11	0	2
BAZ2B::intron	processed_transcript	2230	458	846	330	97	13	13	0	20	8	0	1	5	6	0	2	2	0	50	76	82	71	765	640	510	235	364	143	5	2	14	2	9	2	0	1	1	6	3	2	55	48	20	57	18	72	1	4
MARCH7::intron	protein_coding	2448	571	836	268	87	9	9	2	22	9	1	3	0	3	0	1	1	1	42	82	75	88	616	471	471	249	332	162	1	2	11	1	6	1	2	0	3	3	4	8	29	39	15	36	10	48	2	4
RBMS1::exon	retained_intron	34	7	11	5	4	2	4	0	7	3	0	0	0	0	0	0	0	0	2	6	10	10	45	26	25	11	20	14	1	0	2	0	1	0	0	0	6	5	0	0	2	1	2	13	4	6	1	4
TANK::exon	protein_coding	28	5	8	3	1	0	1	0	2	0	0	0	0	0	0	0	0	0	0	3	5	4	14	5	2	1	5	1	1	0	0	0	2	0	0	0	4	1	0	0	8	4	3	9	2	8	1	2
PSMD14::intron	retained_intron	3173	668	1143	308	94	8	9	1	17	14	1	3	3	3	4	1	2	1	54	92	61	81	551	416	357	146	204	98	3	1	10	1	4	3	0	1	1	1	7	2	52	42	11	49	16	55	2	2
FIGN::exon	protein_coding	71	20	37	22	6	2	0	0	7	3	0	0	0	1	0	0	0	0	6	6	7	6	32	23	22	53	58	40	1	0	8	0	0	0	0	1	1	3	1	0	0	0	0	0	1	0	0	0
XIRP2::intron	protein_coding	94	24	34	23	8	0	2	0	0	1	0	0	0	1	0	0	1	0	1	3	3	0	76	62	49	27	25	15	0	0	1	0	0	0	0	2	0	1	1	0	3	2	7	9	6	7	0	3
STK39::intron	protein_coding	438	89	151	310	90	4	15	0	21	21	0	1	1	1	1	1	1	2	27	45	50	39	1073	832	737	257	387	206	0	0	6	1	1	2	0	2	3	1	34	19	336	312	82	408	110	447	17	51
CERS6::exon	protein_coding	79	21	24	12	2	1	3	0	8	10	0	0	0	1	0	0	0	0	8	10	10	11	42	36	28	24	36	18	1	1	1	0	1	1	0	0	2	1	3	0	18	20	33	156	37	169	4	22
ABCB11::intron	protein_coding	13	6	9	6	3	0	0	0	0	0	0	0	0	0	0	0	0	0	0	1	0	1	16	7	12	5	8	2	0	0	0	0	0	0	0	0	0	1	1	0	2	0	1	4	0	0	0	1
FASTKD1::intron	protein_coding	797	168	309	137	46	3	5	0	7	5	1	0	0	1	0	0	1	0	22	57	44	42	259	220	196	51	61	31	4	1	6	0	0	0	0	0	1	1	0	2	10	10	2	7	3	5	1	1
PPIG::exon	protein_coding	217	52	62	35	14	3	2	0	21	22	0	0	1	1	0	0	0	0	13	22	33	32	137	97	87	97	117	67	0	0	4	0	1	0	1	0	7	3	1	1	9	6	2	13	5	26	2	2
CCDC173::intron	protein_coding	110	25	53	6	2	0	1	0	1	0	0	0	0	0	0	0	0	0	2	6	4	4	35	26	20	34	42	19	0	0	1	0	0	0	0	0	0	1	0	1	1	0	0	4	1	1	0	0
PHOSPHO2::intron	protein_coding	160	36	56	22	11	2	1	0	2	3	0	0	0	0	0	0	1	0	4	16	11	7	44	44	30	36	43	22	0	0	1	0	1	0	0	0	0	1	0	0	2	1	1	3	0	0	0	0
SSB::exon	protein_coding	52	8	10	9	1	4	3	1	18	19	0	0	1	0	1	0	1	0	17	42	36	37	62	47	43	20	24	9	0	0	3	0	2	1	0	1	2	2	0	0	3	1	0	5	2	2	0	0
METTL5::intron	protein_coding	136	31	45	30	4	0	3	0	3	0	0	1	0	0	0	0	0	0	8	16	13	15	62	55	40	47	76	26	1	0	0	0	0	0	1	0	1	1	0	0	6	3	0	6	1	4	1	0
UBR3::exon	retained_intron	76	16	32	11	4	2	1	0	4	1	0	1	2	2	1	0	0	0	6	9	12	12	123	99	81	40	56	22	1	0	1	0	1	0	0	0	1	1	2	0	2	4	0	6	0	10	0	1
UBR3::intron	retained_intron	790	151	270	108	37	4	4	0	6	10	0	0	1	3	1	0	0	0	20	36	28	29	309	248	170	54	69	35	1	0	1	1	3	0	0	0	0	1	2	1	5	4	1	8	5	6	0	0
TLK1::exon	retained_intron	91	17	37	7	1	3	2	0	8	7	0	0	0	0	0	0	0	0	4	18	31	18	54	47	31	27	29	22	3	0	2	0	1	0	0	0	4	1	2	6	59	47	63	329	93	310	16	33
DYNC1I2::intron	retained_intron	845	195	325	157	49	7	6	0	8	9	0	0	0	2	0	1	0	0	34	64	62	43	813	604	485	190	291	146	2	2	1	0	2	2	0	0	2	1	3	1	15	26	4	13	5	8	1	2
SLC25A12::intron	protein_coding	626	151	248	195	58	5	12	0	15	8	0	1	1	4	0	0	0	0	38	66	59	62	1237	919	759	223	341	182	2	1	9	0	1	0	0	0	0	1	3	2	27	24	8	27	12	38	0	4
DLX2::exon	protein_coding	24	8	6	16	6	2	0	0	9	3	0	0	2	0	1	0	0	0	8	6	7	13	49	39	32	3	1	2	3	1	5	1	2	0	0	0	1	1	0	0	3	11	26	84	25	82	1	8
SP3::exon	protein_coding	206	59	74	15	13	4	6	0	21	10	0	1	0	1	0	0	2	0	13	22	28	29	92	77	53	22	24	15	1	1	7	0	1	0	0	0	15	5	2	1	14	14	10	44	6	35	0	7
SP3::intron	protein_coding	1081	248	383	174	49	2	7	0	10	10	0	0	1	6	1	1	1	0	21	53	30	40	529	428	381	161	266	100	3	4	5	2	2	1	0	0	3	1	8	5	44	44	29	63	41	82	1	7
OLA1::intron	protein_coding	3249	741	1121	724	246	20	25	3	48	28	4	8	4	24	4	4	6	2	121	183	119	141	1976	1494	1381	637	929	436	7	5	17	2	7	6	0	2	6	3	17	8	119	145	22	126	29	115	7	9
SCRN3::intron	processed_transcript	336	84	134	51	18	0	0	0	2	3	0	0	0	0	0	0	0	0	5	14	14	11	108	94	79	13	21	11	1	0	2	0	0	0	0	0	0	1	0	0	2	1	0	2	0	3	0	0
ATF2::exon	protein_coding	191	46	74	49	13	3	2	0	9	4	0	1	0	2	0	1	0	0	16	20	19	19	78	52	43	19	26	11	1	1	4	0	0	1	0	1	8	1	1	0	3	9	7	18	8	11	2	2
LNPK::exon	retained_intron	107	25	43	17	5	4	5	0	7	6	0	0	0	1	0	0	0	0	9	17	18	20	49	23	29	32	58	33	1	0	2	0	0	1	0	0	6	2	1	0	3	6	7	37	7	33	1	1
LNPK::intron	retained_intron	622	179	240	178	45	5	7	2	13	9	0	1	0	10	1	1	1	0	27	53	41	55	431	286	267	137	217	106	1	0	3	0	1	2	0	1	11	2	0	2	9	6	2	9	5	10	0	1
MTX2::intron	protein_coding	1062	212	404	246	94	7	8	0	12	8	1	0	1	2	2	0	0	0	40	100	74	58	836	541	509	165	241	120	4	1	6	3	1	2	0	1	4	2	10	1	51	46	4	36	12	47	2	4
NFE2L2::intron	retained_intron	312	61	125	81	33	7	5	0	8	7	0	0	0	1	0	0	0	0	9	13	25	14	234	174	133	38	54	24	2	2	13	1	5	0	0	0	0	1	7	2	54	73	7	27	13	42	1	3
AGPS::exon	protein_coding	205	44	65	39	13	2	2	0	6	11	0	3	1	0	0	0	0	0	12	19	30	21	153	109	91	48	61	29	1	1	2	0	2	0	0	0	4	2	0	1	7	8	7	23	9	32	0	2
AGPS::intron	protein_coding	2153	456	774	325	80	14	6	1	14	19	1	1	3	4	1	2	0	0	47	109	85	83	656	517	452	121	139	60	5	2	5	3	3	2	1	1	2	1	6	0	26	37	5	28	10	35	2	3
OSBPL6::intron	protein_coding	504	112	198	221	83	9	5	1	19	22	0	1	0	0	2	0	1	0	33	57	55	40	1091	805	704	113	170	95	1	1	6	1	1	1	0	1	0	2	10	1	40	63	22	91	26	97	4	3
PLEKHA3::exon	protein_coding	212	54	97	45	7	0	1	0	8	5	0	0	0	0	0	0	1	0	6	12	11	13	49	59	51	35	55	18	0	0	3	0	1	0	0	0	3	1	1	3	8	9	17	44	13	52	3	8
TTN-AS1::intron	antisense	993	236	380	169	53	19	13	0	33	27	0	0	1	1	1	0	2	1	52	89	76	72	662	582	481	269	349	130	4	3	11	2	7	4	2	3	6	2	4	4	14	19	7	21	5	22	1	0
SESTD1::intron	protein_coding	532	111	180	164	58	5	12	0	13	13	0	1	0	1	1	3	0	0	22	54	31	33	535	430	345	77	153	48	2	0	5	0	2	0	1	1	1	1	6	2	41	46	15	70	18	75	4	3
ZNF385B::intron	protein_coding	574	128	206	178	68	10	9	0	18	10	0	0	0	3	1	1	4	1	16	22	32	27	677	504	429	118	147	85	0	0	6	0	2	2	0	0	0	2	12	7	63	52	21	73	23	100	3	9
ITGA4::exon	retained_intron	2	0	2	2	0	0	0	0	1	3	0	0	0	0	0	0	0	0	3	0	4	2	4	5	4	1	3	0	0	0	1	0	0	0	0	0	0	1	0	0	0	0	0	1	0	1	0	0
DNAJC10::intron	nonsense_mediated_decay	926	215	362	100	27	6	5	0	7	5	1	0	2	5	1	1	0	0	35	84	62	67	184	127	122	63	72	28	0	1	5	1	1	1	0	2	0	4	3	2	13	23	5	14	6	19	1	2
NCKAP1::exon	protein_coding	388	65	138	34	13	7	8	0	45	33	0	0	0	0	1	1	0	1	26	48	69	60	189	161	133	179	267	114	4	1	2	2	7	2	0	1	5	3	6	0	36	33	16	78	23	75	5	5
NCKAP1::intron	protein_coding	1992	471	769	339	91	12	15	0	19	20	0	0	2	5	0	0	2	0	57	138	103	97	771	660	525	208	314	131	0	2	7	3	2	1	0	1	2	1	5	6	64	49	7	40	17	54	2	2
ZC3H15::exon	protein_coding	73	17	27	11	6	3	2	0	12	11	0	0	0	1	0	0	0	0	21	18	23	25	23	28	23	13	19	8	1	0	3	0	0	0	0	0	3	2	1	1	5	2	1	8	3	12	1	1
ITGAV::exon	protein_coding	166	44	70	18	10	1	2	0	8	14	0	0	0	0	0	0	0	0	9	18	20	25	47	41	40	14	25	11	3	0	1	2	1	0	0	0	6	1	1	0	10	10	7	22	8	25	0	2
CALCRL::exon	processed_transcript	3	0	2	2	0	0	0	0	0	1	0	0	1	0	0	0	0	0	1	1	1	0	2	1	3	0	2	0	0	0	1	0	0	0	0	0	0	1	0	0	0	1	0	1	1	0	0	0
TFPI::intron	protein_coding	109	32	45	30	20	2	3	0	1	4	0	0	0	0	0	1	0	0	3	9	5	6	70	66	40	27	38	13	1	0	0	0	0	0	0	0	0	1	4	0	28	24	4	19	12	27	0	2
GULP1::exon	protein_coding	25	7	9	2	3	1	2	0	4	0	0	0	0	0	0	0	0	0	0	3	6	1	20	17	17	3	3	0	0	0	1	0	0	0	0	0	3	1	0	1	10	9	3	14	6	13	0	1
DIRC1::intron	protein_coding	20	3	4	4	1	0	0	0	0	0	0	0	0	0	0	0	0	0	1	0	1	0	9	8	11	2	7	3	0	0	0	0	0	0	0	0	0	1	0	0	0	0	0	0	1	1	0	0
COL5A2::intron	protein_coding	65	18	30	15	0	0	0	0	1	2	0	0	1	0	0	0	0	0	1	2	1	3	57	35	33	14	17	9	1	0	0	0	0	1	0	0	0	1	1	1	4	5	1	6	1	6	0	0
WDR75::exon	nonsense_mediated_decay	41	12	18	10	3	1	2	0	11	10	0	0	0	0	0	0	0	0	7	26	19	22	33	33	22	19	26	16	2	0	0	0	1	0	0	0	0	1	0	1	6	6	0	14	1	16	0	1
ASNSD1::intron	protein_coding	296	59	97	13	1	1	2	0	1	1	0	0	0	0	0	0	0	0	8	21	15	12	48	39	26	8	13	6	3	0	1	0	0	0	0	0	0	1	0	0	3	1	0	4	1	1	0	0
ANKAR::intron	protein_coding	1090	242	429	69	20	0	2	0	3	1	1	0	0	2	0	0	0	1	10	24	25	29	194	160	162	56	59	38	1	0	1	1	3	1	0	2	1	3	1	0	1	0	3	3	3	2	0	1
HIBCH::intron	protein_coding	1022	189	380	182	50	8	10	0	30	19	0	0	1	2	2	0	0	0	33	59	36	44	469	358	304	113	169	68	3	0	5	1	5	3	0	2	3	2	7	4	42	40	12	64	13	80	3	4
GLS::intron	retained_intron	2158	508	758	419	148	11	15	0	27	19	1	2	4	9	0	2	2	0	56	146	125	125	1805	1344	1174	283	375	159	4	4	8	2	4	1	0	0	1	3	11	7	53	79	24	36	13	47	3	1
SLC39A10::exon	protein_coding	82	18	25	13	8	5	3	0	23	18	0	0	0	0	0	0	0	0	8	12	12	12	106	63	60	56	91	41	3	0	4	1	0	0	0	0	8	8	3	1	3	10	5	18	5	20	1	2
SLC39A10::intron	protein_coding	626	135	232	128	50	3	8	0	11	8	0	1	1	4	0	0	0	0	22	24	22	23	344	293	246	88	141	43	2	0	3	0	3	0	0	0	3	2	3	4	19	20	5	34	13	39	2	2
GTF3C3::exon	protein_coding	89	21	42	8	4	2	2	0	21	16	0	0	0	0	0	0	0	0	12	13	22	24	30	22	26	14	12	8	1	2	4	0	0	0	0	0	1	6	0	0	2	7	0	13	1	5	0	0
HSPD1::exon	retained_intron	69	14	33	14	11	12	12	0	100	72	0	0	0	1	0	1	3	0	27	52	53	50	137	108	97	51	76	33	2	6	9	2	10	2	0	1	8	4	5	1	17	10	8	39	0	48	1	3
HSPD1::intron	retained_intron	211	43	73	115	34	3	9	0	19	11	0	0	0	0	0	0	0	0	39	83	75	116	263	237	161	24	31	7	0	0	5	0	4	1	0	0	1	1	2	0	19	9	3	18	4	12	0	0
MOB4::intron	nonsense_mediated_decay	901	193	334	67	30	1	1	0	2	3	0	0	0	1	0	0	0	0	10	17	10	12	42	39	44	9	15	8	2	0	2	0	4	0	0	0	0	1	0	1	8	5	2	8	3	5	0	1
AC011997.1::intron	antisense	743	147	246	54	26	2	4	1	6	7	0	0	0	3	1	0	0	0	11	11	10	9	203	152	108	51	96	39	1	1	9	0	0	2	0	0	0	2	0	0	3	7	1	19	2	16	0	2
SATB2::exon	nonsense_mediated_decay	20	11	10	21	9	1	1	1	5	6	0	0	0	0	5	0	0	0	8	13	24	20	51	26	28	13	24	11	2	0	2	0	1	0	0	0	9	1	1	2	12	10	9	62	11	67	5	7
TYW5::exon	retained_intron	70	19	22	11	1	0	0	0	3	3	0	0	0	0	0	0	0	0	4	7	4	4	14	10	6	3	5	2	0	0	1	0	0	0	0	0	1	1	0	0	1	2	1	4	2	1	0	0
CLK1::intron	retained_intron	493	90	170	90	23	1	2	0	5	4	0	1	0	0	0	0	1	0	46	92	73	83	116	80	73	33	57	23	1	0	5	0	1	0	0	2	0	2	0	2	13	5	3	6	7	6	1	1
FAM126B::exon	nonsense_mediated_decay	531	113	215	31	9	2	1	0	7	9	0	0	0	1	2	0	0	0	13	14	28	16	81	58	45	36	49	20	2	0	0	0	2	1	0	0	10	1	0	0	4	4	2	14	0	21	0	2
CFLAR-AS1::intron	antisense	3	2	0	2	1	1	0	0	0	0	0	0	0	0	0	0	0	0	1	0	0	0	1	2	2	2	1	2	0	0	0	0	0	0	0	0	0	1	0	0	0	0	0	1	1	0	0	0
ALS2::intron	protein_coding	712	152	220	120	31	6	5	2	8	11	0	0	2	2	0	1	0	1	27	73	68	80	239	166	135	55	85	45	1	0	10	0	3	1	0	0	1	2	3	0	22	13	6	25	6	30	1	3
NOP58::exon	protein_coding	70	13	23	24	19	4	4	0	10	11	0	1	0	0	0	0	0	0	21	36	29	44	39	30	22	20	22	14	3	1	3	0	1	0	0	0	4	2	3	1	2	1	1	4	1	9	1	0
NOP58::intron	protein_coding	838	181	305	350	125	83	167	1	144	171	1	1	0	5	0	1	1	0	144	206	229	208	579	476	397	86	88	32	21	7	43	3	32	5	0	0	1	1	9	2	25	41	8	29	17	39	1	2
FAM117B::exon	retained_intron	28	11	15	14	4	3	3	0	2	5	0	0	0	0	0	0	0	0	3	10	5	3	33	29	32	17	33	8	0	0	2	0	1	0	0	0	0	1	0	1	7	7	4	19	7	21	0	10
WDR12::intron	protein_coding	315	62	94	97	30	2	2	0	2	5	0	0	0	1	0	0	0	0	13	43	32	31	84	56	42	17	26	6	3	1	1	0	1	0	0	0	0	1	1	0	7	10	2	4	6	13	0	2
ABI2::exon	nonsense_mediated_decay	267	61	98	59	21	6	14	0	31	22	0	0	0	0	0	0	0	1	12	23	27	16	192	155	137	94	162	80	3	1	1	1	4	0	0	1	0	1	3	3	23	30	12	58	27	69	1	7
RAPH1::intron	protein_coding	498	97	156	139	50	8	6	0	11	8	0	0	0	1	0	0	0	1	23	54	33	22	490	389	337	147	203	102	1	1	2	0	3	0	0	0	0	1	1	2	23	39	46	161	70	148	7	20
PARD3B::intron	protein_coding	2180	449	782	753	214	18	19	3	66	47	0	2	3	7	3	1	1	0	63	122	111	93	2648	2018	1854	739	1078	552	5	4	17	3	5	2	1	1	7	4	9	1	40	44	14	59	20	74	2	6
GPR1::exon	protein_coding	0	0	0	0	0	0	0	0	0	0	0	0	0	0	0	0	0	0	0	0	0	0	0	0	0	0	0	0	0	0	0	0	0	0	0	0	0	1	0	0	0	0	0	0	0	0	0	0
ZDBF2::exon	protein_coding	207	45	73	24	8	4	3	0	17	17	1	0	1	1	0	1	0	0	10	26	19	18	45	19	26	9	10	10	1	2	4	0	0	0	0	0	4	3	0	0	2	4	1	5	2	1	0	0
ADAM23::intron	protein_coding	269	84	95	154	46	6	7	0	14	13	0	1	1	0	0	1	0	0	20	46	40	38	1058	722	596	81	164	78	3	0	6	2	0	0	0	1	1	1	1	1	3	3	6	6	5	1	0	0
FASTKD2::intron	protein_coding	226	49	82	36	11	1	2	0	3	4	0	0	0	2	0	1	1	0	11	31	29	24	222	155	127	35	47	13	0	1	3	1	1	0	0	1	1	1	0	1	4	9	0	4	0	13	0	0
CREB1::exon	protein_coding	134	22	43	29	11	0	1	0	9	6	0	1	0	1	0	0	1	0	11	20	15	16	52	36	35	39	46	20	0	0	0	2	0	1	0	1	3	1	0	0	3	2	2	5	2	6	2	0
CREB1::intron	protein_coding	621	157	230	189	51	3	11	0	7	3	1	1	2	1	0	2	0	0	19	43	22	32	562	465	396	71	108	43	1	0	9	0	4	0	0	0	0	1	7	1	22	26	5	34	11	32	2	3
PLEKHM3::intron	protein_coding	312	82	131	85	36	3	3	0	4	6	1	0	0	0	0	0	0	0	8	15	14	11	205	170	156	76	84	53	0	0	0	2	1	0	0	0	1	2	1	0	5	11	4	25	4	22	0	2
PIKFYVE::exon	protein_coding	106	33	37	31	10	5	2	0	14	12	0	0	0	1	1	0	1	0	11	25	26	28	48	40	30	20	35	15	4	3	2	0	0	1	0	0	2	1	0	1	8	5	1	13	3	5	1	1
LANCL1::intron	protein_coding	286	73	90	68	24	1	3	0	3	3	0	0	0	3	0	0	0	0	17	31	26	34	350	266	202	116	151	73	0	0	3	1	1	0	0	0	2	2	0	1	10	7	2	9	4	22	0	0
CPS1::exon	retained_intron	9	1	3	4	1	2	1	0	3	1	0	0	0	0	0	0	0	0	2	7	2	7	16	9	5	7	7	4	1	0	2	0	0	0	0	0	1	1	0	1	5	9	1	8	6	20	0	2
SPAG16::intron	protein_coding	1334	289	540	261	75	6	9	1	19	17	1	2	1	4	0	1	1	2	40	66	73	66	840	631	493	297	437	178	1	0	10	1	2	0	0	1	5	7	2	1	6	6	11	33	17	23	0	5
BARD1::intron	protein_coding	913	203	347	282	78	11	17	1	21	25	1	3	2	5	0	0	0	0	40	86	44	70	655	484	445	152	190	95	93	0	8	1	2	51	0	1	5	2	0	2	19	8	5	21	5	23	0	1
SMARCAL1::exon	protein_coding	5	0	0	6	0	0	0	0	4	4	0	0	0	0	0	0	0	0	4	7	5	4	3	7	8	0	2	0	0	1	2	0	1	0	0	0	0	1	0	0	2	2	1	7	1	2	0	0
RPL37A::exon	processed_transcript	295	72	107	16	2	27	28	0	194	169	1	0	0	0	1	0	0	0	21	54	56	52	119	99	82	158	206	91	7	4	5	2	8	0	0	0	7	1	0	2	14	11	5	19	4	18	1	4
IGFBP2::intron	protein_coding	20	4	3	27	7	0	0	0	2	0	0	0	0	0	0	0	0	0	1	4	0	2	45	41	38	19	16	6	0	1	1	0	1	0	0	1	0	1	0	0	8	6	5	47	6	27	2	5
USP37::exon	protein_coding	185	42	71	23	6	2	1	0	7	10	0	0	0	2	0	0	2	0	13	23	22	30	68	86	66	79	104	51	1	2	2	0	1	0	0	0	8	3	0	0	5	8	6	23	5	17	1	2
LINC01494::intron	antisense	4	3	3	1	1	1	0	0	1	0	0	0	0	0	0	0	0	0	1	0	0	0	13	5	8	2	2	3	0	0	0	0	0	0	0	0	0	1	1	1	3	1	0	2	1	1	0	0
CNPPD1::exon	protein_coding	4	1	1	5	0	0	1	0	3	0	0	0	0	0	2	0	1	0	4	5	2	0	24	23	9	4	11	1	0	0	1	1	0	0	0	0	0	1	3	2	18	14	51	162	76	198	9	26
SPEG::exon	protein_coding	0	0	0	0	0	0	0	0	0	0	0	0	0	0	0	0	0	0	1	1	1	1	13	11	9	2	3	1	0	0	1	0	0	0	0	0	0	1	0	2	2	4	2	25	12	30	1	1
ASIC4::intron	retained_intron	4	2	5	1	1	1	0	0	0	0	0	0	0	0	0	0	0	0	0	0	1	0	37	20	18	7	8	3	1	0	2	0	0	0	0	0	0	1	1	2	19	22	71	103	101	100	2	19
EPHA4::intron	protein_coding	417	99	176	144	71	6	8	1	11	12	1	0	2	0	0	0	1	0	17	21	30	35	514	398	356	172	231	130	3	1	7	0	2	0	0	0	0	2	1	2	4	7	1	6	2	9	0	0
AP1S3::intron	protein_coding	246	66	108	91	34	1	7	0	10	7	0	0	1	0	0	0	0	0	9	16	21	23	188	148	144	94	146	70	1	0	3	0	1	1	1	0	2	1	13	9	155	177	82	252	120	233	14	36
WDFY1::exon	protein_coding	106	20	32	11	4	1	3	0	12	6	1	2	0	0	0	0	0	0	6	12	8	4	30	18	19	9	19	12	1	1	0	1	1	0	0	0	0	2	0	0	9	11	10	29	7	31	0	5
SERPINE2::exon	protein_coding	2	1	3	2	1	0	1	0	3	3	0	0	0	0	0	0	1	0	2	2	2	0	51	41	29	9	6	2	0	1	0	0	1	0	0	0	0	1	0	0	15	17	10	26	5	25	1	6
CUL3::intron	protein_coding	2552	534	959	341	131	12	16	2	25	17	0	1	2	3	0	3	1	0	61	112	90	101	850	598	566	319	429	191	4	3	13	2	8	3	3	2	6	3	2	2	48	52	12	39	14	53	0	4
RHBDD1::exon	retained_intron	29	7	6	4	3	1	2	0	9	3	0	0	0	0	0	0	0	0	3	8	14	4	13	14	13	20	22	15	1	0	3	0	2	0	0	0	1	1	2	1	17	16	28	59	26	61	4	20
RHBDD1::intron	retained_intron	811	203	315	190	61	6	12	0	25	18	0	1	0	1	0	0	0	1	15	52	44	40	572	494	427	564	803	392	5	0	2	1	4	1	2	4	7	3	7	8	105	154	26	125	48	152	2	17
MFF::intron	protein_coding	479	97	174	144	36	2	8	0	4	6	1	1	0	0	1	0	0	0	24	58	49	40	490	353	300	96	159	85	1	0	2	1	1	2	0	0	0	1	0	1	6	21	1	12	4	7	2	1
AGFG1::intron	protein_coding	1425	283	494	285	92	8	13	0	18	12	0	5	0	9	2	3	1	0	58	149	108	104	680	509	429	326	416	201	1	2	9	1	3	0	0	1	3	4	4	2	41	35	9	36	9	43	1	2
SLC19A3::intron	protein_coding	7	1	6	10	1	1	0	0	1	0	0	0	0	0	0	0	0	0	1	2	1	2	16	11	13	5	4	6	0	0	0	0	0	0	0	0	0	1	0	0	0	0	0	3	0	1	0	0
TRIP12::intron	retained_intron	2337	471	776	425	152	9	15	0	22	25	0	2	1	5	4	4	1	0	62	138	125	159	1830	1199	1020	470	668	343	2	1	6	0	5	2	1	0	1	1	6	3	55	52	9	46	10	69	6	6
SP140::intron	protein_coding	15	1	8	2	1	0	0	0	1	0	0	0	0	0	0	0	0	0	1	0	2	1	14	10	13	3	2	4	0	0	0	0	0	0	0	0	0	1	0	0	2	0	1	5	1	3	0	0
SP140L::intron	protein_coding	21	6	6	6	5	0	1	0	0	0	0	0	0	0	0	0	0	0	0	1	0	2	12	10	13	6	6	3	0	0	0	0	0	0	0	0	0	1	2	1	17	20	4	25	4	27	1	1
CAB39::intron	protein_coding	873	196	306	150	51	8	7	0	10	12	1	0	0	0	3	0	0	0	18	49	45	24	492	348	324	229	281	110	1	0	9	0	3	2	1	2	1	1	11	2	55	50	13	54	19	45	3	8
PTMA::exon	retained_intron	26	4	8	12	9	4	6	0	28	25	0	1	0	0	2	0	0	0	21	21	29	34	59	54	50	2	4	8	4	2	11	3	3	1	0	0	2	3	5	2	27	28	9	169	20	216	11	21
DIS3L2::intron	nonsense_mediated_decay	656	154	252	263	89	13	9	0	18	17	0	0	1	4	1	0	1	1	15	40	45	63	919	648	613	402	568	272	8	3	24	3	10	7	0	1	3	4	11	14	107	122	71	355	112	430	15	28
EIF4E2::intron	protein_coding	74	28	28	27	9	1	3	0	4	2	0	0	0	0	0	0	0	0	4	23	20	15	255	186	152	79	98	40	0	0	1	0	1	0	0	0	0	1	1	0	17	18	13	58	14	47	3	4
GIGYF2::intron	processed_transcript	2378	539	852	561	188	23	12	1	27	21	0	0	0	5	0	3	0	0	92	188	167	186	946	820	635	317	471	225	6	4	13	0	4	2	1	0	4	1	6	2	98	66	18	59	18	91	3	7
ATG16L1::intron	protein_coding	248	51	87	72	26	30	31	1	42	33	2	0	0	1	5	0	8	0	42	85	58	58	766	552	434	121	156	73	11	4	28	0	14	4	0	0	1	1	7	4	31	47	14	48	14	48	3	2
ARL4C::exon	protein_coding	10	0	1	3	1	1	0	0	1	2	0	0	0	0	0	0	0	0	2	2	2	1	8	9	4	13	25	14	0	0	1	0	0	0	0	0	0	2	0	0	1	2	0	1	2	5	1	0
AGAP1::intron	protein_coding	1157	230	406	857	285	25	58	3	95	92	0	3	4	5	11	1	5	0	110	167	161	150	6272	4642	4013	1388	2004	1024	31	14	78	10	37	12	0	5	11	2	86	58	847	870	402	1869	574	2171	86	178
LRRFIP1::intron	retained_intron	373	77	115	215	56	10	19	2	26	18	1	1	2	1	2	0	0	0	44	63	61	60	1646	1149	1017	370	490	266	13	2	29	3	7	2	0	1	2	1	9	5	95	109	31	136	55	171	2	21
UBE2F::exon	protein_coding	9	1	3	3	2	0	1	0	4	3	0	0	0	0	0	0	0	0	2	5	3	9	7	8	6	20	27	23	0	0	0	0	0	1	0	0	0	1	0	0	6	5	2	12	5	20	1	2
TRAF3IP1::intron	protein_coding	442	95	155	152	43	6	7	1	7	6	0	0	0	0	0	0	1	0	23	40	43	50	657	506	389	495	714	330	5	1	7	3	3	2	0	1	0	1	1	2	33	15	13	62	18	62	2	6
TWIST2::intron	protein_coding	39	5	7	17	1	0	3	0	1	1	0	0	1	0	0	0	0	0	2	3	4	3	116	70	62	16	25	11	1	0	7	0	0	1	0	0	0	1	0	0	2	5	6	7	2	7	0	1
HDAC4::intron	retained_intron	364	71	104	243	80	11	16	1	39	25	1	2	2	3	4	1	0	0	57	54	66	47	7910	4890	4157	712	1057	470	10	8	44	3	8	8	1	1	4	1	65	51	549	601	320	1264	491	1409	72	128
NDUFA10::intron	protein_coding	598	139	222	237	75	8	11	1	22	15	0	0	1	2	1	0	1	0	45	76	65	79	1756	1217	1067	455	668	337	3	4	23	1	7	2	1	2	5	1	10	7	83	88	70	318	88	344	17	21
RNPEPL1::exon	retained_intron	1	0	0	0	1	1	0	0	1	1	0	0	0	0	0	0	0	0	1	4	2	4	26	26	14	2	0	0	0	0	3	0	2	1	0	0	0	1	1	0	17	23	37	127	46	123	4	25
MTERF4::exon	retained_intron	32	6	12	10	4	2	3	0	4	2	0	0	0	0	0	0	0	0	4	9	9	6	45	30	31	53	71	27	1	0	2	0	3	0	0	1	2	1	1	0	8	13	8	16	6	16	1	2
PASK::intron	retained_intron	70	19	25	43	12	0	6	0	10	9	0	1	0	0	0	1	1	0	30	46	23	32	740	575	396	188	278	129	0	2	11	0	1	0	0	2	1	1	2	4	40	36	23	118	37	118	6	17
HDLBP::exon	protein_coding	14	1	4	10	1	11	10	1	40	27	0	0	0	0	0	0	0	0	44	39	46	70	58	39	37	8	6	2	6	3	13	0	9	0	0	3	1	1	5	3	45	52	37	239	55	272	9	24
HDLBP::intron	protein_coding	756	162	244	295	108	5	20	1	25	21	0	1	3	4	1	0	2	0	93	135	113	143	1011	705	648	507	674	310	13	3	23	0	13	2	1	3	10	1	27	20	271	209	114	593	151	655	26	50
SEPT2::exon	protein_coding	179	32	58	76	26	9	7	2	27	31	0	1	2	2	0	0	2	0	21	53	52	54	456	332	268	185	295	142	4	1	4	1	6	0	0	1	14	5	7	4	41	28	21	106	21	115	2	13
SEPT2::intron	protein_coding	915	188	304	260	99	5	21	1	21	16	0	1	1	3	0	0	2	0	62	159	127	117	464	333	258	414	544	269	6	3	11	0	3	1	0	0	3	2	6	3	52	62	16	53	20	64	2	12
FARP2::intron	retained_intron	428	92	118	176	67	6	4	0	17	11	1	1	1	1	1	1	2	0	25	48	55	48	416	296	259	195	281	121	4	0	12	0	3	1	0	0	4	2	5	7	65	52	45	163	78	183	5	14
CHL1::intron	protein_coding	43	10	20	17	6	0	0	0	0	0	0	0	0	0	0	0	0	0	4	4	5	1	255	121	111	16	19	13	0	0	0	0	0	0	0	0	0	1	0	1	1	3	4	5	1	4	0	0
ARL8B::intron	protein_coding	1219	259	401	169	62	10	10	0	17	7	0	0	3	1	2	0	0	0	27	40	30	40	276	204	192	158	216	119	0	0	5	0	3	3	0	0	1	1	3	2	20	17	9	32	15	42	0	5
EDEM1::exon	protein_coding	89	15	40	37	14	2	2	0	19	16	0	0	0	0	0	0	0	0	10	15	32	38	48	37	40	37	54	28	1	1	2	0	0	2	0	0	3	2	1	0	14	19	2	15	5	12	1	0
EDEM1::intron	protein_coding	179	44	72	114	36	2	10	0	7	6	0	0	0	0	0	0	2	0	21	40	34	46	118	101	105	58	77	33	1	2	2	0	3	0	0	0	3	1	0	0	28	23	3	14	5	13	1	2
THUMPD3-AS1::intron	antisense	1503	369	553	85	38	2	10	0	6	12	0	1	3	0	0	1	1	0	24	43	40	48	120	65	79	75	122	44	3	1	8	0	0	2	0	0	1	1	1	0	11	9	3	17	3	13	0	0
SETD5::intron	retained_intron	1148	272	422	225	51	18	13	0	37	32	0	1	2	4	1	1	1	1	174	275	254	234	3305	2634	2075	356	489	209	6	2	10	0	5	2	0	0	4	1	8	7	97	98	22	120	26	129	5	10
BRPF1::exon	protein_coding	1	4	3	2	3	1	0	0	1	6	0	0	0	0	0	0	1	0	10	9	19	13	20	25	8	1	1	0	1	0	5	1	1	0	0	0	0	1	0	0	4	5	6	21	6	32	1	4
RPUSD3::intron	protein_coding	13	6	3	4	0	2	1	0	4	1	0	0	0	1	0	0	0	0	8	22	16	10	45	27	32	5	11	3	0	0	2	0	2	0	0	0	0	1	1	0	4	1	1	2	2	7	1	0
FANCD2::intron	nonsense_mediated_decay	569	122	178	197	77	14	19	0	20	12	0	1	0	0	1	0	0	2	86	199	150	167	443	310	246	121	156	71	3	2	8	1	4	0	0	0	1	2	0	2	16	14	3	32	3	42	0	2
VHL::exon	processed_transcript	150	36	60	92	33	7	4	0	26	13	0	1	1	3	0	2	2	0	12	24	25	25	357	273	238	20	40	22	1	1	11	0	2	2	0	0	2	2	1	1	13	17	6	36	8	28	0	2
VGLL4::exon	protein_coding	22	3	3	9	4	1	4	0	7	8	0	0	0	0	0	0	0	0	3	10	11	16	46	48	31	54	84	45	0	0	5	1	2	2	0	0	3	1	1	0	8	16	5	29	13	24	0	11
SYN2::intron	protein_coding	503	104	203	182	56	13	10	0	30	15	0	0	0	2	2	0	2	0	18	31	36	32	536	389	293	78	135	59	0	1	5	3	4	1	0	0	2	2	4	5	44	42	16	91	27	87	3	5
RAF1::exon	retained_intron	38	10	14	10	7	4	2	0	14	12	0	0	0	0	0	0	0	0	14	35	24	38	43	38	31	40	50	19	1	1	4	0	1	0	0	0	5	1	1	1	9	15	13	42	8	42	2	3
IQSEC1::intron	protein_coding	30	10	19	57	25	11	5	0	13	4	0	0	1	0	1	0	0	0	15	36	34	28	1200	826	677	138	199	120	5	3	20	1	9	1	0	1	0	1	12	2	80	68	105	380	138	368	17	28
NUP210::intron	retained_intron	111	20	40	108	42	2	6	0	8	13	0	0	0	0	0	0	0	0	33	70	52	48	588	408	369	160	215	116	1	0	8	1	3	0	0	1	0	1	3	1	40	12	11	67	14	73	4	8
HDAC11::exon	protein_coding	1	0	0	2	1	0	1	0	0	0	0	0	0	0	0	0	0	0	0	0	4	0	9	9	3	0	0	1	0	0	0	0	0	0	0	0	0	1	1	0	4	3	4	9	6	12	0	1
XPC::intron	nonsense_mediated_decay	338	77	124	73	23	6	8	0	6	6	0	0	0	1	0	0	0	0	38	56	47	57	250	215	178	326	451	197	3	1	5	0	2	0	1	1	3	2	1	0	19	20	8	29	11	50	1	3
FGD5-AS1::exon	antisense	114	28	53	36	11	3	2	0	12	10	0	1	0	3	0	0	0	0	15	15	16	26	61	46	37	62	109	55	3	0	10	1	0	0	0	0	14	6	1	1	11	11	8	39	10	32	4	2
MRPS25::intron	protein_coding	130	34	46	73	30	2	1	0	6	1	0	0	0	0	1	0	0	0	8	24	20	21	103	100	91	98	152	84	1	2	15	1	3	1	0	0	0	1	2	0	15	8	5	22	3	24	2	4
RBSN::exon	protein_coding	80	14	26	11	6	3	1	0	12	11	0	0	0	0	0	0	0	0	16	29	22	27	40	30	17	20	25	7	0	1	2	0	3	0	0	0	4	1	0	0	6	3	2	11	4	12	0	1
SH3BP5::intron	protein_coding	67	8	8	56	19	3	1	1	9	1	0	0	0	0	1	0	0	0	13	13	10	6	240	168	142	39	66	46	2	4	6	0	0	2	0	0	0	1	2	0	14	15	7	56	11	37	0	0
EAF1::intron	protein_coding	82	23	26	13	4	0	2	0	0	0	0	0	0	0	0	0	0	0	2	8	7	10	33	24	25	15	26	12	1	1	0	0	1	0	0	0	0	1	0	0	3	5	5	15	6	16	1	1
ANKRD28::intron	protein_coding	2733	638	972	477	156	12	22	0	40	38	2	4	1	11	2	4	2	0	54	129	94	116	1143	933	806	398	573	267	4	1	13	3	10	5	4	2	2	3	13	4	108	104	28	97	29	103	5	3
PLCL2::intron	protein_coding	839	192	285	225	63	4	10	0	19	16	0	1	0	3	4	2	1	2	16	29	29	24	917	729	594	368	518	200	3	1	3	0	6	0	0	3	5	1	1	1	12	10	9	43	17	53	1	4
RAB5A::exon	nonsense_mediated_decay	155	37	73	8	0	0	0	1	14	11	0	0	0	0	2	0	0	0	12	10	16	11	32	27	21	9	5	6	0	0	0	0	0	1	0	0	5	1	0	0	7	1	1	5	3	4	0	0
RAB5A::intron	nonsense_mediated_decay	1185	282	406	130	52	1	4	1	7	12	1	0	1	1	0	2	1	0	17	25	33	27	297	242	199	182	222	106	1	1	6	0	1	2	0	0	1	2	3	2	15	20	3	17	4	12	0	1
SGO1::intron	protein_coding	950	208	370	132	28	6	5	0	5	9	0	0	1	6	0	1	1	0	24	51	34	27	170	140	113	21	41	21	3	3	4	1	2	2	1	0	15	4	0	2	8	14	19	127	26	109	3	15
UBE2E2::intron	protein_coding	3652	844	1424	1209	389	50	50	1	99	67	1	6	7	9	3	3	4	1	97	207	148	164	3389	2553	2274	806	1133	556	13	4	39	5	20	6	2	7	13	7	18	6	106	130	30	142	45	162	2	9
UBE2E1::exon	protein_coding	71	23	39	9	0	2	3	0	21	14	0	0	1	0	0	0	0	1	8	11	9	8	79	36	38	6	9	10	0	0	0	0	1	1	0	0	1	2	1	0	3	2	3	9	1	4	0	1
UBE2E1::intron	protein_coding	1502	322	486	462	127	16	11	0	27	25	0	2	2	1	0	2	2	0	41	67	67	57	1367	1032	923	455	615	264	8	2	20	3	10	4	0	1	4	2	5	7	59	62	17	89	29	104	2	6
RPL15::intron	protein_coding	189	43	73	20	5	11	9	0	64	56	0	2	1	1	1	0	2	0	26	54	48	52	197	163	145	134	173	93	6	1	5	0	7	0	0	0	4	4	1	1	16	13	5	21	3	22	2	3
NR1D2::exon	nonsense_mediated_decay	203	45	59	16	9	4	2	0	16	25	0	0	0	0	0	1	0	0	10	17	25	25	97	58	59	52	79	29	0	0	3	1	2	0	0	0	16	7	0	1	10	17	7	13	6	13	1	1
THRB::intron	protein_coding	565	152	210	231	77	10	6	1	9	12	0	2	0	1	0	0	3	0	21	24	37	41	785	630	554	132	197	112	0	1	3	0	2	0	0	0	0	1	2	2	17	13	8	25	17	32	0	2
TOP2B::intron	protein_coding	987	228	367	247	70	9	14	2	15	10	0	3	2	6	0	2	0	0	64	170	127	142	857	676	594	142	196	82	0	4	8	0	5	1	1	2	3	2	1	1	22	24	6	21	10	25	0	3
NGLY1::intron	protein_coding	787	176	299	207	54	5	6	0	15	9	0	0	1	1	0	0	2	0	40	70	61	66	324	233	182	121	148	52	2	2	5	3	3	0	0	0	1	1	1	3	18	18	4	22	5	7	1	0
CMC1::intron	processed_transcript	746	159	248	190	66	4	9	0	18	10	1	4	1	3	2	0	1	1	27	63	48	41	432	329	281	294	428	178	0	0	7	3	2	0	1	2	4	1	2	5	56	63	17	46	17	65	2	11
ZCWPW2::intron	protein_coding	318	73	106	67	16	3	2	0	1	3	0	0	0	0	0	1	1	0	8	11	4	3	102	80	66	68	107	48	0	1	1	0	0	0	0	0	0	1	1	1	14	7	5	20	7	8	0	0
RBMS3::intron	protein_coding	315	65	121	162	39	7	4	0	20	13	0	1	1	0	1	0	2	0	16	17	14	25	466	393	292	104	161	72	2	0	2	0	5	0	0	1	2	1	3	1	6	3	9	21	22	27	0	1
TGFBR2::intron	protein_coding	73	20	25	54	10	2	1	0	1	3	0	0	0	0	0	0	0	0	4	10	12	3	143	109	89	65	57	38	0	1	2	0	0	0	0	0	0	1	17	6	115	111	23	124	36	154	5	19
STT3B::exon	protein_coding	175	24	59	41	13	3	5	0	19	14	0	0	1	1	0	0	0	0	17	34	26	29	83	59	45	47	56	26	6	2	3	2	2	1	0	0	1	1	0	2	23	22	3	29	8	20	0	3
STT3B::intron	protein_coding	3128	740	1172	295	105	7	7	2	16	19	0	4	0	14	0	4	4	1	57	109	79	111	1157	942	822	256	430	176	3	2	18	0	3	4	0	4	9	5	5	4	60	48	12	94	18	94	4	5
CMTM6::exon	protein_coding	134	26	41	20	14	2	1	0	7	6	0	0	0	0	0	0	0	0	8	14	8	9	75	59	46	24	23	8	2	2	4	0	1	0	0	0	3	1	0	0	6	7	0	9	4	12	2	1
CNOT10::exon	retained_intron	43	9	18	7	2	3	1	0	13	13	0	0	0	0	0	0	0	0	3	17	19	24	16	23	14	12	31	9	0	0	0	0	1	0	0	0	0	1	1	0	5	3	1	3	2	6	1	1
GLB1::exon	protein_coding	3	3	3	5	2	2	3	0	8	8	0	0	0	0	0	0	0	0	5	3	8	2	11	4	7	2	4	2	1	0	0	0	0	0	0	0	0	1	0	0	6	13	2	9	1	15	0	1
GLB1::intron	protein_coding	378	81	128	149	64	5	6	0	7	8	0	0	1	2	2	0	1	1	19	33	31	34	357	231	212	174	263	159	0	2	13	1	5	2	0	0	3	1	2	1	25	27	19	113	22	131	7	14
CLASP2::exon	protein_coding	21	8	6	5	2	2	0	0	3	3	0	0	0	0	0	0	0	0	6	5	5	11	23	11	5	3	7	6	0	0	1	0	1	0	0	0	0	2	0	0	2	1	1	5	0	3	0	0
PDCD6IP::exon	protein_coding	154	39	52	26	12	8	5	0	32	20	0	0	0	1	0	0	0	0	17	26	31	17	211	162	133	19	17	10	0	1	2	0	2	0	1	0	8	1	0	0	14	29	15	59	26	76	1	17
ARPP21::intron	nonsense_mediated_decay	45	7	12	12	6	0	0	0	2	0	0	0	0	0	0	0	0	0	0	1	2	0	32	23	20	7	8	8	0	1	1	1	0	0	0	0	0	1	2	1	1	2	5	8	2	4	0	0
GOLGA4::intron	retained_intron	1891	442	700	424	130	21	29	0	27	23	1	1	1	7	3	1	3	0	67	152	129	158	1127	868	703	571	826	376	5	3	16	1	4	2	0	1	3	1	6	5	57	60	7	41	20	41	1	3
OXSR1::exon	nonsense_mediated_decay	54	5	15	15	3	3	1	0	9	8	0	0	0	0	0	0	0	0	10	25	13	10	257	188	132	32	38	22	1	0	5	0	4	0	0	0	2	1	1	0	4	8	20	74	16	57	2	8
ACVR2B::exon	retained_intron	210	32	66	95	31	6	6	1	25	26	0	0	0	0	0	0	2	2	20	26	45	42	226	159	131	73	119	66	5	2	6	1	1	1	0	1	7	8	2	1	8	8	18	69	32	86	1	17
WDR48::intron	processed_transcript	304	47	130	55	19	1	5	0	8	8	0	0	0	1	1	0	1	0	21	44	38	42	172	129	114	70	94	41	0	0	2	0	0	0	0	1	0	1	2	0	6	12	0	9	2	4	1	2
RPSA::intron	retained_intron	182	44	63	69	25	144	234	6	488	377	1	2	0	0	12	0	20	3	310	460	378	439	419	361	309	74	97	46	25	11	78	3	48	15	0	1	6	2	15	6	50	50	64	93	50	105	3	9
EIF1B::exon	protein_coding	46	9	20	4	1	0	2	0	9	11	0	0	0	0	0	0	0	0	10	14	14	16	72	70	32	7	14	4	0	0	2	0	1	0	0	0	4	2	0	0	11	7	24	54	35	73	7	7
RPL14::exon	retained_intron	164	35	65	15	7	19	15	0	57	65	0	0	0	0	0	0	0	0	14	21	22	31	64	47	43	10	18	5	3	2	9	2	2	1	1	0	1	1	1	0	7	5	2	24	3	21	1	3
CTNNB1::exon	protein_coding	191	61	69	49	13	11	6	0	60	52	0	1	1	1	1	0	1	0	35	68	74	58	289	211	179	184	290	125	8	2	13	1	8	0	0	0	6	1	4	1	20	19	10	63	9	56	2	7
CTNNB1::intron	protein_coding	1486	314	528	170	58	5	10	2	17	14	0	0	1	5	0	0	3	1	32	66	73	80	590	474	380	226	344	164	2	1	8	1	1	4	1	0	3	1	3	2	38	25	11	42	12	51	2	3
ULK4::intron	protein_coding	255	57	85	49	16	0	1	0	2	1	0	0	0	0	0	0	2	0	8	17	22	15	149	96	98	72	79	40	2	0	6	1	0	1	0	0	1	1	2	0	8	12	6	45	11	31	3	3
TRAK1::exon	protein_coding	5	3	4	12	3	1	2	0	6	2	0	0	0	0	0	0	1	0	5	6	10	9	12	11	12	5	12	5	0	1	1	0	2	0	0	0	0	1	0	2	12	14	29	171	53	200	8	37
SS18L2::intron	protein_coding	52	12	20	6	1	0	1	0	0	0	0	0	0	0	0	0	0	0	1	5	4	5	7	4	6	0	0	1	0	0	0	0	0	0	0	0	0	1	0	0	0	1	0	0	0	1	0	0
NKTR::intron	retained_intron	2828	655	987	538	156	21	20	2	34	31	1	0	4	5	0	0	1	1	123	278	238	221	11768	7606	6683	288	439	170	3	0	14	1	6	6	1	0	0	1	6	2	41	49	11	45	8	47	1	3
HIGD1A::exon	protein_coding	62	13	21	8	2	1	1	0	12	11	0	0	0	1	0	0	3	0	2	8	10	6	103	91	62	88	122	81	0	1	2	0	1	0	0	0	3	1	0	1	7	0	2	6	0	6	0	0
SNRK::exon	protein_coding	50	12	22	13	4	0	0	0	4	2	0	0	0	0	1	0	1	0	7	6	18	19	51	42	47	44	53	22	0	0	2	0	2	1	0	0	5	6	1	1	6	3	3	8	2	11	0	0
SNRK::intron	protein_coding	743	153	278	115	40	2	0	0	6	4	0	1	1	3	0	0	0	0	12	28	23	20	376	286	236	182	286	126	2	0	0	1	1	0	0	0	2	1	2	2	19	23	4	27	12	25	2	3
ZNF445::exon	retained_intron	192	48	70	58	21	4	9	0	14	16	0	0	1	0	1	0	0	0	18	18	23	30	249	161	161	174	278	138	2	3	10	1	5	2	0	0	2	1	0	1	15	19	11	61	14	64	2	5
ZNF852::intron	retained_intron	235	59	77	39	12	1	0	0	2	3	0	0	0	2	0	0	0	0	5	8	4	11	154	110	83	90	136	52	0	0	1	0	0	1	0	0	1	2	0	1	6	1	0	3	0	1	1	0
KIF15::intron	nonsense_mediated_decay	483	106	172	165	52	7	6	0	12	8	0	2	3	0	1	0	1	1	32	95	101	107	595	447	329	169	235	120	2	0	7	0	0	2	0	1	0	2	1	1	6	6	7	19	8	20	1	0
ZDHHC3::exon	protein_coding	47	6	17	13	4	2	0	0	3	5	0	0	0	0	0	0	0	0	0	4	4	7	47	34	26	59	80	48	0	0	1	1	3	0	0	0	0	1	1	0	4	12	5	41	11	55	4	12
LARS2::intron	protein_coding	799	177	302	225	72	4	7	2	14	12	0	0	0	2	1	0	1	0	36	78	71	70	611	465	418	186	288	126	4	4	16	1	3	2	0	0	0	1	2	2	22	23	11	53	11	53	2	3
SACM1L::exon	protein_coding	112	26	43	18	10	1	2	0	15	8	0	0	0	1	3	0	0	0	13	30	31	33	117	111	94	20	25	17	2	0	0	0	1	0	0	0	5	1	2	0	3	0	0	7	0	4	0	1
SETD2::exon	nonsense_mediated_decay	171	35	55	22	6	2	9	0	29	19	0	0	0	0	0	0	0	0	34	43	49	51	72	67	43	155	207	100	3	0	6	1	4	1	0	0	3	1	3	1	20	17	9	82	16	73	2	12
SETD2::intron	nonsense_mediated_decay	1373	316	425	345	111	7	17	1	10	15	0	0	1	3	3	0	1	1	47	101	92	69	624	478	378	205	280	130	3	2	7	1	4	0	0	2	1	1	1	1	33	39	6	16	5	27	0	2
KLHL18::intron	processed_transcript	246	52	84	100	25	3	0	0	8	3	0	0	0	0	0	0	0	0	13	34	32	20	238	179	176	82	108	47	2	0	4	1	3	1	0	1	1	1	5	0	16	18	8	30	8	29	3	2
SCAP::intron	protein_coding	312	68	105	208	57	5	9	0	11	8	0	0	0	0	0	0	0	0	28	63	57	56	3650	2320	1871	256	404	203	6	4	31	4	8	3	0	0	1	4	2	4	37	45	46	124	66	126	5	8
SMARCC1::exon	protein_coding	129	28	48	85	27	10	7	0	37	32	0	0	0	0	0	1	0	0	35	47	51	44	176	137	133	101	142	78	8	1	6	2	7	2	0	0	3	2	10	4	52	72	65	319	80	416	24	61
SMARCC1::intron	protein_coding	2342	531	867	1004	343	16	23	1	42	29	0	0	3	3	0	2	1	2	104	218	174	178	1326	1010	851	387	527	234	9	2	22	3	10	1	0	0	5	2	3	3	79	77	14	85	22	79	2	9
MAP4::intron	protein_coding	1358	297	494	827	315	14	26	2	49	32	0	0	3	0	5	1	5	2	75	124	84	111	2499	1902	1532	485	768	328	8	11	33	4	15	6	3	1	7	1	6	8	176	194	56	259	86	323	12	33
CDC25A::exon	protein_coding	69	12	26	9	5	4	5	0	6	13	0	0	0	0	0	0	0	0	8	18	22	32	56	41	39	14	24	16	2	3	6	0	3	0	0	0	2	1	0	0	4	4	3	6	0	10	1	0
ZNF589::intron	protein_coding	407	90	146	163	47	4	16	0	21	20	0	0	1	0	2	0	1	0	22	38	40	40	382	264	295	85	128	51	3	3	11	3	3	1	0	0	0	3	3	3	34	38	28	114	41	135	4	11
FBXW12::intron	protein_coding	26	6	9	17	7	1	1	0	0	0	0	0	0	1	0	0	0	0	2	4	3	2	32	28	27	4	12	7	0	0	0	0	0	1	0	0	0	2	0	0	2	2	0	0	0	0	0	0
UQCRC1::intron	protein_coding	29	5	14	4	0	5	1	0	7	4	0	0	0	0	0	0	0	0	9	17	17	19	326	251	213	36	44	19	5	0	5	1	4	0	0	0	0	1	2	0	6	7	5	9	3	11	0	0
PRKAR2A::exon	protein_coding	106	20	36	29	9	5	3	0	14	11	0	0	1	0	0	0	0	0	12	14	26	15	56	49	48	64	84	46	3	1	7	1	1	0	0	0	3	1	2	0	7	3	3	16	2	25	1	0
ARIH2::intron	processed_transcript	913	194	325	416	122	11	10	1	23	20	0	1	0	1	4	1	0	0	65	119	101	119	911	649	620	479	647	308	8	5	29	0	8	3	1	0	1	1	2	2	40	36	10	55	21	39	2	5
IMPDH2::exon	protein_coding	5	3	4	2	0	2	5	0	30	27	0	0	0	0	1	0	0	0	36	45	39	41	42	41	34	7	3	2	1	0	5	0	3	0	0	0	3	1	2	1	25	20	3	49	4	36	1	7
QRICH1::intron	protein_coding	415	57	138	215	86	3	9	0	12	13	0	1	0	1	1	0	0	0	33	48	33	52	288	246	201	81	98	45	6	4	23	1	8	4	0	0	1	1	1	4	24	24	5	22	4	40	1	3
USP4::intron	protein_coding	123	26	53	74	29	1	4	0	7	4	0	0	1	0	0	0	0	0	21	38	45	31	239	191	149	148	210	86	6	2	8	1	3	0	0	0	0	1	1	1	6	11	3	9	3	17	2	2
RHOA::exon	protein_coding	176	48	73	52	17	8	7	1	49	39	0	1	3	2	0	0	2	0	18	27	35	28	68	42	46	43	64	28	3	3	6	0	1	1	0	2	9	1	14	3	124	89	90	485	106	615	26	65
IP6K1::exon	protein_coding	29	5	11	10	3	1	2	0	13	5	0	0	0	0	0	0	1	0	8	9	24	20	67	44	38	105	176	99	4	3	15	1	7	3	0	0	2	3	1	1	12	10	24	115	30	146	3	15
IP6K1::intron	protein_coding	991	250	353	323	116	3	6	0	15	7	0	0	1	0	0	0	1	0	12	35	31	41	182	108	98	40	79	21	10	5	34	1	15	2	0	2	2	1	3	2	26	15	2	15	3	8	2	0
RBM6::intron	protein_coding	1747	410	613	674	248	22	29	3	50	37	1	1	1	6	4	1	1	1	98	198	174	178	1819	1374	1190	647	928	481	7	6	36	1	14	2	0	2	2	3	18	11	95	106	26	72	28	90	0	4
RBM5::intron	protein_coding	722	169	223	276	80	11	18	0	24	14	0	1	1	1	0	0	2	0	113	200	187	199	662	542	412	205	285	147	11	2	16	2	4	0	0	1	1	1	0	0	24	28	7	47	12	31	1	2
GNAI2::exon	protein_coding	0	0	0	0	1	2	1	0	6	4	0	0	0	0	0	0	0	0	2	3	2	5	13	12	5	5	4	1	1	1	2	0	3	0	0	0	0	1	2	5	60	52	233	1745	302	2119	89	107
RASSF1::exon	retained_intron	7	1	1	2	0	1	0	0	0	1	0	0	0	0	0	0	0	0	3	2	4	4	25	22	21	30	50	23	0	1	2	0	2	1	0	0	0	1	1	0	1	4	0	4	2	1	0	0
DOCK3::exon	protein_coding	6	1	3	7	5	2	4	0	6	3	0	0	0	0	0	0	0	0	4	18	11	16	100	92	49	8	22	11	0	0	4	0	1	0	0	0	0	1	1	1	7	2	9	32	13	42	2	4
DOCK3::intron	protein_coding	2729	603	994	1021	330	41	47	3	62	57	1	7	14	13	4	4	6	3	133	209	180	180	4104	3065	2587	1128	1615	626	15	11	54	4	17	7	5	13	29	18	17	10	136	142	38	166	52	196	5	12
TEX264::intron	processed_transcript	19	8	19	14	4	1	7	0	3	2	0	0	1	0	0	0	0	0	5	11	6	12	426	382	271	72	96	62	3	2	11	1	4	1	0	0	1	1	5	1	27	19	9	57	12	45	4	3
PARP3::exon	nonsense_mediated_decay	0	1	0	1	0	0	0	0	0	0	0	0	0	0	0	0	0	0	1	1	2	0	4	1	4	3	0	2	0	0	1	0	0	0	0	0	1	1	1	0	9	10	13	56	15	60	3	8
POC1A::intron	protein_coding	149	30	49	103	36	5	4	0	3	16	0	0	0	0	0	0	0	0	18	28	31	41	566	428	340	359	561	266	11	6	38	0	11	5	0	0	1	1	4	2	32	32	41	137	52	162	6	20
WDR82::exon	protein_coding	110	22	44	32	6	1	6	0	23	16	0	0	1	1	0	0	1	0	23	37	41	50	241	182	179	237	392	177	2	2	8	0	2	0	1	0	11	1	2	2	28	25	39	171	48	186	8	19
DNAH1::intron	protein_coding	25	6	14	15	4	3	1	0	6	1	0	0	0	0	0	0	0	0	19	27	19	20	191	164	139	33	46	13	4	1	13	1	1	0	0	1	0	1	4	4	45	54	45	145	71	141	7	23
PHF7::intron	retained_intron	36	10	19	16	7	5	1	0	5	6	0	0	1	0	0	0	0	0	8	17	12	10	189	135	94	35	41	22	0	0	0	0	1	0	0	0	1	2	0	0	3	8	9	34	10	28	1	3
NISCH::intron	protein_coding	61	16	22	69	17	2	5	2	8	7	0	0	0	0	0	0	0	0	31	46	51	58	3764	2666	2047	161	233	114	2	6	22	2	9	2	0	2	5	2	1	3	35	31	19	52	16	64	5	4
STAB1::exon	retained_intron	0	0	0	0	0	0	0	0	0	0	0	0	0	0	0	0	0	0	0	0	0	0	6	3	2	1	1	1	1	0	3	0	0	1	0	1	1	2	0	0	0	1	1	0	3	3	0	0
PBRM1::exon	retained_intron	44	8	16	12	7	2	5	0	17	17	0	0	0	0	2	0	0	0	12	20	31	23	159	81	79	11	17	12	4	1	1	0	1	0	0	0	4	3	0	0	5	4	0	9	1	6	0	1
PBRM1::intron	retained_intron	906	241	339	260	77	8	6	0	12	14	1	1	0	2	1	0	1	0	37	103	73	79	1178	813	644	212	314	153	1	0	5	0	7	1	0	1	1	1	0	0	27	24	6	22	7	22	1	2
NEK4::intron	protein_coding	622	177	238	139	59	9	8	0	6	6	0	1	0	2	1	0	0	2	18	50	38	40	154	114	103	85	120	43	0	1	9	1	2	0	0	1	0	2	3	1	14	7	6	16	2	22	0	3
SFMBT1::intron	protein_coding	1176	274	471	345	137	12	9	1	24	18	0	1	1	4	1	0	0	1	46	84	71	60	871	606	522	249	395	180	4	1	13	2	6	0	0	0	1	1	2	2	37	33	10	38	11	72	1	5
DCP1A::exon	protein_coding	191	48	78	16	12	5	5	0	15	16	0	0	1	1	2	0	3	0	25	31	29	37	196	136	125	56	96	43	0	1	1	0	1	0	0	0	12	2	1	0	17	21	25	154	34	139	3	22
CACNA1D::intron	retained_intron	167	37	44	94	35	3	6	0	14	10	0	0	0	0	0	0	0	0	14	28	16	20	744	589	401	84	107	56	1	1	4	2	3	1	0	0	2	1	3	1	16	22	25	54	17	58	1	4
CACNA2D3::intron	nonsense_mediated_decay	1160	268	435	745	167	33	40	3	68	58	0	1	3	1	4	3	4	0	71	108	109	104	2804	2158	1838	509	713	348	12	3	25	3	21	4	1	7	8	1	7	4	26	25	41	49	31	59	1	4
ERC2::intron	protein_coding	2245	483	834	761	227	28	49	2	81	60	1	2	1	2	2	2	0	0	49	91	113	90	3031	2199	1890	1018	1500	793	11	7	30	2	12	7	3	3	0	7	0	0	8	11	20	27	13	35	1	2
CCDC66::intron	retained_intron	1272	294	458	317	111	6	10	0	16	15	1	3	0	3	0	2	2	0	57	121	106	107	842	681	610	447	609	311	3	4	16	0	6	2	4	3	8	8	1	1	18	21	10	24	6	35	0	3
FAM208A::intron	protein_coding	1475	344	519	389	121	7	10	0	15	24	0	1	1	2	2	0	1	0	87	164	131	137	517	409	320	228	321	174	3	0	8	2	3	1	0	2	3	2	7	0	15	31	10	28	15	31	0	3
APPL1::exon	retained_intron	270	56	108	42	18	4	4	0	20	16	0	1	1	1	0	0	1	0	15	30	38	23	63	50	61	17	34	20	4	1	2	0	2	1	0	0	5	3	1	1	6	2	0	3	1	9	0	1
APPL1::intron	retained_intron	253	64	101	117	33	6	5	0	10	4	0	1	0	2	0	0	1	0	32	79	53	64	114	102	79	59	96	37	1	0	3	0	0	0	0	0	2	1	0	0	4	6	0	8	3	6	0	1
DENND6A::exon	protein_coding	111	14	38	36	16	2	1	0	10	7	0	0	0	1	1	0	1	0	12	20	31	23	125	89	68	17	25	12	2	0	3	0	2	0	0	0	7	5	1	0	4	2	2	7	5	7	0	1
SLMAP::exon	protein_coding	111	19	29	12	8	2	1	0	9	3	0	0	0	0	0	0	0	0	11	23	20	25	54	37	43	66	82	34	1	2	5	0	0	1	0	0	4	5	0	0	3	5	1	10	2	7	0	1
SLMAP::intron	protein_coding	3233	748	1171	524	161	11	11	1	39	23	2	3	3	4	0	1	2	1	79	169	139	135	962	720	646	388	534	269	7	5	17	3	5	4	0	3	8	4	10	8	73	84	27	95	22	91	2	9
PXK::exon	nonsense_mediated_decay	34	7	9	3	1	2	0	0	8	6	0	0	0	0	0	0	1	0	3	8	12	15	16	4	12	5	3	0	0	0	0	0	0	0	0	0	1	1	0	0	2	5	8	29	7	21	1	4
PXK::intron	nonsense_mediated_decay	524	127	176	112	42	6	2	0	19	10	0	0	2	1	1	0	0	0	19	42	37	40	269	244	174	155	246	89	3	2	5	0	6	1	0	0	1	1	2	1	7	10	5	8	5	7	0	6
FHIT::intron	retained_intron	6244	1302	2169	2624	799	135	142	3	268	236	6	13	10	21	8	9	11	2	215	383	378	333	10647	8387	7284	2149	2933	1394	40	7	62	12	46	12	7	1	34	20	66	32	449	488	145	473	175	573	21	47
PTPRG::exon	protein_coding	36	15	13	16	5	2	3	0	7	8	0	0	0	0	0	0	0	0	6	4	9	12	35	24	18	6	6	6	1	0	3	0	0	0	0	0	3	1	0	0	16	14	7	24	8	35	1	6
PTPRG::intron	protein_coding	2239	459	763	1233	383	32	44	3	70	56	2	2	2	6	9	0	1	0	91	154	185	118	4050	3129	2700	759	1134	499	14	6	39	5	17	3	0	4	8	2	42	27	338	291	89	477	151	548	20	41
PTPRG-AS1::intron	antisense	751	166	260	63	17	2	5	1	5	4	0	0	1	3	1	0	0	0	6	24	24	11	333	269	247	259	340	156	0	1	4	0	0	0	1	0	3	1	0	0	0	0	0	1	0	1	0	0
LINC00698::intron	lincRNA	30	10	17	10	2	0	0	1	0	1	0	0	0	0	0	0	0	0	0	3	0	0	43	24	27	6	14	10	0	0	0	0	0	0	0	0	0	1	1	0	2	1	2	9	3	4	0	0
ATXN7::exon	retained_intron	146	54	62	37	15	2	1	0	6	7	0	1	0	0	1	0	0	0	24	34	21	29	82	77	45	120	152	75	2	1	4	0	1	2	0	0	3	1	3	3	15	24	38	269	57	292	17	59
ATXN7::intron	retained_intron	792	174	277	306	84	10	15	0	14	15	0	2	0	0	1	1	0	0	32	56	60	64	1117	841	744	295	408	172	1	4	14	3	5	0	1	0	2	1	6	7	85	64	18	82	31	66	3	10
PRICKLE2::exon	retained_intron	5	2	0	2	0	0	1	0	0	0	0	0	0	0	0	0	0	0	0	1	1	1	4	6	6	3	10	5	0	0	0	0	0	0	0	0	0	1	0	0	0	0	1	0	0	1	0	0
MAGI1::exon	retained_intron	14	2	6	8	1	2	2	0	4	5	0	0	0	1	0	0	0	0	4	3	8	2	55	28	44	10	11	6	1	1	4	0	0	0	0	0	3	1	2	0	9	6	9	47	14	37	0	4
MAGI1::intron	retained_intron	2516	529	894	1377	448	57	57	3	105	95	4	1	6	6	3	2	8	3	84	155	164	134	5505	4219	3625	821	1207	620	16	8	36	5	26	5	2	1	4	5	156	74	852	774	316	1230	444	1420	30	98
SLC25A26::intron	nonsense_mediated_decay	1534	295	470	207	71	2	5	0	6	14	0	1	2	2	2	0	1	0	24	44	48	40	678	574	469	367	461	235	1	3	6	1	3	0	2	3	4	1	6	1	46	64	12	87	24	100	1	5
SUCLG2::intron	protein_coding	612	145	210	318	107	7	15	1	22	19	0	2	3	2	3	0	0	0	29	77	63	36	1163	938	811	343	476	229	3	3	5	1	4	1	0	2	3	1	9	7	66	73	18	99	31	134	2	7
EOGT::exon	protein_coding	60	13	18	7	1	0	0	0	3	5	0	0	1	0	0	0	0	0	4	12	10	8	29	23	12	7	5	5	2	0	1	0	0	0	0	0	1	1	2	0	5	0	3	8	3	11	1	2
EOGT::intron	protein_coding	217	32	74	27	6	1	0	0	2	2	0	0	0	0	0	0	0	1	9	19	23	11	99	98	61	52	83	39	0	0	1	0	0	0	0	0	0	1	0	1	4	5	2	3	1	5	1	0
TMF1::exon	protein_coding	366	78	133	23	11	2	2	0	13	14	0	1	0	2	0	2	1	0	21	30	38	39	89	73	56	13	15	6	1	0	3	2	2	2	0	0	11	1	1	0	4	3	4	14	1	4	0	0
UBA3::exon	protein_coding	53	10	17	10	2	2	1	0	7	9	0	0	0	0	0	0	0	0	6	11	12	14	41	32	31	20	39	23	1	0	1	0	0	0	0	0	0	1	0	0	1	2	1	9	1	2	0	2
ARL6IP5::exon	protein_coding	55	15	16	1	1	4	2	0	14	10	0	0	0	0	0	0	0	0	7	7	9	7	110	85	74	61	85	46	1	1	2	0	1	0	1	0	3	2	0	1	8	12	6	24	12	26	0	5
FRMD4B::exon	retained_intron	2	0	3	3	1	0	1	0	2	0	0	0	0	0	0	0	1	0	3	4	3	2	7	3	10	0	1	1	0	0	0	0	0	0	0	0	0	1	0	0	0	1	0	2	1	1	0	0
FRMD4B::intron	retained_intron	95	20	28	88	22	1	2	0	6	5	0	0	1	0	1	0	1	0	4	16	12	8	240	170	151	25	32	26	2	0	0	0	0	0	1	1	6	1	2	0	2	5	5	2	4	9	0	1
FOXP1::exon	protein_coding	58	6	22	19	10	3	2	0	11	6	0	0	0	0	0	0	0	0	13	9	9	20	195	136	105	23	50	24	1	0	0	0	1	0	0	0	4	2	1	0	2	3	3	9	5	11	2	1
FOXP1::intron	protein_coding	1885	417	624	1007	368	31	42	1	104	70	0	2	4	2	7	0	2	0	83	159	187	158	4083	3200	2675	1215	1812	892	14	5	39	3	9	3	0	3	3	2	6	10	109	101	65	205	104	211	11	28
RYBP::exon	protein_coding	159	27	45	18	10	3	2	0	9	9	0	0	1	0	2	0	0	0	12	18	16	23	200	141	117	74	112	54	1	0	1	0	2	0	0	0	20	4	0	1	6	3	2	16	4	15	0	1
RYBP::intron	protein_coding	1334	292	531	258	74	9	7	1	7	13	0	0	1	1	0	0	1	1	18	34	31	27	774	630	571	304	441	209	4	2	7	1	5	2	1	1	5	1	6	5	51	59	12	51	22	55	0	5
SHQ1::exon	protein_coding	27	6	10	7	5	0	1	0	6	5	0	0	1	0	0	0	0	0	5	7	4	4	96	62	51	19	22	12	0	0	0	0	0	0	0	0	3	2	0	1	2	0	1	16	5	20	0	0
PPP4R2::exon	protein_coding	213	53	82	23	9	5	3	0	22	17	0	0	0	2	0	0	0	1	21	42	55	55	107	77	69	41	42	27	2	2	5	0	0	0	0	4	29	9	2	0	13	6	1	12	1	8	1	0
ROBO1::intron	protein_coding	6495	1501	2423	1656	525	40	54	4	93	87	2	14	9	25	8	4	8	3	214	415	323	329	5169	4190	3780	791	1158	617	23	14	43	4	30	3	1	0	5	1	1	1	4	5	2	11	4	7	0	0
CADM2::intron	protein_coding	1402	294	471	409	117	18	35	1	55	50	2	4	1	9	10	2	5	3	30	54	39	40	1410	1073	915	158	249	117	8	0	11	2	5	0	0	1	4	4	1	0	10	10	7	19	14	17	0	7
CHMP2B::exon	protein_coding	138	32	51	3	1	2	2	0	8	4	0	0	1	0	2	0	0	0	9	11	14	19	76	66	50	11	9	3	2	1	0	0	1	0	0	0	15	4	0	1	2	6	1	8	4	18	1	0
CGGBP1::exon	protein_coding	16	1	1	3	2	0	3	0	7	6	0	0	0	0	0	0	0	0	5	12	13	11	26	11	9	19	16	12	0	0	0	1	2	0	0	0	6	1	0	0	1	0	0	7	0	7	2	1
CGGBP1::intron	protein_coding	1502	337	593	189	82	14	12	0	22	18	0	3	3	3	1	0	2	1	25	62	67	44	505	384	398	122	193	79	6	2	9	3	3	1	0	1	5	3	2	1	16	19	12	32	10	46	2	2
C3orf38::exon	protein_coding	186	30	56	7	3	2	1	0	8	6	1	1	0	0	0	0	0	0	6	14	12	8	14	11	10	12	15	4	0	0	1	0	0	0	0	0	6	4	0	1	2	4	2	15	0	8	0	1
EPHA3::intron	protein_coding	753	145	255	228	86	7	8	1	16	22	0	1	2	4	1	1	1	0	18	22	28	28	687	490	447	80	104	52	1	0	6	1	3	2	1	0	2	1	0	1	6	2	5	11	7	13	0	2
NSUN3::intron	processed_transcript	663	190	244	96	27	7	5	2	3	4	0	0	0	1	0	1	1	0	15	26	22	21	345	293	236	384	542	267	1	0	6	0	2	0	0	0	4	1	2	0	10	6	2	11	1	16	1	1
EPHA6::intron	protein_coding	4119	867	1379	1166	388	45	68	3	74	81	2	11	7	23	7	6	9	3	110	248	208	173	4511	3550	3156	453	681	376	13	15	33	8	13	2	2	2	4	5	2	2	7	9	11	9	14	33	1	8
RIOX2::intron	nonsense_mediated_decay	130	26	42	50	17	1	3	0	3	3	0	0	0	0	0	0	0	0	17	35	33	33	194	150	122	27	39	15	1	0	1	0	1	0	0	0	0	1	2	0	15	12	4	19	4	12	0	0
CLDND1::intron	protein_coding	221	45	87	7	4	1	0	0	5	4	0	0	0	0	1	0	1	0	20	24	20	29	168	128	134	69	106	37	0	0	0	0	2	0	0	0	0	3	8	2	47	59	8	27	8	33	0	0
DCBLD2::exon	protein_coding	50	17	21	19	12	1	3	0	6	7	0	0	0	0	1	0	1	1	8	10	11	16	62	49	44	33	72	29	1	2	3	1	3	0	0	0	2	1	45	16	267	294	271	956	353	993	58	117
CMSS1::intron	processed_transcript	4256	931	1531	1312	423	42	40	2	79	57	5	2	6	14	3	2	3	0	93	195	165	176	3497	2579	2425	801	1188	515	9	8	26	5	14	3	0	3	5	3	20	21	174	209	62	228	66	295	10	13
TBC1D23::exon	protein_coding	134	37	46	8	6	4	4	1	9	5	0	2	1	0	0	0	1	0	3	9	20	14	35	25	12	14	14	6	0	0	1	0	0	0	0	0	2	1	0	0	3	2	1	4	1	3	0	1
TOMM70::exon	protein_coding	120	36	44	24	2	1	6	0	31	11	0	0	0	0	0	0	0	0	15	18	26	24	265	224	155	46	64	32	3	3	3	0	1	1	0	1	8	1	1	1	8	9	8	29	4	22	1	3
TFG::exon	protein_coding	80	21	26	7	3	5	2	0	33	20	0	0	0	1	3	0	1	0	16	20	15	28	52	40	35	4	4	3	0	0	3	1	3	0	0	0	0	2	2	0	21	14	5	37	10	57	1	8
TFG::intron	protein_coding	1110	269	400	175	57	3	3	0	12	19	0	0	1	6	1	2	2	0	53	102	69	72	597	449	395	59	95	39	2	0	6	1	1	0	0	0	1	4	2	4	21	22	3	17	3	14	0	1
SENP7::intron	protein_coding	1091	224	377	276	82	10	11	2	20	12	0	3	1	6	1	2	3	0	36	82	74	66	650	433	417	362	502	270	1	2	11	0	8	1	2	7	10	3	3	0	23	26	5	32	18	24	3	4
PCNP::exon	protein_coding	208	42	77	27	7	4	2	0	18	11	0	1	0	0	0	2	0	0	8	16	20	15	70	55	43	32	36	18	0	1	3	1	1	0	1	0	13	3	1	0	5	7	1	12	2	15	1	0
ZBTB11::exon	protein_coding	281	70	129	15	2	3	5	1	13	12	0	0	0	0	0	0	0	0	12	19	17	23	76	56	52	29	37	14	0	0	7	0	3	1	0	1	2	1	0	0	5	6	0	13	2	12	1	0
ZBTB11::intron	protein_coding	867	189	303	61	21	4	2	0	6	2	0	0	0	0	1	0	1	0	16	34	29	38	126	84	68	22	26	13	2	1	5	1	1	1	0	0	1	1	2	0	5	8	1	6	1	5	0	2
RPL24::exon	protein_coding	19	4	8	3	2	8	11	0	80	63	0	0	0	0	0	0	0	0	13	28	30	19	16	11	13	1	0	1	1	1	3	0	2	0	0	0	0	2	0	2	2	5	1	4	1	8	0	0
CEP97::exon	retained_intron	272	65	103	26	8	6	5	0	11	7	0	0	0	1	0	0	2	1	10	20	18	25	184	128	84	31	31	18	0	0	0	1	1	0	0	0	2	1	0	1	1	4	2	17	4	27	0	0
NXPE3::intron	protein_coding	266	71	84	79	23	2	6	1	6	3	0	0	0	1	0	0	0	0	7	19	14	14	106	96	73	47	97	31	0	0	1	0	3	0	0	1	2	1	0	0	4	3	2	7	4	6	0	0
NFKBIZ::intron	protein_coding	126	34	49	22	5	0	1	0	4	3	0	0	0	0	0	0	0	0	9	16	12	15	65	48	37	16	26	4	0	0	1	0	0	0	0	1	1	1	1	1	4	8	1	9	2	10	0	2
ALCAM::intron	protein_coding	1506	310	522	356	114	16	9	0	26	25	0	2	1	0	0	2	0	1	36	70	71	66	1057	876	791	136	253	112	4	3	8	1	3	0	1	2	1	1	11	3	94	128	27	81	41	101	3	10
LINC00882::intron	lincRNA	306	68	101	75	41	6	6	0	12	5	0	0	0	2	0	0	0	0	7	16	6	9	231	169	128	268	355	160	1	3	5	0	1	1	0	1	5	4	5	1	10	10	7	35	16	38	2	1
DUBR::intron	lincRNA	222	62	97	32	8	3	5	0	8	3	0	0	0	1	1	0	0	0	9	16	6	9	146	132	106	96	121	56	0	0	3	1	1	0	0	0	1	1	0	0	5	2	5	6	3	7	2	0
BBX::exon	protein_coding	241	61	83	35	14	4	5	1	24	15	0	0	0	1	0	0	1	0	20	28	17	28	70	39	39	25	35	28	1	0	0	2	0	0	0	0	9	2	2	1	20	25	31	116	42	124	9	19
BBX::intron	protein_coding	4243	939	1498	972	305	34	33	1	59	65	1	9	9	13	3	5	5	2	71	147	152	130	2426	1872	1691	515	722	336	12	7	38	5	15	1	1	0	7	2	15	5	97	99	20	104	25	102	4	6
IFT57::intron	protein_coding	440	85	148	57	21	3	1	0	3	10	0	1	1	1	0	1	0	0	11	30	23	20	98	73	66	61	90	48	3	0	3	0	1	0	0	0	0	1	0	0	8	7	1	7	0	5	0	0
DZIP3::intron	protein_coding	1785	394	656	175	52	17	10	1	16	12	1	5	2	3	0	1	0	0	57	127	98	82	501	397	333	157	255	95	2	1	4	2	3	1	0	0	2	2	2	1	7	13	5	18	8	17	1	0
NECTIN3::intron	protein_coding	924	191	357	186	53	3	5	1	5	8	1	1	2	4	1	0	0	0	22	38	29	19	388	380	327	134	175	82	1	4	10	0	3	0	1	1	4	2	6	9	75	85	17	96	27	94	5	5
PHLDB2::intron	retained_intron	112	26	36	53	27	4	5	0	7	1	0	0	0	0	0	0	0	0	7	17	13	17	179	164	114	32	56	28	0	0	2	0	1	0	0	0	0	1	23	4	94	134	20	111	32	126	5	9
ABHD10::exon	protein_coding	91	26	31	11	3	1	3	0	9	10	0	0	1	0	0	0	0	0	6	10	13	12	27	24	24	13	24	5	0	1	1	0	0	0	0	0	2	2	6	4	47	53	31	116	45	97	2	26
CD200::intron	protein_coding	7	3	4	5	1	0	0	0	0	0	0	0	0	0	0	0	0	0	0	0	0	0	9	1	3	2	2	2	0	0	0	0	0	0	0	0	0	1	0	0	0	0	0	2	0	0	0	0
ATG3::intron	processed_transcript	633	145	220	78	27	1	1	0	4	4	0	0	1	1	0	0	0	0	29	33	32	36	324	241	204	41	56	23	1	0	1	1	0	0	0	0	0	1	0	1	3	5	4	10	1	9	0	1
NEPRO::exon	nonsense_mediated_decay	116	30	42	10	2	1	3	0	8	5	0	0	0	0	0	0	0	0	9	13	12	16	39	22	27	22	30	15	1	0	5	0	0	0	0	0	1	1	0	0	6	4	6	16	3	22	2	1
NAA50::exon	protein_coding	432	90	153	52	14	4	5	0	31	24	1	1	0	1	2	2	4	0	18	40	36	48	88	66	67	32	39	20	3	2	3	1	9	0	2	1	14	6	3	2	21	20	30	141	38	172	10	24
ATP6V1A::exon	protein_coding	126	36	49	33	9	9	7	0	36	27	0	1	2	1	1	0	1	0	15	31	31	25	124	80	59	50	68	38	2	0	6	0	8	1	0	1	10	8	0	0	26	10	24	149	25	153	7	23
QTRT2::intron	retained_intron	342	84	127	81	30	4	2	0	4	2	0	0	0	0	0	0	0	0	24	31	29	37	189	122	132	54	70	33	0	0	3	0	1	0	0	0	0	1	2	1	5	11	1	5	1	7	0	0
ZBTB20::exon	processed_transcript	28	12	9	12	3	2	2	0	6	4	0	0	0	0	0	0	0	1	1	2	3	2	20	23	21	14	11	3	1	1	2	0	1	0	0	0	8	3	5	9	68	64	90	282	126	281	24	78
IGSF11::intron	protein_coding	166	30	59	31	11	2	3	0	2	3	0	0	0	0	1	0	0	0	1	3	6	4	88	83	66	31	37	14	1	0	2	0	0	0	1	2	3	4	1	0	1	4	3	4	5	7	0	0
TMEM39A::intron	protein_coding	936	232	332	72	33	9	4	0	5	4	0	0	0	1	0	1	0	0	21	53	46	57	146	101	103	33	48	22	1	0	2	1	0	2	0	0	2	1	2	4	22	20	7	15	2	26	2	1
POGLUT1::intron	protein_coding	145	32	52	37	5	0	3	0	1	1	0	0	0	0	0	0	0	0	14	16	15	24	135	89	94	41	48	19	0	0	0	0	0	0	0	0	0	1	4	0	5	2	2	6	1	5	0	0
TIMMDC1::intron	nonsense_mediated_decay	497	87	172	92	28	4	4	0	11	8	0	0	0	1	0	0	0	0	10	24	14	21	229	161	129	59	78	26	0	1	1	0	3	1	0	0	0	1	0	0	10	8	1	4	1	5	2	1
GSK3B::intron	protein_coding	4571	950	1571	749	232	25	23	1	37	22	0	5	2	6	0	1	1	1	82	103	102	86	1427	1109	958	288	413	209	9	2	22	4	4	3	3	8	6	4	9	5	121	155	29	143	44	143	4	16
LRRC58::exon	protein_coding	594	130	235	33	11	2	5	2	33	26	0	5	0	0	0	0	1	0	28	39	51	54	148	85	74	42	55	16	2	2	7	1	2	1	0	1	22	2	3	0	24	18	30	102	34	125	6	9
NDUFB4::intron	protein_coding	78	17	32	9	6	0	1	0	1	0	0	0	0	0	0	0	0	0	4	7	10	5	35	29	28	8	9	3	0	1	0	0	0	1	0	0	0	1	0	0	3	5	2	1	1	1	0	1
HGD::intron	protein_coding	22	9	9	1	2	0	0	0	0	0	0	0	0	0	0	0	0	0	0	2	0	0	15	14	11	11	9	3	0	0	0	0	0	0	0	0	0	1	0	0	1	1	1	6	1	5	0	0
RABL3::intron	protein_coding	123	32	38	23	4	1	1	0	2	1	0	0	0	0	0	0	0	0	4	4	6	7	66	25	25	14	14	5	0	0	0	0	0	0	0	0	0	1	1	1	7	6	0	4	1	7	0	1
GTF2E1::exon	retained_intron	19	4	6	6	1	2	0	0	2	1	0	0	0	0	1	0	0	0	3	7	3	2	21	20	14	12	8	5	0	0	2	0	0	0	0	0	1	2	1	1	2	2	1	8	2	13	1	1
GTF2E1::intron	retained_intron	164	44	63	29	10	1	1	0	0	0	0	0	0	0	0	0	0	0	3	7	4	6	388	257	222	43	66	27	0	0	0	0	2	0	0	0	0	2	1	0	8	10	5	8	8	18	0	1
STXBP5L::intron	nonsense_mediated_decay	1019	192	365	216	66	11	16	1	10	15	0	1	3	6	2	1	2	1	30	43	42	38	606	464	373	197	307	124	5	1	19	1	1	3	1	1	8	4	0	2	5	5	6	6	8	12	0	2
POLQ::intron	protein_coding	1414	295	531	388	126	11	15	0	27	26	0	1	2	8	0	1	3	0	85	195	153	153	826	642	556	329	476	218	4	1	8	3	6	4	1	1	5	1	2	2	16	12	5	28	10	37	0	2
GOLGB1::intron	protein_coding	1209	260	477	151	59	9	3	0	9	6	0	0	0	3	1	0	0	1	49	82	51	79	448	353	252	137	162	93	1	0	2	1	2	1	0	1	2	1	2	3	25	37	4	17	12	28	1	2
EAF2::intron	protein_coding	302	70	124	19	7	0	2	0	1	1	0	1	0	1	0	0	0	0	4	7	2	2	66	53	55	22	32	15	0	0	0	0	1	1	0	0	0	1	0	0	6	0	1	5	1	4	0	0
KPNA1::intron	protein_coding	1305	297	465	256	71	9	11	2	17	26	0	1	2	4	1	2	1	1	47	96	91	66	1022	624	549	228	317	152	1	4	10	0	4	0	1	1	6	2	7	3	47	40	14	47	20	58	3	7
HSPBAP1::exon	processed_transcript	3	0	3	3	1	1	1	0	2	1	0	0	0	0	0	0	0	0	5	3	5	8	13	9	4	7	4	2	0	0	0	0	0	0	0	0	0	5	0	0	5	1	0	3	1	3	0	0
SEC22A::intron	protein_coding	1248	292	474	146	48	5	7	0	15	13	0	0	3	1	0	1	1	1	24	34	38	37	384	285	272	125	170	86	1	1	7	0	2	0	1	1	1	3	2	1	24	36	12	24	10	42	1	2
ADCY5::intron	protein_coding	23	8	10	17	4	3	0	0	2	1	0	0	0	0	0	0	0	0	3	2	2	1	89	59	47	10	17	13	1	0	3	0	3	0	0	0	0	1	0	0	3	6	11	17	6	15	2	3
CCDC14::exon	protein_coding	82	22	28	29	10	2	2	0	9	7	0	0	0	0	0	0	0	0	26	39	29	39	44	31	20	10	7	9	0	0	0	0	0	0	0	0	5	1	0	1	1	5	0	8	3	7	0	1
HEG1::exon	protein_coding	2	0	1	1	2	0	0	0	2	1	0	0	0	0	0	0	1	0	4	1	3	1	5	4	6	5	5	5	0	0	0	0	0	0	0	0	0	1	0	0	0	0	1	9	2	6	1	2
ZNF148::exon	protein_coding	255	63	96	28	4	4	4	0	20	7	0	0	0	0	0	0	1	0	16	22	24	36	63	37	35	16	22	11	1	1	0	2	1	2	0	0	7	5	0	0	10	6	2	15	7	23	0	0
ZNF148::intron	protein_coding	2205	500	846	502	163	16	17	0	24	19	2	1	0	9	1	2	0	0	48	97	77	62	980	808	714	423	623	311	6	4	16	1	4	4	1	1	4	2	4	3	48	60	9	56	16	54	0	5
OSBPL11::intron	protein_coding	406	91	162	87	25	2	4	0	2	2	0	0	0	0	0	0	0	0	10	22	18	12	98	73	65	29	29	16	0	0	0	0	0	0	0	0	0	1	0	0	4	3	5	8	0	5	0	1
SLC41A3::exon	protein_coding	0	0	1	1	0	1	0	0	3	1	0	0	0	0	0	0	0	0	1	1	5	1	10	6	7	5	5	5	0	0	0	0	0	0	0	0	0	2	0	2	2	3	0	4	1	3	0	1
SLC41A3::intron	protein_coding	64	16	9	31	15	6	3	1	8	4	0	0	0	1	0	0	0	0	12	8	7	10	325	257	195	118	126	66	1	2	4	0	1	1	1	2	1	1	1	2	21	17	6	49	12	49	1	7
ZXDC::intron	protein_coding	192	47	78	109	25	7	4	1	16	13	0	1	0	0	0	0	0	0	31	45	44	46	476	355	332	226	376	181	2	5	21	1	7	1	0	4	0	1	1	1	48	36	20	80	26	85	2	9
CHCHD6::intron	protein_coding	517	108	190	248	78	15	7	0	23	16	0	1	2	5	1	0	1	0	32	47	59	54	1148	840	767	512	852	392	2	5	21	2	15	6	0	0	2	2	14	12	175	164	143	945	207	1128	80	73
MCM2::exon	protein_coding	11	1	5	8	2	8	3	0	23	17	0	0	0	0	1	0	0	0	15	26	20	32	63	67	46	43	54	22	3	1	5	0	0	2	0	0	0	1	2	0	7	12	7	31	11	48	0	1
SEC61A1::exon	processed_transcript	99	24	29	15	5	5	3	0	20	7	0	0	0	0	0	0	0	0	22	31	21	41	50	43	48	28	28	15	2	6	7	2	4	1	0	0	2	1	1	1	18	24	10	30	8	47	3	6
EEFSEC::intron	protein_coding	806	173	291	352	105	7	21	2	32	32	0	2	0	2	0	0	0	0	36	63	67	76	2830	1982	1739	1183	1679	808	7	4	20	2	8	3	1	1	4	1	11	12	163	163	136	646	199	797	26	55
GATA2::exon	protein_coding	4	0	1	3	0	0	0	0	6	5	0	0	0	0	0	0	1	0	3	2	6	5	24	9	22	4	3	5	1	0	0	0	0	0	0	0	1	1	4	1	14	13	41	180	40	184	9	35
RAB7A::intron	protein_coding	1641	335	558	355	129	8	11	0	22	20	2	0	2	0	1	1	1	0	37	69	53	68	751	576	464	385	537	251	17	11	66	6	21	8	0	0	2	1	14	8	96	89	32	206	43	214	10	15
ACAD9::intron	processed_transcript	159	35	49	104	35	5	7	0	7	6	0	0	0	0	0	0	0	1	33	52	53	75	611	477	444	77	123	58	1	3	14	0	2	1	0	1	1	1	4	2	21	21	9	45	13	51	0	3
IFT122::intron	protein_coding	113	30	54	55	13	2	3	0	8	7	0	1	0	0	0	0	0	0	26	40	29	32	343	265	218	68	116	62	0	2	5	0	4	1	0	0	0	1	8	2	37	21	28	139	47	155	9	9
ATP2C1::intron	retained_intron	1321	276	471	216	71	6	11	0	17	16	1	0	0	3	0	0	1	1	57	102	73	103	797	622	552	178	242	125	5	1	6	2	3	1	1	2	8	2	3	4	44	41	16	46	9	63	2	7
NEK11::intron	protein_coding	464	112	178	54	25	7	8	0	5	6	0	0	0	0	0	1	0	0	9	18	17	19	193	106	108	101	162	66	2	1	3	0	1	0	1	2	6	2	6	5	16	15	7	16	8	17	2	3
CPNE4::intron	protein_coding	130	23	49	31	10	2	0	0	2	2	0	0	0	0	0	0	0	0	4	7	4	4	116	66	66	48	83	33	0	0	1	0	0	0	0	0	1	1	2	2	3	4	7	16	10	8	0	4
ACAD11::intron	nonsense_mediated_decay	854	181	286	162	43	9	14	0	13	21	0	1	3	1	0	1	0	0	30	89	69	64	509	339	308	246	360	156	1	4	6	0	0	1	1	1	2	1	3	2	28	20	4	28	10	31	0	3
NPHP3-AS1::intron	antisense	62	6	21	14	2	0	1	0	0	0	0	0	0	0	0	0	0	0	0	0	0	1	28	20	19	16	16	10	0	0	1	0	0	0	0	0	1	1	0	1	4	2	1	4	6	5	0	0
TMEM108::intron	retained_intron	428	100	173	143	45	16	11	0	17	16	0	0	1	1	1	1	1	0	8	25	24	15	483	370	351	60	91	42	4	1	6	0	7	1	1	1	1	1	1	1	4	3	3	12	4	16	1	2
CDV3::exon	protein_coding	92	24	41	18	11	4	3	0	15	7	0	0	1	0	0	0	0	0	11	26	24	20	81	68	42	121	168	105	2	1	2	0	1	1	0	0	5	2	0	1	5	8	4	14	6	13	0	2
RAB6B::intron	protein_coding	38	10	12	20	7	2	2	0	1	10	0	0	0	1	0	0	0	0	4	7	10	4	124	96	82	78	115	54	1	5	12	0	3	1	0	0	0	1	4	2	39	32	93	334	143	304	16	51
RYK::intron	protein_coding	756	201	255	225	72	4	8	0	11	13	0	2	0	4	3	0	1	2	37	65	49	47	457	348	320	127	214	85	3	1	4	1	1	0	0	2	0	1	8	2	53	59	21	92	20	90	6	10
ANAPC13::exon	retained_intron	25	11	6	1	1	0	1	0	6	2	0	0	0	0	2	0	0	0	2	5	5	4	8	14	7	17	30	18	0	0	0	0	0	0	0	0	0	1	1	0	10	7	4	26	6	32	1	4
CEP63::intron	protein_coding	270	65	97	74	30	1	3	1	4	3	0	1	1	0	0	2	0	0	12	27	23	16	164	127	88	78	118	51	1	0	3	0	1	0	0	1	1	1	1	0	10	19	4	22	5	34	1	2
MSL2::exon	protein_coding	139	35	54	20	7	2	1	0	9	7	0	0	0	0	0	0	0	0	5	12	7	13	48	50	34	124	198	101	0	0	13	1	6	2	1	1	1	1	2	0	5	4	4	23	6	23	2	3
MSL2::intron	protein_coding	856	187	283	235	86	5	2	0	9	8	0	0	2	1	2	0	0	0	13	13	19	14	510	427	373	144	226	118	0	0	7	1	2	1	2	0	2	2	5	2	24	27	9	29	8	39	3	2
PCCB::intron	protein_coding	187	49	81	105	33	7	4	0	7	7	0	0	0	2	0	0	0	0	16	30	24	22	276	235	185	69	72	42	1	3	3	0	6	0	0	0	2	3	4	1	23	12	4	44	7	41	1	5
STAG1::intron	nonsense_mediated_decay	4885	1089	1839	1140	410	27	26	3	35	25	1	4	4	18	0	3	3	0	114	213	190	189	2330	1804	1516	639	914	408	7	1	37	2	6	4	1	4	4	4	13	15	103	94	40	175	47	208	10	5
IL20RB::intron	nonsense_mediated_decay	237	68	86	25	10	0	3	0	2	2	0	0	0	0	0	0	0	1	0	10	4	4	100	63	50	31	55	22	2	0	4	0	2	0	0	2	1	1	1	1	11	12	3	14	7	11	1	3
CEP70::intron	protein_coding	699	177	243	131	49	7	10	1	11	11	0	0	1	3	0	0	0	0	16	43	47	43	386	318	258	104	177	77	1	2	7	0	1	0	1	2	6	2	4	1	32	54	9	57	16	60	5	4
NMNAT3::intron	protein_coding	47	8	17	20	5	6	3	0	6	7	0	0	0	0	0	0	1	0	6	14	6	9	111	84	59	13	21	11	1	0	1	0	1	0	0	0	0	1	7	0	31	71	9	46	5	27	0	3
CLSTN2::intron	protein_coding	144	23	66	62	14	2	4	0	3	6	0	0	0	0	0	0	0	0	9	11	14	10	228	149	155	43	76	31	1	0	2	1	2	0	0	0	0	1	0	4	4	6	10	23	13	29	0	4
SLC25A36::exon	nonsense_mediated_decay	22	5	10	2	2	1	1	0	5	2	0	0	0	0	1	0	0	0	3	12	10	12	17	7	14	10	16	12	0	0	0	0	0	0	0	0	0	2	0	0	1	0	2	0	1	1	0	0
PXYLP1::exon	protein_coding	8	1	4	2	0	0	0	0	4	0	0	0	0	0	0	0	0	0	2	3	4	4	16	14	11	2	8	1	0	0	0	0	1	0	0	0	0	1	1	0	2	1	3	15	1	9	0	6
RASA2::intron	protein_coding	920	199	317	207	63	6	5	1	11	6	0	0	2	3	0	2	0	0	31	65	70	60	486	381	319	92	153	59	2	0	8	1	3	1	1	0	1	1	2	1	50	41	16	64	19	71	3	8
RNF7::exon	nonsense_mediated_decay	75	16	27	6	1	1	3	0	14	4	0	0	0	0	0	0	0	0	4	4	8	2	185	159	105	11	6	3	1	0	0	0	1	0	0	0	0	1	0	0	4	3	0	2	1	3	1	0
ATP1B3::exon	protein_coding	38	11	11	7	1	2	4	0	20	9	1	0	0	0	0	0	0	0	11	12	18	10	116	93	56	18	32	18	2	0	1	1	1	0	0	0	0	1	0	1	13	14	3	15	3	11	1	1
TFDP2::intron	protein_coding	1439	347	558	283	106	15	19	0	39	24	0	2	3	2	1	0	2	1	28	60	50	48	835	623	520	300	418	191	2	3	11	1	7	0	0	0	1	2	7	4	36	37	16	32	22	41	0	2
GK5::exon	nonsense_mediated_decay	157	46	60	38	9	1	2	0	5	11	1	0	0	0	0	0	0	0	6	17	12	8	71	64	54	21	30	18	0	0	1	0	0	1	0	0	2	1	3	1	2	5	2	6	6	5	1	2
XRN1::exon	protein_coding	133	29	42	31	17	5	5	0	14	11	2	0	0	4	1	0	0	0	21	40	31	36	54	49	41	24	27	13	1	0	5	0	1	0	0	0	5	2	0	1	8	7	3	17	6	12	0	3
XRN1::intron	protein_coding	1425	311	486	191	40	7	5	0	11	11	0	1	1	5	2	0	1	0	60	123	99	112	342	283	206	81	142	51	2	1	8	1	1	0	0	1	1	1	2	2	25	29	8	24	8	25	0	1
PLS1::exon	protein_coding	35	9	8	8	2	1	0	0	9	7	0	1	0	0	0	0	0	0	3	3	1	8	24	11	20	4	7	5	0	0	0	0	0	0	0	0	2	1	1	0	7	9	5	38	14	45	3	4
TRPC1::intron	protein_coding	1136	254	417	293	87	10	8	1	22	15	1	0	1	5	3	3	1	0	37	59	55	50	816	646	532	158	242	96	2	0	5	2	2	0	0	1	2	2	1	1	14	14	5	11	6	8	2	1
C3orf58::intron	protein_coding	177	35	59	55	19	0	1	1	1	5	0	0	0	0	0	0	0	0	3	9	5	10	128	96	85	10	27	11	0	1	0	0	1	0	0	0	0	1	0	0	2	1	0	3	1	0	0	1
PLOD2::exon	retained_intron	43	13	14	16	1	3	1	0	8	5	0	0	0	1	0	0	0	0	4	8	8	7	40	29	26	19	13	9	0	0	2	0	1	0	0	0	0	2	0	0	3	4	2	9	3	9	0	1
PLSCR4::intron	protein_coding	206	53	77	56	17	4	4	0	6	4	0	0	0	1	0	0	1	0	4	14	12	8	153	128	132	38	58	22	0	0	0	0	1	1	1	0	0	1	3	1	11	8	6	18	5	16	0	1
PLSCR2::intron	protein_coding	26	3	14	6	5	0	0	0	0	1	0	0	0	0	0	0	0	0	1	0	3	3	10	12	9	7	12	9	1	0	0	1	0	0	0	0	1	2	1	1	2	4	1	3	3	2	0	0
PLSCR1::exon	retained_intron	50	6	15	1	1	1	0	0	3	3	0	0	0	0	0	0	0	0	3	5	6	6	6	8	1	3	1	3	1	0	0	0	0	0	0	0	1	2	0	0	3	3	0	4	1	10	0	0
AGTR1::exon	protein_coding	0	0	1	0	0	0	0	0	1	1	0	0	0	0	0	0	0	0	0	0	0	0	1	2	4	0	1	0	0	0	0	0	0	0	0	0	0	1	0	0	0	0	0	0	0	1	0	0
HLTF::exon	protein_coding	235	56	83	32	17	8	9	0	29	21	0	0	1	0	1	1	0	0	13	40	31	38	64	59	49	10	18	8	2	2	3	1	1	0	0	0	11	3	2	1	10	9	2	9	3	10	0	0
HLTF::intron	protein_coding	1112	253	419	243	86	10	10	0	16	9	0	0	1	3	0	0	1	0	45	107	86	96	338	250	223	31	53	17	1	0	4	0	2	0	0	0	1	1	0	2	18	19	4	21	1	12	1	1
COMMD2::exon	retained_intron	105	21	21	9	2	1	1	1	7	4	0	0	0	1	0	0	1	0	9	10	15	10	80	56	45	26	53	22	2	1	2	1	0	0	1	0	1	2	0	0	0	5	2	11	1	10	0	0
RNF13::intron	protein_coding	1483	332	590	342	116	9	10	1	10	14	0	0	1	10	0	0	1	2	32	54	48	45	662	538	426	195	311	127	1	1	8	0	2	1	2	2	2	2	6	1	62	73	16	65	22	77	2	4
PFN2::exon	nonsense_mediated_decay	107	16	32	69	21	6	2	0	14	13	0	0	0	0	0	1	0	0	14	17	14	16	1565	1041	803	135	187	109	1	0	3	0	0	0	0	0	2	1	3	2	31	20	36	109	36	121	10	19
TSC22D2::intron	nonsense_mediated_decay	2172	497	851	199	49	11	7	1	8	9	1	2	4	2	0	1	0	1	24	43	44	37	389	305	294	121	184	80	3	2	6	1	1	2	0	0	2	2	3	0	29	35	10	43	4	40	1	2
SELENOT::exon	protein_coding	105	15	30	3	2	3	1	0	8	7	0	0	0	0	0	0	0	0	4	7	10	15	19	14	11	14	14	8	1	0	2	1	0	0	0	0	4	1	1	1	18	5	6	41	13	62	1	6
MED12L::exon	protein_coding	36	7	15	15	6	5	2	0	6	4	0	0	0	0	0	0	0	0	8	20	16	18	43	39	31	11	9	9	2	0	1	0	0	0	0	0	1	2	1	1	2	2	3	15	5	21	0	1
MED12L::intron	protein_coding	1254	303	442	547	164	19	33	1	76	50	0	4	3	2	1	2	6	5	75	145	108	126	1826	1456	1311	422	630	331	100	16	70	13	126	14	1	0	1	2	6	3	41	46	18	94	26	98	2	6
MBNL1::exon	retained_intron	223	45	66	47	15	5	3	0	15	20	0	0	4	0	0	0	3	0	33	44	50	48	365	253	211	102	122	69	1	0	1	1	1	0	1	1	19	13	5	4	27	31	23	107	25	148	8	12
ARHGEF26-AS1::intron	antisense	103	13	31	30	7	0	0	0	0	2	0	1	0	0	0	0	0	0	3	6	5	3	72	52	43	19	19	18	0	0	0	0	1	0	0	0	0	1	0	0	5	0	1	6	3	6	0	0
ARHGEF26::exon	retained_intron	6	2	2	4	2	0	0	0	2	3	0	0	0	0	0	0	0	0	2	3	2	2	7	11	6	12	16	8	1	1	2	0	0	1	0	0	0	1	0	0	2	4	3	14	1	8	1	2
PLCH1::intron	protein_coding	293	69	94	126	48	10	10	0	5	6	0	3	0	2	1	0	0	0	11	41	41	32	531	408	340	86	136	66	3	2	6	0	2	0	0	0	4	1	5	0	13	17	6	31	4	33	1	4
C3orf33::intron	protein_coding	299	65	109	50	19	1	3	0	2	2	0	0	0	0	0	0	1	0	5	5	12	7	57	42	29	26	44	15	1	0	1	0	1	0	0	0	1	2	0	2	2	4	0	7	1	5	0	0
SLC33A1::exon	protein_coding	307	63	108	33	8	2	0	0	13	7	0	0	0	0	0	0	0	0	9	15	17	10	133	81	64	10	16	4	1	0	1	0	1	0	0	0	0	1	0	0	9	5	2	3	0	8	0	0
SLC33A1::intron	protein_coding	983	241	355	53	19	0	2	0	9	3	0	0	0	0	0	0	0	0	10	15	15	7	66	45	54	16	25	10	2	2	1	0	1	0	0	0	0	1	0	0	4	8	0	5	0	4	0	0
SSR3::exon	protein_coding	220	54	78	47	9	4	6	1	20	21	0	1	0	1	0	0	3	0	7	24	28	25	30	20	20	44	72	27	3	0	2	0	4	0	0	0	13	5	1	1	17	13	8	17	5	17	1	1
CCNL1::intron	protein_coding	746	174	232	82	24	7	6	1	11	10	0	1	1	0	0	2	2	1	44	114	108	96	452	401	312	114	171	96	2	2	2	2	1	1	0	0	1	1	2	3	16	14	4	12	1	20	1	0
RSRC1::intron	protein_coding	3203	724	1138	723	213	13	24	2	34	38	1	4	8	21	5	5	0	3	69	107	89	88	2012	1500	1355	636	920	456	6	6	15	1	10	3	3	7	6	4	21	6	128	106	35	127	51	135	6	13
GFM1::exon	protein_coding	89	20	36	7	2	1	1	0	3	12	0	1	0	0	1	0	0	0	7	21	12	21	45	30	31	11	9	3	0	0	1	0	1	0	0	0	2	1	1	0	2	5	0	5	0	10	0	0
MFSD1::intron	protein_coding	156	40	52	26	6	0	3	0	3	2	0	1	0	0	0	0	0	0	7	25	14	16	45	46	27	10	13	6	0	0	0	0	0	0	0	0	0	1	0	0	1	1	2	2	1	6	0	0
IQCJ::intron	protein_coding	65	16	30	12	4	0	0	0	1	0	0	1	0	0	0	0	0	1	0	0	2	2	45	23	27	12	19	13	0	1	0	0	0	0	0	0	0	1	1	0	3	2	11	9	4	8	0	2
IFT80::exon	protein_coding	31	7	15	13	5	1	1	0	7	4	1	0	1	0	0	0	0	0	8	13	13	11	32	27	21	9	16	9	2	0	1	0	1	1	0	0	0	1	0	0	4	0	1	3	1	3	0	0
IFT80::intron	protein_coding	1292	294	443	163	70	12	6	1	9	5	0	0	2	2	1	0	0	1	31	67	50	54	363	266	221	149	233	103	7	0	21	1	18	6	0	0	2	4	3	2	21	20	5	26	10	39	0	2
SMC4::exon	protein_coding	512	128	196	31	11	6	10	1	48	49	1	0	1	0	1	0	2	0	63	136	120	133	211	165	110	56	83	28	6	1	6	2	11	0	0	0	3	1	1	0	5	5	1	21	1	22	0	3
KPNA4::exon	protein_coding	345	79	123	26	10	3	2	0	19	13	0	1	1	0	1	0	0	0	14	14	19	36	150	134	100	150	184	91	4	1	4	2	5	0	0	0	5	3	2	1	20	30	39	159	59	173	8	22
PPM1L::intron	protein_coding	936	193	326	384	102	12	17	2	21	21	1	1	2	5	1	0	4	2	17	56	49	32	855	635	637	112	159	100	4	0	8	1	4	2	0	0	4	3	11	6	52	54	17	116	41	139	1	5
NMD3::intron	protein_coding	457	98	194	100	29	2	3	0	6	3	1	1	0	0	1	0	1	1	18	45	38	44	180	133	108	37	40	16	1	0	2	0	0	1	0	0	0	1	1	0	9	8	3	12	0	7	0	1
WDR49::intron	protein_coding	710	147	253	21	5	2	2	0	1	1	1	1	1	2	0	0	1	0	2	8	3	5	36	21	22	36	33	25	1	0	2	0	2	1	1	0	4	3	0	3	1	1	2	7	4	8	0	0
PDCD10::intron	protein_coding	772	181	276	127	25	3	3	0	7	4	0	0	2	2	0	1	1	0	18	49	24	28	304	241	201	67	123	42	3	0	2	2	1	0	1	0	3	1	0	2	9	15	4	6	2	13	0	1
GOLIM4::exon	protein_coding	64	7	14	12	12	2	2	0	9	6	0	0	0	0	1	0	0	1	17	22	21	26	76	60	46	9	16	16	3	1	3	1	1	1	0	0	4	1	0	0	7	7	4	28	9	28	3	1
MECOM::intron	processed_transcript	3627	794	1235	1437	476	23	40	6	73	55	2	5	1	6	8	2	13	4	109	184	169	180	4171	3279	2874	860	1280	708	16	4	32	3	21	1	3	5	11	1	8	1	23	10	6	72	17	58	0	3
MYNN::exon	nonsense_mediated_decay	142	43	52	9	7	1	1	0	5	2	0	0	1	0	0	0	1	0	4	14	14	8	29	25	16	20	28	11	0	0	1	0	0	0	0	0	0	2	0	0	7	4	0	7	1	8	0	1
SEC62::exon	retained_intron	194	34	58	13	4	3	2	1	12	15	0	0	1	0	0	0	0	1	10	16	21	16	42	55	29	21	13	11	0	0	1	0	3	0	0	1	4	1	3	2	8	14	3	10	5	11	1	0
PHC3::exon	retained_intron	527	136	205	62	27	6	2	0	13	18	0	0	0	0	2	0	1	1	23	40	30	47	70	49	46	69	106	46	0	0	3	0	0	0	0	1	1	2	1	0	29	30	34	159	40	193	8	30
PRKCI::intron	retained_intron	503	126	171	129	36	13	22	0	29	24	0	1	0	1	0	0	0	0	26	56	34	37	182	123	110	63	99	42	1	2	10	0	1	0	0	0	1	1	1	1	23	18	5	26	10	21	1	1
SKIL::exon	protein_coding	175	26	64	37	10	4	2	0	11	16	0	1	3	0	0	0	1	0	19	25	23	22	120	115	88	68	106	47	2	1	4	0	0	0	0	0	10	2	1	0	1	2	1	3	4	1	0	0
TNIK::intron	protein_coding	886	179	328	444	129	12	17	0	19	25	0	3	3	1	1	0	1	0	40	81	101	72	1622	1344	1099	275	345	184	5	2	10	0	10	1	0	0	2	1	18	20	158	147	74	382	102	455	11	36
FNDC3B::exon	retained_intron	65	14	30	12	5	1	2	0	18	16	1	2	1	0	0	2	0	0	14	21	27	23	60	33	29	24	39	21	0	0	2	0	3	0	0	0	8	3	2	1	21	27	24	119	26	115	4	18
NCEH1::exon	protein_coding	30	2	6	4	0	0	1	0	3	3	0	0	0	0	0	0	0	0	0	0	2	4	45	27	35	5	5	2	1	0	0	0	0	0	0	0	0	3	2	0	4	9	8	23	7	34	3	1
NLGN1::exon	protein_coding	13	4	2	2	2	1	1	0	8	1	0	0	0	1	0	0	0	0	1	7	7	2	24	26	13	9	14	6	0	0	0	0	0	0	0	0	1	1	0	0	0	0	1	0	0	0	0	0
NLGN1::intron	protein_coding	3553	803	1195	1476	481	59	62	5	103	93	7	5	5	16	7	3	8	4	85	186	181	128	4293	3537	2995	424	643	327	12	5	34	4	24	6	0	3	6	3	5	0	4	5	7	24	8	19	0	1
NAALADL2::intron	nonsense_mediated_decay	283	61	101	65	26	1	6	0	4	2	0	0	0	2	0	0	0	0	6	10	10	4	243	155	146	57	85	42	1	1	0	1	0	1	0	0	0	1	7	5	39	29	13	40	26	46	2	5
TBL1XR1::exon	protein_coding	217	47	65	58	21	7	6	0	19	13	0	0	0	0	0	0	1	1	6	24	25	19	372	283	193	74	110	50	1	0	2	1	0	1	0	0	21	6	1	0	35	46	25	123	26	157	11	24
TBL1XR1::intron	protein_coding	1816	397	640	754	251	12	19	1	41	18	3	3	2	4	1	0	0	2	71	113	104	100	1984	1591	1307	422	569	247	5	7	18	0	8	2	1	2	1	1	29	17	309	276	103	433	149	434	10	41
KCNMB2-AS1::intron	antisense	446	123	183	84	30	5	9	0	25	14	0	0	0	0	4	0	0	3	8	15	21	15	361	294	285	170	263	157	4	0	5	1	3	0	0	2	2	3	18	8	88	108	35	168	64	192	6	12
ZMAT3::exon	protein_coding	319	63	142	26	7	1	1	0	17	9	0	1	1	0	0	0	0	0	8	16	10	13	43	24	25	185	246	137	2	1	0	1	1	0	0	0	4	3	0	1	14	12	11	46	19	45	1	6
ZMAT3::intron	protein_coding	302	58	77	37	5	1	1	0	3	3	1	0	0	2	0	0	0	0	5	8	10	10	80	79	58	89	131	57	0	0	4	2	0	0	0	2	3	4	1	0	7	2	0	9	3	14	0	0
GNB4::exon	protein_coding	79	19	29	8	4	1	0	0	6	6	0	0	0	0	0	1	0	0	9	9	21	16	101	84	57	19	25	12	1	0	1	0	1	0	0	1	11	4	0	0	0	0	0	0	1	1	0	0
FXR1::exon	protein_coding	251	49	85	19	6	2	1	0	15	15	0	0	1	0	1	0	2	0	7	29	26	12	33	31	20	32	63	24	1	1	2	0	3	0	0	0	5	1	0	2	6	6	5	14	3	20	1	0
MCCC1::intron	nonsense_mediated_decay	146	34	50	59	16	1	5	0	1	1	0	1	0	0	0	0	0	0	8	25	11	17	151	102	85	41	89	44	0	1	2	0	0	0	0	0	0	1	4	1	6	12	7	16	6	13	1	2
KLHL24::exon	protein_coding	256	60	72	18	3	1	4	0	14	10	0	1	0	0	1	0	0	1	5	16	10	5	61	51	45	26	38	18	2	0	2	0	1	0	0	1	6	2	1	0	3	8	6	8	9	13	0	4
YEATS2::intron	protein_coding	497	122	195	270	105	12	11	0	21	13	0	3	0	2	0	0	0	0	52	102	86	87	602	452	407	96	135	80	4	1	8	0	5	1	0	0	0	2	5	3	52	55	22	65	24	77	3	2
AP2M1::exon	retained_intron	4	3	3	4	0	2	1	0	13	9	0	0	1	0	0	0	0	0	7	16	13	22	50	28	17	9	22	9	1	1	4	0	2	1	0	0	1	1	16	7	134	150	325	2921	420	3386	131	205
PSMD2::exon	protein_coding	7	0	1	2	2	1	0	0	10	6	0	0	0	0	0	0	0	0	10	19	16	22	19	10	18	32	33	20	0	1	4	0	1	0	0	1	1	1	0	2	11	8	0	25	4	26	2	3
EPHB3::intron	protein_coding	0	0	0	1	2	0	1	0	1	0	0	0	0	0	0	0	0	0	1	2	1	1	14	18	12	3	2	2	1	0	3	0	1	0	0	0	0	1	4	1	11	6	18	59	27	45	0	2
MAP3K13::exon	nonsense_mediated_decay	3	0	1	1	0	0	0	0	2	0	0	0	0	0	0	0	0	0	0	1	2	4	3	1	2	1	0	0	0	0	0	0	0	0	0	0	1	1	0	0	0	1	0	6	0	4	0	0
MAP3K13::intron	nonsense_mediated_decay	822	182	287	121	43	11	4	0	13	14	1	2	0	0	0	1	0	0	16	36	15	26	361	315	272	165	241	96	3	0	4	0	0	1	0	0	3	1	3	0	34	29	12	66	22	58	2	5
TMEM41A::exon	protein_coding	5	2	7	1	2	0	0	0	2	0	0	0	0	0	1	0	0	0	2	5	5	4	11	12	13	24	23	19	0	0	1	0	0	0	0	0	0	1	1	0	5	7	5	24	6	25	0	3
SENP2::exon	protein_coding	27	6	13	11	3	0	2	0	6	8	0	0	0	0	0	0	0	0	4	8	10	9	18	22	15	49	58	28	0	0	1	0	2	0	0	0	4	1	1	1	6	8	7	42	4	34	0	1
IGF2BP2::exon	protein_coding	6	1	4	8	5	2	1	0	9	5	0	0	0	0	0	0	0	0	12	6	5	16	21	14	15	3	7	1	1	0	4	1	0	0	0	0	0	2	5	2	34	32	59	235	102	260	10	25
IGF2BP2::intron	protein_coding	1348	268	449	557	155	14	26	1	43	36	0	2	4	4	0	1	1	1	52	87	103	93	1111	883	768	599	801	360	10	5	32	1	15	3	0	4	2	2	37	30	447	471	247	835	352	904	36	109
TRA2B::exon	protein_coding	260	67	84	23	10	5	6	0	20	14	0	0	0	0	0	0	0	0	13	38	37	31	98	110	71	90	121	42	0	0	3	1	4	0	0	2	14	4	0	1	8	10	1	23	0	26	2	1
DNAJB11::intron	protein_coding	128	25	54	15	2	2	1	0	0	0	0	0	0	1	0	0	0	0	23	24	21	16	50	34	26	48	69	34	0	0	0	0	0	0	0	0	0	1	0	0	6	3	0	2	1	8	0	0
EIF4A2::intron	retained_intron	189	51	76	55	23	156	182	1	277	175	1	2	0	3	18	0	16	0	268	286	287	293	428	287	292	116	200	93	40	8	61	8	48	9	0	4	7	2	40	31	99	108	62	76	71	104	1	10
LPP::intron	protein_coding	792	167	257	343	106	13	23	0	36	29	1	2	1	4	1	0	2	0	38	52	43	39	1183	925	788	451	606	307	7	0	11	0	4	2	0	1	5	2	49	22	315	301	91	403	126	439	17	46
CCDC50::intron	protein_coding	278	68	94	65	17	2	3	0	5	4	1	0	1	0	0	0	0	0	14	26	22	32	146	110	90	79	103	48	0	0	1	1	1	0	0	0	0	2	8	2	25	21	2	23	8	15	0	1
MB21D2::intron	protein_coding	190	57	65	92	24	1	4	0	3	2	0	0	0	1	1	0	0	0	5	12	10	4	421	326	270	90	127	57	5	3	1	0	3	0	1	0	0	1	3	1	24	30	10	67	14	61	1	3
OPA1::exon	retained_intron	87	20	19	19	4	4	1	0	11	11	0	0	0	2	0	0	0	0	11	17	17	23	135	94	82	21	33	22	0	0	3	1	2	0	0	0	0	1	0	0	9	8	8	20	6	21	0	3
ATP13A3::exon	retained_intron	181	35	75	29	2	0	2	0	4	7	0	1	1	0	0	0	2	0	15	23	20	33	82	63	52	32	56	15	0	0	3	1	2	0	0	3	5	1	1	1	16	17	8	35	10	47	5	4
ACAP2::exon	retained_intron	164	40	60	17	5	2	1	0	9	7	1	2	1	0	0	0	0	0	14	11	19	11	58	41	51	33	48	17	0	0	3	1	0	0	0	0	7	1	0	0	10	12	4	21	7	28	0	2
PPP1R2::exon	protein_coding	42	11	4	11	3	0	1	0	2	1	0	0	0	0	0	0	0	0	2	7	5	3	13	11	10	4	3	3	0	0	2	1	1	0	0	1	2	4	0	0	3	2	2	19	3	8	1	4
TFRC::exon	protein_coding	113	28	51	24	5	5	2	0	10	14	0	0	0	1	1	0	0	0	10	26	21	26	204	145	134	61	70	39	2	0	5	0	3	0	0	2	3	2	2	0	27	46	32	173	28	204	10	17
UBXN7::exon	retained_intron	380	81	131	65	17	5	5	0	14	18	0	0	3	0	0	0	0	0	7	16	16	24	97	84	68	97	161	77	2	1	2	0	2	1	0	1	10	4	5	0	27	22	14	88	25	90	5	10
NCBP2::intron	nonsense_mediated_decay	32	6	10	5	5	0	0	0	0	0	0	0	0	0	0	0	0	0	3	11	7	12	15	11	10	5	10	4	1	0	0	0	1	0	0	0	0	1	0	2	5	2	2	3	1	2	0	1
PIGZ::intron	protein_coding	14	1	2	3	2	0	0	0	2	0	0	0	0	0	0	0	0	0	1	3	2	0	33	24	16	6	4	1	1	0	0	0	0	0	0	0	0	1	0	1	5	1	3	17	6	19	1	2
DLG1::exon	protein_coding	67	12	16	15	3	1	3	1	7	6	0	0	0	0	1	0	1	0	8	24	20	17	30	17	16	9	9	3	0	2	1	0	2	0	0	0	2	3	0	0	15	13	6	26	6	32	2	3
DLG1::intron	protein_coding	2786	611	981	630	190	16	14	2	20	30	1	1	3	12	3	4	6	3	85	148	148	118	1405	1104	907	398	597	240	3	3	29	2	7	4	1	4	4	2	15	2	136	146	32	118	30	138	2	12
FYTTD1::exon	protein_coding	147	29	43	12	4	0	2	0	6	8	0	1	0	0	0	0	0	0	4	11	10	14	26	17	15	24	40	18	0	0	1	0	0	0	0	0	9	5	0	0	7	12	6	32	8	36	0	2
PCGF3::exon	protein_coding	4	0	1	3	0	1	1	0	2	2	0	0	0	0	0	0	0	0	3	7	6	8	16	14	19	3	3	0	0	0	1	0	0	0	0	0	0	1	0	0	3	1	4	31	8	31	5	5
PCGF3::intron	protein_coding	48	12	12	60	24	2	6	0	4	8	0	0	0	0	0	0	2	0	19	28	28	18	2009	1448	1341	115	180	92	2	3	11	1	3	1	1	0	2	1	12	11	123	129	104	551	169	575	24	48
GAK::intron	protein_coding	126	14	52	105	37	9	14	0	16	23	0	1	4	0	2	0	0	0	42	75	58	59	1824	1357	1050	554	821	483	25	18	124	10	33	17	1	0	4	2	17	13	152	130	124	564	164	542	23	42
CTBP1::exon	protein_coding	10	1	2	14	4	2	2	1	10	5	0	0	0	0	0	0	0	0	11	15	15	9	92	65	46	29	36	22	0	2	5	1	2	1	0	0	3	3	0	3	28	28	66	292	85	346	14	46
CTBP1::intron	protein_coding	40	11	12	68	35	4	4	3	13	12	0	0	0	0	0	0	2	0	22	48	38	33	855	675	570	283	437	224	22	22	134	5	23	17	0	0	2	1	25	15	227	188	209	1028	313	1114	44	94
MAEA::exon	nonsense_mediated_decay	5	0	2	5	0	1	0	0	3	3	0	0	0	0	0	0	0	0	0	6	15	9	170	120	102	9	12	7	0	0	0	0	3	0	0	0	2	1	0	0	6	3	5	15	0	22	1	1
SLBP::exon	protein_coding	42	8	13	6	7	2	0	1	18	7	0	1	0	1	0	0	1	0	9	11	24	21	174	115	87	18	24	16	0	0	2	0	1	1	1	1	8	4	0	0	6	8	3	20	4	18	0	0
TACC3::intron	retained_intron	39	11	22	42	11	0	3	0	6	7	0	0	0	0	0	0	0	0	28	45	41	47	396	278	236	115	171	87	15	12	38	6	21	4	0	1	1	1	7	4	39	28	23	141	34	153	5	14
NSD2::intron	protein_coding	712	158	233	422	143	20	23	3	54	38	0	0	1	0	5	1	3	0	113	187	146	156	1463	1091	970	1127	1584	716	17	14	44	11	22	6	1	3	6	1	12	9	92	80	32	157	44	159	7	7
NELFA::intron	protein_coding	274	42	103	93	32	2	3	1	9	9	0	0	0	0	0	0	0	0	10	29	18	20	278	188	174	156	221	96	9	3	20	0	6	2	2	1	3	2	2	2	93	73	117	464	186	573	15	33
POLN::intron	protein_coding	818	139	250	145	45	5	6	1	5	4	0	1	0	1	1	1	1	0	18	38	40	45	406	305	243	278	400	243	6	13	46	4	14	6	2	0	6	3	4	2	46	23	16	99	35	116	5	9
MXD4::intron	protein_coding	15	4	6	14	5	1	2	0	2	0	0	0	2	0	0	0	2	0	6	11	13	11	377	291	254	107	169	83	8	12	58	1	10	8	0	0	0	1	4	1	28	11	9	17	6	19	0	4
ADD1::intron	protein_coding	250	53	86	108	42	9	5	1	12	8	0	0	0	0	0	0	0	0	35	69	62	56	794	657	507	472	676	357	7	6	20	4	10	0	0	0	1	6	2	1	49	50	14	76	18	68	3	6
NOP14-AS1::intron	antisense	6	2	3	3	2	1	0	0	2	1	0	0	0	0	0	0	0	0	6	2	3	5	16	14	16	6	14	3	1	1	12	0	2	0	0	0	0	1	1	0	2	4	2	7	2	4	0	2
GRK4::intron	protein_coding	110	17	36	51	17	1	3	0	9	9	0	0	0	0	0	0	0	0	9	9	11	19	104	81	81	70	125	48	1	1	5	0	1	0	0	0	2	1	0	1	7	15	1	21	6	23	0	1
HTT::intron	retained_intron	605	109	193	250	97	10	23	0	34	25	0	0	0	3	2	1	1	1	72	172	134	150	1161	811	639	223	359	172	5	3	18	6	9	6	1	0	6	3	10	7	63	70	17	75	28	89	5	6
RGS12::intron	retained_intron	82	20	28	54	15	2	6	0	8	9	0	0	0	0	1	0	0	0	7	22	17	8	416	305	250	81	112	52	3	2	15	0	0	2	1	0	1	1	3	6	66	68	78	318	110	325	13	24
TMEM128::exon	protein_coding	20	7	10	3	2	1	1	0	3	7	0	0	0	0	0	0	0	0	2	6	8	8	6	7	7	16	29	6	1	1	0	0	2	0	0	0	2	1	0	0	1	1	0	3	0	2	0	0
STX18::intron	protein_coding	1106	227	409	179	71	8	11	0	15	15	0	0	2	2	0	0	1	0	14	51	42	44	1006	818	684	470	688	255	2	1	9	1	2	1	2	0	0	1	3	5	52	40	17	71	26	104	3	8
STX18-AS1::intron	antisense	462	101	151	301	99	16	19	0	29	25	0	1	0	0	3	0	1	0	33	39	49	36	1198	884	778	205	290	145	9	3	15	4	6	1	0	1	0	4	8	12	109	102	82	323	104	328	10	34
JAKMIP1::intron	protein_coding	52	13	24	37	14	6	7	1	4	4	0	0	0	0	0	0	0	0	8	9	10	8	533	356	331	30	52	32	1	0	1	1	2	1	0	0	1	1	2	0	8	6	13	26	12	30	0	7
PPP2R2C::intron	retained_intron	31	6	21	27	3	1	8	0	8	11	0	0	0	0	0	0	0	0	3	6	8	7	186	141	120	39	45	31	2	1	4	1	1	1	0	0	0	1	10	11	137	108	91	395	111	461	19	41
MRFAP1::exon	retained_intron	63	14	28	15	2	3	2	0	29	29	0	0	0	0	0	0	1	0	21	38	21	57	60	49	56	50	76	49	7	1	6	1	1	1	0	0	13	5	1	3	7	6	2	19	2	13	0	4
AC093323.1::exon	nonsense_mediated_decay	12	0	2	7	2	0	1	0	2	3	0	1	0	0	0	0	0	0	7	5	3	8	35	30	19	25	40	25	2	0	1	0	0	1	0	0	2	1	0	0	2	0	3	0	0	2	0	0
KIAA0232::intron	protein_coding	788	178	282	180	57	2	9	0	19	11	0	0	0	2	3	0	0	0	27	49	38	39	537	457	370	286	439	186	0	3	9	3	4	2	0	0	0	1	13	5	62	77	25	110	28	100	2	15
TADA2B::exon	protein_coding	9	3	5	4	1	0	0	0	1	1	0	0	0	0	0	0	1	0	6	3	7	3	23	18	15	1	7	3	1	0	0	0	2	0	0	0	1	1	1	0	3	5	5	12	1	10	0	2
ACOX3::intron	protein_coding	102	14	41	51	16	4	1	0	7	6	0	0	0	0	0	0	0	0	7	20	18	15	475	331	264	100	186	81	3	4	23	1	1	2	0	0	0	3	5	6	32	25	25	75	25	69	3	11
TRMT44::exon	protein_coding	4	0	1	1	1	0	0	0	1	0	0	0	0	0	0	0	0	0	2	1	4	5	10	9	9	2	3	1	1	0	0	0	0	1	0	0	0	2	0	0	0	1	0	3	0	6	0	0
RAB28::intron	protein_coding	1551	349	544	304	74	16	10	2	23	18	0	4	7	9	2	2	3	1	46	84	75	57	956	702	639	405	613	282	3	3	12	2	3	3	0	8	11	9	8	0	68	40	16	54	14	67	3	10
CPEB2::exon	protein_coding	37	11	15	14	6	1	0	0	5	4	0	0	0	1	0	0	0	0	1	4	8	5	39	26	20	34	52	24	0	0	1	0	0	0	0	1	3	2	0	0	0	2	4	8	1	9	0	1
FBXL5::intron	retained_intron	1009	208	372	121	28	5	0	0	6	6	0	0	1	2	0	1	0	0	22	41	42	37	184	165	146	81	130	61	1	0	5	0	1	0	1	0	6	3	1	3	10	10	7	22	4	18	0	3
PROM1::intron	nonsense_mediated_decay	62	11	18	6	5	1	0	0	1	0	0	0	0	0	0	0	0	0	2	1	3	1	32	28	20	13	16	9	0	0	0	0	0	0	0	0	0	1	1	0	20	13	9	23	6	26	2	1
QDPR::intron	protein_coding	28	2	12	21	9	0	0	0	0	3	0	0	0	0	0	0	0	0	4	6	5	2	90	53	57	11	27	14	1	0	1	0	1	0	0	0	0	1	1	1	5	2	2	5	0	8	0	2
MED28::exon	nonsense_mediated_decay	336	58	121	91	33	7	10	0	16	20	0	0	2	1	0	0	0	0	18	34	24	42	601	378	330	83	116	45	3	1	4	2	4	1	0	2	6	2	4	4	18	20	17	68	16	82	1	8
NCAPG::intron	nonsense_mediated_decay	1271	288	462	169	43	8	7	0	13	8	0	0	0	3	0	1	1	1	66	180	157	133	240	210	201	36	61	29	1	2	2	1	2	0	0	0	3	1	3	0	8	10	1	10	2	14	1	2
SLIT2::intron	protein_coding	14288	3253	5250	5548	1675	118	118	11	203	186	9	9	13	53	15	20	10	8	442	922	825	830	17750	13713	11509	2488	3774	2123	35	20	83	14	54	12	4	5	7	2	0	0	10	9	1	26	4	19	1	0
DHX15::exon	protein_coding	132	25	42	20	6	7	5	0	21	19	0	0	0	0	0	0	1	0	22	27	38	45	82	62	51	33	65	29	0	0	3	0	5	1	0	0	10	1	4	2	17	9	7	25	2	43	0	3
DHX15::intron	protein_coding	1199	268	425	257	78	9	12	0	7	13	1	1	0	2	0	0	0	0	49	114	81	91	453	380	286	98	124	53	2	1	2	0	9	1	0	0	3	2	2	2	34	39	8	21	11	29	0	2
PI4K2B::intron	protein_coding	165	29	51	36	9	0	1	0	3	4	0	0	0	0	0	0	0	0	11	20	15	16	50	54	49	13	30	8	2	0	3	1	0	0	0	0	0	1	1	1	4	1	1	8	1	3	1	0
ZCCHC4::intron	nonsense_mediated_decay	326	76	121	49	23	1	3	0	2	5	0	0	0	2	1	0	0	0	5	23	20	8	240	171	128	160	280	108	2	1	2	0	0	0	1	0	1	2	3	2	19	11	2	14	6	14	0	1
ANAPC4::intron	retained_intron	315	71	109	77	17	6	5	0	6	5	0	0	0	1	0	0	0	0	23	75	58	50	196	159	140	35	59	20	1	0	3	0	0	0	0	0	0	1	1	1	11	10	7	12	2	19	1	1
RBPJ::exon	protein_coding	160	33	67	67	14	5	5	0	12	12	0	1	1	0	0	0	0	0	11	22	22	36	137	81	61	36	57	19	5	0	5	0	0	0	0	0	8	4	2	1	28	32	33	102	34	112	9	11
RBPJ::intron	protein_coding	964	223	379	324	100	10	7	0	17	20	0	1	1	1	1	3	1	0	32	58	51	48	697	522	441	235	332	164	1	0	6	1	6	1	0	0	2	1	16	8	105	93	49	178	65	190	10	14
ARAP2::exon	protein_coding	13	1	3	6	2	0	0	0	2	2	0	1	0	0	0	0	0	0	1	6	9	2	7	4	6	4	0	2	1	0	0	0	0	2	0	0	0	1	1	0	0	4	0	0	0	1	0	0
KLF3::exon	protein_coding	45	9	13	10	6	2	3	0	7	6	0	0	0	0	0	0	2	0	4	4	10	12	63	37	28	26	37	14	0	0	1	0	1	0	0	0	2	1	0	1	9	16	22	84	28	81	3	20
RFC1::intron	processed_transcript	598	135	244	127	39	1	6	0	3	12	0	0	0	0	0	0	1	0	32	61	46	55	305	215	202	116	147	55	0	0	4	2	1	0	0	1	2	4	2	0	20	9	3	22	3	16	1	1
SMIM14::intron	protein_coding	144	27	58	41	23	1	1	0	2	4	0	0	0	1	0	0	0	0	5	3	6	5	43	29	24	33	38	22	0	0	1	0	1	0	0	1	0	1	1	3	11	9	3	10	3	6	0	1
UBE2K::exon	protein_coding	415	104	157	49	14	8	5	0	10	7	0	2	1	0	1	0	0	0	18	34	29	27	431	297	276	68	98	56	1	0	3	4	2	0	0	0	3	2	4	0	25	37	16	95	23	117	3	20
UBE2K::intron	protein_coding	2358	558	860	584	204	13	12	2	16	34	0	0	2	2	4	0	1	2	46	78	53	75	1119	790	698	209	315	126	8	10	37	9	16	4	0	1	4	1	17	4	143	145	67	334	99	332	14	29
APBB2::intron	protein_coding	444	87	152	212	75	12	9	0	16	15	0	1	1	1	4	0	3	0	22	33	32	30	1087	815	621	220	332	138	6	5	10	1	6	2	2	2	4	1	37	14	264	371	70	374	103	445	13	40
LIMCH1::exon	processed_transcript	3	1	3	0	1	0	0	0	0	2	0	0	0	0	0	0	0	0	0	0	2	4	9	8	7	0	0	2	0	0	1	0	0	0	0	0	1	1	0	0	2	2	1	3	1	2	0	1
LIMCH1::intron	processed_transcript	151	25	54	92	23	7	1	0	4	4	0	0	0	0	1	0	0	0	10	12	15	11	274	199	176	79	88	49	1	2	3	0	4	0	0	0	0	1	7	5	29	39	15	75	21	79	2	4
TMEM33::exon	protein_coding	643	144	225	63	25	4	6	1	32	16	0	1	0	2	0	1	2	1	25	29	39	37	247	185	174	94	140	74	3	1	6	3	5	1	1	0	21	7	3	2	16	19	10	51	12	53	1	10
SLC30A9::exon	protein_coding	127	35	51	20	9	4	3	0	20	11	0	0	0	0	0	0	0	0	12	25	18	15	57	64	27	42	64	28	0	2	3	1	2	0	0	0	3	1	0	0	6	3	2	6	4	10	0	1
BEND4::exon	protein_coding	66	17	36	16	5	1	3	0	5	8	0	0	0	0	1	0	0	0	10	3	5	8	18	9	13	4	7	5	1	1	1	0	1	0	0	1	10	4	0	0	0	0	0	0	1	0	0	0
KCTD8::intron	protein_coding	119	27	50	59	22	0	2	1	0	2	0	0	0	0	0	0	0	0	4	7	7	7	104	75	80	19	27	13	2	0	1	1	0	0	0	0	1	2	1	2	1	5	2	4	4	8	0	0
SLAIN2::intron	protein_coding	464	93	176	85	23	7	1	0	7	5	0	1	0	2	0	0	0	0	9	29	15	14	366	278	230	135	231	88	3	1	3	1	3	1	0	0	4	2	1	0	28	31	6	37	9	52	2	5
FRYL::intron	processed_transcript	1096	231	385	130	52	5	5	0	8	9	0	0	0	2	1	1	2	0	8	17	19	12	382	330	262	117	145	70	0	1	8	0	3	1	1	1	0	2	5	0	67	58	13	85	18	96	1	9
OCIAD1::exon	protein_coding	55	17	21	13	2	1	3	0	15	6	0	0	1	0	0	0	0	0	16	14	12	10	245	185	168	86	101	47	0	0	1	0	0	0	0	0	3	1	2	1	27	25	20	49	18	48	1	5
OCIAD1::intron	protein_coding	1043	232	376	125	30	6	2	0	8	9	0	0	2	0	0	1	0	0	29	55	46	59	189	163	134	110	143	74	2	0	5	1	1	0	0	0	2	1	2	1	27	20	8	36	16	36	2	6
DCUN1D4::intron	protein_coding	1113	204	386	227	79	1	10	0	24	21	1	1	0	2	1	0	1	1	44	90	75	67	1336	979	901	331	495	235	2	1	6	1	3	2	0	0	1	1	5	5	67	37	8	38	8	59	1	2
SPATA18::intron	protein_coding	113	33	36	14	5	2	0	0	1	3	0	0	0	0	0	1	0	0	8	9	14	10	139	104	83	346	514	225	1	0	0	0	0	0	0	0	2	2	1	1	1	2	1	2	0	2	0	0
USP46::exon	protein_coding	130	26	35	18	7	1	2	0	4	5	0	0	0	0	1	0	0	0	3	9	8	14	48	38	29	34	54	15	0	0	2	1	0	0	1	0	0	1	2	2	7	3	5	31	9	30	1	2
USP46::intron	protein_coding	142	38	58	88	24	2	0	0	3	3	0	1	0	0	1	0	1	0	9	15	8	13	249	261	167	59	78	42	1	0	3	0	0	1	0	0	0	1	4	3	29	16	10	59	14	60	0	1
ERVMER34-1::exon	protein_coding	1	0	0	0	1	0	0	0	0	0	0	0	0	0	0	0	0	0	0	0	0	0	1	0	2	0	0	0	0	0	0	0	0	0	0	0	0	1	0	0	8	7	4	76	18	84	2	7
SCFD2::intron	protein_coding	2010	471	713	547	193	17	19	3	33	23	1	2	0	4	5	2	3	0	39	79	68	74	1662	1259	1141	393	531	240	5	6	10	3	4	3	0	3	7	3	22	3	104	87	57	279	58	300	10	12
FIP1L1::intron	retained_intron	1637	317	529	247	60	8	9	0	17	14	0	2	4	6	3	0	0	1	45	93	95	61	563	454	409	195	252	128	1	0	5	0	2	1	2	0	0	1	3	4	33	39	12	35	19	53	1	2
CHIC2::intron	protein_coding	1315	310	502	103	33	4	8	1	6	5	0	0	1	4	1	1	1	0	10	30	30	29	202	152	138	115	152	60	0	0	4	0	0	1	1	1	1	1	0	0	10	16	5	9	6	12	0	1
KIT::exon	protein_coding	7	2	6	1	0	0	0	0	7	5	0	0	0	0	0	0	0	0	2	3	4	3	15	15	10	3	8	4	0	1	1	0	0	0	0	0	0	1	0	0	0	0	0	0	0	1	0	0
CEP135::exon	retained_intron	71	20	25	9	3	1	1	0	4	5	1	0	0	0	0	0	0	0	12	32	17	27	32	25	23	8	12	7	0	0	0	1	1	0	0	1	1	2	0	0	1	2	3	4	2	7	0	0
AASDH::exon	retained_intron	49	20	23	9	3	1	0	0	4	1	0	0	0	0	0	0	0	0	6	6	6	10	11	10	4	13	5	4	0	0	0	0	1	0	0	0	2	2	1	0	0	1	1	0	1	0	0	0
AASDH::intron	retained_intron	765	171	265	99	30	3	5	0	4	9	0	1	1	1	0	0	0	0	11	36	19	43	200	156	136	35	40	17	0	0	3	0	3	1	0	0	1	1	1	0	11	7	3	6	3	7	0	0
PAICS::exon	protein_coding	201	54	63	34	6	5	9	2	46	45	0	0	1	0	0	0	2	1	29	26	40	39	99	88	87	8	24	9	6	1	7	1	4	2	0	0	4	6	4	1	67	77	79	545	105	563	28	49
REST::intron	processed_transcript	485	121	208	132	46	5	6	1	18	12	0	1	0	0	2	0	1	1	22	29	30	46	320	234	214	187	240	118	2	3	13	1	9	2	0	0	12	1	3	0	16	14	10	45	14	52	3	5
ADGRL3::exon	protein_coding	16	1	5	7	2	3	0	0	3	0	0	1	0	0	1	0	1	0	4	5	8	11	34	33	23	2	10	5	0	0	2	0	0	0	0	0	1	1	0	0	0	0	0	0	0	0	0	0
ADGRL3::intron	protein_coding	1861	381	637	859	270	28	35	1	46	33	1	5	5	13	2	4	5	0	59	128	120	92	2710	2119	1922	335	480	265	12	3	25	2	16	6	0	0	2	2	1	2	7	4	9	14	9	19	1	2
CENPC::intron	retained_intron	2014	466	727	137	27	7	11	0	5	4	0	2	1	2	1	1	1	0	40	84	61	52	403	329	276	156	246	124	3	0	7	2	2	0	1	4	9	10	3	1	16	5	0	14	3	21	0	1
UBA6::exon	protein_coding	186	39	79	31	10	2	4	0	20	10	0	0	0	0	1	0	0	0	11	26	22	24	88	67	47	38	80	40	0	0	2	0	2	0	0	0	4	5	0	0	9	14	4	27	6	23	3	3
UBA6::intron	protein_coding	1112	212	412	134	49	15	4	0	11	12	0	0	0	1	2	1	0	0	41	105	83	75	333	235	204	134	206	98	1	3	6	1	2	0	0	7	17	2	3	1	20	42	6	31	6	33	0	2
UBA6-AS1::intron	antisense	840	192	301	199	78	17	12	0	11	21	1	2	3	1	2	0	0	1	29	51	47	42	554	497	422	105	177	91	2	0	10	5	0	1	1	0	2	1	3	3	39	34	14	68	22	54	3	6
YTHDC1::exon	protein_coding	161	36	44	34	12	1	4	0	18	14	0	0	0	0	1	0	0	0	22	26	42	16	76	61	46	100	144	72	0	0	2	0	0	0	0	0	9	5	0	1	10	8	7	43	11	30	1	6
RUFY3::intron	protein_coding	589	134	202	174	62	7	4	0	8	4	1	0	0	1	2	0	0	0	11	27	28	23	363	291	277	200	267	128	1	1	16	0	3	0	0	0	0	1	4	4	40	33	9	29	9	35	0	3
MOB1B::exon	protein_coding	287	61	100	21	10	0	2	1	14	6	0	0	1	1	1	0	1	1	7	13	11	17	52	37	44	100	100	55	0	0	4	0	0	0	0	1	4	3	0	3	9	8	8	19	9	22	2	2
MOB1B::intron	protein_coding	522	110	193	114	52	4	5	0	5	11	0	0	1	2	0	0	2	0	7	22	25	20	182	162	124	101	144	71	1	2	6	0	1	0	0	0	0	1	2	2	28	27	9	51	12	55	4	4
DCK::exon	protein_coding	87	21	21	14	5	0	1	0	7	8	0	0	0	1	0	0	0	0	12	8	15	12	30	14	22	8	13	4	0	0	0	0	1	0	0	0	6	2	0	0	7	6	6	39	17	45	0	4
DCK::intron	protein_coding	241	65	92	51	12	0	0	0	5	4	0	0	0	0	0	1	0	0	7	8	5	7	70	52	55	56	85	35	0	1	2	0	0	0	1	0	2	1	0	1	5	4	3	13	3	13	0	0
COX18::exon	processed_transcript	105	16	36	10	0	1	3	0	5	2	0	0	0	0	0	0	0	0	1	3	5	4	16	8	7	12	12	4	0	0	2	0	0	1	0	0	0	1	0	1	0	0	1	4	0	5	0	0
ANKRD17::exon	protein_coding	170	40	63	31	22	5	4	0	31	25	0	0	1	0	0	0	0	0	46	66	54	67	107	89	67	41	56	35	1	1	11	1	3	0	0	0	1	1	6	2	28	41	52	258	68	298	18	50
ANKRD17::intron	protein_coding	8910	2109	3288	1440	473	45	58	3	84	64	2	8	9	21	5	5	1	4	222	419	335	336	3780	2737	2345	602	922	407	10	7	42	3	15	7	1	3	16	8	30	18	211	206	44	235	66	270	6	16
RCHY1::intron	retained_intron	822	150	295	77	22	2	1	0	1	1	0	0	1	2	0	0	1	1	17	21	19	22	132	106	89	16	28	11	0	0	1	0	0	1	0	1	1	1	0	1	7	11	3	5	3	10	0	1
G3BP2::exon	protein_coding	237	50	91	39	13	5	5	0	24	16	0	0	1	0	1	0	1	0	20	23	38	31	71	47	35	166	218	115	2	0	4	0	5	1	0	0	12	6	4	0	9	11	4	33	3	35	3	6
USO1::exon	protein_coding	81	22	24	13	5	2	5	0	14	16	0	0	0	1	0	0	0	0	12	25	21	21	33	22	23	11	19	12	2	0	3	0	3	0	1	0	3	2	1	3	6	5	1	5	2	2	0	1
SDAD1::exon	protein_coding	31	6	9	7	7	2	1	0	6	8	0	0	0	0	0	0	0	0	12	13	19	17	38	24	11	6	15	5	2	0	2	0	1	0	0	0	0	4	0	0	3	9	7	35	5	49	2	6
STBD1::exon	protein_coding	0	1	1	0	0	0	0	0	1	1	0	0	0	0	0	0	0	0	0	1	0	1	5	1	8	2	2	2	0	0	0	0	0	0	0	0	1	1	0	0	2	1	1	1	1	2	0	0
SEPT11::exon	protein_coding	84	13	23	64	17	1	3	1	13	23	0	0	0	1	0	0	0	0	11	23	27	18	550	407	316	104	160	84	2	1	1	2	2	2	0	0	1	2	6	4	31	28	43	217	30	263	13	36
CCNI::exon	protein_coding	177	45	55	33	16	7	15	0	52	27	1	2	0	0	1	1	1	0	15	35	24	38	201	186	133	112	198	88	4	2	3	2	1	1	0	0	9	3	6	8	101	126	309	731	348	742	34	123
CCNG2::intron	protein_coding	658	170	251	45	16	4	10	0	17	6	0	0	4	2	1	0	2	0	7	32	25	28	488	315	274	148	226	109	1	3	7	2	2	1	1	3	9	4	1	0	22	19	17	30	12	23	1	4
CXCL13::intron	protein_coding	59	8	19	9	2	0	1	0	2	2	0	0	0	0	0	0	0	0	0	0	0	2	33	23	21	10	21	13	0	0	0	1	0	0	1	1	2	1	0	1	3	1	0	5	2	6	0	1
FRAS1::intron	protein_coding	956	212	338	498	140	14	17	0	33	34	1	3	3	3	1	1	3	2	59	93	84	88	1694	1323	1242	234	353	191	5	2	15	1	11	1	2	1	2	1	20	15	192	292	79	423	91	478	16	42
BMP2K::intron	retained_intron	831	158	306	191	54	4	8	0	12	7	0	0	0	6	1	2	0	1	19	42	32	35	561	458	389	143	205	91	1	3	3	1	1	1	0	0	2	1	5	0	41	40	12	29	10	47	0	2
PAQR3::intron	nonsense_mediated_decay	419	105	143	30	14	4	3	0	10	14	1	0	0	0	0	0	1	1	10	16	28	19	213	156	138	84	96	52	1	0	0	3	3	0	0	1	6	1	2	0	7	13	10	43	20	54	1	3
HNRNPD::exon	protein_coding	13630	2920	4381	40	12	8	10	0	39	26	0	0	1	2	2	1	1	0	43	44	88	65	203	136	137	12	17	13	5	1	8	0	7	0	0	1	5	1	3	2	38	31	32	276	33	325	16	28
HNRNPD::intron	protein_coding	1565	363	573	195	62	12	14	0	21	17	0	3	1	1	1	1	3	1	47	103	109	120	823	628	573	92	132	56	2	1	5	1	5	0	0	0	4	1	2	2	34	44	26	124	39	139	6	6
ENOPH1::exon	protein_coding	68	6	23	3	0	1	1	0	5	6	0	0	0	2	1	0	0	1	10	14	10	14	25	17	22	11	13	4	0	0	0	0	1	0	0	0	3	3	0	0	10	11	3	53	15	57	4	7
SCD5::exon	protein_coding	4	1	0	2	2	0	1	0	6	2	0	0	0	0	0	0	0	0	1	1	0	3	62	47	46	2	4	1	0	0	1	0	0	0	0	0	0	1	0	1	3	5	5	23	3	34	0	3
THAP9-AS1::intron	antisense	480	103	170	115	35	51	90	0	103	53	1	0	0	0	0	0	1	0	42	90	74	71	122	109	91	35	44	19	8	3	11	1	6	1	0	0	3	1	0	0	8	9	0	5	3	11	0	0
LIN54::exon	nonsense_mediated_decay	223	44	82	16	2	5	1	0	8	3	0	0	0	0	0	0	0	0	15	14	12	25	36	22	24	14	27	9	2	1	1	2	1	0	0	0	12	2	1	0	3	5	3	13	2	4	0	0
LIN54::intron	nonsense_mediated_decay	1615	361	579	138	57	2	3	2	4	9	0	0	0	2	0	1	2	0	34	50	44	42	287	216	209	95	146	56	0	0	4	1	0	1	0	0	0	1	2	2	12	14	6	33	10	31	2	4
AC079160.1::intron	lincRNA	722	179	258	230	73	17	17	0	31	20	1	4	1	1	0	0	1	0	13	33	34	26	1068	764	663	241	366	190	1	1	5	0	5	1	4	0	4	1	1	2	6	5	2	11	4	14	0	2
WDFY3::intron	retained_intron	2116	485	744	476	135	17	24	1	34	31	3	3	0	14	0	4	2	1	85	190	151	160	1238	995	791	409	559	228	4	0	16	0	11	1	0	0	4	1	11	4	65	68	20	67	21	82	2	5
PTPN13::exon	protein_coding	29	12	13	19	11	5	3	1	25	11	0	1	0	0	1	0	0	0	19	36	32	35	100	77	58	9	23	3	2	3	5	0	1	0	0	0	0	2	0	1	4	1	2	4	1	4	0	0
PTPN13::intron	protein_coding	1280	255	426	380	154	17	15	1	28	27	1	3	1	3	1	2	0	2	65	161	166	113	1371	1151	891	121	204	79	2	0	11	4	0	1	3	2	1	2	2	3	34	30	11	29	17	35	1	3
KLHL8::exon	nonsense_mediated_decay	89	12	27	15	9	1	3	0	9	5	0	0	0	1	0	0	0	0	11	19	23	20	41	35	19	9	12	5	0	0	1	1	1	0	0	0	0	1	1	0	2	6	0	2	1	9	0	0
PPM1K::exon	protein_coding	99	16	30	36	16	0	1	0	10	7	0	0	0	0	0	0	0	0	7	13	13	15	81	62	43	7	16	8	1	2	0	0	1	0	0	1	3	1	0	0	2	1	1	0	2	2	0	0
FAM13A::intron	protein_coding	2043	470	729	498	193	19	16	1	32	32	1	5	2	3	0	2	2	0	59	110	96	91	1360	1037	938	403	554	280	4	3	15	4	12	6	1	2	7	3	14	6	88	82	22	121	40	153	9	7
CCSER1::intron	nonsense_mediated_decay	2391	567	942	695	237	27	23	2	33	56	1	5	4	13	3	3	4	0	36	101	88	85	2012	1639	1464	223	330	146	7	2	16	1	12	2	3	1	7	5	18	10	101	94	32	120	51	125	2	15
GRID2::intron	protein_coding	895	207	336	449	148	15	19	0	32	49	0	2	1	2	2	1	2	0	29	47	49	37	1162	871	795	111	142	76	1	1	13	1	5	0	2	2	4	1	4	2	19	6	18	29	21	28	2	5
SMARCAD1::exon	protein_coding	133	32	52	14	6	2	4	2	7	9	1	2	0	0	0	3	1	0	21	34	34	42	190	141	117	50	83	51	0	0	4	0	1	1	0	0	2	1	2	1	6	7	10	47	6	40	1	5
SMARCAD1::intron	protein_coding	1571	371	592	267	92	9	9	0	10	3	1	0	1	5	0	0	1	0	44	107	77	80	512	391	347	81	113	47	0	1	9	1	2	1	0	0	0	1	5	0	29	28	8	25	5	32	3	2
PDLIM5::exon	processed_transcript	56	11	21	11	6	4	2	0	11	9	0	1	0	0	0	0	2	0	7	11	9	7	69	52	36	10	9	3	2	0	1	0	2	0	0	0	7	1	6	1	44	40	39	79	40	110	4	23
PDLIM5::intron	processed_transcript	839	163	307	211	65	6	12	0	18	13	2	1	1	1	1	1	3	0	19	52	36	34	540	421	397	122	170	93	0	0	8	1	0	0	0	1	1	1	39	28	273	251	109	421	152	466	19	53
BMPR1B::intron	protein_coding	949	206	355	275	75	7	10	0	11	16	1	0	0	7	2	1	1	0	31	58	40	51	903	568	570	192	303	130	2	1	8	1	5	1	0	1	1	2	2	0	11	6	6	16	5	16	0	2
UNC5C::intron	protein_coding	911	187	321	314	91	5	7	0	16	14	1	4	2	1	0	0	2	0	21	45	39	22	967	762	635	82	124	75	1	3	7	0	3	1	0	1	2	1	0	1	4	2	2	8	5	11	0	0
STPG2::intron	protein_coding	232	60	83	100	17	1	0	0	10	11	0	0	1	0	0	1	0	1	3	11	13	8	244	196	179	61	76	42	0	1	3	0	1	0	0	2	1	2	3	2	10	22	4	19	16	19	2	6
TSPAN5::intron	protein_coding	344	60	111	174	50	9	11	0	16	8	0	0	0	0	2	0	0	0	16	30	22	31	1228	922	753	171	285	116	4	1	8	0	2	0	0	1	1	2	42	23	331	322	106	656	187	728	17	57
METAP1::exon	protein_coding	30	16	16	12	5	0	1	0	18	17	0	0	0	1	0	1	0	0	8	14	13	15	68	63	36	29	56	33	0	0	0	0	0	0	0	0	2	1	2	3	18	27	26	163	34	176	7	22
TRMT10A::exon	protein_coding	26	4	10	5	3	1	0	0	1	3	0	0	0	0	0	0	0	0	1	8	4	10	34	23	16	16	14	4	0	0	0	1	0	0	0	0	5	2	0	0	0	1	0	8	1	4	0	1
LAMTOR3::exon	processed_transcript	178	36	49	5	4	0	1	0	4	5	0	1	0	0	0	1	1	0	4	8	12	10	34	21	16	7	18	5	0	0	0	0	0	0	0	0	1	3	1	1	3	2	1	8	0	3	0	1
DNAJB14::exon	nonsense_mediated_decay	114	35	43	16	0	0	1	0	2	4	0	1	1	1	0	1	0	0	4	20	13	12	25	22	10	29	20	9	0	0	0	0	0	1	0	0	13	3	1	0	7	11	4	24	14	25	0	3
H2AFZ::exon	retained_intron	62	10	24	9	0	5	9	0	38	24	0	0	0	1	0	0	0	0	25	30	27	35	50	37	40	16	16	11	3	1	6	0	4	0	0	0	2	2	1	0	24	25	3	35	2	26	1	2
PPP3CA::exon	protein_coding	33	5	11	7	3	0	2	0	5	4	0	5	0	0	0	0	0	0	4	10	10	11	69	66	59	82	99	45	0	0	2	1	0	0	0	0	8	4	2	3	44	45	38	107	39	123	7	20
SLC39A8::exon	protein_coding	23	2	7	6	3	1	0	0	4	4	0	0	0	0	0	0	0	0	4	5	7	4	16	19	11	5	8	4	0	0	0	0	1	0	0	0	0	1	0	0	1	1	1	3	0	4	0	0
SLC39A8::intron	protein_coding	269	39	84	54	16	1	2	0	7	3	0	1	2	1	0	0	0	0	6	20	9	22	236	189	146	49	72	31	2	0	1	0	1	1	0	0	1	2	0	0	10	2	2	12	5	16	0	1
MANBA::intron	protein_coding	814	172	311	188	52	9	14	0	25	13	0	1	2	3	2	2	0	1	23	53	50	49	766	628	494	246	349	198	0	1	10	2	4	0	0	3	4	2	1	2	21	32	12	46	6	48	0	3
UBE2D3::exon	retained_intron	357	74	131	35	13	5	4	0	19	23	0	0	0	1	0	0	1	0	13	32	30	29	107	90	77	423	562	295	1	2	2	0	3	2	0	0	8	1	2	1	22	17	18	64	22	74	5	14
UBE2D3::intron	retained_intron	1728	382	589	265	83	2	15	0	16	20	1	0	3	7	2	1	0	0	44	88	81	70	1038	805	742	625	868	389	2	1	10	1	5	1	0	0	3	1	10	9	78	95	40	149	57	171	6	20
CISD2::exon	protein_coding	44	11	18	4	1	2	3	0	5	8	0	0	0	0	0	0	0	0	6	4	10	3	8	16	10	7	4	9	0	2	1	0	1	1	0	0	2	1	0	1	4	4	2	13	0	10	0	0
CENPE::intron	protein_coding	1685	360	567	192	46	6	9	1	12	13	0	3	2	7	0	5	1	1	59	146	139	120	495	394	338	267	340	168	3	1	12	0	2	2	1	0	3	4	5	0	14	11	4	29	6	37	1	1
TACR3::intron	protein_coding	30	9	15	5	2	0	0	0	0	1	0	0	0	0	0	0	0	0	0	4	1	3	14	13	5	7	9	7	0	0	0	0	0	0	0	0	1	1	0	0	1	2	6	4	1	2	0	0
TET2::exon	protein_coding	52	18	28	12	4	1	1	0	3	3	0	0	0	0	0	0	0	0	5	12	16	22	26	20	16	18	22	0	0	1	3	1	1	0	0	0	3	1	0	0	5	9	5	19	5	17	1	3
PPA2::intron	protein_coding	1468	310	512	354	82	7	16	0	25	24	0	4	2	9	0	3	1	0	64	111	96	102	1115	908	772	313	431	208	0	3	11	0	3	1	1	0	6	5	6	3	71	81	18	65	31	75	1	10
GSTCD::intron	protein_coding	1836	376	641	274	87	12	8	2	19	15	0	3	2	7	2	3	0	1	44	77	61	46	702	554	443	287	380	183	3	1	7	1	2	1	3	2	6	3	3	2	21	18	9	27	4	48	0	2
TBCK::intron	protein_coding	1708	380	577	339	118	15	23	0	17	18	1	4	1	5	5	2	3	0	60	150	137	94	891	776	617	344	474	235	3	2	11	0	8	0	0	4	12	6	4	2	60	71	15	46	21	75	3	8
AIMP1::intron	protein_coding	453	107	176	43	11	1	2	1	6	5	0	0	0	0	1	1	0	0	13	22	16	13	162	157	129	21	47	20	0	0	3	1	0	0	0	0	0	2	1	3	7	7	2	14	3	15	1	1
SGMS2::exon	protein_coding	45	7	21	7	4	0	0	0	4	4	0	0	1	0	0	1	0	0	7	9	6	15	5	14	5	15	8	6	0	0	0	0	0	0	0	0	7	1	0	1	3	10	2	6	3	10	1	2
HADH::exon	protein_coding	9	1	1	4	2	5	3	0	7	9	0	0	0	1	1	0	0	0	6	3	2	9	20	24	13	14	12	9	0	0	1	0	0	0	0	0	0	1	1	0	3	5	2	4	3	4	0	2
LEF1::exon	nonsense_mediated_decay	7	0	1	13	6	1	2	0	2	7	0	0	0	0	0	0	0	0	3	6	13	11	32	27	20	7	7	4	0	0	2	0	0	0	0	0	1	1	0	0	1	0	0	1	2	0	0	0
SEC24B::intron	protein_coding	1013	205	361	273	80	6	6	0	14	9	0	0	0	0	0	0	0	0	44	92	65	85	404	334	311	104	129	75	2	0	8	0	5	1	0	0	0	1	5	2	25	22	2	19	6	19	2	1
CASP6::intron	protein_coding	43	10	12	9	2	3	0	0	0	0	0	0	0	0	0	0	1	0	3	14	4	0	40	28	30	9	13	6	0	0	0	0	0	0	0	0	0	1	0	0	1	3	2	5	0	3	0	1
PITX2::intron	retained_intron	25	4	9	9	3	0	1	0	2	3	0	0	0	0	0	0	0	0	4	3	2	3	65	39	44	13	15	7	1	1	3	0	2	0	0	0	0	1	1	0	5	6	8	38	14	47	2	6
FAM241A::exon	protein_coding	61	15	27	12	7	0	0	0	3	6	0	0	0	0	0	0	0	0	1	1	5	4	27	16	18	10	14	9	0	0	1	0	0	0	0	0	1	1	1	0	4	9	3	8	3	9	0	0
FAM241A::intron	protein_coding	389	78	150	54	23	2	2	0	7	2	0	0	1	1	1	0	0	1	9	13	13	16	122	94	79	26	41	16	2	0	0	1	3	0	0	0	0	1	3	2	22	24	3	19	5	11	1	2
AP1AR::exon	protein_coding	73	19	23	3	5	0	2	0	4	1	0	0	0	0	0	0	1	0	7	13	10	10	58	62	49	19	18	13	0	0	0	0	0	1	0	0	4	2	1	0	5	10	0	8	4	12	0	2
ALPK1::intron	protein_coding	223	63	105	73	14	4	17	0	13	13	0	0	0	0	0	0	0	0	9	28	29	23	206	167	127	78	137	63	1	0	6	0	0	0	0	0	0	1	7	7	62	116	22	68	47	95	0	24
ZGRF1::intron	protein_coding	600	134	211	71	19	3	14	0	14	7	0	1	0	1	0	1	0	0	31	34	38	36	192	158	131	77	85	38	0	0	2	0	0	0	0	0	4	1	0	0	3	0	0	7	1	10	0	0
ANK2::intron	protein_coding	1580	326	579	774	252	18	22	2	46	49	4	3	4	4	1	2	2	1	50	123	124	90	2729	2160	1850	240	381	173	8	2	16	2	9	3	1	0	2	1	11	5	80	124	41	80	44	90	4	20
SNHG8::intron	snoRNA	10	2	1	3	1	25	16	0	22	26	0	1	0	0	1	1	2	0	37	33	47	47	32	23	20	0	2	0	5	4	8	0	7	1	0	0	3	1	3	3	10	6	6	11	12	5	1	0
METTL14::exon	protein_coding	249	55	95	12	3	1	1	0	8	2	0	0	0	0	0	0	0	0	2	17	8	17	38	47	37	11	25	11	1	0	3	0	2	0	0	0	0	1	0	0	0	0	1	4	2	8	0	1
SEC24D::exon	nonsense_mediated_decay	29	2	10	4	3	2	2	0	6	4	0	0	0	0	0	0	0	0	4	5	3	10	11	11	6	1	5	1	0	0	0	0	0	0	0	0	2	1	1	2	8	8	7	47	11	39	2	8
USP53::exon	nonsense_mediated_decay	114	35	55	10	2	0	0	0	6	5	0	0	1	0	0	0	0	0	8	12	25	20	32	30	25	10	21	11	0	1	3	0	2	2	0	1	2	1	1	1	6	3	3	2	3	11	0	1
AC093752.1::intron	retained_intron	436	95	164	99	42	19	14	0	18	13	0	0	0	3	1	0	1	0	18	37	29	26	144	109	103	14	19	10	2	0	5	0	4	2	0	0	0	1	5	0	33	34	7	36	14	38	2	2
PDE5A::exon	protein_coding	21	3	7	4	2	0	0	0	2	1	0	0	0	0	0	0	0	0	2	6	1	5	44	24	25	3	6	1	1	0	0	0	1	0	0	0	0	1	0	0	0	0	0	1	0	1	0	0
MAD2L1::exon	nonsense_mediated_decay	185	39	65	12	6	1	3	0	20	24	0	0	2	1	0	0	1	1	14	11	31	20	159	142	101	12	21	16	0	1	4	0	1	0	0	1	5	5	0	0	5	4	2	23	3	30	1	1
PRDM5::intron	protein_coding	409	84	153	135	44	5	3	0	17	11	0	0	0	1	1	0	0	0	24	35	44	35	585	446	380	160	208	103	2	0	8	2	2	1	1	0	1	1	1	0	14	13	5	14	6	18	2	0
BBS7::exon	protein_coding	32	7	9	7	3	1	1	0	9	7	0	0	0	0	0	0	0	0	3	9	6	9	35	20	21	5	6	4	0	1	0	0	0	0	0	0	4	1	0	0	3	2	0	1	2	2	0	0
TRPC3::intron	protein_coding	97	25	40	39	16	5	4	0	7	2	0	0	0	1	0	0	0	0	9	12	7	12	96	79	70	28	36	23	0	0	1	0	1	0	0	0	0	1	2	0	2	1	0	4	1	0	0	0
KIAA1109::intron	protein_coding	1045	253	422	212	77	18	12	0	18	16	1	2	4	3	1	3	2	0	97	186	165	127	1043	853	651	136	211	78	4	2	8	2	4	2	0	0	2	1	6	1	32	30	10	17	9	17	1	6
SPATA5::intron	processed_transcript	2773	628	958	640	188	18	27	3	26	29	3	8	7	10	2	5	3	0	56	121	87	107	1407	1011	904	326	499	248	8	7	20	1	9	2	2	1	2	1	11	10	84	71	18	96	19	138	5	5
INTU::exon	nonsense_mediated_decay	117	19	42	18	1	2	2	0	8	6	2	0	0	4	0	0	0	0	6	12	17	19	65	45	44	35	62	34	1	0	1	1	0	1	0	1	9	5	0	0	3	4	2	23	3	18	0	1
HSPA4L::exon	protein_coding	319	76	104	24	11	10	9	1	35	20	0	0	0	0	0	1	1	0	20	19	26	26	56	51	43	12	15	10	0	1	1	1	1	0	0	0	8	3	1	0	4	5	2	15	2	5	0	0
PLK4::exon	protein_coding	58	11	19	7	2	1	0	0	7	3	0	0	0	2	0	0	0	0	17	21	16	27	20	16	18	9	6	5	2	0	1	1	1	0	0	0	0	1	0	0	2	2	0	4	0	8	0	0
MFSD8::intron	processed_transcript	514	126	216	103	29	3	3	1	4	5	0	0	0	0	0	0	1	1	15	25	27	32	122	83	91	9	27	11	2	1	6	0	2	1	0	0	0	1	0	0	15	16	3	11	5	14	1	0
SCLT1::intron	protein_coding	1160	238	435	300	87	12	9	1	18	14	2	2	1	9	2	3	2	0	49	86	111	76	1168	876	732	209	324	154	1	2	14	2	4	0	2	0	8	4	6	3	58	49	12	100	26	112	3	5
C4orf33::exon	protein_coding	133	20	39	5	2	0	3	0	2	4	0	2	0	0	0	0	0	0	0	7	6	4	14	9	12	8	10	1	0	1	0	0	0	0	0	0	0	1	0	0	0	1	0	0	0	1	0	0
SLC7A11::exon	protein_coding	316	65	109	39	22	9	5	0	22	13	0	1	2	0	1	0	0	0	18	22	24	23	244	180	127	92	134	68	1	0	5	1	1	1	0	0	17	3	1	0	17	24	6	18	7	18	0	4
SLC7A11::intron	protein_coding	1088	270	377	194	73	5	4	2	10	16	0	1	0	3	1	0	0	1	23	65	48	44	651	567	424	209	295	122	1	1	1	1	1	1	0	2	1	1	7	4	41	80	10	29	16	17	0	5
ELF2::exon	retained_intron	14	2	2	1	3	0	0	0	0	3	0	0	0	0	0	0	0	0	1	4	3	2	36	37	48	3	3	1	0	0	0	0	0	1	0	0	0	1	0	0	0	0	0	1	0	0	0	0
ELF2::intron	retained_intron	563	116	188	190	73	6	1	0	9	3	0	0	0	0	1	0	0	0	10	20	14	14	154	113	123	54	82	39	1	0	7	0	1	2	1	0	1	1	5	1	14	15	8	20	8	21	0	0
NAA15::intron	protein_coding	2150	470	738	371	102	12	2	0	19	21	2	0	0	5	1	0	1	0	59	113	80	89	695	516	465	220	253	131	3	2	13	2	9	3	0	0	1	2	4	0	24	30	8	34	10	31	0	3
SETD7::exon	protein_coding	9	2	1	4	1	0	0	0	3	2	0	0	0	0	0	0	0	0	5	5	5	11	8	8	10	0	2	1	0	0	0	0	0	0	0	0	3	1	0	0	1	1	1	2	1	3	0	0
SETD7::intron	protein_coding	286	54	90	88	33	9	5	0	23	17	0	0	1	1	1	1	1	0	18	33	46	57	378	277	224	136	164	75	7	1	5	3	1	2	0	0	14	3	3	3	41	40	51	156	33	142	6	24
MAML3::intron	protein_coding	496	97	177	327	93	21	8	2	28	32	0	0	1	0	1	0	1	0	19	27	40	25	1012	731	668	108	191	104	5	3	9	2	2	5	0	0	0	1	6	4	58	79	95	174	127	171	7	30
SCOC::exon	protein_coding	97	25	40	8	3	4	2	1	16	9	0	0	0	1	1	0	1	0	11	11	14	24	71	53	41	31	45	20	1	0	1	1	0	0	0	2	13	6	0	2	11	8	9	22	7	43	1	6
ELMOD2::exon	protein_coding	98	22	41	13	5	1	0	0	8	8	0	0	0	0	1	1	0	0	7	17	12	12	35	18	22	11	18	8	1	1	1	1	2	0	1	0	2	3	1	0	6	6	1	5	2	3	0	1
ELMOD2::intron	protein_coding	455	98	147	43	13	1	5	0	5	3	0	0	0	4	0	1	0	0	8	30	22	26	138	89	85	32	39	11	0	0	0	0	2	0	0	0	1	1	1	0	9	3	1	5	3	4	0	0
IL15::exon	protein_coding	0	0	0	0	0	0	0	0	0	0	0	0	0	0	0	0	0	0	0	0	1	0	2	0	1	0	2	0	0	0	0	0	0	0	0	0	0	1	0	0	0	0	0	2	0	0	0	0
INPP4B::intron	protein_coding	362	82	122	95	28	4	8	0	8	12	0	0	0	0	0	0	0	0	11	18	14	11	296	218	187	88	122	59	0	0	1	0	2	0	0	2	1	3	18	4	89	80	30	155	31	166	9	15
USP38::intron	protein_coding	673	149	219	55	14	1	2	0	1	2	0	0	0	4	1	0	1	0	15	21	24	19	130	82	91	22	38	13	0	0	2	0	0	0	0	0	0	1	0	0	4	2	1	8	3	3	0	2
SMARCA5::intron	protein_coding	563	123	200	92	16	2	4	0	11	10	0	0	0	0	0	3	2	0	27	61	47	69	215	132	120	66	56	36	2	0	1	0	1	2	0	0	1	1	1	0	10	6	2	7	3	8	0	1
ANAPC10::intron	protein_coding	1937	450	662	249	77	9	8	1	11	8	0	0	0	1	0	1	6	0	26	53	31	36	590	404	341	226	294	153	1	0	8	1	3	1	1	0	3	7	3	0	25	27	10	42	14	52	1	7
ABCE1::exon	nonsense_mediated_decay	179	33	55	23	7	4	4	0	14	11	1	0	0	0	1	1	0	0	10	22	29	23	69	43	30	14	23	12	1	0	0	0	0	0	0	0	1	1	3	1	15	10	9	52	8	58	4	0
SMAD1::intron	protein_coding	402	87	123	75	23	2	5	0	4	5	0	0	0	0	0	1	1	0	6	21	18	10	335	255	231	78	138	45	2	0	1	1	1	0	0	0	2	1	5	1	13	27	8	28	9	35	1	4
ZNF827::intron	protein_coding	415	83	138	169	48	1	7	0	11	5	0	1	0	0	0	0	3	0	113	91	197	38	684	605	482	202	291	130	4	0	8	1	4	1	0	1	0	1	11	3	67	89	44	223	95	272	14	38
SLC10A7::exon	protein_coding	34	3	10	4	0	0	2	0	2	2	0	0	0	0	0	0	0	0	3	4	6	3	25	17	10	6	7	4	0	0	1	0	1	0	0	0	2	1	0	0	3	3	0	5	2	4	0	0
SLC10A7::intron	protein_coding	1777	401	633	265	87	12	11	0	18	17	1	1	0	2	1	1	1	1	22	47	30	44	708	563	507	145	226	91	4	0	7	1	3	3	0	0	1	2	2	1	42	28	15	58	18	62	5	9
TMEM184C::intron	protein_coding	280	54	93	18	8	2	1	0	5	7	0	0	0	0	0	1	1	0	5	11	11	12	300	186	179	17	19	13	1	1	1	0	2	0	0	0	0	1	0	0	7	11	7	17	6	13	0	0
NR3C2::intron	protein_coding	1087	208	350	365	103	15	20	1	39	23	0	2	0	6	1	0	1	0	26	67	38	46	1314	1062	942	211	302	152	4	0	15	1	5	2	2	0	0	3	2	2	14	9	9	26	4	33	0	0
DCLK2::intron	protein_coding	253	61	98	101	33	3	11	0	11	10	0	0	0	2	1	0	2	0	13	21	24	19	545	376	370	107	137	58	2	0	3	0	1	0	0	1	1	2	14	5	35	25	29	75	32	89	2	11
LRBA::intron	protein_coding	4332	1017	1531	1325	435	42	58	4	100	67	3	11	2	26	5	6	6	3	143	257	212	192	3022	2449	2033	855	1100	576	9	4	40	4	17	5	4	6	7	5	47	26	363	439	94	340	109	388	11	29
RPS3A::exon	retained_intron	27	6	4	3	2	8	13	0	82	67	0	0	0	0	0	0	0	0	15	38	32	27	33	27	10	43	53	33	2	2	4	2	1	2	0	2	2	1	1	0	5	7	0	3	0	3	0	0
RPS3A::intron	retained_intron	156	39	53	37	18	16	27	0	37	44	0	0	0	1	0	0	2	0	32	62	58	57	722	561	428	66	90	39	4	1	11	2	9	1	0	0	0	2	1	4	2	6	3	6	0	3	0	0
GATB::intron	protein_coding	209	46	89	42	10	1	4	0	5	0	0	1	0	1	0	0	0	0	10	17	16	24	245	153	147	52	56	43	0	1	0	0	2	1	2	0	0	2	2	2	13	9	7	21	4	41	0	1
FBXW7::exon	protein_coding	41	16	22	8	5	1	2	1	8	6	0	0	0	0	0	0	0	0	6	16	14	14	21	15	12	7	7	3	0	0	2	0	0	0	1	0	0	1	1	0	5	0	4	13	2	12	1	2
FBXW7::intron	protein_coding	4338	918	1482	725	226	20	20	2	49	46	1	3	3	12	2	4	5	3	82	156	107	122	2186	1713	1593	623	839	401	7	6	30	0	9	4	0	1	3	2	7	7	100	132	29	146	54	153	7	12
ARFIP1::exon	protein_coding	63	12	20	10	4	2	1	0	5	7	0	0	0	0	0	0	0	0	8	9	9	5	22	20	11	5	7	7	1	0	4	0	0	1	0	0	4	2	1	0	7	3	1	20	4	11	1	2
ARFIP1::intron	protein_coding	1116	263	392	248	69	11	6	2	15	18	0	0	0	4	0	1	0	0	33	67	61	63	985	738	613	200	289	129	0	3	7	1	4	1	1	0	1	1	5	5	53	50	15	63	16	73	3	7
TRIM2::exon	protein_coding	27	3	9	5	2	0	0	0	6	4	0	0	0	0	0	0	0	0	5	3	4	5	19	4	10	4	3	1	0	0	0	1	1	0	0	0	1	1	1	1	6	7	2	13	3	6	0	2
PLRG1::exon	protein_coding	71	17	24	5	0	0	1	0	14	5	0	0	1	0	0	0	1	0	7	13	21	14	33	34	20	16	27	14	2	0	1	0	1	0	0	0	1	3	0	0	4	3	4	14	5	13	0	2
LRAT::intron	retained_intron	36	7	16	12	2	0	0	0	1	2	0	1	0	0	0	0	0	0	2	1	2	1	22	15	18	8	6	4	0	0	0	0	0	1	0	0	0	1	2	1	11	6	12	30	4	26	1	5
MAP9::exon	protein_coding	128	26	47	4	6	3	1	1	9	9	0	0	1	1	0	0	1	0	8	13	9	19	29	25	20	8	12	8	0	0	2	0	1	0	0	2	4	1	0	0	0	0	0	0	0	0	0	0
GUCY1B1::exon	protein_coding	10	3	5	4	1	2	1	0	6	1	0	0	1	1	0	0	0	0	3	7	5	4	20	19	17	3	2	1	0	0	0	0	0	0	0	0	1	1	0	0	0	0	0	0	0	1	0	0
PDGFC::exon	nonsense_mediated_decay	6	3	6	2	0	0	0	0	1	3	0	0	0	0	0	0	0	0	3	6	5	5	15	6	6	2	4	1	0	0	1	0	0	0	0	0	3	2	0	1	1	5	5	20	5	9	1	0
PDGFC::intron	nonsense_mediated_decay	834	178	333	250	77	12	14	1	13	23	0	1	1	4	1	3	1	0	25	35	37	40	929	684	632	138	193	132	7	4	6	2	2	0	0	0	3	1	4	4	23	29	13	45	21	56	1	2
GLRB::intron	protein_coding	357	86	153	44	13	2	4	0	2	6	0	0	0	2	0	0	0	0	15	17	19	9	142	108	109	72	99	53	1	1	1	1	0	0	0	0	0	1	0	0	1	0	1	0	3	0	0	1
C4orf46::exon	processed_transcript	173	39	69	40	3	0	7	0	13	11	0	1	0	5	0	0	0	0	11	13	15	16	90	69	66	37	46	18	1	0	1	0	1	0	0	1	6	3	2	0	6	4	9	34	3	42	1	5
PPID::exon	protein_coding	32	2	11	5	1	2	2	0	8	9	0	0	0	0	0	0	0	0	7	8	10	3	13	12	9	9	6	8	0	2	2	0	1	0	0	0	1	1	0	2	1	3	2	15	4	13	0	1
PPID::intron	protein_coding	110	18	24	13	9	1	1	0	2	3	0	1	0	0	0	0	0	0	9	14	17	13	42	41	23	22	35	15	2	1	0	0	0	0	0	0	1	1	1	0	1	0	0	1	1	2	0	0
FNIP2::intron	protein_coding	369	84	150	121	32	5	3	0	7	10	1	1	0	1	1	0	1	0	26	40	22	31	453	335	270	200	320	138	1	2	7	2	4	0	0	1	3	1	3	1	8	13	6	26	6	26	0	3
RAPGEF2::intron	retained_intron	405	96	152	90	21	1	7	0	10	11	0	0	0	1	0	1	0	0	13	32	31	31	538	397	372	90	107	45	0	0	2	0	1	1	0	0	1	1	0	2	32	41	6	26	7	30	1	2
NAF1::intron	protein_coding	1493	299	486	172	38	2	5	0	9	6	0	1	0	3	1	0	0	0	17	44	38	44	422	329	257	130	209	109	2	1	7	0	2	1	0	0	2	1	1	2	14	28	21	65	30	71	3	6
NPY1R::intron	protein_coding	45	17	12	3	2	0	0	0	0	2	0	0	0	0	0	0	0	0	0	0	0	1	9	5	8	0	1	1	0	0	0	0	0	0	0	0	0	1	0	0	0	0	0	1	0	0	0	0
MSMO1::exon	protein_coding	54	10	20	17	7	3	0	0	4	4	0	0	0	0	1	0	0	1	4	8	7	9	15	6	10	14	26	12	0	0	2	1	1	0	0	0	2	1	0	0	6	2	3	6	1	11	0	2
SPOCK3::intron	protein_coding	315	83	105	154	47	4	7	0	5	10	1	0	1	1	0	1	0	2	11	18	17	13	469	328	307	47	75	41	2	1	5	0	2	1	0	0	0	1	4	2	15	6	9	29	9	21	0	2
SH3RF1::intron	processed_transcript	575	100	178	175	58	5	5	0	10	10	1	0	1	0	2	0	1	0	15	34	29	29	715	566	452	159	213	90	0	0	6	1	3	2	0	0	3	1	12	9	132	163	53	278	79	300	13	18
CLCN3::exon	protein_coding	77	20	27	30	10	4	2	0	8	9	0	0	0	0	0	1	0	0	7	15	18	13	72	52	39	14	15	12	2	0	1	0	1	0	0	0	2	1	0	0	18	11	3	20	9	19	0	1
CLCN3::intron	protein_coding	1565	343	572	215	63	3	7	1	10	10	1	0	2	3	3	3	2	0	28	48	48	36	723	555	443	203	285	128	4	0	1	0	5	1	0	1	0	1	3	2	43	39	9	32	14	41	3	5
HPF1::exon	protein_coding	6	2	2	0	0	0	2	0	7	8	0	0	0	0	0	0	0	0	2	5	4	2	12	8	7	4	5	1	0	0	0	0	0	0	0	0	0	1	0	0	0	1	1	0	1	1	0	0
AADAT::intron	protein_coding	153	43	54	67	21	2	8	0	9	3	0	0	0	2	0	1	0	0	22	48	45	39	209	132	109	15	16	2	0	1	3	0	0	0	0	0	0	2	1	1	14	17	1	29	6	26	0	4
GALNT7::intron	protein_coding	696	148	259	152	57	5	8	0	10	11	0	0	1	1	1	1	1	0	24	55	40	42	459	401	358	143	155	60	2	3	9	4	5	0	1	0	0	1	3	0	25	41	13	66	19	64	1	0
HMGB2::exon	protein_coding	115	20	36	15	6	14	11	0	53	38	0	0	0	0	1	0	1	2	39	57	51	67	254	175	149	27	30	12	4	1	6	2	1	0	0	1	7	2	3	0	12	7	9	39	13	62	3	3
CEP44::intron	protein_coding	1198	261	449	131	39	11	6	2	8	13	0	1	3	5	0	1	1	1	37	90	61	54	372	301	225	91	78	42	0	0	10	1	1	1	0	0	2	3	2	1	10	13	6	9	3	14	1	1
DCTD::intron	nonsense_mediated_decay	23	8	13	12	5	0	0	0	2	1	0	0	0	0	0	0	0	0	3	7	8	8	115	95	70	22	41	13	0	0	0	0	0	0	0	0	0	2	3	1	16	17	16	36	13	55	2	4
CENPU::intron	nonsense_mediated_decay	469	83	142	90	25	2	2	1	3	6	2	0	0	2	0	0	0	1	19	38	38	28	170	128	110	109	177	75	1	1	2	0	1	0	0	1	2	1	1	1	7	4	2	12	2	14	0	0
PDCD6::intron	nonsense_mediated_decay	173	37	69	14	6	0	5	0	5	2	0	0	0	0	0	0	1	0	5	8	7	9	638	317	317	129	181	89	1	0	5	1	0	1	1	0	2	2	7	5	60	75	90	273	142	314	14	27
AHRR::intron	protein_coding	138	27	51	52	14	2	9	0	10	4	0	0	0	0	0	0	1	1	13	26	33	39	1063	684	541	572	798	374	7	5	46	3	6	6	0	0	0	2	9	7	101	92	66	258	95	256	15	30
CEP72::intron	protein_coding	105	19	43	59	18	2	3	1	5	3	0	0	0	3	1	0	0	1	17	34	26	29	444	304	302	143	222	89	7	5	38	1	6	2	0	2	4	1	6	3	22	20	19	96	17	114	5	17
CLPTM1L::intron	protein_coding	81	19	22	14	4	2	1	0	5	7	0	0	0	0	1	0	0	0	29	43	37	43	288	257	213	76	105	47	4	1	21	1	2	0	1	0	0	1	9	2	77	66	130	338	191	394	17	25
SLC6A3::intron	processed_transcript	10	2	2	5	0	0	0	0	0	0	0	0	0	0	0	0	0	0	0	0	0	0	15	17	8	3	3	1	0	0	0	0	0	0	0	0	0	1	2	0	1	0	0	7	3	7	0	0
NDUFS6::intron	protein_coding	101	17	30	18	7	0	0	0	3	1	0	0	0	0	0	0	0	1	10	28	26	22	201	135	126	71	97	52	1	2	5	1	3	1	0	0	2	1	3	3	24	22	3	40	9	44	0	9
ICE1::intron	protein_coding	893	191	345	75	26	2	8	0	9	6	1	0	4	2	0	0	1	1	26	55	45	52	400	264	218	116	157	78	0	0	0	1	4	0	0	2	1	1	0	2	17	11	3	10	5	13	0	1
TENT4A::intron	retained_intron	228	62	88	105	25	9	11	0	14	18	0	1	1	1	0	1	1	0	46	71	65	69	1097	766	661	419	580	262	13	6	24	4	14	5	6	2	2	2	8	5	56	55	22	156	39	193	9	13
ADCY2::intron	protein_coding	93	22	34	32	15	1	2	0	2	2	0	0	0	0	0	0	0	0	1	6	5	3	93	84	65	15	36	27	0	1	0	0	0	2	0	0	1	1	1	0	6	6	3	13	9	17	1	2
FAM173B::intron	protein_coding	84	17	36	36	11	2	0	0	4	2	0	0	0	0	0	0	0	0	3	10	9	13	101	71	65	83	122	56	0	2	5	0	1	0	0	0	0	1	2	0	5	13	1	15	3	7	0	1
CMBL::intron	protein_coding	27	4	11	11	7	1	0	0	0	1	0	0	0	0	0	0	0	0	0	2	6	3	31	20	16	12	18	11	1	0	1	2	0	2	0	0	0	1	1	0	18	10	16	62	22	63	1	3
MARCH6::exon	protein_coding	244	55	82	96	19	6	9	0	26	28	0	0	0	0	1	0	0	1	32	42	52	42	155	108	84	58	80	42	1	1	4	0	2	0	0	1	11	3	6	0	49	51	76	299	94	303	13	52
MARCH6::intron	protein_coding	1387	320	518	273	88	14	8	0	19	20	0	3	2	1	4	0	1	1	77	162	123	115	616	478	423	430	598	270	3	5	16	2	4	4	1	1	2	2	9	2	64	59	13	87	23	84	1	11
DAP::intron	protein_coding	256	43	75	72	28	6	4	0	13	4	0	0	3	0	0	0	0	0	9	15	17	5	455	314	300	127	187	81	4	1	4	1	3	1	0	0	2	2	7	7	70	57	23	135	47	130	11	13
TRIO::intron	retained_intron	1472	313	578	710	218	28	48	1	57	42	0	2	3	2	4	0	4	3	99	196	171	183	4930	3422	2861	1254	1866	827	12	6	35	3	22	5	0	2	8	4	27	20	319	305	119	523	153	585	28	55
ZNF622::intron	protein_coding	63	7	14	13	2	2	0	1	1	4	0	0	0	0	0	0	0	0	4	4	1	4	97	62	54	7	15	15	0	0	0	0	0	0	0	0	0	1	0	0	1	5	1	7	1	4	0	0
RETREG1::intron	protein_coding	94	21	36	64	18	2	1	0	6	4	0	0	0	0	0	1	0	0	4	9	12	5	523	328	326	122	135	68	0	0	0	0	0	0	0	0	0	1	3	1	22	30	18	28	10	36	1	5
MYO10::intron	protein_coding	188	39	75	169	48	9	8	0	14	9	0	1	0	0	1	0	0	0	16	17	15	27	338	233	230	78	102	58	1	1	9	0	7	1	0	0	0	1	6	4	93	66	44	222	58	230	5	18
CDH18::intron	protein_coding	162	28	69	39	22	2	2	0	22	17	0	0	0	1	0	0	1	0	4	3	12	6	126	98	75	40	47	20	0	0	1	0	1	0	0	0	0	1	1	0	6	6	6	17	5	15	0	3
CDH12::intron	retained_intron	539	134	224	239	76	12	12	2	18	27	1	1	3	2	1	0	1	0	16	31	28	27	641	538	459	85	165	58	5	5	4	6	5	0	4	1	2	3	3	4	7	5	10	21	16	27	1	5
DROSHA::intron	protein_coding	1111	241	373	326	91	5	8	1	16	19	0	0	0	2	2	0	2	0	62	113	108	105	728	543	493	613	802	422	3	1	12	1	7	1	0	0	1	1	2	1	45	25	18	68	26	87	1	8
GOLPH3::exon	protein_coding	131	32	52	25	8	0	1	0	9	11	0	2	0	2	0	1	0	1	6	8	13	11	61	51	39	18	52	24	0	3	5	0	3	0	0	1	12	3	0	1	24	18	20	72	21	67	2	11
ZFR::exon	retained_intron	89	21	32	19	8	4	5	1	29	18	0	0	0	1	0	0	1	0	20	43	46	33	139	100	76	69	100	52	1	4	4	2	4	0	0	4	10	7	5	4	14	19	14	73	17	90	3	9
NPR3::intron	protein_coding	34	10	10	9	2	0	0	1	0	1	0	0	0	0	0	0	0	0	0	1	1	1	14	14	9	22	28	11	0	0	0	0	0	0	0	0	0	1	0	0	2	1	0	4	3	4	0	0
RAI14::exon	protein_coding	13	4	2	7	3	0	0	0	8	6	0	0	1	0	1	0	0	0	4	6	8	10	28	26	18	3	7	5	1	0	2	0	0	0	0	0	1	1	0	0	9	9	12	53	19	71	3	11
BRIX1::exon	retained_intron	49	9	16	1	3	3	2	0	5	6	1	0	0	0	0	0	1	0	6	14	9	10	17	10	10	1	2	3	2	0	0	0	1	0	0	0	1	1	0	0	1	0	2	6	0	11	1	1
LMBRD2::intron	protein_coding	301	66	119	22	7	2	4	0	4	3	0	2	0	3	0	2	0	1	10	18	23	30	224	179	128	23	38	21	0	1	5	1	1	0	0	0	0	2	1	0	5	6	1	5	1	4	0	0
SKP2::exon	protein_coding	82	27	33	16	8	3	2	0	11	6	0	0	0	0	0	0	0	0	10	7	16	11	51	28	32	11	14	6	0	1	2	0	3	2	0	0	0	1	0	0	3	4	0	3	3	9	0	0
NIPBL::exon	protein_coding	76	25	26	21	5	3	4	0	17	16	0	0	1	0	0	0	1	0	24	37	50	37	42	33	30	14	33	17	0	0	7	0	2	1	0	0	0	1	5	1	10	14	8	30	12	36	3	6
NIPBL::intron	protein_coding	4463	960	1635	439	127	17	18	0	27	27	1	5	2	12	1	2	1	1	73	158	151	148	1187	969	833	306	462	217	2	3	13	1	9	4	1	2	6	6	6	3	65	63	16	65	21	66	1	7
NUP155::exon	protein_coding	264	54	99	68	19	11	11	0	45	31	0	0	0	0	1	1	0	0	35	58	48	58	280	194	152	56	72	37	5	2	6	1	6	1	0	1	6	2	2	0	22	13	11	116	17	110	1	12
WDR70::exon	protein_coding	11	1	2	4	1	1	1	0	6	2	0	0	0	0	0	0	0	0	1	5	5	7	30	24	18	4	4	2	0	0	0	0	0	0	0	0	0	1	2	0	0	2	1	0	0	2	0	0
WDR70::intron	protein_coding	2521	523	834	502	161	10	19	1	21	26	1	0	2	5	0	0	3	0	49	86	68	77	1181	844	756	352	521	259	4	1	18	1	7	3	3	2	14	3	25	9	83	89	45	173	52	197	16	13
LIFR::exon	processed_transcript	65	16	22	4	4	0	1	0	10	8	0	0	0	1	0	0	0	0	7	18	11	13	34	29	22	26	35	10	1	0	0	0	1	0	0	0	1	3	2	1	4	10	14	41	12	47	3	6
RICTOR::exon	retained_intron	181	43	89	21	5	0	3	0	17	7	0	0	0	1	0	0	1	0	16	32	31	39	51	37	36	10	24	14	0	0	1	0	0	1	0	0	3	2	3	0	5	7	5	14	8	20	2	8
RICTOR::intron	retained_intron	1626	365	600	210	77	8	11	2	11	17	1	3	3	4	1	3	1	2	60	127	99	94	949	764	648	238	324	150	1	3	10	1	5	0	0	1	1	2	4	4	57	39	16	72	16	58	0	1
TTC33::exon	processed_transcript	78	17	21	5	1	1	0	0	7	5	0	0	2	1	0	1	0	0	3	4	8	6	24	12	15	8	7	8	1	0	1	0	0	0	0	0	8	3	0	0	1	1	0	2	1	3	0	1
TTC33::intron	processed_transcript	395	74	137	50	16	1	2	0	1	5	0	0	1	2	0	0	0	0	2	8	4	7	97	64	61	36	47	22	0	0	1	0	0	0	0	0	0	1	1	0	7	3	2	9	4	6	0	0
PRKAA1::exon	protein_coding	186	50	70	18	11	5	2	0	7	6	0	0	0	1	0	0	0	0	9	15	14	25	35	30	21	19	18	7	0	0	0	0	1	0	0	2	8	4	3	0	6	6	7	25	9	36	3	0
RPL37::exon	protein_coding	509	130	188	28	12	18	29	0	164	100	0	0	1	0	1	0	2	0	34	62	48	56	359	265	233	78	107	49	3	0	10	3	9	0	0	0	10	1	1	1	21	14	5	33	12	42	1	2
C5orf51::exon	protein_coding	460	88	179	30	13	1	3	0	13	9	0	0	0	2	1	0	0	1	21	29	24	30	57	34	28	44	60	22	1	0	4	0	0	0	0	0	1	2	0	1	11	14	69	288	85	302	20	34
FBXO4::intron	protein_coding	125	28	40	11	2	0	0	0	4	2	0	0	0	0	0	0	0	0	1	2	9	3	18	19	18	1	4	1	0	0	0	0	0	0	0	0	1	1	0	0	1	2	1	2	0	0	0	0
GHR::intron	protein_coding	236	60	108	88	34	4	2	1	12	11	0	0	0	1	0	1	0	0	8	11	8	15	279	201	166	43	55	35	0	1	2	0	2	0	0	0	0	2	1	3	3	2	5	5	6	9	0	0
HMGCS1::exon	retained_intron	79	14	24	9	5	2	4	0	13	8	0	2	0	0	0	0	0	0	12	14	17	19	273	191	146	65	123	54	1	0	3	1	2	0	0	0	6	4	1	1	5	0	0	4	0	7	0	0
TMEM267::exon	protein_coding	83	19	27	0	1	0	0	0	4	4	0	0	1	1	0	1	0	0	2	2	6	4	12	10	3	5	1	2	0	0	3	0	0	0	0	0	2	2	0	0	3	1	2	1	0	0	0	0
TMEM267::intron	protein_coding	546	127	193	85	24	4	3	0	3	3	0	0	1	3	1	1	1	0	11	19	12	14	97	78	73	64	97	41	1	0	5	0	3	0	0	1	6	1	1	0	14	18	4	28	9	28	0	3
NNT::intron	protein_coding	960	228	347	172	55	3	12	1	4	7	0	1	1	1	1	0	0	0	28	86	58	55	351	280	274	145	256	107	1	1	11	1	1	0	1	0	3	1	0	0	0	1	2	0	2	6	0	0
EMB::exon	protein_coding	32	15	29	11	0	1	2	0	5	2	0	0	0	1	0	0	0	0	0	3	9	3	72	52	67	14	15	10	1	1	0	0	1	1	0	0	0	2	1	0	2	8	10	43	12	52	2	2
MOCS2::exon	protein_coding	44	18	17	2	0	3	0	0	4	2	1	0	1	0	0	0	0	0	4	5	4	5	36	27	28	15	35	8	0	0	0	0	0	0	0	0	0	2	0	0	3	5	0	10	3	13	0	1
MOCS2::intron	protein_coding	56	10	21	6	5	0	0	0	0	0	0	0	0	0	0	0	0	0	2	7	6	12	31	22	13	10	28	11	1	0	1	0	0	0	0	0	0	2	0	1	3	1	0	3	1	6	0	2
NDUFS4::intron	nonsense_mediated_decay	709	185	240	138	47	3	9	1	12	8	0	1	0	1	0	1	1	0	17	31	23	17	335	231	186	116	166	66	2	1	5	1	3	0	1	1	1	1	3	1	32	49	8	38	6	45	0	3
ARL15::intron	retained_intron	2399	477	881	1045	335	41	34	4	67	62	1	1	1	4	4	2	1	1	66	136	108	108	2612	2071	1773	441	580	322	9	3	27	4	14	6	1	2	10	3	12	13	96	91	43	136	58	179	4	11
GPX8::exon	protein_coding	27	8	14	3	0	2	0	0	4	7	0	1	1	0	0	0	0	0	3	8	4	2	18	11	11	7	8	4	0	0	0	0	1	0	0	0	1	1	1	0	1	0	1	3	3	3	0	0
MTREX::exon	protein_coding	90	18	30	13	9	1	4	0	18	8	0	0	0	0	0	0	0	0	12	29	29	24	33	24	14	19	29	9	3	0	2	0	1	0	0	0	1	1	1	0	3	2	2	7	1	8	1	0
MTREX::intron	protein_coding	1886	401	667	362	107	10	9	1	11	10	0	0	1	8	1	2	1	1	55	131	112	101	541	428	366	202	296	144	4	1	10	1	3	1	0	1	0	1	4	1	38	37	5	46	8	34	2	3
PLPP1::intron	protein_coding	317	77	109	143	62	3	6	1	11	6	0	0	0	0	0	0	0	0	7	11	15	13	375	286	261	90	113	57	2	0	3	1	3	0	1	0	0	1	0	3	23	14	12	38	12	28	0	2
IL31RA::intron	protein_coding	22	4	12	6	3	0	0	0	0	0	0	0	0	0	0	0	0	0	0	0	1	0	20	11	16	3	15	7	0	0	0	0	0	0	0	0	0	1	0	1	5	5	5	9	5	11	0	1
IL6ST::exon	protein_coding	214	42	79	11	4	1	3	0	11	10	1	0	0	1	0	0	0	0	2	12	17	13	133	101	76	44	59	29	1	1	2	0	2	0	0	0	12	4	0	1	6	8	3	7	4	22	0	0
MIER3::exon	nonsense_mediated_decay	147	47	52	21	6	1	0	0	8	8	0	0	0	4	0	1	0	0	13	21	17	27	79	63	43	35	34	18	0	1	2	1	2	0	0	0	15	8	1	0	6	8	18	48	14	47	3	2
GPBP1::exon	protein_coding	88	24	38	24	14	2	2	0	16	12	0	1	0	1	0	0	0	0	14	21	27	27	38	40	40	26	26	17	4	1	0	0	0	0	0	0	3	3	1	1	6	9	2	17	2	15	0	2
GPBP1::intron	protein_coding	2431	510	863	459	158	13	13	1	13	15	0	2	1	6	1	1	3	0	50	103	76	86	435	331	271	243	374	180	7	7	33	3	7	6	2	0	4	3	8	1	66	68	28	83	40	116	7	9
RAB3C::exon	protein_coding	8	1	1	0	1	0	2	0	0	0	0	0	0	0	0	0	0	0	1	0	1	0	8	5	6	2	7	6	0	0	0	0	0	0	0	0	0	1	0	0	0	0	0	0	0	0	0	0
RAB3C::intron	protein_coding	237	49	92	55	12	1	2	0	6	5	0	0	0	1	0	0	0	0	9	5	14	5	181	115	133	50	62	35	1	1	5	0	4	0	0	1	1	1	1	0	2	7	7	10	6	9	0	1
PDE4D::intron	retained_intron	957	238	369	478	143	23	21	1	34	42	0	2	1	5	2	2	1	1	32	66	76	44	1805	1350	1145	241	373	200	4	1	11	3	6	2	0	1	3	3	4	3	15	25	21	65	41	75	1	7
DEPDC1B::exon	protein_coding	23	3	14	4	5	0	2	1	2	9	0	0	0	0	0	0	0	0	6	3	6	11	34	24	15	5	8	7	1	1	0	1	0	0	0	0	1	1	0	0	0	1	2	8	3	11	0	0
DEPDC1B::intron	protein_coding	610	141	228	99	40	3	5	0	13	9	0	0	0	0	1	1	0	1	16	24	13	18	561	438	319	94	162	67	1	0	3	0	3	0	0	0	2	1	2	1	27	11	10	49	17	61	3	3
ELOVL7::exon	protein_coding	43	6	13	7	0	1	1	0	3	3	0	0	0	0	0	0	0	0	2	2	5	3	38	22	20	1	7	5	0	0	1	0	1	0	0	0	4	3	0	1	2	6	5	8	2	14	0	2
ERCC8::intron	retained_intron	493	109	194	64	24	4	4	0	4	5	0	0	0	1	0	1	0	0	22	30	31	47	212	171	158	59	72	20	3	2	7	0	3	0	0	0	2	1	1	1	8	15	5	15	8	21	0	3
NDUFAF2::intron	protein_coding	1855	363	691	369	104	6	8	2	11	11	1	1	3	13	1	1	0	0	23	44	34	49	825	583	543	134	235	106	2	5	10	0	8	1	0	1	4	5	8	3	42	71	14	64	17	79	0	2
KIF2A::exon	protein_coding	46	9	15	12	5	2	3	0	18	14	0	0	1	0	0	1	1	0	11	13	20	20	92	64	55	16	33	10	1	1	2	0	0	0	0	0	3	1	1	2	13	11	36	155	61	145	1	10
DIMT1::exon	protein_coding	55	14	15	10	2	1	3	0	2	4	0	0	0	0	0	0	0	0	7	3	13	12	13	12	14	0	2	0	1	0	0	0	0	0	0	0	0	1	2	0	5	4	2	11	1	6	3	2
IPO11::intron	protein_coding	2630	564	904	434	138	7	7	0	16	13	0	3	0	5	3	3	0	0	55	125	89	92	704	566	436	361	484	226	2	1	14	1	12	2	0	2	1	1	11	1	50	43	13	91	18	99	0	3
SREK1IP1::exon	protein_coding	321	94	120	15	5	1	3	0	7	5	0	0	1	0	0	1	0	0	5	7	9	7	46	26	25	6	13	4	1	1	1	1	3	0	0	0	11	4	0	1	3	1	1	7	1	10	0	1
CWC27::intron	protein_coding	1596	365	629	257	74	6	15	1	14	13	0	0	0	6	1	0	2	2	29	60	43	49	617	502	449	178	233	95	2	1	8	0	3	1	1	3	5	1	3	5	27	31	13	59	15	55	1	4
ADAMTS6::exon	retained_intron	4	0	1	5	2	1	0	0	0	0	0	0	0	0	0	0	0	0	0	2	3	0	4	2	3	3	8	3	0	1	0	0	0	0	0	0	0	1	0	0	0	1	1	2	0	1	0	1
ADAMTS6::intron	retained_intron	381	71	156	111	55	3	4	2	7	8	0	2	0	3	3	1	0	0	8	26	13	20	352	244	219	60	96	41	2	2	5	1	0	0	1	2	0	1	0	2	5	10	7	18	4	19	0	1
TRIM23::intron	protein_coding	391	92	115	52	12	0	3	0	1	2	0	0	0	0	0	1	0	0	8	31	22	16	135	119	111	91	130	65	0	0	2	0	1	0	0	2	1	2	0	0	5	5	0	2	0	4	0	0
SGTB::exon	protein_coding	103	14	39	6	5	1	2	0	16	7	0	0	0	0	0	0	0	1	3	3	10	7	42	40	19	34	57	22	0	0	1	0	0	1	1	0	1	1	0	0	2	8	1	9	3	10	0	2
ERBIN::exon	protein_coding	166	29	52	50	18	1	5	1	20	17	0	1	0	0	0	0	0	0	20	36	28	19	65	53	39	17	23	9	2	0	8	3	3	0	0	0	4	1	3	0	3	12	8	27	3	12	0	4
ERBIN::intron	protein_coding	2831	603	995	452	156	8	17	0	22	14	1	3	1	7	2	0	1	1	76	169	138	122	1710	1358	1109	409	634	313	12	3	23	3	8	3	0	3	4	6	12	3	72	79	24	87	27	115	3	8
SREK1::exon	processed_transcript	15	9	11	18	12	3	1	0	4	3	0	0	0	0	0	0	0	0	28	32	30	36	20	17	15	9	11	3	1	1	1	0	0	0	0	0	1	1	0	1	2	2	2	6	0	4	0	0
MAST4::intron	protein_coding	811	169	280	272	96	14	16	0	31	29	0	2	0	0	2	1	0	1	24	49	38	26	1386	981	866	366	540	289	3	4	5	1	5	1	3	0	1	3	2	3	5	3	4	8	9	12	0	3
PIK3R1::exon	protein_coding	22	6	9	3	1	0	1	1	8	2	0	0	0	0	0	0	0	0	2	7	1	9	31	37	19	9	12	8	0	0	1	0	2	0	0	0	2	1	1	0	2	1	1	4	2	13	0	3
CENPH::intron	protein_coding	558	129	238	40	25	3	0	1	1	2	0	0	0	0	1	0	0	0	6	12	14	13	56	45	41	22	48	9	0	1	3	0	0	0	0	0	1	1	0	0	1	1	1	1	0	3	0	0
TAF9::exon	protein_coding	48	12	13	3	0	0	1	0	4	6	0	0	0	0	0	0	0	0	5	6	3	7	74	69	52	24	33	7	0	0	1	0	1	0	0	0	0	1	1	0	8	2	0	4	1	4	0	0
OCLN::exon	processed_transcript	16	2	4	8	2	0	2	0	5	4	0	0	0	0	0	0	0	0	5	3	3	6	74	58	34	5	7	1	0	0	1	0	0	0	0	0	0	1	0	0	1	2	0	6	1	4	0	0
BDP1::exon	nonsense_mediated_decay	230	53	83	36	22	8	6	0	16	9	0	0	0	1	0	0	0	0	17	57	54	53	63	44	35	6	18	5	3	1	6	0	3	2	0	1	1	2	2	1	4	5	3	4	1	9	0	0
MCCC2::exon	protein_coding	38	9	11	21	12	2	0	0	8	4	0	1	0	0	0	0	0	0	10	9	14	10	45	25	20	2	7	5	0	0	2	0	0	0	0	0	1	2	3	0	17	22	75	353	85	389	19	55
MRPS27::intron	protein_coding	775	203	302	308	82	5	10	0	8	5	0	2	0	0	0	0	0	1	27	58	46	53	406	277	253	111	179	84	0	1	8	0	2	1	0	0	0	1	3	4	30	24	6	51	8	55	1	1
TNPO1::exon	protein_coding	684	142	289	110	30	3	12	0	37	29	0	2	5	2	4	0	0	0	41	62	56	72	532	420	327	357	567	273	8	3	12	3	2	1	0	2	43	15	2	3	26	28	11	56	19	45	5	3
FCHO2::intron	protein_coding	862	204	283	225	73	13	7	1	3	8	1	2	2	0	0	1	0	0	38	82	72	61	362	283	241	143	185	93	3	2	4	1	4	2	1	1	1	2	5	2	25	38	6	32	6	38	2	7
BTF3::exon	protein_coding	25	4	10	7	1	7	4	0	40	27	0	0	1	0	1	0	0	0	3	17	26	21	24	24	21	6	19	8	2	1	5	0	3	0	0	0	2	3	0	0	25	13	7	45	5	45	2	7
ENC1::exon	protein_coding	6	0	2	2	0	0	0	0	1	2	0	0	0	0	0	0	0	0	1	3	3	6	16	10	7	12	9	7	1	0	0	0	0	0	0	0	0	2	1	0	10	7	8	39	6	40	0	3
GFM2::intron	protein_coding	782	156	262	86	26	5	8	0	6	5	0	1	0	0	1	0	0	0	25	54	42	59	135	108	90	86	111	65	1	0	1	0	2	0	0	0	1	3	1	0	11	9	3	13	2	9	1	0
NSA2::exon	protein_coding	158	42	59	2	1	4	3	0	14	15	0	0	0	0	0	0	0	0	4	16	9	9	13	17	12	9	9	7	1	1	1	0	0	0	0	0	0	1	1	0	2	2	0	5	0	4	0	0
FAM169A::exon	nonsense_mediated_decay	125	18	49	13	5	0	2	1	5	6	0	0	1	0	0	0	0	0	4	14	15	13	62	40	26	8	11	3	0	0	0	1	1	0	0	0	6	1	1	0	5	6	0	11	1	11	0	0
HMGCR::exon	protein_coding	65	13	23	11	2	2	1	0	10	12	0	0	0	0	0	0	0	0	10	12	16	21	43	37	23	45	83	31	1	1	2	0	2	1	0	0	2	2	0	0	2	4	2	10	4	20	0	1
POLK::exon	protein_coding	116	20	41	16	4	1	5	0	6	10	0	1	0	0	0	0	0	0	8	21	11	22	84	64	59	11	14	9	0	0	0	0	1	1	0	0	2	1	0	0	4	5	5	9	0	8	0	1
POLK::intron	protein_coding	979	229	368	166	54	9	7	2	13	10	0	0	4	3	1	0	0	1	17	51	43	51	312	257	236	218	348	135	1	0	2	1	2	3	0	2	6	3	1	1	17	19	5	21	8	15	0	3
F2RL1::exon	protein_coding	6	1	3	1	1	0	0	0	4	4	0	0	0	0	0	0	0	0	2	5	4	6	24	15	10	10	6	7	0	1	0	0	0	0	0	0	0	1	4	1	23	33	14	83	18	96	7	16
AGGF1::exon	protein_coding	36	9	13	3	5	1	1	0	8	3	0	0	0	0	0	0	0	0	6	8	7	13	17	11	15	3	6	5	0	1	0	0	1	0	0	1	3	1	0	2	1	3	2	9	2	3	0	0
WDR41::intron	retained_intron	334	90	136	89	36	2	9	0	8	5	0	0	0	1	0	0	0	0	14	61	43	40	266	219	202	70	113	53	1	0	6	0	0	2	0	0	1	1	9	0	22	11	6	17	3	15	0	3
TBCA::exon	protein_coding	9	3	2	1	0	2	0	0	20	17	0	0	0	0	0	0	0	0	5	2	8	4	17	18	15	4	3	3	0	0	0	0	2	0	0	0	2	2	0	0	5	0	1	4	2	8	0	0
TBCA::intron	protein_coding	1830	427	671	397	126	12	6	2	27	9	0	2	1	4	1	1	1	1	35	63	62	59	773	588	584	217	325	146	4	0	8	2	7	1	1	1	2	3	9	1	48	52	10	55	11	58	1	4
AP3B1::intron	protein_coding	1985	492	729	396	111	10	15	2	17	19	0	2	3	7	6	2	0	1	46	113	105	75	1041	810	726	186	285	118	7	2	6	0	6	1	0	1	4	1	5	2	65	61	21	80	26	85	3	6
SCAMP1::exon	processed_transcript	100	16	22	21	5	2	4	1	12	12	0	0	0	0	0	0	0	0	4	13	11	10	220	169	134	28	54	23	1	1	3	0	1	0	0	0	8	2	0	0	7	4	7	11	1	6	1	0
SCAMP1::intron	processed_transcript	669	129	223	150	39	3	2	2	9	7	0	1	1	2	0	4	0	0	17	39	26	25	304	227	180	158	190	102	2	2	9	0	1	0	0	4	1	4	2	1	30	28	13	42	16	47	1	2
HOMER1::intron	protein_coding	855	205	306	306	86	9	9	0	19	14	0	0	4	1	1	1	1	0	22	32	36	33	453	328	299	104	184	71	2	2	9	0	4	1	0	0	2	1	3	7	47	57	8	55	11	61	2	6
CMYA5::intron	retained_intron	60	11	21	5	2	0	1	0	2	1	0	0	0	0	0	0	0	0	1	1	1	2	23	10	5	32	42	30	0	0	1	0	0	0	0	0	0	1	0	0	1	2	2	12	5	7	0	0
MTX3::exon	protein_coding	304	84	118	40	11	1	3	0	11	9	1	0	1	2	1	0	1	0	11	19	19	20	81	58	63	39	47	21	1	0	4	0	3	0	0	1	12	2	0	2	2	6	2	12	3	11	0	0
SERINC5::intron	retained_intron	120	26	36	61	19	1	1	0	6	2	0	1	0	0	0	0	0	0	4	12	10	7	199	150	134	34	55	19	0	0	0	1	1	0	0	0	2	1	8	2	74	94	43	159	70	213	7	29
ZFYVE16::intron	retained_intron	866	195	355	175	57	8	2	0	11	8	0	0	1	1	2	0	1	1	38	78	85	53	488	357	287	132	188	99	0	0	0	0	0	2	1	0	1	1	3	2	35	34	7	36	9	34	2	2
DHFR::intron	processed_transcript	555	123	202	89	26	47	30	0	40	29	1	2	4	1	0	0	1	0	263	238	319	216	400	316	235	69	110	42	6	8	20	1	5	3	0	2	11	3	34	16	34	44	71	35	67	31	0	5
MSH3::intron	protein_coding	1691	357	570	377	135	5	7	0	16	17	2	2	0	3	2	1	2	1	54	94	61	72	872	735	552	213	315	148	6	0	10	2	4	3	3	0	4	3	4	2	20	45	6	40	12	41	1	3
RASGRF2::intron	nonsense_mediated_decay	196	44	89	84	22	2	4	0	5	5	0	0	0	2	0	0	0	0	7	11	14	8	204	167	136	52	83	37	1	1	0	1	2	0	0	0	0	1	1	2	5	8	4	21	10	15	1	1
SSBP2::exon	protein_coding	16	1	3	11	4	1	0	0	5	3	0	0	1	0	0	0	0	0	1	3	3	2	18	25	12	3	9	4	1	0	0	0	0	0	0	0	0	1	0	0	0	0	0	2	0	2	0	2
SSBP2::intron	protein_coding	1201	253	401	295	94	17	18	2	21	17	0	4	1	9	0	0	0	0	27	50	45	37	725	481	447	143	190	79	4	3	9	0	4	1	0	0	4	2	3	2	7	10	2	19	4	16	0	2
ATG10::intron	protein_coding	417	100	137	168	58	5	14	0	15	16	0	1	0	0	0	1	0	1	15	24	28	14	695	563	445	570	812	360	0	2	6	1	6	0	0	1	3	4	10	6	72	89	29	85	29	106	4	10
RPS23::exon	retained_intron	146	31	58	5	2	5	14	1	128	83	1	0	0	0	1	0	0	0	15	30	29	34	132	95	83	51	89	50	0	1	6	0	4	1	1	0	4	1	0	0	14	10	6	45	18	36	2	2
TMEM167A::exon	protein_coding	163	43	52	40	9	4	3	0	12	4	0	0	0	1	0	0	0	0	6	18	11	11	149	95	86	52	59	38	0	1	4	0	1	0	0	0	7	3	3	0	10	9	18	54	23	58	4	5
XRCC4::intron	protein_coding	1302	285	454	210	70	10	5	1	20	13	0	0	4	8	1	1	1	1	25	39	34	43	754	646	500	395	582	269	2	1	15	2	4	1	0	2	5	2	4	5	59	72	21	110	26	117	7	9
VCAN::intron	processed_transcript	283	56	105	126	39	5	4	0	17	8	1	0	1	0	0	0	1	0	25	45	36	33	350	286	249	45	47	18	1	0	3	0	0	1	0	0	2	2	6	3	33	31	6	49	11	54	1	3
COX7C::exon	protein_coding	43	16	20	2	0	5	5	0	47	40	1	0	0	0	0	0	0	0	7	23	19	14	36	25	24	5	11	0	2	0	1	0	2	0	0	0	1	1	0	0	12	6	3	11	1	12	1	0
RASA1::intron	protein_coding	1102	246	421	228	73	9	14	0	13	10	0	0	1	3	0	1	0	0	41	70	54	33	599	466	418	122	223	98	2	2	5	0	2	2	0	0	0	2	1	3	37	55	9	21	8	37	0	1
TMEM161B::exon	protein_coding	82	21	40	9	4	1	2	0	4	3	0	0	0	0	0	0	0	0	3	9	7	8	24	15	14	13	29	10	0	0	0	0	0	0	0	0	5	1	0	1	1	4	1	0	0	1	0	0
MEF2C::intron	processed_transcript	386	79	142	98	39	3	1	0	8	8	0	0	0	2	0	0	0	0	7	12	5	15	286	199	189	20	38	12	1	0	4	0	4	0	1	0	0	1	2	3	10	2	4	10	6	13	1	2
LYSMD3::exon	protein_coding	246	54	113	12	3	3	4	0	11	8	0	0	0	2	0	0	2	0	8	12	11	21	98	59	45	40	41	19	0	0	1	0	0	1	0	1	4	1	0	1	2	2	2	4	1	4	0	1
ADGRV1::intron	retained_intron	2101	462	824	458	135	23	26	2	24	28	0	1	2	7	1	3	6	0	81	195	169	129	1544	1163	1028	391	603	256	4	4	20	1	7	1	2	3	4	2	3	2	15	19	15	33	8	32	0	2
FAM172A::intron	protein_coding	1605	347	556	439	133	9	24	1	32	36	1	2	3	6	1	2	2	1	43	85	68	54	1461	1104	934	537	779	378	1	2	14	3	11	4	1	3	7	5	21	4	87	115	28	111	52	136	5	13
KIAA0825::intron	protein_coding	442	105	167	17	7	0	2	0	2	2	0	0	3	0	0	0	0	0	1	5	2	3	61	49	37	11	26	16	1	2	4	0	1	1	0	1	2	2	0	1	3	4	1	5	5	3	1	0
TTC37::exon	protein_coding	71	12	25	17	11	3	6	0	24	13	0	0	1	0	0	0	0	0	23	53	41	48	40	45	42	20	26	16	4	1	2	0	3	0	0	0	1	2	1	0	2	1	2	1	2	1	0	0
TTC37::intron	protein_coding	1043	234	365	191	59	8	9	0	15	9	1	1	0	3	1	1	1	0	79	164	143	132	582	442	404	157	231	116	2	0	6	0	3	2	0	0	0	1	0	1	17	16	4	15	8	15	0	0
RHOBTB3::exon	protein_coding	56	13	24	13	4	2	3	0	12	9	1	0	0	1	0	0	0	0	1	8	6	9	53	39	31	7	6	2	0	0	3	0	0	1	0	0	1	1	3	0	15	11	1	26	9	38	0	3
RHOBTB3::intron	protein_coding	193	39	68	63	18	3	5	0	6	4	0	0	0	1	1	1	1	0	4	19	15	18	127	89	66	23	40	13	1	0	2	0	0	0	0	1	0	1	2	4	18	20	12	33	12	35	1	4
LNPEP::exon	protein_coding	140	22	59	56	15	4	4	0	18	15	0	0	0	3	0	0	1	0	22	20	23	20	161	133	109	38	57	30	0	0	5	0	2	0	0	0	3	3	1	2	25	29	62	213	79	250	14	29
RIOK2::exon	protein_coding	62	10	12	9	1	0	0	0	3	1	0	0	1	0	0	0	0	0	4	9	6	8	1	6	4	9	7	2	0	0	0	1	0	0	0	0	0	1	2	0	1	3	0	3	1	5	0	0
RGMB::exon	protein_coding	31	13	11	8	2	0	2	0	8	2	0	0	0	0	0	0	1	0	9	8	10	10	38	32	18	10	5	2	0	0	2	0	2	0	0	1	2	2	1	0	3	2	20	65	26	77	3	7
CHD1::exon	protein_coding	117	28	57	33	12	8	4	0	22	14	0	0	0	1	4	0	1	0	29	53	48	63	65	47	47	3	11	3	0	2	6	3	0	1	0	0	2	2	3	0	7	8	4	46	8	58	0	5
PAM::intron	protein_coding	552	125	184	209	77	7	11	0	19	24	1	4	2	0	2	0	2	1	32	67	56	43	626	477	441	170	207	119	4	0	3	1	3	0	0	1	0	1	18	14	99	138	22	86	26	106	3	9
FBXL17::exon	protein_coding	8	0	7	3	1	0	2	0	1	2	0	0	0	0	0	0	0	0	4	5	2	1	104	72	39	10	16	6	0	0	1	0	1	1	0	0	2	1	1	2	12	27	14	32	13	47	2	5
FBXL17::intron	protein_coding	1722	417	622	484	148	13	11	2	30	18	1	2	5	4	6	3	3	1	22	63	61	50	1354	1053	967	348	507	234	5	3	20	2	5	0	0	5	3	3	12	13	115	127	25	81	33	113	0	6
FER::intron	protein_coding	2104	510	711	382	105	13	20	3	23	20	2	1	1	9	2	2	0	0	54	74	70	65	1106	834	749	425	638	284	4	0	13	2	5	1	0	1	3	1	19	10	106	125	46	128	44	143	2	17
PJA2::exon	protein_coding	107	17	48	9	4	1	6	1	13	14	0	2	0	0	0	0	0	0	15	28	19	22	140	98	89	77	92	53	0	0	4	0	2	2	0	0	12	2	1	1	12	11	1	22	15	23	0	1
PJA2::intron	protein_coding	589	102	185	115	25	7	8	0	7	6	0	0	1	3	0	0	1	0	8	24	26	13	174	118	99	82	119	67	1	2	2	1	0	2	0	1	1	2	0	1	22	22	4	21	7	26	2	2
MAN2A1::exon	protein_coding	21	7	3	4	3	0	1	0	10	3	0	0	0	0	0	1	0	0	3	10	7	8	22	16	11	1	1	1	0	2	2	0	1	0	0	0	0	1	0	2	8	7	3	6	3	14	0	2
TMEM232::intron	nonsense_mediated_decay	934	191	345	49	20	2	3	0	5	7	0	3	1	3	0	5	0	2	7	13	6	11	169	124	124	137	198	85	1	2	2	2	2	0	0	1	4	2	1	0	8	10	5	11	5	12	1	1
EPB41L4A::intron	retained_intron	137	34	56	66	23	7	3	0	13	8	1	1	0	0	1	0	0	0	1	15	14	10	311	229	184	67	79	47	1	0	0	0	1	0	0	1	0	1	0	0	9	7	2	16	1	23	2	2
APC::exon	retained_intron	87	21	24	10	2	2	4	0	11	17	0	0	1	0	0	0	1	0	11	21	15	24	53	37	40	42	56	30	1	0	4	1	1	0	0	1	4	2	0	0	7	10	6	25	8	14	0	3
DCP2::exon	processed_transcript	485	122	183	87	34	5	4	2	38	27	0	0	5	5	1	0	0	1	41	57	50	56	153	102	95	155	216	105	5	1	14	6	8	1	2	1	41	14	2	1	4	16	9	24	11	22	2	5
MCC::intron	protein_coding	365	82	128	220	61	12	17	0	20	27	0	0	2	1	3	0	1	0	15	25	33	36	830	641	542	223	329	191	5	2	7	1	6	1	0	1	1	2	7	3	119	107	52	264	71	243	13	25
YTHDC2::exon	protein_coding	126	33	47	24	15	3	3	0	17	11	0	0	1	0	0	0	0	0	25	73	54	57	97	69	50	17	22	11	1	0	3	0	2	1	0	0	2	1	1	0	7	7	11	45	13	56	2	2
YTHDC2::intron	protein_coding	1299	343	518	266	70	11	9	0	21	13	0	4	1	5	2	0	3	0	67	178	142	139	951	754	605	218	323	164	2	3	3	2	5	2	0	1	7	1	3	3	22	41	7	29	7	24	0	2
PGGT1B::exon	protein_coding	254	57	62	15	7	3	1	0	8	4	0	0	2	0	1	0	1	0	6	7	8	7	47	45	31	11	13	7	0	0	2	0	1	0	0	0	0	1	0	0	2	4	1	3	3	1	0	1
TMED7::exon	protein_coding	318	67	114	25	8	1	6	0	13	20	0	0	1	0	0	0	1	1	19	17	22	21	53	37	27	90	121	61	0	0	3	1	1	0	0	1	9	1	3	1	29	31	16	49	17	54	0	10
ATG12::exon	retained_intron	116	27	45	16	6	3	4	0	11	7	0	0	0	0	1	0	0	0	9	10	8	6	11	22	11	15	25	10	0	0	0	0	0	0	0	0	5	1	1	1	41	45	6	24	5	29	3	10
AP3S1::intron	retained_intron	1191	289	508	129	34	5	4	1	3	4	0	1	3	0	1	2	0	0	17	35	30	21	255	178	176	95	154	59	0	1	4	0	2	2	0	2	1	2	20	14	235	311	47	140	51	142	6	18
COMMD10::intron	protein_coding	701	149	298	136	31	1	8	0	11	9	0	1	0	0	0	1	0	1	12	24	22	19	336	266	247	160	199	88	1	0	2	0	6	2	2	0	2	2	11	9	70	105	24	62	25	75	2	8
DTWD2::exon	protein_coding	59	12	15	7	1	0	1	0	1	4	0	0	0	1	0	0	0	0	3	2	6	1	29	21	17	4	1	3	0	0	0	0	0	0	0	0	1	2	0	0	1	1	2	6	0	4	0	0
HSD17B4::exon	protein_coding	26	4	10	7	4	0	2	0	6	6	0	0	0	0	0	0	0	0	10	16	13	9	25	17	19	2	5	3	0	0	0	1	1	0	0	0	0	1	0	0	8	9	5	16	5	15	1	4
HSD17B4::intron	protein_coding	767	184	291	188	53	6	9	1	4	8	0	0	1	4	2	0	0	1	37	81	70	56	504	387	318	135	183	92	2	3	8	2	1	0	0	2	7	2	0	1	15	18	4	21	9	19	2	4
PRR16::intron	protein_coding	185	49	66	89	26	4	6	0	8	12	1	2	0	2	1	0	1	0	7	8	11	10	341	247	201	42	74	47	0	1	3	0	0	0	0	0	0	1	0	0	6	2	3	13	3	11	0	4
SNCAIP::intron	protein_coding	46	9	19	20	7	1	1	0	6	2	1	0	0	0	0	0	0	0	5	1	3	0	126	81	66	17	27	11	1	0	1	0	0	0	0	0	0	1	0	1	1	2	4	10	4	10	0	1
CEP120::intron	nonsense_mediated_decay	496	88	188	75	33	1	4	1	8	8	1	2	1	1	1	0	1	0	16	46	44	40	576	456	294	153	205	94	1	1	5	0	0	1	2	0	4	2	0	1	25	46	7	37	12	43	0	1
CSNK1G3::intron	protein_coding	1356	302	478	220	66	7	7	0	16	9	2	0	1	7	1	0	2	0	30	53	40	52	1317	1059	857	134	221	103	6	1	7	1	4	1	1	0	2	1	8	4	23	41	10	20	8	26	0	2
ZNF608::intron	protein_coding	299	78	93	178	50	8	4	0	9	12	0	0	0	1	0	0	1	0	19	36	29	15	694	591	455	201	294	173	1	0	3	1	5	1	0	0	0	1	2	1	11	6	6	16	3	16	0	1
PHAX::exon	protein_coding	62	12	11	6	0	1	1	0	6	6	0	0	0	0	0	0	0	0	3	10	10	4	52	51	25	15	22	3	2	0	2	0	0	0	0	0	2	2	0	0	0	0	0	0	0	1	0	0
PHAX::intron	protein_coding	109	19	42	45	12	2	1	0	2	1	0	0	0	0	0	0	0	0	4	8	9	7	27	14	19	6	5	3	0	0	0	0	1	0	0	0	0	1	1	1	2	3	0	3	2	1	1	0
LMNB1::exon	protein_coding	71	15	18	36	9	1	5	0	14	17	0	0	0	0	0	0	0	0	20	28	28	27	181	132	85	36	47	26	1	0	5	0	7	0	0	0	1	1	0	1	25	20	23	139	35	140	9	21
PRRC1::exon	protein_coding	140	33	68	28	8	1	2	0	9	6	0	0	0	1	0	0	1	1	14	13	13	12	53	49	41	22	35	12	0	0	1	1	4	0	0	0	6	2	1	1	25	26	36	139	32	170	7	26
LINC01184::intron	lincRNA	757	147	278	160	45	6	10	0	18	14	0	0	0	1	1	2	0	0	12	31	31	17	647	479	398	146	216	88	2	0	10	1	2	1	3	0	5	1	4	6	62	60	23	107	32	125	6	16
SLC12A2::exon	retained_intron	65	19	27	19	3	2	2	0	6	10	0	0	1	0	0	0	0	0	6	19	17	17	38	32	30	5	6	2	0	0	1	0	2	0	0	0	0	1	0	0	5	6	1	12	3	9	1	2
FBN2::intron	protein_coding	701	168	252	244	60	15	12	0	20	16	1	2	0	5	1	0	1	1	28	78	71	59	684	515	437	103	126	61	5	1	6	0	1	1	0	1	1	1	0	2	1	5	5	5	5	6	0	1
CHSY3::intron	protein_coding	766	161	246	271	100	4	9	0	22	18	0	1	0	2	1	0	0	0	18	34	38	37	908	775	655	58	83	49	8	2	11	5	13	2	0	0	1	1	4	6	27	33	14	47	6	38	2	3
HINT1::exon	nonsense_mediated_decay	41	12	10	2	4	3	3	0	34	20	0	1	0	0	0	0	0	0	4	15	17	5	305	196	137	63	75	27	3	0	2	0	3	0	0	0	1	1	2	0	6	9	0	18	2	16	1	2
CDC42SE2::intron	protein_coding	629	127	233	175	39	4	6	0	6	5	0	0	0	1	0	1	0	0	15	28	37	32	340	246	220	82	146	74	1	2	5	0	4	0	0	0	2	1	10	2	46	37	24	107	32	122	2	8
RAPGEF6::exon	protein_coding	105	25	44	31	12	5	4	0	10	11	0	0	0	1	0	0	0	0	7	30	28	29	62	41	30	17	21	10	0	5	3	0	0	0	0	0	2	1	1	1	7	8	3	17	5	19	0	1
RAPGEF6::intron	protein_coding	2975	652	1153	500	161	10	17	1	29	27	0	4	6	12	3	3	6	0	57	144	112	124	1320	1057	885	545	815	405	4	2	19	2	3	4	1	1	3	1	9	8	62	58	12	51	19	86	1	6
FNIP1::intron	TEC	3874	856	1339	421	151	21	16	2	26	23	2	2	2	6	4	3	2	1	62	129	123	139	1011	802	653	586	810	410	3	8	9	2	8	0	0	3	6	3	6	4	40	62	32	77	16	82	1	7
ACSL6::intron	protein_coding	18	3	6	10	2	0	0	0	0	0	0	0	0	0	0	0	0	0	4	5	4	3	50	37	23	13	31	11	1	1	2	0	1	0	0	0	0	1	0	1	7	3	6	12	6	13	0	1
KIF3A::exon	protein_coding	48	10	28	9	11	1	0	0	9	7	0	0	0	0	0	0	2	0	9	16	21	13	25	25	16	40	49	35	1	0	0	0	0	1	0	0	4	2	0	0	0	0	0	2	1	2	1	0
AFF4::exon	retained_intron	587	157	224	40	11	6	4	0	46	34	0	1	2	1	1	0	0	0	50	87	100	115	75	65	60	140	177	93	1	3	6	1	3	1	3	3	43	16	3	0	16	25	11	41	12	37	2	7
ZCCHC10::exon	protein_coding	38	6	8	1	0	0	0	0	6	2	0	0	0	0	0	0	0	1	5	2	3	8	8	13	3	4	6	3	0	0	1	0	0	0	0	0	9	2	0	0	0	1	0	8	3	10	0	0
HSPA4::exon	protein_coding	88	32	26	16	8	6	7	0	50	38	0	0	0	0	1	0	0	0	32	51	44	51	88	65	69	86	97	49	5	1	1	0	4	2	0	0	2	4	1	1	11	7	3	19	3	19	0	5
C5orf15::exon	protein_coding	156	35	40	22	5	3	2	0	16	12	0	1	0	0	0	0	1	0	7	19	11	10	41	38	37	22	31	18	0	0	1	1	0	0	0	0	13	2	0	1	9	6	2	31	8	36	3	4
VDAC1::exon	protein_coding	14	8	6	15	3	2	4	0	13	14	0	0	0	0	0	0	0	0	5	14	7	14	11	16	13	25	33	14	1	2	3	1	1	0	0	0	1	1	1	1	13	8	11	34	3	39	0	6
PPP2CA::exon	protein_coding	159	43	49	10	4	1	5	0	21	14	0	0	1	2	1	0	1	0	9	23	32	48	187	146	114	55	94	48	2	0	6	1	3	0	0	0	5	4	1	0	35	25	12	101	28	147	7	8
UBE2B::exon	protein_coding	92	23	26	11	3	0	0	0	11	8	0	0	0	0	0	0	0	0	6	12	8	9	203	127	89	15	27	14	1	0	4	1	0	0	0	0	4	1	0	1	10	5	3	12	0	15	0	0
JADE2::intron	protein_coding	13	2	4	13	7	0	0	0	0	0	0	0	0	0	0	2	0	0	1	2	3	4	95	48	43	8	7	6	0	2	6	0	0	0	5	3	7	11	3	1	40	33	58	172	78	198	5	24
DDX46::intron	protein_coding	851	194	331	232	73	13	10	0	17	12	0	0	2	3	2	0	2	1	72	149	140	132	1070	812	680	200	276	103	3	2	9	1	7	3	0	0	2	1	2	1	22	22	4	23	3	24	1	1
C5orf24::exon	protein_coding	481	115	198	51	13	3	5	0	21	13	2	2	1	3	0	0	0	1	39	70	45	54	197	162	122	76	121	47	2	2	3	0	1	0	0	0	1	1	4	1	27	39	51	175	72	233	16	25
TXNDC15::exon	nonsense_mediated_decay	77	15	27	6	5	1	0	0	3	0	0	1	0	0	0	0	0	0	1	5	8	9	44	43	38	8	5	2	1	0	1	0	0	0	0	0	0	1	0	0	0	0	0	2	2	3	0	0
PCBD2::intron	protein_coding	648	152	226	130	41	1	0	0	11	8	1	1	0	1	0	0	2	0	15	28	38	20	394	275	221	228	347	157	2	4	13	1	6	1	0	3	4	3	0	0	22	24	5	25	10	26	1	0
H2AFY::exon	protein_coding	25	4	9	11	1	1	3	0	18	7	0	0	0	0	0	0	0	0	8	9	13	13	29	32	33	12	17	6	2	0	3	0	0	0	0	0	1	1	0	0	13	22	7	72	17	100	5	13
SMAD5::exon	protein_coding	438	116	166	61	24	5	16	0	28	19	0	0	2	1	1	0	0	1	27	54	30	38	67	69	58	139	185	112	0	1	7	1	4	1	1	0	2	2	2	3	11	10	14	101	22	123	1	14
SMAD5::intron	protein_coding	938	197	328	140	38	2	6	0	3	5	1	0	2	1	0	0	2	0	31	39	36	35	428	342	267	82	105	39	2	3	6	0	1	1	0	2	5	2	0	1	18	28	8	26	8	27	0	1
SPOCK1::intron	protein_coding	225	51	70	43	9	1	0	0	3	4	0	1	0	0	0	0	0	0	8	4	15	8	200	110	100	32	69	31	0	1	3	0	0	0	0	0	2	3	2	1	9	7	12	16	21	23	0	2
KLHL3::intron	processed_transcript	650	161	218	33	14	0	1	1	5	2	0	0	0	0	0	0	1	0	7	8	7	12	143	89	101	147	185	84	1	1	2	0	2	1	2	1	5	3	0	0	1	6	1	6	0	12	0	0
FAM13B::intron	protein_coding	1132	256	416	277	94	9	14	0	10	16	2	2	2	1	0	0	2	0	52	100	83	97	681	514	414	250	408	174	2	1	9	1	4	3	0	0	2	1	4	1	35	44	13	49	10	36	2	3
CDC23::exon	protein_coding	63	13	11	18	4	1	2	0	7	6	0	1	0	0	0	0	0	0	4	15	19	14	24	14	25	20	20	8	0	0	0	0	0	0	0	0	1	1	2	0	8	8	13	20	8	33	1	5
FAM53C::exon	protein_coding	46	10	21	22	7	3	2	0	4	2	0	0	0	0	0	0	0	0	13	28	19	16	59	30	53	11	23	11	2	4	12	1	2	2	0	0	3	1	1	1	25	29	81	277	67	332	9	48
FAM53C::intron	protein_coding	70	15	31	10	1	0	1	0	1	0	0	0	0	0	0	0	0	0	9	12	12	11	93	59	61	65	76	31	1	2	8	1	3	1	0	0	0	1	0	3	11	5	11	29	12	35	0	3
KDM3B::intron	nonsense_mediated_decay	533	114	206	127	49	3	7	0	8	4	0	1	1	0	0	0	1	0	28	60	43	39	240	182	146	54	82	24	1	4	10	0	3	1	0	0	0	1	4	3	26	19	10	21	11	35	0	2
CTNNA1::exon	protein_coding	21	3	6	2	3	3	3	0	20	12	0	0	0	0	0	0	0	0	6	12	16	18	46	32	31	10	20	10	1	0	1	1	4	1	0	0	0	1	3	2	26	30	21	54	17	71	4	14
SIL1::intron	protein_coding	364	73	126	221	85	11	14	0	23	26	0	0	0	2	1	0	1	0	19	32	26	24	626	445	394	299	452	212	5	5	16	0	4	2	0	1	0	1	12	3	112	133	35	189	55	178	5	14
MATR3::exon	retained_intron	262	51	99	54	21	6	4	1	41	31	0	1	0	0	1	0	0	0	24	69	46	64	328	281	225	93	121	61	2	0	6	6	4	1	0	0	7	2	1	3	14	13	6	20	4	30	1	1
MATR3::intron	retained_intron	2311	536	834	454	144	10	10	0	26	17	0	2	0	4	0	0	1	1	76	137	116	139	566	456	346	44	82	23	1	4	8	0	8	0	0	0	2	2	6	7	57	38	13	42	15	52	0	4
PAIP2::exon	protein_coding	69	14	19	4	1	2	2	0	20	10	1	0	0	0	0	0	0	0	8	17	14	15	82	87	60	28	37	14	2	0	1	0	0	0	0	0	4	3	1	0	3	5	2	8	3	6	1	2
UBE2D2::exon	protein_coding	58	21	13	13	6	4	3	0	20	13	0	0	0	0	0	0	0	0	8	16	14	26	34	32	27	31	41	17	1	0	2	0	1	0	0	0	4	1	0	2	33	30	31	165	66	197	9	26
CXXC5::exon	protein_coding	2	0	1	0	0	0	1	0	2	3	0	0	0	0	0	0	0	0	4	2	4	2	31	13	18	6	9	7	0	1	1	0	1	2	0	0	1	1	2	1	13	11	12	68	24	86	3	7
NRG2::intron	protein_coding	121	27	31	59	21	2	3	0	11	8	0	0	0	0	0	0	0	1	4	4	17	5	376	311	235	65	75	40	1	0	4	0	1	0	0	0	1	1	5	3	25	20	24	83	21	118	3	9
ZMAT2::exon	protein_coding	7	3	4	5	1	0	0	0	8	3	0	0	0	0	1	0	0	0	8	11	7	8	137	91	71	109	156	94	0	0	0	0	0	0	0	0	0	1	2	0	17	11	46	246	44	294	8	30
NDFIP1::exon	protein_coding	108	21	36	8	9	3	1	0	18	9	0	0	0	1	0	1	0	0	13	19	17	16	75	44	44	17	26	9	3	1	2	0	0	1	0	0	5	2	1	3	13	12	4	18	5	24	0	5
NDFIP1::intron	protein_coding	418	108	155	84	20	6	7	0	2	1	0	1	0	0	0	0	1	0	9	25	17	12	130	107	106	65	79	39	0	0	2	1	0	0	0	0	0	1	0	0	7	10	2	10	6	12	0	3
ARHGAP26::intron	protein_coding	522	121	193	271	67	11	8	0	16	20	0	1	1	0	0	2	2	0	22	43	44	32	1521	1006	902	229	303	180	2	4	10	3	4	2	1	1	2	1	32	20	248	253	82	488	110	530	25	38
YIPF5::exon	protein_coding	100	29	30	5	2	0	1	0	3	6	0	1	0	0	0	0	1	0	6	5	2	13	10	6	4	15	17	5	1	0	1	0	0	0	0	0	0	1	1	0	3	4	1	4	0	8	0	1
LARS::exon	protein_coding	89	21	23	50	29	7	9	1	30	13	0	0	0	1	0	0	2	0	45	48	63	45	120	119	90	32	51	31	3	0	2	1	1	0	1	0	2	1	0	0	15	12	3	19	10	12	3	4
RBM27::exon	protein_coding	188	45	80	38	11	8	0	0	11	4	0	0	1	1	1	0	0	0	22	29	27	30	66	40	42	20	18	8	1	0	3	0	4	0	0	1	8	3	0	1	9	5	7	47	7	57	4	6
HTR4::intron	retained_intron	36	12	10	17	2	0	1	0	1	0	0	0	0	1	0	0	0	0	1	1	0	2	48	38	33	13	21	9	0	0	1	0	0	0	0	0	1	1	0	1	1	1	1	6	1	5	2	0
GRPEL2::exon	protein_coding	282	70	99	46	19	2	2	0	9	6	1	2	0	2	0	0	0	0	4	10	12	18	32	16	20	14	12	10	1	1	3	0	1	0	1	1	6	4	2	0	6	8	15	43	15	34	4	9
CSNK1A1::exon	protein_coding	187	51	69	11	8	2	0	0	8	4	0	0	0	0	0	0	0	1	19	25	19	28	32	27	24	8	20	2	3	1	6	0	1	0	0	0	5	1	1	1	14	13	6	12	4	13	1	2
CSNK1A1::intron	protein_coding	1612	341	572	229	77	9	5	0	2	5	0	1	1	0	1	1	1	1	47	85	72	94	662	529	469	182	261	139	1	1	16	1	6	2	0	0	2	1	4	3	45	43	5	25	12	32	3	3
AC021078.1::exon	retained_intron	694	177	247	85	25	2	1	0	2	4	1	1	0	1	1	0	0	1	27	48	44	39	113	74	65	25	42	12	3	1	3	2	2	0	0	0	4	2	0	1	17	12	2	10	1	8	1	2
DCTN4::exon	protein_coding	140	44	58	11	11	0	3	0	9	14	0	0	0	0	1	0	0	0	13	21	28	28	61	36	30	40	63	39	2	0	2	1	2	0	0	0	5	3	1	2	15	7	16	55	19	81	1	11
G3BP1::exon	nonsense_mediated_decay	889	246	324	133	50	6	7	0	24	21	0	1	2	2	4	1	1	1	38	57	53	71	329	237	213	239	319	176	4	2	7	1	5	3	0	0	15	5	6	5	43	68	47	271	70	317	18	36
FAM114A2::exon	protein_coding	53	12	22	6	1	3	0	0	4	1	0	0	0	0	0	0	0	0	0	4	3	5	27	20	24	9	10	3	0	0	0	0	0	1	0	0	1	1	0	0	1	2	2	8	0	7	0	1
FAM114A2::intron	protein_coding	198	31	84	31	10	3	1	0	6	4	0	0	0	0	0	0	0	0	8	33	18	25	128	115	71	84	135	67	1	0	3	0	0	1	0	0	2	2	2	1	8	10	4	11	4	15	0	0
SAP30L::exon	retained_intron	12	3	3	4	1	0	0	0	2	5	0	0	0	0	0	0	0	0	2	4	4	6	43	39	23	104	174	87	0	0	1	0	0	0	0	0	1	1	0	0	1	2	0	1	0	0	0	0
LARP1::exon	protein_coding	76	17	22	83	25	6	10	0	38	41	0	0	0	0	2	0	0	0	39	68	65	65	291	221	160	193	299	172	3	4	17	2	7	1	0	1	5	1	10	1	94	104	308	1448	390	1758	81	186
CNOT8::exon	protein_coding	33	2	8	12	1	0	2	0	7	3	0	0	0	0	0	0	1	0	9	9	6	12	23	13	9	9	10	7	0	0	0	0	0	1	0	0	1	2	0	0	8	10	9	38	7	37	3	6
SOX30::exon	protein_coding	1	0	1	1	0	0	0	0	0	0	0	0	0	1	0	0	0	0	0	0	0	0	0	0	0	1	0	0	0	0	0	0	0	0	0	0	0	1	0	0	0	0	0	5	3	8	1	0
CLINT1::exon	protein_coding	133	19	44	22	7	1	5	0	17	13	0	0	0	1	0	0	0	0	9	16	16	16	43	38	22	64	85	41	0	0	4	1	2	0	0	0	1	2	2	0	5	4	2	8	4	18	1	1
RNF145::exon	protein_coding	39	2	18	4	3	1	2	0	5	9	0	0	0	0	0	0	0	0	7	10	16	16	30	17	18	35	47	22	0	0	0	0	2	1	0	0	4	1	0	0	5	6	4	11	2	12	0	1
SLU7::exon	protein_coding	42	11	6	5	3	2	0	0	9	6	0	0	0	0	2	0	0	0	5	10	12	14	14	7	12	5	10	4	0	0	2	0	1	0	0	3	2	1	2	1	1	0	1	6	0	4	1	0
PTTG1::exon	protein_coding	8	4	2	0	0	3	0	0	16	8	0	0	0	0	0	0	0	1	2	4	7	2	14	4	3	6	14	6	2	0	1	0	0	0	0	0	0	1	0	0	7	4	2	17	3	13	0	1
CCNG1::exon	protein_coding	331	77	107	14	12	6	5	0	34	19	1	1	1	0	0	1	0	3	5	22	37	30	43	36	30	109	128	69	3	4	5	1	4	1	0	0	4	1	0	0	8	13	3	12	4	8	1	1
MAT2B::exon	protein_coding	71	15	18	17	8	1	2	0	7	8	0	1	0	2	0	0	0	0	4	10	11	7	42	42	28	33	80	30	2	0	1	0	1	0	0	0	11	4	0	0	6	5	3	8	0	7	2	1
WWC1::exon	processed_transcript	8	0	1	4	1	0	1	0	7	2	0	0	0	0	0	0	0	0	2	4	2	5	32	15	14	2	3	1	0	0	0	0	0	0	0	0	1	1	2	2	16	13	23	112	27	103	4	17
PANK3::exon	protein_coding	1017	275	382	73	32	9	8	0	61	39	0	4	5	6	0	2	7	1	55	71	75	93	307	224	243	176	234	126	4	2	10	2	6	3	0	3	41	10	1	2	19	29	11	32	9	53	1	5
KCNIP1::intron	protein_coding	62	8	11	21	6	2	0	0	4	4	0	0	0	0	0	1	0	0	1	2	2	4	151	115	72	22	25	17	1	1	0	0	0	0	0	0	0	1	1	0	3	6	10	26	13	28	0	4
RANBP17::intron	retained_intron	2205	484	825	764	251	34	48	8	69	50	1	6	2	20	1	4	2	2	103	200	196	193	2584	2003	1700	648	896	371	8	6	32	4	10	2	1	5	18	12	15	9	134	103	31	123	49	161	3	11
NPM1::exon	protein_coding	104	15	33	17	6	9	15	0	99	57	0	1	0	1	0	0	3	0	27	58	60	57	129	116	97	50	86	39	4	1	4	0	2	1	0	1	4	2	1	1	7	3	2	28	6	18	0	4
NPM1::intron	protein_coding	1145	258	397	301	89	9	5	0	35	26	0	1	0	1	0	0	1	0	90	147	131	174	874	632	580	474	696	369	3	0	4	2	6	0	0	1	2	2	0	1	36	38	11	105	22	130	4	7
FBXW11::exon	protein_coding	59	14	18	16	3	2	5	0	16	19	0	0	0	4	0	1	0	0	8	29	32	29	187	147	97	87	121	59	1	0	4	0	0	0	0	0	15	4	0	2	11	15	6	62	15	67	3	5
UBTD2::exon	protein_coding	39	10	11	18	5	0	1	1	6	6	0	1	2	0	0	0	0	1	3	13	13	15	64	48	31	12	19	12	1	0	1	0	0	0	0	0	7	2	0	0	0	4	1	6	1	5	1	1
UBTD2::intron	protein_coding	687	139	243	257	79	4	7	2	13	10	0	0	1	1	0	1	0	1	17	41	26	27	475	373	297	172	250	98	5	3	11	3	9	1	0	0	2	1	2	4	25	38	9	28	17	42	0	0
DUSP1::exon	protein_coding	10	2	1	5	1	0	2	0	3	3	0	0	1	0	0	0	0	0	1	5	6	12	7	5	3	2	1	0	3	0	5	2	4	1	0	0	2	1	0	0	4	13	3	12	1	15	0	3
ATP6V0E1::exon	protein_coding	22	4	6	6	1	1	1	0	7	2	0	0	0	0	0	0	0	0	3	5	1	5	7	6	4	23	22	19	0	0	0	0	1	0	0	0	0	1	0	0	2	4	1	9	3	12	1	1
CREBRF::exon	protein_coding	424	108	170	14	6	4	4	0	10	2	0	0	0	1	0	0	0	1	12	20	17	17	54	50	38	68	115	51	0	0	0	2	0	0	0	2	13	4	0	1	5	6	4	8	3	12	1	2
CPEB4::exon	protein_coding	210	54	82	16	2	2	3	0	12	4	1	0	1	2	0	1	0	0	6	10	12	12	100	76	59	142	200	94	0	0	4	0	2	0	0	0	13	2	0	0	5	2	4	30	10	30	4	6
SFXN1::exon	protein_coding	119	30	56	22	15	6	5	0	14	21	0	1	2	1	1	0	0	0	10	33	36	47	38	42	30	21	41	19	5	4	7	1	5	0	0	1	10	3	1	1	14	17	16	103	18	120	3	12
FAF2::exon	protein_coding	82	14	26	26	10	3	3	0	16	12	0	0	0	0	0	0	0	0	10	20	17	35	59	34	36	32	53	21	3	0	10	0	3	1	0	0	3	1	1	0	18	21	41	214	48	225	10	32
FAF2::intron	protein_coding	675	148	234	226	63	4	3	1	14	12	1	0	0	0	0	0	1	0	31	60	44	56	233	192	176	98	142	61	4	1	10	1	6	2	0	2	0	1	4	2	22	28	4	27	10	43	0	3
RNF44::exon	protein_coding	19	8	11	6	4	4	1	0	13	8	0	0	0	0	0	0	0	0	12	14	17	15	169	103	83	70	94	42	1	0	5	0	0	0	0	0	1	1	8	3	83	84	307	1195	401	1227	66	148
GPRIN1::exon	protein_coding	1	0	0	1	0	1	1	0	3	1	0	0	0	0	0	0	0	0	2	1	5	6	37	37	21	3	4	0	0	0	2	1	1	1	0	0	0	1	0	0	18	17	45	290	69	381	20	20
ZNF346::intron	protein_coding	303	79	102	256	110	7	13	3	14	8	0	0	0	0	0	0	1	0	25	62	52	54	377	307	237	52	77	37	2	1	8	0	2	0	1	0	0	1	0	0	13	11	7	44	16	46	0	2
FGFR4::exon	retained_intron	0	0	0	0	1	2	0	0	0	1	0	0	0	0	0	0	0	0	0	5	4	4	16	8	10	8	8	7	0	0	2	0	0	0	0	0	0	1	3	2	21	19	26	145	34	145	6	15
NSD1::exon	protein_coding	112	16	42	29	16	2	4	1	36	32	0	0	0	0	0	0	1	0	26	43	59	56	99	79	76	88	144	65	6	6	26	3	10	5	1	1	2	4	1	1	19	31	63	179	42	208	9	29
NSD1::intron	protein_coding	1812	419	665	907	285	10	17	2	22	21	0	4	4	4	0	0	2	1	66	132	120	90	799	659	556	326	454	227	10	4	23	1	12	0	2	1	4	3	2	5	37	39	9	36	16	42	1	4
FAM193B::exon	nonsense_mediated_decay	7	4	4	6	1	2	4	0	9	3	0	0	0	0	0	0	0	0	19	18	15	20	129	135	92	17	33	20	3	2	18	1	2	1	0	0	0	1	3	2	28	21	51	155	45	171	12	23
TMED9::exon	protein_coding	18	5	10	3	0	2	2	0	12	6	0	0	0	0	0	0	0	0	4	8	18	12	40	27	23	6	11	3	2	0	3	1	3	0	0	0	1	1	0	0	17	12	10	48	9	58	3	3
RMND5B::exon	protein_coding	1	2	1	1	0	1	1	0	8	4	0	0	0	0	0	0	0	0	7	9	14	11	20	10	12	13	13	11	0	0	2	0	0	1	0	0	0	1	0	0	9	4	11	46	8	38	0	6
RMND5B::intron	protein_coding	66	21	32	56	13	2	5	0	6	4	0	0	0	0	1	0	0	0	13	36	33	29	160	137	127	19	36	24	1	0	5	0	6	1	0	0	1	1	0	1	6	6	1	6	2	8	0	2
HNRNPAB::exon	protein_coding	94	10	27	23	7	2	5	0	22	19	0	0	0	0	1	0	0	0	23	32	38	31	100	53	63	11	16	6	3	1	5	0	1	0	0	1	2	1	0	1	12	11	11	64	6	72	3	4
HNRNPAB::intron	protein_coding	53	9	20	22	8	1	1	0	9	3	0	0	0	0	0	1	1	0	26	42	32	41	488	342	298	18	36	15	1	2	0	0	0	0	0	0	1	1	1	0	7	4	1	7	3	10	1	0
ZNF354B::intron	protein_coding	92	11	31	51	11	0	1	0	1	2	0	0	0	0	0	0	0	0	7	10	10	6	148	137	102	24	28	16	0	0	0	0	0	0	0	0	0	1	1	0	6	1	2	8	0	11	2	0
ZNF879::intron	protein_coding	7	0	5	2	1	0	0	0	1	0	0	0	0	0	1	0	0	0	1	0	1	4	9	6	3	2	5	1	0	0	0	0	0	0	0	0	0	2	0	0	0	0	0	0	0	0	0	0
HNRNPH1::exon	protein_coding	318	80	110	87	35	11	14	0	61	39	0	1	2	0	2	0	5	0	131	279	237	252	1132	771	632	444	680	436	7	1	14	1	4	2	0	1	7	3	6	1	13	9	7	22	9	32	2	0
HNRNPH1::intron	protein_coding	1459	344	493	250	64	17	15	0	59	34	3	3	1	13	1	4	3	2	325	767	634	664	7980	6144	4994	660	1043	587	5	4	19	3	7	3	0	4	4	3	10	4	78	52	9	45	16	39	1	2
CANX::exon	protein_coding	730	167	225	183	64	19	18	3	108	66	1	0	2	5	4	1	5	1	55	84	90	114	261	176	146	320	452	231	8	2	9	2	17	5	0	1	44	22	10	9	111	147	145	757	197	800	38	75
MAML1::exon	protein_coding	104	20	25	26	7	2	7	0	8	13	0	0	0	0	0	0	1	0	7	14	20	16	47	33	31	15	21	12	3	2	13	0	2	1	0	0	1	1	2	3	37	30	75	343	80	424	23	60
MAML1::intron	protein_coding	230	35	73	90	38	2	2	0	1	8	0	0	0	1	0	0	0	0	11	17	25	30	213	184	167	117	155	78	3	4	15	1	10	2	0	0	1	1	2	1	22	15	6	67	16	64	2	6
TBC1D9B::intron	retained_intron	65	13	24	35	12	2	1	0	4	8	0	0	0	1	0	0	0	0	45	65	57	60	577	473	391	45	69	43	2	2	13	0	2	1	0	0	0	1	1	1	64	41	26	150	40	147	7	5
RNF130::exon	nonsense_mediated_decay	7	1	1	3	1	2	2	0	3	6	0	0	0	0	0	0	0	0	3	2	9	6	18	16	12	16	19	4	0	0	2	0	0	0	0	0	0	1	0	0	10	11	5	11	3	11	0	1
CNOT6::exon	protein_coding	265	49	92	64	19	5	7	0	21	23	0	2	1	3	1	2	1	0	28	28	40	34	104	81	67	117	153	102	6	1	7	3	3	1	0	2	23	6	2	2	7	6	8	41	6	31	0	3
RACK1::exon	retained_intron	46	13	24	7	11	30	35	1	186	129	0	0	1	0	1	0	2	0	65	82	89	97	57	47	40	11	18	6	13	4	21	3	19	2	0	2	4	1	2	3	60	51	17	92	12	102	2	9
RACK1::intron	retained_intron	88	11	23	104	34	60	132	1	267	246	1	0	0	0	2	0	1	0	159	229	237	204	158	101	97	11	13	7	23	2	40	4	18	5	0	1	2	1	4	6	15	22	6	20	13	21	1	5
EXOC2::exon	protein_coding	11	1	2	4	2	2	0	0	8	5	0	0	0	0	0	0	0	0	6	10	16	17	40	39	19	9	8	7	1	0	0	0	0	0	0	0	3	3	1	0	3	3	1	4	1	7	0	0
EXOC2::intron	protein_coding	686	143	281	338	89	14	11	2	39	32	0	2	0	4	1	2	1	0	49	95	83	75	1233	958	921	397	570	269	1	0	19	0	4	2	0	0	0	3	7	8	59	89	40	116	42	132	7	14
GMDS::intron	protein_coding	2664	594	904	1065	384	54	83	7	115	95	3	1	4	15	9	4	4	1	125	193	182	176	5446	4151	3306	887	1178	550	18	8	50	7	20	10	4	2	15	3	9	10	104	150	57	303	99	309	8	29
CDYL::exon	protein_coding	8	0	3	2	3	2	5	0	14	6	0	0	0	0	0	0	0	0	4	6	6	6	9	8	9	2	4	1	0	0	0	0	1	0	0	0	4	1	0	1	2	2	1	10	0	8	0	0
CDYL::intron	protein_coding	1176	245	422	582	169	15	17	1	34	38	0	0	3	4	2	4	2	1	42	68	62	62	1889	1439	1283	408	589	270	3	7	27	4	11	4	2	4	3	1	16	11	153	160	63	358	111	397	17	30
FARS2::intron	protein_coding	1927	404	637	626	220	17	30	1	48	35	0	6	2	6	1	3	0	0	74	102	94	98	2133	1741	1472	610	840	431	16	9	22	2	11	5	3	4	5	2	10	9	99	94	33	246	69	288	9	11
RREB1::exon	protein_coding	26	6	6	13	4	3	4	0	16	7	0	0	0	0	1	0	0	0	12	12	9	21	133	92	82	13	18	7	2	7	15	4	3	1	0	1	8	3	0	2	38	39	138	378	154	357	18	122
SSR1::exon	protein_coding	354	80	145	62	23	11	10	2	21	18	0	1	0	0	0	0	0	1	21	37	37	47	174	158	117	58	83	37	6	0	5	1	2	2	1	1	13	1	1	1	56	66	50	168	51	200	8	23
SSR1::intron	protein_coding	519	97	173	83	32	2	4	0	7	4	0	0	0	0	0	0	0	0	16	38	37	35	210	161	140	40	65	20	4	0	2	0	0	0	0	1	0	2	0	1	14	16	1	16	5	15	2	2
DSP::exon	protein_coding	26	5	6	2	0	5	2	0	18	15	0	0	0	0	1	0	1	0	19	24	17	12	159	131	107	14	26	15	3	0	4	0	3	2	0	0	2	1	5	2	41	50	64	228	83	233	9	41
SNRNP48::exon	protein_coding	263	69	86	20	12	4	1	0	10	8	0	0	1	0	0	0	0	1	12	19	16	23	62	49	41	31	30	15	0	1	0	1	1	1	0	0	2	2	1	1	8	8	9	43	18	54	1	5
TXNDC5::intron	protein_coding	97	28	42	61	22	1	2	0	9	2	0	0	0	0	0	0	0	0	21	25	25	37	127	82	64	50	84	33	2	0	2	0	1	0	0	0	0	1	1	0	16	11	8	13	3	23	0	2
BLOC1S5::intron	processed_transcript	164	37	61	61	21	1	4	0	8	3	0	0	1	0	1	0	0	0	4	19	16	11	141	106	95	92	116	66	0	1	0	0	1	0	0	0	3	1	0	0	14	8	2	5	3	17	1	2
SLC35B3::intron	protein_coding	566	128	193	53	20	0	4	0	4	3	1	0	0	1	1	0	0	0	12	29	32	21	86	56	46	17	24	7	0	1	1	0	0	1	0	0	0	1	2	1	4	5	1	2	1	2	0	0
SYCP2L::intron	protein_coding	440	99	144	142	51	7	8	1	24	14	0	0	1	1	1	1	0	0	34	62	65	56	376	269	235	43	71	28	4	2	1	0	1	4	0	1	1	1	3	1	18	19	4	11	3	18	0	1
SMIM13::exon	protein_coding	89	19	29	13	7	2	2	0	7	6	0	0	0	0	1	0	1	1	14	18	24	30	67	26	34	14	20	9	2	0	2	1	0	0	0	1	4	2	1	0	2	4	1	8	2	8	0	2
GFOD1::intron	processed_transcript	268	50	86	165	45	4	8	0	11	13	0	0	0	0	0	1	0	0	13	15	31	16	1038	752	654	128	191	98	1	1	7	1	1	0	0	0	0	1	1	3	33	33	25	151	42	131	3	11
NOL7::intron	protein_coding	59	17	23	10	0	0	1	0	0	1	0	0	0	0	0	0	0	0	7	11	11	14	18	13	11	2	6	4	0	0	2	1	1	0	0	0	0	1	0	0	1	3	2	4	2	2	0	0
MCUR1::exon	protein_coding	42	9	22	10	3	2	2	0	4	5	0	0	0	0	1	0	0	0	6	11	11	10	92	57	46	61	75	38	0	1	0	1	1	0	0	0	0	1	0	1	12	7	22	75	32	86	6	9
RNF182::exon	protein_coding	9	0	3	0	0	0	0	0	2	4	0	0	0	0	1	0	0	0	1	1	5	1	10	4	2	9	2	3	0	0	0	0	0	0	0	0	2	1	0	0	2	2	0	7	0	6	0	1
DTNBP1::intron	nonsense_mediated_decay	656	145	224	187	62	5	7	1	15	12	0	0	1	3	1	1	1	0	32	44	42	42	504	375	336	194	293	155	3	3	6	0	2	0	1	0	4	1	1	0	29	26	7	47	14	35	1	4
ATXN1::exon	processed_transcript	46	7	19	44	12	1	2	0	13	2	0	0	0	0	0	0	0	0	12	20	11	11	59	34	43	6	14	3	1	1	9	0	1	0	0	0	1	3	0	3	8	8	26	118	46	101	4	25
ATXN1::intron	processed_transcript	1755	382	600	1269	412	38	42	5	81	59	1	1	4	2	4	2	3	0	95	160	193	161	6111	5046	3968	1422	2096	1040	20	8	38	4	24	4	2	1	7	1	22	16	266	317	89	354	135	427	14	37
CAP2::exon	nonsense_mediated_decay	8	2	3	1	3	0	1	0	4	1	0	0	0	0	0	0	0	0	1	5	2	4	24	23	11	13	8	9	0	0	0	0	0	0	0	0	2	1	1	0	0	2	1	14	2	8	0	1
NUP153::exon	protein_coding	149	42	39	39	14	6	14	0	35	26	0	0	1	0	0	0	0	0	47	52	74	71	126	74	86	50	74	23	1	2	8	0	8	0	0	2	5	1	1	4	11	12	18	103	20	125	5	15
NUP153::intron	protein_coding	1931	440	694	675	188	19	17	1	25	22	0	1	2	4	1	0	4	0	92	212	168	157	849	615	567	310	449	217	5	3	14	2	11	2	0	1	1	2	5	1	29	44	18	58	13	55	1	6
TPMT::exon	protein_coding	15	8	9	2	0	0	1	0	2	2	0	0	0	0	0	0	0	0	3	4	4	6	23	17	16	6	5	2	1	0	0	0	0	0	0	0	0	2	0	0	0	2	0	6	4	6	0	1
DEK::exon	protein_coding	335	98	132	44	11	17	9	2	36	36	0	0	2	0	4	1	0	0	50	72	69	103	747	534	409	196	303	135	2	0	6	4	5	1	1	1	35	11	2	1	4	7	5	23	3	25	0	1
DEK::intron	protein_coding	1973	424	750	271	88	11	6	1	18	18	1	0	0	2	2	2	3	0	56	101	85	84	550	439	391	189	259	107	1	1	4	1	4	1	0	1	5	6	7	1	16	6	8	14	4	18	0	1
RNF144B::intron	protein_coding	48	8	20	29	9	3	0	0	0	2	1	0	0	1	0	0	0	0	4	5	5	4	73	64	58	19	30	11	0	1	0	0	0	0	0	0	0	2	1	0	2	2	2	1	1	4	0	0
E2F3::exon	protein_coding	59	10	18	17	12	3	5	0	11	14	0	2	0	0	0	0	0	1	11	23	39	46	91	66	46	37	62	25	2	0	4	1	1	1	0	1	15	9	1	3	20	12	34	174	37	194	8	30
E2F3::intron	protein_coding	2255	484	755	860	292	22	40	0	31	36	1	0	4	3	2	1	1	0	56	104	73	93	1998	1625	1405	1264	1713	796	10	6	26	1	16	5	0	9	10	1	17	14	169	191	205	783	248	836	29	61
CDKAL1::intron	protein_coding	5038	1125	1828	1294	388	39	46	3	82	64	1	5	5	14	2	6	7	1	130	188	193	201	3035	2318	1996	1107	1690	796	6	10	44	9	11	7	3	6	7	4	17	12	146	141	44	248	71	300	9	12
DCDC2::intron	protein_coding	87	25	28	39	11	1	0	0	2	1	0	0	0	0	0	0	0	0	2	4	1	2	83	59	54	34	47	23	0	0	1	0	1	0	0	0	1	1	1	0	2	3	3	8	5	3	1	3
GMNN::exon	protein_coding	84	19	27	1	3	2	1	0	19	18	0	0	0	0	0	0	1	0	6	20	15	23	27	19	13	5	9	3	2	0	2	0	3	0	0	1	3	1	0	0	1	5	0	6	0	4	0	1
CARMIL1::intron	protein_coding	702	146	263	313	120	14	8	0	29	28	0	0	0	2	0	1	5	0	22	69	59	48	1061	776	680	241	359	178	4	0	8	1	6	2	1	0	3	1	9	6	93	92	27	134	52	168	8	13
HIST1H2BC::exon	protein_coding	6	2	1	0	0	16	15	0	38	25	0	0	0	0	0	0	0	0	6	28	22	19	14	6	4	0	0	0	0	1	5	0	0	1	0	0	0	1	1	0	4	7	1	29	1	36	1	1
HIST1H2BD::exon	protein_coding	11	3	7	6	1	13	22	0	37	38	0	0	0	0	0	0	0	0	15	29	37	32	21	22	15	2	6	0	3	2	3	0	4	2	0	0	0	1	2	0	5	8	1	18	2	26	0	5
BTN2A3P::exon	processed_transcript	2	0	2	0	1	0	0	0	1	0	0	0	0	0	0	0	0	0	2	3	3	1	4	1	3	5	4	0	0	0	1	0	0	0	0	0	0	1	0	0	0	1	0	0	0	0	0	1
ZKSCAN8::exon	protein_coding	885	225	361	56	15	6	3	0	25	10	0	0	1	0	0	0	1	0	18	31	24	26	64	65	51	28	45	16	1	0	1	0	1	2	1	0	0	1	3	1	29	26	83	289	108	302	16	31
ZSCAN26::exon	protein_coding	10	6	3	6	5	0	1	0	2	5	0	0	0	0	0	0	0	0	1	4	7	5	14	10	4	4	9	3	0	0	2	1	0	0	0	0	0	2	0	0	4	5	1	15	6	16	0	4
GABBR1::intron	protein_coding	57	15	15	52	10	6	7	0	11	11	0	1	0	0	3	0	1	0	29	64	41	36	1078	729	594	38	54	31	0	2	6	1	0	0	0	0	0	1	30	41	314	337	769	3936	1160	4265	124	250
GNL1::exon	retained_intron	45	5	15	4	0	4	5	0	6	8	0	0	0	0	0	0	0	0	5	11	8	9	58	36	25	3	8	6	1	0	3	0	0	0	0	0	0	1	5	1	27	32	17	98	19	97	4	12
DHX16::exon	protein_coding	4	1	1	2	3	1	1	0	4	3	0	0	0	0	0	0	0	0	6	10	13	9	15	15	6	6	4	0	1	1	1	0	0	0	0	0	0	1	0	0	7	4	3	14	0	14	0	0
DDX39B::exon	protein_coding	47	12	23	52	19	6	7	0	25	24	0	0	0	0	2	0	0	0	40	60	64	64	108	84	51	85	112	52	0	0	6	1	4	1	0	0	2	3	2	1	40	27	20	111	34	184	7	20
PRRC2A::exon	protein_coding	24	6	6	14	5	5	17	0	53	35	0	0	0	0	1	0	4	0	60	109	95	123	190	130	116	5	10	6	13	15	69	3	18	9	1	0	3	1	18	13	166	214	1067	5361	1312	5911	242	707
BAG6::intron	protein_coding	24	7	4	16	3	1	1	0	3	2	0	0	0	0	0	0	0	0	25	26	29	27	88	71	57	17	19	9	0	1	0	0	0	0	0	0	0	1	5	1	13	10	15	38	15	55	1	7
BRD2::exon	protein_coding	127	29	54	39	15	11	14	0	38	22	0	0	1	0	0	0	0	0	86	114	115	121	186	160	99	289	461	216	14	9	41	4	8	8	0	0	2	3	6	6	51	63	142	635	187	716	31	126
BRD2::intron	protein_coding	189	44	63	86	25	1	3	0	12	10	0	1	0	0	0	0	0	0	48	87	95	97	310	240	206	245	356	166	2	1	6	1	2	0	0	1	2	1	2	1	23	20	5	30	6	32	2	5
NUDT3::exon	protein_coding	120	28	27	34	18	4	3	0	12	12	0	0	0	0	0	0	1	0	10	20	19	11	348	217	166	43	59	28	5	0	3	0	2	0	0	0	1	1	5	2	53	43	83	342	105	340	17	39
NUDT3::intron	protein_coding	767	167	253	225	80	9	6	0	11	10	0	2	2	1	0	1	1	0	10	28	38	24	427	336	276	77	98	45	0	3	6	0	7	1	0	0	0	1	10	6	53	53	20	62	20	74	2	7
C6orf106::exon	protein_coding	33	7	7	15	2	2	0	0	6	16	0	0	0	0	0	0	0	0	3	5	8	13	82	49	35	94	137	66	0	4	11	0	1	1	0	0	4	1	2	1	16	14	27	87	27	98	7	17
ANKS1A::exon	protein_coding	10	2	2	6	2	1	3	0	7	4	1	0	0	0	0	0	0	0	10	13	10	12	43	39	29	8	20	10	0	1	8	0	0	0	0	0	0	1	2	1	14	12	8	38	4	25	2	5
ANKS1A::intron	protein_coding	1097	248	388	346	108	17	15	1	24	27	1	1	0	1	2	0	1	1	44	81	76	81	1893	1418	1229	711	1053	492	7	3	38	2	11	7	2	0	1	1	15	8	146	102	65	263	81	263	12	17
MAPK14::exon	protein_coding	53	5	19	10	7	2	1	0	9	9	0	0	0	0	0	0	0	0	14	18	8	10	68	42	39	136	182	102	0	1	2	0	2	0	0	0	1	1	0	0	5	5	2	20	4	19	0	2
KCTD20::exon	protein_coding	82	31	33	9	5	2	0	0	17	13	0	0	0	0	0	0	1	0	9	17	20	21	47	36	28	18	27	18	3	1	2	0	3	2	0	1	2	1	1	2	10	4	2	15	5	18	1	3
PPIL1::intron	protein_coding	80	11	25	39	13	0	0	0	0	0	0	0	1	1	0	0	0	0	3	2	7	5	158	143	99	22	55	27	0	0	0	0	1	0	0	0	0	1	0	0	3	2	1	3	1	8	0	0
TBC1D22B::exon	protein_coding	8	0	4	8	3	0	1	0	6	1	0	0	0	0	0	0	0	0	1	7	8	8	8	8	7	5	2	1	0	0	0	0	3	0	0	0	2	1	0	0	9	11	9	54	12	48	2	5
RNF8::intron	processed_transcript	151	23	50	68	24	1	2	0	5	6	0	0	1	0	0	0	1	0	15	22	19	20	320	230	185	48	59	40	1	0	1	0	0	0	0	0	0	1	0	0	8	6	3	8	3	15	0	0
CMTR1::intron	protein_coding	159	29	60	77	22	5	3	0	4	5	0	1	1	1	0	0	0	0	41	47	40	49	300	243	198	131	166	96	2	0	4	1	1	0	0	0	0	1	1	2	12	3	8	22	6	30	1	2
ZFAND3::intron	processed_transcript	3807	873	1294	865	307	21	49	2	49	52	2	5	8	10	3	1	2	2	100	146	126	135	2186	1641	1474	947	1289	619	9	13	38	7	19	15	4	8	14	8	38	20	246	366	70	293	89	293	8	28
BTBD9::exon	protein_coding	7	0	1	4	0	1	1	0	1	1	0	0	0	1	0	0	0	0	1	5	2	4	9	9	7	8	9	8	1	1	3	0	0	0	0	0	0	1	1	0	3	3	6	12	5	13	2	1
BTBD9::intron	protein_coding	1800	348	629	342	119	5	17	3	18	18	0	1	2	1	0	0	3	0	26	45	46	40	1147	872	799	446	646	343	4	1	9	0	6	1	2	1	6	3	11	9	92	115	33	142	52	158	6	18
GLO1::exon	protein_coding	185	47	77	31	10	5	12	0	37	35	0	0	0	1	0	1	2	0	17	32	25	36	58	28	28	20	39	13	4	0	4	0	6	1	0	0	14	5	7	1	38	39	28	184	40	201	10	22
GLP1R::intron	protein_coding	4	3	3	2	2	0	0	0	0	0	0	0	0	0	0	0	0	0	1	0	0	0	13	4	10	2	4	1	0	0	0	0	0	0	0	0	0	1	1	0	1	0	1	2	0	3	0	0
SAYSD1::exon	protein_coding	4	1	3	1	1	1	0	0	1	0	0	0	0	0	0	0	0	0	1	2	0	2	13	12	9	4	6	2	0	0	0	0	0	0	0	0	0	1	0	0	0	0	0	4	0	3	0	0
NFYA::exon	protein_coding	36	8	14	6	2	1	1	0	6	5	0	0	0	0	0	0	0	0	7	12	4	16	36	31	23	22	36	17	2	0	6	0	2	0	0	0	0	1	0	0	4	5	0	1	1	8	0	1
TFEB::intron	protein_coding	21	1	7	12	5	0	2	0	7	1	0	1	0	0	0	0	0	0	0	0	5	1	142	103	97	20	36	12	0	2	1	0	1	2	0	1	1	1	2	3	34	19	36	117	56	135	4	16
USP49::intron	protein_coding	613	138	237	114	31	3	6	0	5	8	0	0	1	1	0	0	0	0	8	26	18	12	222	158	112	67	108	48	2	1	3	0	0	0	0	0	1	2	1	1	13	18	3	14	1	21	0	0
BYSL::exon	protein_coding	3	0	1	3	1	1	0	0	4	4	0	0	0	0	0	0	0	0	5	3	10	6	15	10	6	4	1	0	1	0	0	0	0	0	0	0	0	1	1	0	3	0	1	8	1	5	0	0
KLHDC3::exon	protein_coding	13	4	2	2	0	1	0	0	4	5	0	0	0	0	0	0	1	0	7	12	15	13	52	39	35	22	17	9	3	0	0	0	0	1	0	0	0	1	1	0	21	9	36	142	41	180	2	24
MAD2L1BP::exon	protein_coding	12	0	2	0	0	0	1	0	2	2	0	0	1	0	1	0	0	0	1	3	9	3	6	6	8	12	26	15	1	0	0	0	0	0	0	0	1	1	0	0	0	3	0	8	0	11	1	0
VEGFA::exon	retained_intron	28	4	11	8	3	0	2	0	10	7	0	0	0	0	1	0	0	0	3	4	9	12	32	19	10	2	6	1	1	1	2	1	3	0	0	0	2	1	2	1	10	19	35	78	39	76	8	31
TMEM63B::exon	nonsense_mediated_decay	0	0	0	1	2	1	0	0	3	2	0	0	0	0	0	0	0	0	4	6	6	5	151	109	99	2	4	5	1	1	0	0	0	0	0	0	0	1	3	0	17	16	15	65	22	89	1	12
HSP90AB1::exon	protein_coding	38	9	11	24	3	22	25	0	143	132	0	1	0	0	2	0	2	0	39	69	77	76	182	130	96	62	94	41	5	3	19	6	17	2	0	1	11	1	15	11	185	201	260	3173	285	3800	150	287
HSP90AB1::intron	protein_coding	47	8	17	32	7	0	0	0	10	4	0	0	0	0	0	0	0	0	30	33	28	54	157	98	93	1	11	5	1	3	6	1	0	1	0	1	2	1	1	0	10	7	2	15	2	10	1	2
CDC5L::exon	protein_coding	112	25	27	10	10	0	1	0	12	12	0	0	2	0	0	0	0	0	14	20	26	32	106	89	75	11	11	4	0	1	1	0	1	0	0	0	0	1	0	0	2	8	1	2	2	8	2	1
SUPT3H::intron	protein_coding	2877	607	1028	1070	334	26	45	3	52	54	4	5	5	16	4	5	6	3	76	177	128	118	2762	2144	1814	517	729	357	6	5	24	0	9	3	6	11	14	6	18	9	110	122	38	131	46	148	5	12
ENPP4::intron	protein_coding	137	41	55	9	2	0	1	0	0	1	0	0	0	0	0	0	0	0	1	1	1	4	14	16	19	12	12	6	0	0	0	0	0	0	0	0	1	1	0	1	0	1	0	1	1	0	0	2
SLC25A27::intron	protein_coding	135	27	48	57	22	3	8	1	7	2	0	0	0	1	0	0	0	0	28	46	46	36	204	181	152	35	61	29	1	0	5	0	2	3	0	0	0	1	2	1	15	11	3	8	1	3	0	0
PLA2G7::intron	protein_coding	7	0	2	5	1	0	0	0	1	0	0	0	0	0	0	0	0	0	0	1	1	2	24	17	18	2	2	1	0	0	0	0	0	0	0	0	0	1	0	0	2	1	0	6	3	5	0	0
CD2AP::exon	protein_coding	213	51	82	21	11	4	2	1	7	6	0	0	0	0	0	0	0	0	17	31	22	31	93	81	71	26	35	24	2	1	3	1	2	0	1	2	16	7	3	1	9	10	2	18	5	29	0	3
CD2AP::intron	protein_coding	1513	314	524	359	90	5	8	0	22	23	0	1	1	6	1	4	2	0	56	109	91	68	798	579	518	159	209	113	3	0	5	2	3	0	2	3	2	1	8	0	59	52	20	84	29	79	1	2
CENPQ::exon	protein_coding	35	8	12	1	2	1	2	0	3	6	1	1	0	0	0	0	0	0	4	5	8	10	13	12	10	4	7	3	0	0	0	0	0	0	0	0	1	1	0	1	3	1	2	14	1	12	1	2
CRISP2::intron	protein_coding	2	2	2	1	0	0	0	0	0	0	0	0	0	0	0	0	0	0	0	0	0	0	4	3	1	1	0	1	0	0	0	0	0	0	0	0	0	1	0	0	0	1	1	0	0	0	0	0
MCM3::intron	protein_coding	247	65	83	133	35	7	4	0	10	12	0	0	0	1	0	1	2	0	69	131	106	108	389	278	227	137	219	95	0	0	1	1	2	0	0	0	0	1	1	2	18	11	2	17	3	26	0	0
PAQR8::intron	protein_coding	77	10	15	47	13	3	6	0	3	4	0	0	0	0	1	0	0	0	3	6	9	5	141	93	88	37	28	22	0	0	1	0	0	1	0	0	0	1	4	1	9	7	4	15	2	8	1	0
GSTA4::exon	protein_coding	13	1	2	4	1	0	0	0	1	6	0	0	0	0	0	0	0	0	2	1	6	2	22	14	8	3	1	0	0	0	0	0	0	0	0	0	0	1	0	0	1	0	0	1	1	2	0	0
ICK::exon	protein_coding	56	13	14	6	6	1	0	0	4	5	0	0	0	0	0	0	0	0	7	7	7	7	30	28	17	5	6	4	0	0	0	0	0	0	0	0	4	2	1	0	5	2	8	13	4	22	1	3
ELOVL5::intron	protein_coding	1268	325	458	187	62	6	16	0	11	9	1	1	3	1	2	2	1	0	25	42	42	35	537	414	388	417	646	248	6	1	11	2	4	0	0	2	1	1	6	3	65	56	32	164	44	218	6	11
GFRAL::intron	protein_coding	20	8	9	3	1	0	0	0	0	0	0	0	0	0	0	0	0	0	0	0	0	1	15	9	10	3	6	2	0	0	0	0	0	0	0	0	0	1	0	0	0	0	3	3	0	0	1	0
COL21A1::intron	retained_intron	117	24	39	27	19	3	2	0	3	1	0	0	0	1	0	0	0	0	2	2	10	5	92	52	42	17	36	13	1	0	1	0	0	0	0	0	1	1	1	3	4	5	4	7	5	9	1	1
DST::exon	protein_coding	20	10	13	15	6	5	6	0	28	6	0	0	0	0	2	1	0	0	27	46	50	52	64	51	46	7	11	7	5	2	6	0	5	1	0	1	0	2	7	1	19	10	7	32	7	33	0	1
ZNF451::exon	protein_coding	58	16	22	11	8	0	0	0	8	7	0	0	0	1	0	0	0	0	10	18	11	18	38	28	22	13	17	9	1	0	1	1	1	0	0	0	3	2	1	1	2	3	0	7	3	3	0	0
ZNF451::intron	protein_coding	2200	535	804	251	83	6	5	1	14	15	0	3	0	4	0	0	0	0	52	92	77	83	422	344	263	171	270	100	2	0	11	4	4	1	1	0	5	1	8	1	38	41	22	102	28	118	8	6
RAB23::intron	protein_coding	407	88	165	86	35	3	3	0	4	3	1	0	0	0	0	0	0	0	10	21	17	13	89	76	70	43	63	31	1	0	4	0	0	0	0	0	1	1	0	0	14	3	3	17	7	16	0	0
PRIM2::intron	protein_coding	1789	399	645	348	120	8	14	1	35	23	0	2	2	8	2	3	0	1	34	69	60	47	1378	1055	906	552	777	430	3	0	12	4	3	3	3	5	13	1	3	2	32	36	14	75	11	91	3	6
AL135905.2::exon	protein_coding	188	37	65	14	3	3	3	0	6	11	0	0	0	0	0	0	0	0	8	9	18	15	54	37	22	26	39	12	0	1	1	0	1	0	0	0	14	4	8	1	33	63	24	88	37	101	3	20
PHF3::exon	protein_coding	117	34	59	21	10	4	3	0	20	14	0	1	1	0	0	0	0	0	24	39	24	38	47	29	29	17	22	16	1	0	4	3	0	0	0	0	4	1	2	0	12	7	3	17	9	26	0	3
PHF3::intron	protein_coding	1864	433	675	303	88	8	9	0	12	15	2	2	3	13	2	2	0	0	61	98	71	79	476	436	316	195	258	110	0	2	9	1	6	0	0	1	4	1	5	3	47	52	13	57	21	65	3	6
EYS::intron	retained_intron	491	109	195	120	35	1	4	1	4	9	0	0	0	0	0	0	0	0	8	17	12	16	383	293	248	150	204	108	0	0	5	0	6	1	1	3	1	4	14	12	16	19	21	33	31	36	2	6
ADGRB3::intron	protein_coding	2907	607	1016	1047	348	43	62	4	78	75	2	10	12	19	6	6	4	3	88	147	186	132	3708	3081	2655	474	691	348	13	8	30	8	13	6	4	7	13	1	0	1	6	9	6	21	10	16	1	0
COL19A1::intron	protein_coding	172	44	52	45	17	1	2	0	2	6	0	0	0	0	0	0	0	0	3	12	19	12	176	113	101	28	48	11	1	1	1	0	2	0	0	0	0	1	4	1	4	3	10	11	10	12	0	1
FAM135A::exon	retained_intron	50	16	18	16	4	1	0	0	5	4	0	0	0	1	0	0	0	0	6	18	14	14	52	49	34	14	10	8	0	0	2	1	1	0	0	0	0	2	0	0	1	0	3	7	0	3	0	0
FAM135A::intron	retained_intron	1647	391	556	265	88	13	7	3	17	22	1	2	2	4	0	1	1	1	48	102	79	68	484	378	360	121	184	84	3	1	9	0	5	0	0	1	2	1	3	5	66	65	21	84	41	84	5	7
OGFRL1::exon	protein_coding	85	16	37	15	5	0	2	0	10	4	0	0	1	0	0	0	0	0	11	12	8	16	61	37	43	13	14	8	0	0	2	0	0	0	1	0	4	3	0	0	3	5	3	23	10	26	0	6
KCNQ5::intron	protein_coding	2894	620	1044	972	328	20	30	1	44	42	2	5	4	3	4	4	2	2	60	105	151	100	2951	2190	2072	230	367	190	13	2	26	4	10	2	4	3	3	3	0	1	8	9	4	14	7	17	1	4
EEF1A1::exon	protein_coding	101	34	36	35	19	27	26	1	116	133	0	1	0	0	0	0	1	0	39	89	75	76	347	293	244	270	394	256	10	4	13	2	13	9	0	0	1	4	8	2	37	27	11	32	7	32	0	4
COL12A1::exon	retained_intron	6	0	4	2	0	0	0	0	0	0	0	0	0	0	0	0	0	0	0	1	1	1	5	4	1	0	1	0	0	0	0	0	0	0	0	0	0	1	0	0	5	7	3	29	6	35	5	6
COL12A1::intron	retained_intron	125	21	44	10	3	0	1	0	1	2	0	0	0	0	0	0	0	0	2	1	3	6	43	30	19	9	20	11	1	0	0	0	0	0	0	0	0	2	4	0	5	7	8	29	3	22	1	0
TMEM30A::exon	protein_coding	345	72	124	14	3	4	4	1	23	23	1	0	0	1	1	0	0	0	20	47	39	34	294	193	160	196	301	133	0	0	2	1	0	0	0	1	19	7	5	2	14	13	4	17	4	30	2	2
FILIP1::intron	protein_coding	54	15	16	14	5	1	1	0	1	0	0	0	0	0	0	0	0	0	1	4	2	5	59	32	30	11	17	14	0	0	0	0	0	0	0	0	0	1	0	0	1	2	2	2	4	5	0	1
MYO6::intron	protein_coding	882	191	295	195	50	8	11	0	15	19	1	1	2	4	1	0	0	0	26	47	35	42	693	558	455	138	233	95	2	2	4	0	1	0	0	2	3	3	3	1	46	59	11	39	15	31	0	3
PHIP::exon	processed_transcript	494	116	197	33	11	1	3	1	29	18	1	2	3	1	0	1	1	2	23	49	60	65	200	169	155	44	74	30	3	0	6	1	3	1	0	0	27	14	2	0	9	7	6	22	6	35	2	6
HMGN3::exon	protein_coding	35	10	10	7	6	1	1	0	11	10	0	0	0	0	0	0	1	0	8	9	9	8	15	17	14	7	7	3	0	0	0	0	0	0	0	0	0	2	0	0	2	1	0	2	0	2	0	0
LCA5::exon	protein_coding	10	6	8	1	1	0	0	0	4	3	0	0	0	0	0	0	0	0	1	2	3	1	13	4	3	2	3	1	0	0	0	0	1	0	0	0	1	1	0	0	0	2	0	1	0	0	1	0
SH3BGRL2::exon	protein_coding	50	11	26	7	4	0	2	0	8	2	0	0	0	0	0	0	0	0	3	4	5	3	24	15	10	31	36	15	0	0	2	1	0	0	0	0	1	2	0	0	1	2	1	11	1	12	0	3
IBTK::intron	retained_intron	536	139	225	181	50	6	6	0	7	9	0	2	0	1	0	0	0	0	31	71	47	50	324	248	214	63	83	44	1	1	3	0	1	2	0	1	0	2	6	0	18	21	3	20	7	19	0	3
DOP1A::intron	protein_coding	1413	327	554	235	66	7	8	0	10	13	0	2	2	4	0	1	0	1	44	106	90	98	441	349	305	161	205	96	2	3	6	0	4	1	1	0	2	2	1	2	14	11	0	9	3	7	0	0
PGM3::intron	protein_coding	462	108	154	49	20	1	4	0	6	4	0	0	0	0	0	0	0	0	18	44	37	34	165	127	118	78	132	52	0	0	2	1	0	0	0	0	1	1	1	1	13	15	3	9	0	5	0	0
SNAP91::intron	protein_coding	187	48	72	73	19	2	10	0	9	4	0	1	0	1	0	0	0	0	13	16	21	17	223	139	140	62	109	41	1	1	2	0	1	3	0	0	1	1	0	0	3	0	2	1	1	2	0	0
SNX14::intron	protein_coding	2894	699	1129	202	69	1	9	0	12	16	0	1	0	5	0	1	1	1	36	93	65	61	399	304	251	115	155	65	2	0	8	0	3	0	1	3	4	2	7	4	38	49	7	36	14	36	3	7
SYNCRIP::intron	protein_coding	1183	271	409	236	64	6	6	0	14	11	0	0	1	1	0	0	0	1	40	80	69	74	480	373	293	25	53	22	2	4	5	1	3	0	0	0	2	1	0	4	24	24	7	21	5	17	2	1
ZNF292::exon	protein_coding	193	53	71	37	8	2	2	0	12	20	0	0	0	2	0	0	1	0	16	21	12	30	62	48	45	30	51	34	0	0	6	0	4	1	0	0	6	3	1	1	7	5	4	10	1	12	1	1
ZNF292::intron	protein_coding	3355	794	1256	420	121	10	23	0	35	24	2	1	2	11	1	0	1	0	46	98	79	75	884	690	580	527	772	381	6	1	12	2	5	1	0	1	3	3	11	1	63	64	25	114	22	103	4	8
SMIM8::intron	retained_intron	579	128	219	49	14	5	5	0	6	11	0	0	1	0	0	1	1	0	12	26	25	22	221	172	143	46	53	25	1	0	4	1	0	0	0	1	1	1	0	0	19	13	8	38	2	29	0	2
CFAP206::intron	protein_coding	62	14	25	15	2	0	0	0	1	0	0	0	0	1	0	0	0	0	2	4	11	2	18	10	10	11	9	5	0	0	1	0	0	0	0	0	0	1	0	0	1	3	1	1	0	5	0	0
RARS2::exon	protein_coding	15	3	6	6	6	2	2	0	5	1	0	0	3	1	0	5	17	0	4	10	9	17	8	4	2	2	4	1	0	2	0	29	1	0	44	135	2678	976	0	0	3	2	1	2	0	3	0	0
RARS2::intron	protein_coding	1337	298	436	205	78	11	7	0	14	8	1	0	0	3	2	1	1	0	37	76	76	82	270	228	204	119	150	83	3	0	2	2	4	0	4	4	109	33	3	3	27	22	5	26	8	31	1	4
ORC3::exon	protein_coding	24	2	10	5	2	2	1	0	4	6	0	0	0	0	0	0	0	0	4	7	15	8	18	17	14	3	2	1	1	0	1	1	0	0	0	0	0	1	1	0	4	0	0	5	1	7	1	0
AKIRIN2::exon	protein_coding	47	10	21	9	3	1	4	0	6	2	0	0	0	0	0	0	0	0	8	16	14	28	26	22	9	45	68	34	0	0	2	0	2	0	0	0	2	1	1	0	12	9	11	62	19	92	5	7
RNGTT::intron	protein_coding	3950	842	1489	681	191	19	21	2	40	33	2	3	2	8	2	4	4	2	60	141	98	89	1659	1272	1087	517	693	308	3	4	25	0	7	3	0	5	6	3	10	5	81	80	22	99	33	128	5	11
PM20D2::exon	protein_coding	78	18	15	36	9	1	2	0	9	8	0	2	0	0	0	1	0	0	4	6	15	13	97	86	54	8	20	12	1	0	0	0	2	0	1	0	3	2	0	1	8	4	3	12	1	8	1	4
UBE2J1::exon	protein_coding	75	15	33	10	0	1	1	0	6	2	0	1	0	0	0	0	0	2	5	9	9	10	38	22	31	23	22	8	1	0	1	1	0	0	0	0	6	1	1	1	10	9	5	41	6	40	0	6
MDN1::intron	protein_coding	821	188	282	353	133	11	21	0	28	12	1	0	1	2	1	1	0	0	115	208	213	238	776	561	498	157	226	114	7	3	11	1	12	1	0	0	2	1	5	4	61	48	17	56	15	54	0	5
BACH2::intron	protein_coding	483	102	151	233	81	5	13	1	25	27	0	2	2	0	0	0	0	0	27	44	32	40	734	549	469	282	390	165	3	1	6	1	4	1	2	1	0	2	3	4	37	50	29	80	28	63	4	10
MAP3K7::exon	protein_coding	162	44	50	15	6	0	2	0	12	11	0	0	0	0	0	0	0	0	11	32	23	28	62	63	40	38	61	27	0	1	1	0	2	0	0	1	3	1	1	0	1	6	4	8	3	8	0	1
MAP3K7::intron	protein_coding	1769	382	628	182	62	14	14	0	13	9	0	3	1	1	2	1	1	0	63	100	69	82	2097	1424	1128	212	320	140	0	1	8	0	5	1	2	0	0	4	6	1	41	44	11	39	16	50	2	4
MANEA::exon	protein_coding	129	33	47	4	2	0	3	0	3	5	0	0	1	1	0	0	0	0	7	3	5	9	19	17	14	5	10	3	1	1	0	1	1	0	0	0	1	1	2	0	2	0	0	7	3	7	0	1
MMS22L::intron	retained_intron	1755	429	687	267	80	7	10	1	13	15	0	4	1	4	0	4	1	2	56	118	98	101	374	301	276	75	115	57	4	2	6	0	1	0	0	1	2	1	1	1	10	14	4	19	3	26	0	4
FBXL4::exon	protein_coding	54	10	21	34	12	2	1	0	9	10	0	1	1	1	0	0	0	0	7	13	19	12	44	46	28	36	55	25	0	0	1	1	0	0	0	0	1	1	1	0	8	3	2	10	3	10	1	2
FBXL4::intron	protein_coding	483	84	166	199	74	12	14	0	25	17	0	1	0	1	0	0	2	0	32	60	48	46	665	524	420	230	346	154	2	0	2	0	1	0	2	1	1	1	8	0	53	55	15	45	11	51	0	1
FAXC::exon	protein_coding	22	5	6	6	1	1	1	0	4	4	0	1	0	0	0	0	0	0	2	4	3	7	40	37	26	13	16	9	0	0	0	0	0	0	0	0	0	2	0	0	1	1	1	5	0	5	0	0
USP45::intron	protein_coding	749	180	313	184	64	5	15	0	10	11	0	0	1	3	0	0	1	0	29	74	68	63	451	337	353	102	140	68	3	2	6	0	4	2	0	1	2	3	5	3	20	14	2	19	3	22	0	0
CCNC::exon	retained_intron	204	45	68	5	4	1	5	0	9	10	1	0	1	0	0	0	0	0	14	7	19	12	27	21	20	14	16	13	0	0	0	1	1	0	1	0	4	1	0	0	2	0	0	2	2	11	1	0
CCNC::intron	retained_intron	1922	519	746	92	24	2	8	0	6	7	0	0	1	0	1	0	2	0	35	61	42	50	192	155	127	34	44	16	1	1	1	1	1	0	0	0	3	3	0	0	9	17	4	9	2	7	0	0
ASCC3::intron	protein_coding	4855	1137	1808	454	153	16	15	0	20	18	2	4	3	10	3	5	6	2	72	139	102	92	1223	1018	899	361	504	217	7	0	14	1	7	3	3	1	10	5	5	2	43	44	5	51	19	71	4	1
GRIK2::intron	protein_coding	336	90	126	92	37	2	3	0	5	7	0	1	1	0	0	0	0	0	5	9	5	12	211	165	155	49	87	35	0	0	2	0	1	0	2	0	6	1	8	7	26	18	10	46	25	37	3	3
HACE1::exon	retained_intron	80	17	28	12	7	3	3	0	7	2	0	2	0	1	0	0	0	0	4	15	11	20	76	59	48	22	42	13	0	0	2	0	1	0	0	0	2	1	0	0	1	3	2	3	1	3	0	2
HACE1::intron	retained_intron	1586	324	562	280	116	21	15	0	35	18	1	1	1	2	0	0	2	0	44	113	93	89	804	681	500	313	459	224	2	3	11	2	2	1	4	2	12	7	4	1	29	12	6	35	9	24	0	1
ATG5::intron	protein_coding	1824	422	702	279	61	4	11	0	16	9	2	1	1	6	0	1	1	0	22	65	47	54	794	603	496	215	330	162	7	0	4	2	2	0	1	2	1	1	9	4	34	42	13	59	25	53	3	4
RTN4IP1::exon	protein_coding	5	3	0	2	0	0	0	0	3	2	0	0	0	0	0	0	0	0	2	1	3	0	18	12	13	29	39	22	0	0	1	0	0	0	0	0	0	1	0	0	1	5	1	0	0	0	0	0
PDSS2::exon	protein_coding	11	1	1	7	5	2	0	0	1	4	0	0	0	0	0	0	0	0	0	1	4	0	10	9	11	4	2	0	2	0	1	0	0	0	0	0	1	1	0	0	0	1	4	11	0	9	0	0
PDSS2::intron	protein_coding	1874	440	678	364	140	12	15	1	28	15	2	2	2	6	0	2	2	1	25	50	57	30	851	697	607	383	516	248	4	2	20	2	8	4	0	1	3	1	9	4	50	38	15	74	25	84	4	9
SEC63::exon	retained_intron	89	14	28	24	12	6	4	1	11	4	0	0	0	0	1	0	0	0	9	17	18	18	31	23	15	6	10	5	0	2	0	0	1	0	0	0	6	2	0	0	3	5	1	5	0	6	2	1
OSTM1::exon	processed_transcript	101	25	29	8	3	0	0	0	8	5	0	1	1	0	0	0	0	0	1	13	12	11	13	15	14	20	33	12	0	0	0	1	0	0	0	0	7	2	0	0	4	1	1	2	0	4	0	0
FOXO3::exon	protein_coding	39	6	10	6	1	0	2	1	6	1	0	0	0	1	0	0	1	0	7	13	21	13	37	30	26	68	91	53	2	1	12	2	3	0	0	0	4	3	2	0	2	4	4	20	5	37	1	9
FOXO3::intron	protein_coding	1159	212	385	470	176	8	12	1	19	22	1	2	4	5	2	1	4	1	44	54	65	47	2095	1757	1293	749	1089	522	7	8	27	2	10	7	1	0	5	1	14	7	109	151	25	118	42	129	2	13
LINC00222::intron	lincRNA	15	5	1	3	0	0	0	0	0	1	0	0	0	0	0	0	0	0	0	2	1	2	28	26	14	22	30	17	0	0	1	0	0	0	0	0	1	1	0	0	7	5	2	13	4	13	1	1
CD164::exon	retained_intron	337	85	140	34	21	5	1	0	9	8	0	0	0	0	0	0	0	0	16	30	29	34	283	228	182	41	53	32	1	0	6	0	0	0	0	0	3	1	2	1	22	39	22	93	29	77	3	10
FIG4::intron	protein_coding	295	77	104	77	21	3	2	0	3	7	0	0	0	0	0	1	0	0	7	43	30	35	246	191	186	106	137	76	0	0	3	1	0	0	0	0	0	1	1	2	12	14	9	27	15	28	2	3
WASF1::exon	protein_coding	58	5	18	6	4	2	1	0	14	7	0	0	1	3	0	0	0	0	6	21	21	29	179	115	93	61	93	43	0	1	0	0	1	1	0	0	5	1	4	0	27	35	136	457	137	565	17	38
WASF1::intron	protein_coding	1628	382	573	194	74	6	5	0	23	10	1	1	1	3	0	2	1	0	32	75	53	53	635	470	418	171	240	144	2	3	3	2	2	3	0	1	5	2	3	2	27	26	7	21	5	38	3	0
CDK19::exon	processed_transcript	61	13	25	11	3	1	2	0	1	4	1	0	0	0	1	0	0	0	5	6	12	7	72	47	31	67	64	37	0	0	0	0	0	0	0	0	1	2	2	0	6	18	14	55	25	69	3	12
CDK19::intron	processed_transcript	2320	529	821	392	141	13	18	1	21	32	0	2	1	4	1	1	1	0	33	50	56	57	849	662	511	535	742	347	6	2	12	1	5	2	2	3	5	4	8	4	62	70	15	62	23	70	3	12
AMD1::exon	retained_intron	308	67	122	28	14	3	3	0	15	10	0	0	1	1	0	0	1	0	12	24	30	42	183	123	114	182	242	118	1	1	5	0	1	0	0	0	6	3	1	1	15	14	12	32	6	25	0	7
RPF2::exon	nonsense_mediated_decay	52	14	15	19	12	1	2	0	4	7	0	1	0	0	1	0	1	0	5	10	10	18	32	31	25	5	8	5	0	0	0	0	0	0	0	0	0	1	1	0	3	4	1	13	4	21	2	0
MFSD4B::exon	protein_coding	128	21	37	30	8	4	1	0	5	1	0	0	1	1	0	0	0	0	10	20	10	10	40	25	23	15	20	7	0	0	5	0	0	0	0	0	1	3	0	0	3	2	1	6	0	3	0	0
REV3L::exon	protein_coding	124	22	55	21	14	5	2	1	23	10	0	0	1	0	0	0	1	0	37	49	52	55	65	54	43	31	29	10	3	0	2	0	2	3	0	0	3	2	0	1	5	17	10	23	4	35	0	3
REV3L::intron	protein_coding	3436	810	1282	681	239	13	26	2	41	29	3	5	4	9	0	2	4	1	108	215	190	172	1924	1538	1284	437	674	270	3	2	22	4	6	3	1	3	7	6	10	7	94	93	21	105	39	113	3	13
FYN::intron	protein_coding	1477	340	579	484	130	23	27	0	47	36	1	1	4	2	0	1	1	0	79	125	122	121	2341	1845	1510	991	1417	691	2	2	18	2	6	1	1	3	2	1	4	3	20	49	29	92	35	67	3	11
TUBE1::exon	retained_intron	62	18	17	18	2	1	1	0	5	3	0	0	0	0	0	0	0	0	8	16	16	12	22	11	13	5	12	1	0	0	0	0	0	1	0	1	0	1	0	0	1	5	0	3	0	2	0	0
HDAC2::exon	protein_coding	323	72	115	24	9	6	7	0	39	27	0	0	0	0	0	2	1	0	20	40	52	39	148	139	117	21	43	20	3	1	3	1	3	0	0	0	4	3	0	0	22	16	15	61	19	59	5	3
FRK::exon	protein_coding	5	1	2	1	2	0	0	0	1	2	0	0	0	0	0	0	0	0	0	1	1	5	14	6	4	5	4	4	0	0	0	0	0	0	0	0	3	1	1	0	5	4	9	21	14	25	0	3
FRK::intron	protein_coding	99	23	46	24	9	0	0	0	2	3	1	0	0	0	0	1	0	0	2	5	0	7	115	71	72	39	40	20	1	1	0	0	2	0	0	0	0	3	1	3	14	6	1	12	3	17	2	2
NT5DC1::intron	protein_coding	892	190	304	354	122	9	14	0	18	12	0	1	3	1	1	1	0	0	34	62	58	48	837	673	591	186	281	146	5	0	12	0	5	2	1	1	0	1	7	3	46	44	19	64	15	74	1	2
DSE::intron	protein_coding	998	200	361	154	39	2	12	0	8	10	0	1	0	2	0	1	3	1	18	21	27	23	565	458	406	157	200	90	1	2	7	0	4	1	0	0	1	1	4	5	35	44	7	48	25	47	1	7
KPNA5::exon	protein_coding	423	102	143	22	4	2	1	1	10	10	0	0	0	3	2	0	0	0	15	25	32	28	107	101	73	92	125	44	0	0	3	1	0	0	0	1	13	7	2	0	3	3	0	4	0	4	0	0
KPNA5::intron	protein_coding	1333	315	514	211	68	2	7	0	8	10	0	1	1	6	0	1	1	0	34	79	61	60	434	370	290	58	100	35	1	2	8	0	0	2	0	1	1	2	2	0	9	15	9	10	3	11	0	0
DCBLD1::intron	retained_intron	266	57	80	84	26	1	3	0	7	11	1	0	0	0	0	0	0	0	9	22	26	29	206	164	134	54	79	42	0	0	3	0	0	0	0	0	3	1	4	1	26	30	8	67	18	78	2	8
GOPC::exon	protein_coding	162	29	55	22	12	3	2	0	11	9	0	0	0	2	0	0	0	1	9	17	23	24	112	95	72	65	110	57	0	0	1	0	2	0	0	0	9	3	1	0	7	4	0	4	2	6	0	0
NUS1::exon	protein_coding	128	24	51	7	2	1	1	0	8	9	0	0	1	0	0	0	0	1	3	16	6	8	38	37	26	10	19	7	1	0	1	0	0	0	0	0	2	2	0	0	0	3	0	11	1	9	0	2
SLC35F1::intron	protein_coding	1330	292	469	490	143	29	32	0	44	58	1	2	1	2	6	2	3	1	53	91	71	58	1537	1171	1063	171	251	119	2	3	12	2	8	5	0	0	3	2	3	1	3	2	4	13	3	15	0	3
CEP85L::intron	protein_coding	1768	417	683	293	106	14	13	0	30	17	0	2	3	2	2	1	1	1	33	65	34	44	915	719	587	383	492	241	4	4	8	1	6	3	2	2	10	2	3	1	25	30	8	43	19	30	0	2
MCM9::intron	protein_coding	127	28	43	30	10	0	1	0	1	3	0	0	0	1	0	0	0	0	6	15	17	14	93	70	63	9	5	4	0	1	0	0	0	0	0	0	0	1	0	0	3	0	2	0	1	1	0	0
FAM184A::intron	protein_coding	1177	251	425	226	69	10	10	0	13	11	0	1	1	0	0	1	2	1	19	63	64	69	860	605	541	123	211	87	0	0	6	1	6	1	0	2	1	3	2	1	10	11	5	20	7	17	1	0
GJA1::exon	protein_coding	35	6	11	10	6	3	0	0	7	6	0	0	0	0	0	0	0	0	4	3	6	7	302	198	183	25	31	17	0	0	0	0	2	0	0	0	2	2	0	0	0	0	0	0	0	0	0	0
SERINC1::exon	protein_coding	250	58	81	13	1	2	4	0	39	32	0	0	2	2	0	0	1	0	20	36	36	39	226	159	119	325	443	255	1	2	4	0	4	1	0	0	28	8	0	1	8	10	6	21	11	19	0	2
SERINC1::intron	protein_coding	956	230	346	58	29	2	0	0	3	4	0	1	0	4	1	1	0	0	24	45	35	39	193	152	134	97	140	56	1	0	3	0	1	1	0	0	2	1	0	0	1	9	0	4	0	5	0	0
SMPDL3A::exon	protein_coding	8	0	2	3	1	0	0	0	3	3	0	0	0	0	0	0	0	0	0	2	0	2	3	1	2	0	0	1	0	0	0	0	0	0	0	0	0	1	0	0	2	2	0	1	0	0	0	0
NKAIN2::intron	protein_coding	737	175	280	204	63	9	5	1	9	8	3	1	2	3	0	1	1	0	13	29	27	24	746	611	555	154	272	135	2	1	9	0	3	2	0	0	0	2	2	4	9	13	9	13	15	24	0	2
ECHDC1::exon	protein_coding	76	13	31	4	3	0	2	0	2	3	0	0	0	0	2	0	0	0	5	8	16	6	27	14	19	4	2	1	3	0	2	0	1	0	0	0	0	1	1	0	2	1	0	4	1	0	0	0
PTPRK::exon	nonsense_mediated_decay	8	4	4	10	4	1	0	0	5	7	0	0	0	0	0	0	0	0	2	10	6	8	23	17	15	10	5	1	0	0	0	0	3	0	0	0	0	1	2	0	7	6	0	7	0	7	1	1
ARHGAP18::intron	protein_coding	161	34	54	71	23	1	2	0	3	2	0	0	0	2	0	0	0	0	3	12	9	10	215	181	151	31	39	29	0	1	5	0	0	0	0	0	0	1	21	11	141	158	79	226	125	243	5	29
L3MBTL3::exon	protein_coding	11	3	5	3	0	3	0	0	3	3	0	0	0	0	0	0	0	0	2	3	8	8	30	26	12	5	4	2	0	0	0	0	0	0	0	0	1	1	0	0	3	1	1	5	0	10	0	0
L3MBTL3::intron	protein_coding	316	52	96	101	30	5	2	0	15	9	0	0	0	1	2	0	1	0	18	43	21	29	418	318	275	58	93	46	2	0	3	0	1	0	0	1	1	2	7	1	40	25	8	61	19	86	5	3
EPB41L2::intron	protein_coding	1475	346	492	522	168	32	30	1	35	34	1	1	0	2	3	4	0	0	97	172	169	151	8054	5166	4569	731	1111	511	4	4	18	2	5	2	0	3	3	3	11	4	75	57	20	117	26	122	3	9
MOXD1::intron	protein_coding	171	40	60	63	16	2	3	0	10	6	1	1	0	0	0	1	0	0	7	27	12	13	293	209	192	85	132	66	1	1	2	0	1	0	0	0	0	1	0	0	1	0	0	0	3	5	0	0
STX7::exon	protein_coding	308	84	122	54	13	3	2	0	6	9	0	0	0	0	0	1	0	0	13	13	17	15	55	45	32	9	11	10	1	0	0	0	0	1	0	0	0	1	0	1	11	5	2	19	9	14	2	1
SLC18B1::exon	protein_coding	33	7	7	11	1	0	0	0	9	2	0	0	0	0	0	0	1	0	3	6	12	7	30	22	19	10	22	14	0	0	0	0	0	0	0	0	0	1	0	0	3	1	2	2	0	6	0	0
RPS12::exon	protein_coding	38	14	18	2	1	19	21	0	181	134	0	0	0	1	0	0	0	0	15	26	36	33	35	38	32	6	4	1	2	3	5	2	12	1	0	1	1	1	3	0	14	16	2	16	5	20	1	1
RPS12::intron	protein_coding	110	20	29	51	26	83	184	1	152	172	0	0	1	0	1	0	1	0	108	171	185	164	251	197	176	24	27	10	35	8	39	2	30	3	1	0	0	1	10	6	25	28	23	24	30	30	0	2
EYA4::intron	processed_transcript	2141	461	721	567	190	19	24	1	43	38	2	3	5	5	5	0	0	1	61	130	111	102	2713	2083	1832	382	590	282	5	4	21	4	12	2	1	2	0	2	1	0	6	0	3	11	4	8	0	2
TARID::intron	antisense	117	26	54	37	13	1	3	0	4	1	0	0	0	1	0	0	0	0	1	4	4	7	129	104	58	18	37	16	0	0	1	0	0	0	0	0	0	1	8	5	38	42	14	85	30	82	2	9
TBPL1::exon	protein_coding	69	14	22	8	5	0	1	0	6	8	0	0	0	1	0	0	0	0	4	8	9	8	38	21	20	4	6	3	0	0	0	0	1	0	0	0	2	1	0	0	5	3	0	6	1	5	0	1
HBS1L::intron	protein_coding	4180	884	1467	348	115	11	15	1	24	20	1	3	3	8	2	1	0	1	64	116	104	105	726	521	495	330	505	230	2	0	13	1	2	5	2	0	5	5	1	2	37	41	14	60	15	62	2	4
MYB::exon	processed_transcript	0	1	0	0	1	1	2	0	0	0	0	0	0	0	0	0	0	0	0	0	2	3	13	9	2	2	4	3	0	0	0	0	0	0	0	0	0	1	0	1	0	0	0	3	0	1	0	1
LINC00271::intron	lincRNA	59	13	30	10	6	2	1	0	1	1	0	0	0	0	0	0	0	0	1	3	2	1	58	52	39	39	43	23	1	0	4	0	0	1	0	0	0	1	3	1	23	22	5	9	10	17	0	1
BCLAF1::exon	processed_transcript	728	168	243	47	10	6	5	0	17	19	0	5	4	1	1	4	2	0	59	92	80	80	236	161	168	47	77	32	1	1	6	2	5	3	2	0	26	10	3	0	11	11	3	23	10	29	3	2
BCLAF1::intron	processed_transcript	1192	243	409	202	65	7	9	0	24	19	1	0	3	9	0	2	1	1	75	183	145	158	1292	934	817	119	188	65	4	2	16	1	4	1	0	1	1	1	3	2	18	12	7	26	8	27	0	2
PERP::exon	protein_coding	50	15	23	1	0	4	1	0	15	14	0	0	0	0	1	0	1	0	6	15	14	8	45	24	19	33	46	15	2	0	1	0	0	1	0	0	6	2	6	1	30	29	30	61	29	71	3	20
REPS1::exon	protein_coding	52	16	22	19	6	3	3	0	8	8	0	0	0	0	0	0	0	0	14	22	20	24	82	52	43	11	9	6	2	0	1	0	1	0	0	0	0	1	2	1	3	5	2	15	0	14	1	2
VTA1::exon	protein_coding	134	45	42	8	3	6	0	0	18	9	0	2	0	2	0	0	0	0	10	10	15	27	151	104	105	46	91	38	3	1	1	0	0	0	0	0	2	4	0	0	8	4	2	19	2	15	3	2
HIVEP2::exon	protein_coding	17	4	3	2	4	1	0	0	5	5	0	0	0	0	0	0	0	0	4	8	17	17	28	26	17	14	19	5	0	1	1	0	1	0	0	0	6	1	0	1	6	4	8	11	2	17	1	4
AIG1::intron	protein_coding	863	215	303	318	114	13	16	0	23	24	0	2	2	5	2	0	0	0	28	71	65	43	1309	1062	901	435	587	257	1	3	4	2	3	2	1	1	3	1	8	8	113	133	48	176	63	189	7	18
ADAT2::exon	protein_coding	44	6	16	4	5	0	0	0	4	0	0	1	0	0	0	0	0	0	6	17	6	10	39	28	34	13	26	11	0	0	1	0	0	0	0	0	0	2	0	0	0	1	0	0	0	2	0	0
PHACTR2::exon	protein_coding	77	13	22	21	11	0	2	0	8	10	1	0	1	0	1	0	0	0	4	5	17	8	70	49	38	44	67	39	1	0	0	0	0	1	0	1	3	1	0	0	2	4	4	17	3	14	0	1
PLAGL1::exon	protein_coding	36	10	14	4	2	2	1	0	6	7	0	0	1	0	0	0	0	0	11	14	14	15	92	60	43	29	38	17	0	0	2	0	0	0	0	0	16	5	0	2	6	13	32	196	42	243	12	18
PLAGL1::intron	protein_coding	958	186	384	180	65	12	16	0	20	18	1	1	1	5	2	1	0	0	40	59	76	87	1894	1443	1149	314	429	220	4	0	4	0	4	2	0	2	2	2	5	4	48	35	18	85	21	88	3	8
EPM2A::intron	retained_intron	264	58	79	37	18	2	0	0	5	2	0	4	0	0	0	1	0	0	3	11	9	8	214	167	134	64	95	43	0	0	2	0	1	0	1	3	0	1	2	2	20	22	5	35	9	33	4	3
FBXO30::exon	protein_coding	506	121	212	26	10	2	2	0	7	5	0	0	1	4	0	1	0	0	11	13	17	14	94	72	62	98	149	66	1	0	4	0	2	1	0	2	0	1	2	0	2	2	3	5	2	4	0	1
GRM1::intron	protein_coding	113	24	62	31	12	1	5	0	4	2	0	0	0	1	0	0	0	0	1	2	2	3	94	66	60	24	49	21	0	0	1	0	1	0	0	2	2	1	0	0	4	2	5	9	10	10	0	2
STXBP5::intron	processed_transcript	1603	351	637	290	103	8	16	1	20	11	0	1	1	4	3	1	2	2	41	110	89	85	1129	864	778	321	399	207	0	3	5	2	4	1	0	0	0	1	1	4	28	23	3	30	7	32	2	3
SASH1::intron	protein_coding	245	55	91	140	52	5	7	0	7	9	0	0	0	0	0	0	0	0	22	21	22	19	404	292	253	134	219	94	3	1	3	1	1	0	0	0	2	1	4	4	42	43	24	112	52	105	4	9
UST::intron	protein_coding	743	164	285	354	108	17	23	0	26	21	2	0	0	2	0	0	4	0	34	62	61	44	1102	798	727	187	325	144	5	1	4	1	6	2	0	1	4	1	10	8	75	61	30	146	47	153	4	15
TAB2::exon	nonsense_mediated_decay	116	19	38	9	1	1	7	0	22	17	0	0	0	0	0	0	0	0	16	19	29	24	58	38	32	46	60	26	2	0	3	1	1	0	0	0	4	2	4	4	24	32	32	186	38	199	8	40
TAB2::intron	nonsense_mediated_decay	2612	605	984	226	75	7	5	0	13	16	2	2	3	1	1	0	6	0	35	59	48	49	807	624	571	152	181	100	4	2	9	1	6	2	0	2	3	1	8	9	59	58	22	73	20	78	0	8
PPIL4::exon	protein_coding	132	35	45	19	4	1	2	1	10	14	0	0	0	3	0	1	0	0	12	21	22	21	33	23	26	7	11	10	0	1	0	0	0	0	0	0	7	6	1	0	7	4	2	12	4	14	1	1
PPIL4::intron	protein_coding	1346	294	537	173	55	3	5	1	4	8	0	1	0	3	1	0	0	1	29	74	68	46	219	215	188	71	99	47	1	2	6	0	1	0	0	0	2	3	1	1	15	12	3	8	2	14	0	0
GINM1::intron	protein_coding	270	57	98	66	13	4	3	2	4	4	0	0	0	0	0	0	0	0	12	26	28	22	112	86	72	20	31	9	1	1	6	0	0	0	0	0	0	2	0	0	7	4	0	4	1	2	0	1
KATNA1::exon	protein_coding	20	4	5	2	5	0	1	1	2	0	0	0	0	0	0	0	1	0	3	6	6	8	9	13	10	2	1	4	1	0	3	1	0	0	0	0	0	1	1	0	0	0	0	2	2	0	0	0
LATS1::exon	nonsense_mediated_decay	470	121	167	25	14	3	2	0	23	8	1	0	1	1	4	0	0	1	25	30	32	46	113	79	77	14	37	12	1	1	4	1	5	3	0	1	22	8	1	0	7	15	13	50	8	65	4	8
NUP43::exon	protein_coding	196	35	77	63	22	7	2	0	24	17	0	0	0	2	1	0	0	0	13	35	34	21	35	41	27	25	29	18	0	0	6	0	2	0	0	0	10	3	1	1	7	7	4	19	6	19	1	2
PCMT1::exon	protein_coding	69	19	26	10	5	2	6	0	20	20	0	1	0	0	0	0	0	0	10	15	20	11	118	86	68	45	82	29	1	2	1	1	1	0	1	0	2	1	3	0	7	5	0	19	3	18	0	4
RAET1E-AS1::intron	antisense	29	6	10	7	1	0	2	0	0	1	0	0	0	0	0	0	0	0	2	1	1	1	23	24	16	13	15	4	0	0	0	0	0	0	0	1	0	1	0	0	3	3	4	9	3	14	0	0
MTHFD1L::exon	protein_coding	7	0	1	4	2	0	0	0	6	6	0	0	0	0	1	0	0	0	13	10	23	20	20	17	15	4	2	2	0	0	4	0	1	1	0	0	0	1	0	1	8	7	9	13	10	19	1	5
AKAP12::exon	processed_transcript	16	3	5	6	4	4	3	0	14	10	0	0	0	0	0	0	0	0	7	14	8	12	16	12	8	17	20	8	2	0	3	1	0	2	0	0	1	1	27	10	157	165	79	167	95	183	7	38
AKAP12::intron	processed_transcript	207	42	64	131	38	4	4	0	6	7	1	0	0	0	0	0	1	0	9	13	21	16	315	218	207	188	224	139	3	2	9	0	1	0	0	0	0	1	33	28	435	478	96	257	149	302	11	58
ZBTB2::exon	protein_coding	43	11	11	2	0	2	0	0	1	0	0	0	1	0	0	0	0	0	4	4	4	13	13	11	8	6	12	6	0	0	2	0	0	0	0	0	3	1	1	0	2	4	6	38	10	51	3	5
ARMT1::exon	protein_coding	64	13	20	6	2	2	3	0	4	5	0	0	0	0	0	0	0	0	2	12	19	8	143	122	87	61	88	36	1	1	0	0	0	0	0	1	0	1	0	0	3	0	0	4	0	2	0	1
FBXO5::exon	protein_coding	182	33	45	6	5	2	4	0	9	11	0	1	0	3	1	0	1	0	17	13	22	28	37	22	15	6	6	3	0	1	5	0	1	0	0	0	9	4	0	0	7	7	1	16	2	24	0	4
FBXO5::intron	protein_coding	750	141	259	45	16	1	4	1	2	4	1	2	0	0	1	0	0	0	12	26	28	22	91	73	57	23	31	8	0	2	3	1	1	0	0	0	1	1	1	2	6	8	4	26	8	26	0	0
RGS17::intron	protein_coding	587	123	227	129	54	8	11	1	21	14	0	0	0	1	0	1	1	0	14	37	22	18	489	393	376	157	212	114	0	2	10	1	1	0	0	0	1	2	6	1	21	13	14	42	11	61	1	5
ARID1B::intron	retained_intron	3572	805	1240	1388	465	27	35	3	69	47	3	4	7	10	6	0	12	2	117	214	240	194	5745	4396	3725	1676	2341	1147	11	8	46	7	24	7	0	4	5	1	23	18	237	247	95	490	158	648	26	39
TULP4::exon	protein_coding	78	14	25	41	16	6	3	0	13	4	0	0	0	1	0	0	0	0	12	19	17	25	60	50	37	69	115	70	4	4	12	2	1	0	0	0	5	2	1	0	15	36	170	945	216	1109	44	101
TMEM181::exon	protein_coding	90	30	31	26	7	3	0	0	9	7	1	0	0	0	0	1	0	1	15	25	19	25	40	30	34	17	30	14	1	0	6	1	0	0	0	0	5	1	1	1	13	10	6	24	4	24	2	0
TMEM181::intron	protein_coding	306	74	104	222	75	5	10	0	30	19	0	0	0	2	1	0	0	0	47	71	74	75	959	721	586	392	519	265	6	7	24	1	8	5	3	4	8	1	11	3	86	66	23	136	41	175	5	14
SOD2::exon	protein_coding	265	63	99	40	11	3	1	1	18	16	0	0	0	2	0	1	0	0	15	23	19	25	135	101	85	105	163	91	2	1	6	0	3	0	0	0	7	6	1	0	9	7	6	8	4	13	3	1
WTAP::exon	protein_coding	116	25	32	13	4	0	2	0	11	4	0	0	0	0	0	0	1	0	18	16	22	26	23	20	24	17	18	7	1	0	1	1	0	0	1	0	8	2	0	0	6	2	1	8	1	9	0	1
ACAT2::exon	protein_coding	39	4	5	1	0	1	0	0	4	2	0	0	0	0	0	0	0	0	5	5	7	9	16	22	20	4	0	3	0	0	1	0	1	0	0	0	0	1	0	0	2	3	0	5	0	2	0	0
TCP1::exon	processed_transcript	83	26	28	10	3	10	10	0	58	40	0	0	0	0	0	1	0	0	22	33	55	42	124	97	82	71	101	52	4	0	6	0	4	1	0	0	12	1	2	2	10	22	6	41	6	39	2	1
TCP1::intron	processed_transcript	222	52	65	61	19	28	41	0	47	54	0	0	0	1	4	0	3	0	51	85	77	84	120	84	92	67	73	35	7	1	10	1	6	1	0	0	1	2	0	1	4	5	4	9	4	10	0	0
PNLDC1::intron	nonsense_mediated_decay	57	13	18	5	1	0	1	0	0	0	0	0	0	1	0	0	0	0	0	2	5	2	17	17	11	19	23	8	1	0	3	0	0	0	0	0	0	1	0	0	1	1	2	7	4	22	3	1
IGF2R::exon	protein_coding	57	14	34	27	6	2	9	0	24	26	0	0	0	1	0	0	0	0	41	33	49	34	208	171	137	101	121	82	3	1	8	2	3	0	0	0	2	1	4	1	11	12	7	29	11	27	2	3
IGF2R::intron	protein_coding	564	117	195	194	49	11	9	1	18	16	0	0	0	2	1	0	2	0	75	152	102	129	1596	1031	916	737	1096	550	5	4	30	1	9	3	0	1	5	1	3	4	54	44	21	108	35	113	5	10
MAP3K4::exon	nonsense_mediated_decay	17	1	9	6	1	1	2	0	9	5	0	0	0	0	0	0	0	0	8	16	21	22	41	34	16	14	15	6	0	0	1	0	0	1	0	0	0	1	2	1	1	4	4	8	1	9	1	0
AGPAT4::intron	nonsense_mediated_decay	351	78	108	144	43	12	13	1	14	16	0	0	2	1	0	1	1	0	30	34	47	51	1312	853	734	297	369	207	5	8	42	3	15	3	0	0	2	1	7	6	172	245	74	206	84	224	11	51
PRKN::intron	protein_coding	824	179	296	452	165	27	37	1	91	75	0	2	2	3	2	1	2	0	28	65	70	39	2314	1665	1383	363	535	230	6	3	16	1	9	1	2	5	2	2	14	16	79	70	41	110	54	98	5	5
PACRG::intron	protein_coding	170	42	77	49	32	2	3	0	11	2	0	0	0	0	0	0	0	0	5	2	7	4	257	191	181	97	116	76	0	0	3	1	1	0	0	0	2	1	3	2	9	12	13	29	24	43	3	5
QKI::exon	protein_coding	365	84	105	32	17	4	4	1	21	21	0	2	3	4	0	1	1	1	24	32	42	38	393	260	203	134	224	110	2	0	6	1	3	0	0	1	20	8	2	0	11	16	8	25	11	34	3	5
QKI::intron	protein_coding	2210	448	816	428	115	20	23	1	23	26	0	1	2	4	2	1	4	0	51	100	96	76	1276	964	883	332	477	230	4	4	7	3	3	4	0	1	3	2	5	0	31	59	10	38	14	41	2	2
[truncated: 33,551 more rows]
[truncated: 59 more columns]

## Sheet: Per million reads
Gene name	Gene type	Exp73_hnRNPD_rbCGATTA_TCA	Exp73_hnRNPD_rbCGATTA_AGT	Exp73_hnRNPD_rbCGATTA_AAC	Exp15_hnRNPC_TGAGTG_TCA	Exp16_hnRNPC_TGAGTG_AAC	Exp33_UBA2_TGAGTG_AGT	Exp32_UBA2_TGAGTG_TCA	Exp92_UBA2_GCCTAA_AAC	Exp31_TPGS2_CCACTC_AAC	Exp31_TPGS2_CCACTC_CAG	Exp91_SMAD4-R361H_GCCATG_AGT	Exp92_SMAD4-R361H_GCCATG_CAG	Exp91_SMAD4_GCCATG_TCA	Exp92_SMAD4_GCCATG_AAC	Exp92_SMAD3_GCTGTA_AGT	Exp93_SMAD3_GCTGTA_AAC	Exp91_SMAD3_GCTGTA_TCA	Exp94_SMAD3_GCTGTA_CAG	Exp28_SF3B1-K700E_CTGATC_AAC	Exp28_SF3B1-K700E_CTGATC_CAG	Exp28_SF3B1_AGCTAG_AGT	Exp28_SF3B1_AGCTAG_TCA	Exp73_Rbfox2_rbAGCTAG_TCA	Exp73_Rbfox2_rbGTCGTC_AGT	Exp73_Rbfox2_rbGTCGTC_TCA	Exp73_Rbfox1_rbCTGATC_AGT	Exp73_Rbfox1_rbCTGATC_AAC	Exp73_Rbfox1_rbCTGATC_TCA	Exp93_RPL5-E82K_CGATTA_TCA	Exp98_RPL5-E82K_TTAGGC_AGT	Exp92_RPL5-E82K_CGATTA_AAC	Exp98_RPL5_TTAGGC_TCA	Exp92_RPL5_CGATTA_AGT	Exp93_RPL5_CGATTA_CAG	Exp91_RARS2-R6C_TGCCGA_CAG	Exp92_RARS2-R6C_TGCCGA_AGT	Exp92_RARS2_TGCCGA_TCA	Exp91_RARS2_TGCCGA_AAC	Exp61_PCBP1-dKH_hpATCGTG_TCA	Exp61_PCBP1-dKH_hpATCGTG_AGT	Exp71_PCBP1-dKH_hpCTGATC_TCA	Exp71_PCBP1-dKH_hpCTGATC_AGT	Exp61_PCBP1-100Q_hpAGCTAG_AGT	Exp71_PCBP1-100Q_hpGTCGTC_AGT	Exp61_PCBP1-100Q_hpAGCTAG_TCA	Exp71_PCBP1-100Q_hpGTCGTC_TCA	Exp71_PCBP1-100P_hpCCACTC_AGT	Exp71_PCBP1-100P_hpCCACTC_TCA
_ambiguous	Target ambiguous	1355.35	1380.05	1318.25	1292.91	1207.93	2015.12	2664.89	1027.99	1526.85	1490.95	680.426	1648.35	580.185	982.608	1551.08	968.836	1306.76	543.774	962.928	1069.45	954.892	1130.47	1163.81	1233.22	1211.73	1821.32	1844.16	1918.78	453.09	974.998	813.171	557.163	607.786	664.805	356.549	759.148	1423.16	1376.17	1504.13	1212.66	2150.37	1921.45	1264.62	1818.67	1457.48	1866.13	2013.1	1713.59
_no_feature	intergenic	381498	394168	393539	386671	401129	319425	385673	317017	291017	317230	395101	368132	494556	330254	378015	361860	365333	397227	272384	285511	273433	274421	353944	352205	352463	380599	378808	379931	497918	287973	317322	472934	469505	325802	435702	397439	366843	437294	301430	337870	330080	325236	322934	282365	331798	280580	277149	266657
CCNL2::exon	protein_coding	1.78916	0.535525	0.988685	2.32747	5.33067	2.50637	5.41095	0	3.44144	2.82378	680.426	0	0	0	0	0	0	0	15.1285	17.7748	18.1413	17.7594	9.06168	11.1735	10.838	1.93141	2.97872	3.48615	15.359	0	6.43332	0	2.17845	9.49722	0	0	0	29.9168	9.73549	0	3.56317	2.62853	1.62547	1.22124	2.03654	1.3165	0	0
SSU72::exon	protein_coding	0.238555	1.60658	0.329562	1.93956	2.13227	2.50637	5.41095	0	14.9129	11.2951	0	0	0	0	0	0	0	0	9.83351	15.9973	13.7434	14.085	2.79682	3.67348	1.9544	14.9684	10.591	13.9446	0	15.4762	10.2933	9.77479	6.53534	9.49722	0	0	45.4201	29.9168	9.73549	7.72398	14.2527	14.0188	17.8802	27.1115	23.7596	22.5999	52.9764	49.2277
SSU72::intron	protein_coding	14.0747	6.96183	14.5007	54.6955	62.9019	2.50637	5.41095	0	3.44144	7.05944	0	0	68.2571	0	0	0	186.68	271.887	12.8592	9.47988	12.6439	14.085	26.2901	23.8777	26.6509	48.768	46.0047	50.2006	20.4786	116.071	79.7731	19.5496	50.1042	94.9722	0	0	15.14	29.9168	4.86774	30.8959	42.758	35.047	13.0038	19.2956	22.402	19.3086	17.6588	25.7859
MIB2::exon	protein_coding	0	0	0.329562	0	0	2.50637	2.70547	0	2.29429	0	0	0	0	0	0	0	0	0	2.26927	2.36997	2.74868	3.06196	6.26487	8.26534	11.1934	3.86281	4.96454	6.27508	2.55983	23.2142	9.00664	0	2.17845	0	0	0	0	29.9168	4.86774	7.72398	8.01712	9.63793	7.31462	14.4106	12.8981	13.6038	23.5451	11.7209
SLC35E2B::intron	protein_coding	1.19277	0.535525	3.62518	24.8263	23.4549	7.51912	8.11642	0	8.03002	12.707	0	0	0	0	40.818	0	0	0	9.83351	8.88739	7.14658	12.2478	11.1873	10.7143	11.0157	36.6967	32.104	33.4671	12.7991	46.4285	63.0465	0	8.71378	47.4861	0	0	30.2801	59.8337	34.0742	23.1719	45.4304	40.3041	34.1349	33.9505	27.8327	27.8658	52.9764	35.1627
GNB1::exon	retained_intron	4.29399	6.96183	5.60255	8.14613	7.46293	5.01274	13.5274	0	25.2372	29.6497	226.809	0	0	0	40.818	0	0	0	10.5899	15.4048	8.24605	14.6974	33.5618	35.8165	27.7169	58.4251	57.2577	58.5674	12.7991	15.4762	11.58	19.5496	8.71378	18.9944	0	0	60.5602	29.9168	24.3387	15.448	63.2462	81.4843	103.217	143.862	95.7174	137.793	147.157	185.19
PRKCZ::intron	retained_intron	12.882	10.175	14.5007	50.4284	36.2485	17.5446	24.3493	79.0764	12.6186	24.0021	0	0	34.1285	49.1304	40.818	0	0	0	18.9106	21.3297	17.5916	23.8833	109.747	111.582	114.954	140.51	146.619	139.446	40.9573	147.024	119.66	48.8739	65.3534	104.469	118.85	0	60.5602	59.8337	204.445	262.615	299.306	250.586	290.147	325.094	367.256	308.28	317.858	330.529
SKI::exon	protein_coding	2.14699	3.21315	0.659124	8.92196	6.3968	2.50637	10.8219	0	20.6486	9.88322	0	0	0	49.1304	40.818	0	0	0	16.6413	10.0724	9.89526	14.6974	13.201	14.0817	12.2594	76.7734	73.1442	85.7594	7.67949	77.3808	37.3132	39.0992	13.0707	37.9889	0	0	0	29.9168	68.1484	54.0678	49.8843	45.5611	191.806	320.942	204.333	319.25	394.38	264.892
SKI::intron	protein_coding	24.2133	21.421	19.7737	91.1591	70.3648	27.5701	29.7602	79.0764	24.0901	19.7664	226.809	91.5751	68.2571	49.1304	530.634	0	560.041	0	35.5519	26.0697	27.4868	46.5418	172.619	178.929	199.704	382.901	372.671	366.046	238.064	626.785	539.112	400.766	337.659	427.375	0	202.439	136.26	59.8337	257.99	301.235	469.447	387.27	185.304	272.825	221.304	281.511	317.858	288.334
PRDM16::intron	processed_transcript	9.06508	10.7105	11.2051	24.0505	31.984	22.5574	8.11642	0	28.6786	19.7664	0	91.5751	0	49.1304	40.818	0	93.3402	0	30.257	25.4772	24.1884	32.4568	163.67	156.582	172.52	79.1877	74.4681	72.512	25.5983	69.6427	45.0332	29.3244	30.4982	47.4861	0	50.6098	45.4201	59.8337	257.99	254.891	302.869	309.29	269.016	317.522	336.708	332.635	247.223	346.938
TP73::exon	retained_intron	0.238555	0	0	0	0	0	0	0	2.29429	2.82378	0	0	0	0	0	0	0	0	0	0.592493	1.09947	2.44957	2.68494	2.90818	1.77672	0	0	0	0	7.73808	1.28666	0	2.17845	0	0	0	0	29.9168	0	7.72398	5.34475	10.5141	16.2547	26.1345	16.9712	31.1571	41.2039	30.4743
TP73::intron	retained_intron	3.45904	4.2842	4.94343	5.81867	8.52907	5.01274	0	0	3.44144	4.23567	0	0	34.1285	0	0	0	0	0	7.56424	6.51742	6.59684	4.89913	124.962	108.521	107.492	17.3827	19.5272	20.9169	20.4786	61.9047	24.4466	39.0992	15.2491	28.4917	0	0	0	29.9168	14.6032	69.5158	83.7344	68.3417	65.0189	109.423	73.3155	117.607	141.27	60.9486
RPL22::exon	retained_intron	2.38555	3.21315	1.31825	1.16373	2.13227	2.50637	10.8219	0	32.1201	29.6497	0	0	0	0	0	0	46.6701	0	4.53854	5.33243	6.0471	3.06196	3.24431	2.90818	3.73112	6.27707	8.27423	9.76123	5.11966	0	2.57333	0	6.53534	0	0	0	0	29.9168	0	0	8.01712	3.5047	0.812736	0.488496	2.03654	1.3165	5.88627	0
RPL22::intron	retained_intron	9.90002	9.63945	8.23905	24.8263	29.8517	2.50637	10.8219	0	2.29429	4.23567	0	0	0	0	0	0	0	0	6.05139	14.2198	6.59684	14.6974	11.2991	11.4796	12.9701	12.5541	11.9149	17.4308	0	7.73808	7.71998	9.77479	2.17845	0	118.85	0	0	29.9168	4.86774	0	9.79871	7.88558	2.43821	4.15221	0.678847	3.51066	0	2.34418
ICMT::exon	nonsense_mediated_decay	5.60604	5.35525	6.26167	4.26702	4.26453	7.51912	10.8219	0	17.2072	8.47133	0	0	0	0	0	0	0	0	5.29497	9.47988	8.24605	10.4107	9.3973	10.1021	9.23897	4.34567	5.29551	4.88062	5.11966	7.73808	3.85999	29.3244	2.17845	0	0	0	105.98	59.8337	0	7.72398	8.01712	5.25705	4.06368	6.83894	6.78847	7.89898	11.7725	9.37671
NOL9::exon	protein_coding	8.82653	8.03288	8.23905	21.723	24.5211	5.01274	2.70547	0	8.03002	14.1189	0	0	0	0	0	0	46.6701	0	6.05139	15.9973	9.34552	13.4726	6.9361	7.19391	7.63991	8.69133	4.63357	11.8529	10.2393	30.9523	10.2933	0	8.71378	9.49722	0	0	15.14	29.9168	0	0	11.5803	12.2665	4.87642	17.0974	4.07308	17.3339	11.7725	14.0651
PHF13::exon	protein_coding	1.43133	2.67763	1.64781	2.71538	2.13227	0	2.70547	0	8.03002	15.5308	0	91.5751	0	0	0	0	0	0	1.51285	3.55496	8.24605	9.18587	4.13929	5.05104	4.61948	20.7626	20.8511	27.192	2.55983	0	10.2933	29.3244	0	9.49722	0	0	0	29.9168	9.73549	0	6.23554	4.38088	7.31462	13.1894	9.50386	10.3126	5.88627	7.03253
CAMTA1::exon	protein_coding	2.14699	2.1421	3.29562	3.87911	4.26453	12.5319	5.41095	0	9.17716	8.47133	0	0	0	0	0	0	0	0	2.26927	2.96246	5.49737	2.44957	6.9361	4.43879	6.92922	18.8312	18.2033	18.8252	2.55983	0	1.28666	0	2.17845	0	0	0	30.2801	89.7505	0	7.72398	6.23554	0.876175	2.43821	1.95398	1.35769	3.07183	11.7725	4.68835
CAMTA1::intron	protein_coding	179.512	192.254	175.327	213.739	185.507	67.6721	75.7533	0	82.5945	97.4203	0	0	68.2571	147.391	40.818	0	93.3402	0	36.3083	53.9168	51.1255	64.9135	228.668	241.532	229.197	279.571	302.175	311.662	17.9188	61.9047	30.8799	19.5496	32.6767	37.9889	356.549	50.6098	60.5602	29.9168	238.519	193.099	399.965	380.26	176.364	213.717	199.581	206.69	247.223	225.041
ERRFI1::exon	protein_coding	4.89037	2.1421	2.96606	0.387911	0	0	0	0	11.4715	4.23567	0	0	34.1285	0	40.818	0	0	0	3.0257	2.36997	6.0471	4.89913	0.894981	0.765309	1.59905	0	0.992908	2.78892	0	0	1.28666	0	0	0	0	0	45.4201	119.667	97.3549	61.7918	195.974	304.909	199.933	197.352	198.223	199.23	335.517	991.587
RERE::intron	protein_coding	399.699	359.337	381.962	429.418	375.279	82.7103	110.924	316.306	83.7416	69.1826	226.809	641.026	170.643	393.043	122.454	161.473	186.68	543.774	70.3474	89.4664	67.0679	69.8126	345.127	359.848	367.249	577.008	572.246	589.16	40.9573	77.3808	60.4732	68.4235	52.2827	75.9777	237.699	0	60.5602	119.667	223.916	146.756	246.749	245.329	66.6443	85.4868	64.4905	82.2811	135.384	77.3578
H6PD::intron	protein_coding	2.14699	1.07105	0.988685	11.6373	5.33067	2.50637	0	0	4.58858	5.64756	0	0	0	147.391	0	161.473	46.6701	0	1.51285	4.73994	2.19895	2.44957	11.9704	8.72453	9.41664	69.0478	71.1584	65.5397	0	0	5.14665	0	0	0	0	50.6098	0	29.9168	19.471	7.72398	22.2698	27.1614	41.4495	34.1947	51.5924	32.693	76.5215	49.2277
SLC25A33::intron	protein_coding	19.8	18.2079	12.8529	24.8263	25.5872	2.50637	0	0	4.58858	7.05944	0	0	0	0	0	0	0	0	6.05139	10.6649	9.89526	9.79827	12.0822	11.4796	12.9701	13.037	11.5839	11.1557	5.11966	0	3.85999	9.77479	4.35689	0	0	0	0	29.9168	0	15.448	13.3619	18.3997	4.87642	3.17522	6.10962	4.38832	0	4.68835
TMEM201::exon	protein_coding	0.47711	0	0	0.387911	1.06613	2.50637	0	0	2.29429	2.82378	0	0	0	0	0	0	0	0	2.26927	1.77748	1.09947	4.28674	3.24431	3.97961	2.84276	5.31137	3.64066	1.39446	0	15.4762	3.85999	0	0	0	0	0	0	29.9168	9.73549	0	9.79871	11.3903	62.5807	87.4407	66.527	82.9393	182.474	100.8
PIK3CD::exon	protein_coding	0	0.535525	0	0.387911	0	0	2.70547	0	4.58858	2.82378	0	0	0	0	0	0	0	0	3.0257	0.592493	0.549737	0	0.447491	0.306124	0.355345	0.482852	0.330969	0	0	0	0	0	0	0	0	0	0	29.9168	0	0	0.890792	2.62853	0	2.19823	2.03654	1.53591	5.88627	2.34418
CTNNBIP1::intron	protein_coding	3.33977	4.2842	5.27299	16.2923	18.1243	5.01274	13.5274	0	4.58858	4.23567	0	0	0	0	0	0	0	0	0.756424	5.92493	3.84816	4.28674	24.7239	23.7246	24.6965	51.6651	50.6383	51.5951	5.11966	7.73808	14.1533	0	0	0	0	0	0	29.9168	4.86774	0	48.1027	38.5517	78.0226	86.4638	98.4328	89.3024	117.725	70.3253
KIF1B::intron	protein_coding	100.67	103.356	92.2773	127.623	118.341	50.1274	40.5821	0	26.3843	46.5923	226.809	91.5751	34.1285	0	40.818	161.473	0	0	49.1676	64.5817	59.3716	57.5648	181.569	179.542	177.139	128.921	114.184	117.135	10.2393	15.4762	23.1599	0	13.0707	9.49722	0	0	196.821	239.335	14.6032	46.3439	38.304	37.6755	13.8165	17.0974	13.5769	16.0174	5.88627	18.7534
DFFA::exon	protein_coding	13.2398	13.3881	12.1938	12.8011	7.46293	17.5446	13.5274	0	25.2372	15.5308	0	0	0	0	0	0	0	0	17.3978	12.4423	14.2932	14.085	14.3197	15.1531	13.1478	1.93141	1.98582	2.78892	17.9188	54.1666	33.4533	29.3244	21.7845	28.4917	0	0	75.7002	29.9168	4.86774	7.72398	15.1435	10.5141	12.191	19.5398	12.2192	24.3552	29.4313	23.4418
TARDBP::exon	protein_coding	48.6652	58.3722	52.4003	24.8263	20.2565	5.01274	21.6438	0	33.2672	15.5308	0	0	0	49.1304	0	161.473	0	0	31.0134	35.5496	21.9895	33.6815	35.5755	33.9797	34.2908	128.439	122.459	168.73	2.55983	7.73808	7.71998	9.77479	4.35689	0	0	0	60.5602	89.7505	4.86774	7.72398	8.01712	11.3903	4.06368	11.7239	2.71539	7.89898	5.88627	9.37671
TARDBP::intron	protein_coding	16.341	17.6723	16.1485	9.30987	10.6613	2.50637	2.70547	0	2.29429	8.47133	0	0	0	49.1304	0	0	46.6701	0	9.07709	14.8123	9.34552	13.4726	5.14614	4.13267	3.02043	4.82852	1.98582	1.39446	2.55983	0	3.85999	0	0	0	0	0	0	29.9168	0	0	8.01712	2.62853	0.812736	0.488496	0	0.219416	0	0
VPS13D::intron	processed_transcript	59.2809	53.017	52.4003	82.6251	84.2245	37.5956	24.3493	0	20.6486	19.7664	226.809	0	0	49.1304	0	0	0	0	32.5262	61.0267	40.1308	48.3789	66.8998	74.0819	77.9982	154.513	142.317	133.868	10.2393	15.4762	7.71998	9.77479	6.53534	28.4917	0	0	15.14	29.9168	77.8839	61.7918	64.137	53.4467	19.5057	23.9363	19.0077	20.4057	17.6588	23.4418
PRDM2::intron	protein_coding	91.605	80.8643	86.3452	50.4284	40.5131	15.0382	10.8219	0	11.4715	24.0021	0	183.15	34.1285	196.522	0	0	46.6701	0	15.8849	23.1072	15.3926	20.8213	68.466	63.2146	70.3583	162.721	155.556	163.152	7.67949	23.2142	10.2933	29.3244	10.8922	0	0	0	15.14	29.9168	19.471	30.8959	25.833	28.9138	19.5057	24.1805	19.6866	23.0387	0	18.7534
KAZN::intron	protein_coding	25.8832	32.667	30.3197	84.1767	86.3568	52.6338	40.5821	0	68.8287	59.2993	0	0	0	0	81.636	0	0	0	10.5899	14.8123	14.8429	19.5965	127.87	120.46	124.548	71.4621	60.5674	69.0259	15.359	46.4285	30.8799	19.5496	21.7845	37.9889	0	101.22	0	29.9168	38.9419	84.9637	75.7173	55.199	43.075	61.7947	49.5558	68.8967	88.294	46.8835
SPEN::exon	processed_transcript	5.12893	5.35525	3.29562	19.3956	24.5211	17.5446	40.5821	158.153	50.4744	59.2993	0	0	0	0	40.818	0	93.3402	0	46.8983	48.5844	54.4239	53.8905	18.2352	19.4389	19.7216	14.4856	16.2175	11.8529	25.5983	30.9523	25.7333	39.0992	39.212	28.4917	0	0	45.4201	59.8337	29.2065	15.448	50.7751	54.3229	227.566	443.554	278.327	445.415	606.285	520.407
SZRD1::exon	protein_coding	3.45904	4.81973	4.94343	3.4912	2.13227	5.01274	2.70547	0	16.06	9.88322	0	0	0	0	0	0	0	0	6.05139	4.14745	5.49737	9.79827	12.8654	13.3164	11.371	8.69133	8.27423	7.66954	5.11966	0	12.8666	0	4.35689	28.4917	0	0	60.5602	29.9168	4.86774	7.72398	29.3961	35.9232	125.161	153.876	123.55	158.638	147.157	180.502
NECAP2::intron	protein_coding	3.33977	4.81973	4.61387	6.59449	4.26453	0	2.70547	0	3.44144	1.41189	0	0	0	0	0	0	0	0	4.53854	7.10991	3.84816	4.89913	8.50232	7.50003	7.81759	16.417	20.8511	22.3114	2.55983	0	3.85999	0	6.53534	0	0	0	15.14	29.9168	9.73549	15.448	8.01712	6.13323	2.43821	4.15221	1.35769	4.60774	0	7.03253
SDHB::exon	protein_coding	1.90844	2.1421	2.30693	0	0	0	8.11642	0	13.7657	8.47133	0	0	0	0	0	0	0	0	3.0257	4.14745	3.84816	7.96109	4.25116	4.13267	2.48741	1.44856	2.31678	2.09169	2.55983	0	0	9.77479	4.35689	0	0	0	15.14	29.9168	0	7.72398	3.56317	7.0094	0	4.88496	0.678847	6.36307	0	4.68835
UBR4::intron	protein_coding	114.387	103.892	114.028	101.633	77.8277	42.6083	51.404	0	36.7087	39.5329	0	91.5751	68.2571	98.2608	40.818	161.473	0	0	133.131	196.115	158.324	189.841	175.752	165.766	154.575	225.492	202.884	209.169	17.9188	30.9523	12.8666	9.77479	13.0707	18.9944	0	101.22	15.14	29.9168	38.9419	46.3439	71.2633	76.2273	16.2547	25.4018	14.9346	22.8193	64.7489	21.0976
EMC1::exon	protein_coding	7.63375	8.03288	9.88685	9.30987	3.1984	10.0255	2.70547	0	8.03002	14.1189	0	0	0	0	0	0	0	0	6.05139	7.7024	10.9947	12.2478	2.90869	3.06124	4.44181	6.75992	6.61938	5.57785	2.55983	0	2.57333	0	4.35689	0	0	0	30.2801	29.9168	14.6032	0	13.3619	14.0188	8.12736	10.2584	4.75193	11.8485	5.88627	14.0651
TMCO4::intron	processed_transcript	2.86266	1.60658	3.62518	11.6373	7.46293	2.50637	24.3493	0	8.03002	5.64756	0	0	0	0	0	0	0	0	3.0257	6.51742	3.84816	3.67435	21.1439	26.6328	23.8081	22.2112	17.5414	18.8252	2.55983	0	7.71998	9.77479	0	9.49722	0	0	0	29.9168	14.6032	15.448	24.0514	27.1614	13.0038	21.4938	16.9712	24.1358	29.4313	14.0651
OTUD3::exon	protein_coding	32.0856	43.3775	32.9562	10.0857	12.7936	5.01274	2.70547	0	9.17716	1.41189	0	0	0	0	0	0	0	0	3.78212	7.7024	5.49737	9.18587	7.15985	5.66329	6.39621	2.89711	5.29551	2.78892	0	7.73808	1.28666	0	2.17845	0	118.85	0	45.4201	89.7505	0	7.72398	5.34475	4.38088	2.43821	1.46549	2.03654	0.438832	0	0
UBXN10::exon	protein_coding	0	0.535525	0.329562	0.387911	0	0	0	0	0	0	0	0	0	0	0	0	0	0	0	0	0	0	0.111873	0.153062	0.533017	0	0	0.697231	0	0	0	0	0	0	0	0	0	29.9168	0	0	0.890792	0	0	0	0	0	0	0
CAMK2N1::exon	protein_coding	1.66988	3.21315	0.988685	1.55164	2.13227	0	0	0	6.88287	8.47133	0	0	0	0	0	0	0	0	0	1.18499	2.19895	2.44957	3.35618	2.44899	2.66509	1.93141	4.63357	6.97231	2.55983	0	1.28666	0	0	0	0	0	30.2801	29.9168	24.3387	38.6199	59.683	67.4655	190.993	93.3027	177.179	81.8422	94.1802	173.469
DDOST::exon	protein_coding	2.98193	3.21315	2.96606	2.32747	0	12.5319	10.8219	0	18.3543	38.121	0	0	34.1285	0	81.636	0	93.3402	0	6.80782	4.14745	6.0471	14.085	4.58678	4.59186	4.08647	0.965704	1.98582	0	2.55983	0	6.43332	9.77479	6.53534	0	0	0	15.14	29.9168	19.471	23.1719	20.4882	25.4091	6.50189	17.0974	2.03654	14.7009	23.5451	25.7859
EIF4G3::intron	protein_coding	792.837	831.135	795.892	927.108	834.782	107.774	197.5	0	126.186	127.07	680.426	732.601	170.643	933.477	244.908	322.945	233.35	271.887	130.861	200.855	175.916	188.004	446.707	449.39	444.536	631.087	651.678	693.745	63.9957	77.3808	91.3531	87.9731	63.1749	104.469	713.097	506.098	242.241	209.418	136.297	84.9637	158.561	191.006	55.266	66.6797	65.1693	69.5549	94.1802	79.702
NBPF3::intron	protein_coding	12.5241	10.175	12.1938	12.0252	13.8597	5.01274	18.9383	0	6.88287	5.64756	0	0	0	0	0	0	0	0	6.05139	11.8499	11.5445	5.51152	8.39045	9.03065	9.77198	9.65704	13.5697	11.1557	2.55983	0	1.28666	0	2.17845	0	0	50.6098	0	29.9168	4.86774	0	16.0342	7.0094	10.5656	9.28142	7.46732	7.02132	5.88627	18.7534
CDC42::exon	protein_coding	6.67953	6.4263	8.56861	10.8615	13.8597	10.0255	2.70547	0	19.5015	16.9427	0	0	0	0	0	0	0	0	8.32066	5.33243	7.14658	7.3487	4.36303	4.13267	3.02043	28.0054	35.4137	29.9809	2.55983	7.73808	2.57333	0	2.17845	0	0	0	75.7002	89.7505	19.471	7.72398	28.5053	43.8088	60.1425	79.6248	70.6001	66.9219	64.7489	72.6695
CDC42::intron	protein_coding	73.4749	63.192	63.6054	50.4284	39.4469	5.01274	13.5274	0	10.3243	16.9427	0	0	0	49.1304	0	0	0	0	13.6156	20.7372	14.2932	13.4726	87.9319	81.582	88.3032	274.26	248.558	290.745	5.11966	0	3.85999	0	2.17845	0	0	0	15.14	59.8337	19.471	38.6199	31.1777	37.6755	12.191	11.9681	10.1827	11.1902	17.6588	16.4092
EPHB2::intron	protein_coding	9.30364	11.7816	9.88685	19.0076	18.1243	10.0255	13.5274	0	24.0901	15.5308	0	0	0	0	122.454	0	0	0	7.56424	11.2574	14.2932	14.085	68.1304	59.6941	66.0941	35.731	31.773	34.8615	7.67949	15.4762	18.0133	0	8.71378	9.49722	0	0	0	29.9168	48.6774	61.7918	92.6423	74.4749	91.0264	125.543	132.375	131.211	123.612	124.241
HNRNPR::exon	protein_coding	119.516	136.559	129.188	44.6098	34.1163	25.0637	29.7602	79.0764	34.4144	31.0616	0	91.5751	0	98.2608	40.818	161.473	0	271.887	31.0134	55.1018	37.9318	44.0922	36.2467	42.2451	45.4841	35.2482	35.0827	39.0449	5.11966	38.6904	12.8666	0	21.7845	0	0	0	105.98	59.8337	14.6032	7.72398	16.0342	21.9044	3.25094	6.35045	5.43078	9.43489	0	4.68835
RPL11::exon	retained_intron	3.93615	6.4263	4.94343	1.55164	1.06613	50.1274	29.7602	0	141.099	124.246	0	0	0	0	0	0	140.01	0	20.4234	20.1447	18.691	23.2709	5.14614	6.88778	5.86319	2.41426	1.65485	1.39446	7.67949	23.2142	7.71998	9.77479	13.0707	0	0	0	0	29.9168	14.6032	7.72398	24.0514	18.3997	4.06368	9.76992	2.03654	7.02132	11.7725	7.03253
ELOA::intron	protein_coding	9.30364	11.246	7.90948	11.2494	12.7936	0	2.70547	0	1.14715	0	0	0	0	0	0	0	0	0	10.5899	9.47988	10.445	9.18587	5.7055	4.89798	6.21853	10.6227	10.26	9.76123	0	0	2.57333	0	0	0	0	0	0	29.9168	0	7.72398	4.45396	6.13323	1.62547	1.46549	0	0.658248	0	0
SRSF10::exon	protein_coding	67.7496	66.9406	67.8897	11.6373	8.52907	17.5446	10.8219	0	5.73573	9.88322	0	91.5751	0	49.1304	81.636	161.473	46.6701	0	12.8592	16.5898	15.9424	17.147	6.60049	7.04085	8.17293	19.3141	15.8865	16.0363	0	0	1.28666	9.77479	10.8922	0	237.699	0	181.681	89.7505	4.86774	0	6.23554	3.5047	1.62547	3.17522	2.03654	2.85241	0	2.34418
SRSF10::intron	protein_coding	111.167	120.493	119.301	33.7483	28.7856	5.01274	16.2328	79.0764	32.1201	11.2951	226.809	0	68.2571	49.1304	0	322.945	46.6701	0	37.8212	50.3619	57.7223	64.3011	61.3062	70.5615	63.429	58.4251	59.5745	66.2369	2.55983	7.73808	3.85999	0	4.35689	9.49722	0	0	333.081	149.584	14.6032	7.72398	14.2527	18.3997	3.25094	4.39646	3.39423	3.07183	0	0
SRRM1::exon	protein_coding	5.36748	2.1421	3.95474	13.5769	11.7275	12.5319	2.70547	79.0764	17.2072	14.1189	0	0	0	0	40.818	0	0	0	17.3978	20.1447	18.691	23.2709	6.04112	8.87759	4.79715	6.27707	6.61938	10.4585	2.55983	0	2.57333	0	6.53534	9.49722	0	0	90.8403	59.8337	4.86774	7.72398	40.0856	29.79	49.5769	189.536	63.1328	185.407	194.247	234.418
CLIC4::exon	protein_coding	25.6446	24.0986	25.7058	12.8011	7.46293	10.0255	8.11642	0	22.9429	29.6497	0	0	0	49.1304	0	161.473	46.6701	271.887	8.32066	9.47988	13.7434	12.2478	18.9065	19.4389	18.4779	51.6651	56.5957	57.8702	7.67949	0	6.43332	19.5496	6.53534	9.49722	0	101.22	393.641	149.584	4.86774	23.1719	23.1606	27.1614	34.1349	19.7841	30.5481	17.3339	11.7725	42.1952
CLIC4::intron	protein_coding	80.5122	64.263	69.8671	63.6174	57.5712	10.0255	21.6438	79.0764	17.2072	7.05944	0	0	34.1285	0	40.818	0	46.6701	271.887	10.5899	16.5898	20.89	12.8602	55.6007	64.439	58.9872	50.2166	55.9338	64.1452	5.11966	7.73808	16.7266	0	6.53534	18.9944	0	0	15.14	29.9168	9.73549	0	23.1606	26.2853	4.06368	4.88496	8.14616	5.4854	11.7725	11.7209
MACO1::exon	protein_coding	2.6241	4.2842	1.31825	3.4912	2.13227	7.51912	0	0	2.29429	1.41189	0	0	0	0	0	0	0	0	2.26927	3.55496	1.09947	3.06196	0.783108	0.459186	0.888362	1.44856	1.98582	0.697231	0	7.73808	1.28666	0	0	0	0	0	15.14	29.9168	0	0	0.890792	0.876175	0.812736	1.46549	1.35769	2.19416	0	0
MACO1::intron	protein_coding	70.1351	64.7985	67.5602	44.2219	25.5872	10.0255	13.5274	0	9.17716	12.707	0	0	0	0	40.818	0	0	0	12.1028	16.5898	14.2932	22.0461	11.6348	11.9388	13.8584	26.074	31.1111	32.0726	0	7.73808	1.28666	0	2.17845	0	0	0	0	29.9168	4.86774	0	11.5803	7.0094	1.62547	2.44248	0.678847	1.97475	5.88627	2.34418
SELENON::exon	protein_coding	0.357832	1.07105	0	3.10329	5.33067	5.01274	5.41095	0	8.03002	4.23567	0	0	0	0	0	0	0	0	2.26927	4.73994	8.24605	4.28674	3.91554	3.2143	3.1981	1.93141	0.330969	0.697231	2.55983	0	2.57333	19.5496	2.17845	9.49722	0	0	30.2801	29.9168	29.2065	30.8959	62.3554	61.3323	269.828	288.213	283.758	297.748	429.697	414.919
MTFR1L::exon	protein_coding	0.596387	1.07105	0.329562	1.93956	0	0	10.8219	0	5.73573	7.05944	0	0	0	0	0	0	0	0	4.53854	1.77748	0.549737	1.83717	2.12558	1.37756	1.42138	1.44856	1.65485	4.18339	0	7.73808	0	0	0	0	0	0	0	29.9168	0	0	6.23554	2.62853	1.62547	3.90797	2.03654	5.92424	11.7725	9.37671
STMN1::intron	processed_transcript	14.3133	14.4592	13.512	15.9044	13.8597	7.51912	8.11642	0	35.5615	33.8853	0	0	0	0	0	0	0	0	12.8592	20.7372	20.89	23.2709	12.4179	11.6327	12.4371	40.5595	33.0969	36.9532	0	0	9.00664	0	0	0	118.85	101.22	45.4201	89.7505	4.86774	23.1719	46.3212	47.3135	88.5882	128.963	80.1039	122.215	82.4077	107.832
PDIK1L::exon	protein_coding	3.33977	6.4263	7.90948	2.71538	2.13227	2.50637	2.70547	0	2.29429	9.88322	226.809	0	0	0	0	0	0	0	3.78212	3.55496	3.29842	8.57348	2.57307	2.60205	2.48741	5.79422	7.28132	5.57785	0	0	2.57333	0	0	0	0	0	181.681	29.9168	0	0	0.890792	1.75235	2.43821	1.22124	2.03654	1.75533	5.88627	0
UBXN11::intron	retained_intron	3.22049	2.67763	2.63649	8.92196	12.7936	5.01274	0	0	2.29429	4.23567	0	0	0	0	0	0	0	0	6.80782	7.7024	7.69631	9.18587	17.3403	20.2042	20.61	26.074	20.8511	27.8892	7.67949	23.2142	9.00664	9.77479	8.71378	0	0	0	0	29.9168	4.86774	0	13.3619	14.895	23.5693	27.6	28.5116	36.4231	17.6588	16.4092
ARID1A::intron	retained_intron	60.2351	54.088	55.0368	98.9173	72.4971	25.0637	29.7602	0	20.6486	25.414	0	91.5751	0	0	81.636	0	0	0	31.0134	42.067	36.8324	51.4409	84.9113	93.8269	100.563	102.365	91.6785	99.0068	38.3974	54.1666	37.3132	48.8739	26.1413	9.49722	0	0	45.4201	149.584	58.4129	30.8959	79.2805	75.3511	21.1311	25.646	26.475	28.9629	29.4313	35.1627
ZDHHC18::exon	protein_coding	1.19277	0.535525	0.659124	2.71538	1.06613	2.50637	2.70547	0	2.29429	7.05944	0	0	0	0	0	0	0	0	3.78212	4.14745	5.49737	4.89913	5.25801	5.2041	6.04086	3.37996	3.30969	0.697231	0	0	3.85999	9.77479	4.35689	9.49722	0	0	0	29.9168	9.73549	7.72398	21.379	14.895	61.7679	67.1682	52.2712	66.0443	111.839	100.8
FAM76A::exon	protein_coding	2.98193	5.35525	3.95474	3.4912	7.46293	0	2.70547	0	1.14715	5.64756	0	0	0	0	0	0	0	0	0.756424	1.77748	2.74868	1.22478	3.46805	2.60205	3.02043	20.2798	16.5485	29.2837	0	0	0	0	4.35689	0	0	0	15.14	29.9168	0	0	2.67237	0	2.43821	1.95398	0	0.658248	0	4.68835
STX12::exon	protein_coding	18.9651	19.8144	21.092	3.87911	2.13227	15.0382	8.11642	0	17.2072	14.1189	0	0	0	0	40.818	0	46.6701	0	5.29497	8.2949	8.24605	9.18587	3.57992	3.67348	3.73112	6.75992	10.591	6.27508	2.55983	0	0	19.5496	0	0	0	50.6098	60.5602	59.8337	4.86774	0	5.34475	3.5047	3.25094	4.88496	2.03654	3.07183	5.88627	2.34418
PPP1R8::exon	protein_coding	8.46869	4.81973	9.55729	4.65493	3.1984	5.01274	0	0	9.17716	11.2951	0	0	0	0	0	0	0	0	9.83351	12.4423	9.34552	7.3487	3.57992	3.82655	5.50784	5.31137	3.97163	6.97231	2.55983	7.73808	2.57333	0	6.53534	0	0	50.6098	45.4201	59.8337	9.73549	0	7.12633	7.88558	10.5656	10.2584	11.5404	14.7009	17.6588	7.03253
RPA2::intron	protein_coding	32.2049	27.3118	29.6606	43.834	47.976	5.01274	5.41095	0	6.88287	1.41189	0	0	0	0	0	0	0	0	24.962	28.4396	20.89	24.4957	24.0526	26.1736	26.6509	5.31137	4.96454	6.97231	7.67949	15.4762	6.43332	0	8.71378	9.49722	0	0	0	29.9168	4.86774	0	3.56317	3.5047	0.812736	2.19823	0.678847	0.877665	0	2.34418
EYA3::exon	processed_transcript	12.7627	8.5684	14.5007	8.53405	10.6613	5.01274	16.2328	0	20.6486	7.05944	0	0	34.1285	0	0	0	0	0	8.32066	14.2198	8.24605	9.18587	9.73292	11.6327	8.70595	10.1399	12.2459	13.2474	2.55983	7.73808	1.28666	9.77479	4.35689	0	0	0	0	29.9168	0	15.448	13.3619	13.1426	11.3783	20.2726	17.65	18.431	47.0901	35.1627
DNAJC8::exon	processed_transcript	4.7711	4.81973	3.29562	3.87911	7.46293	2.50637	8.11642	0	24.0901	24.0021	0	0	0	0	40.818	0	0	0	6.05139	7.10991	9.34552	12.2478	5.7055	4.89798	4.97483	6.27707	3.30969	8.36677	0	0	1.28666	9.77479	2.17845	18.9944	0	0	15.14	59.8337	4.86774	7.72398	14.2527	12.2665	34.1349	112.354	42.0885	121.995	141.27	56.2602
SESN2::exon	protein_coding	2.26627	1.60658	2.96606	3.87911	8.52907	7.51912	16.2328	0	16.06	31.0616	0	0	34.1285	0	0	0	0	0	11.3464	16.5898	19.2408	24.4957	3.6918	5.96941	4.79715	6.27707	8.27423	11.1557	28.1581	38.6904	34.7399	9.77479	15.2491	28.4917	0	0	90.8403	59.8337	0	7.72398	12.4711	34.1708	34.1349	31.9965	33.9423	32.4736	52.9764	142.995
SESN2::intron	protein_coding	14.194	14.9947	14.8303	34.5241	40.5131	10.0255	16.2328	0	11.4715	11.2951	0	0	34.1285	49.1304	0	161.473	0	0	11.3464	28.4396	27.4868	23.8833	39.7148	47.7553	36.9559	19.7969	20.5201	11.8529	28.1581	61.9047	43.7466	29.3244	26.1413	28.4917	0	0	0	29.9168	4.86774	7.72398	40.9764	67.4655	29.2585	21.0053	30.5481	17.1145	23.5451	100.8
PHACTR4::exon	nonsense_mediated_decay	7.51448	6.96183	8.23905	8.53405	11.7275	7.51912	2.70547	0	17.2072	18.3546	0	0	0	0	81.636	161.473	46.6701	0	14.3721	11.2574	14.2932	14.085	9.06168	9.03065	6.04086	12.5541	15.5556	11.1557	2.55983	7.73808	14.1533	0	6.53534	0	0	0	0	29.9168	19.471	61.7918	28.5053	27.1614	160.109	257.682	165.639	282.827	335.517	342.25
PHACTR4::intron	nonsense_mediated_decay	163.887	169.761	161.485	171.069	180.177	22.5574	43.2876	0	26.3843	26.8259	0	91.5751	68.2571	98.2608	122.454	0	46.6701	0	33.2827	58.0643	48.3768	47.7665	131.562	146.174	133.254	117.816	131.726	112.254	38.3974	123.809	69.4798	9.77479	23.9629	75.9777	0	0	0	29.9168	38.9419	46.3439	35.6317	42.9326	5.68915	13.1894	9.50386	14.9203	5.88627	16.4092
RCC1::intron	protein_coding	31.7278	41.2354	35.2631	65.1691	47.976	17.5446	18.9383	0	9.17716	7.05944	0	0	0	49.1304	81.636	0	0	0	21.1799	21.9222	26.9371	42.8674	54.8176	57.7043	63.7844	29.9368	27.1395	39.7422	25.5983	15.4762	39.8866	19.5496	23.9629	28.4917	0	0	15.14	29.9168	4.86774	23.1719	16.925	10.5141	4.06368	5.86195	7.46732	8.33781	11.7725	7.03253
SNHG3::exon	retained_intron	29.7001	27.3118	35.9222	56.2471	45.8437	27.5701	18.9383	0	10.3243	14.1189	0	0	0	0	0	0	0	0	12.1028	12.4423	13.7434	10.4107	21.2558	16.2246	23.2751	107.676	114.184	113.649	7.67949	7.73808	9.00664	0	6.53534	9.49722	0	0	0	29.9168	0	7.72398	7.12633	9.63793	3.25094	3.41947	2.71539	4.60774	5.88627	2.34418
GMEB1::exon	processed_transcript	0.47711	0	0.659124	0.775822	2.13227	0	0	0	3.44144	5.64756	0	0	0	0	0	0	0	0	3.0257	1.18499	1.64921	1.83717	0.223745	0.153062	0.533017	0	0	0.697231	0	7.73808	6.43332	9.77479	0	9.49722	0	0	0	29.9168	0	0	0.890792	1.75235	0	0.488496	0	1.09708	5.88627	0
OPRD1::intron	protein_coding	5.96387	8.03288	5.93211	5.43076	2.13227	0	2.70547	0	0	2.82378	0	0	0	0	0	0	0	271.887	0	1.77748	0.549737	0.612392	2.12558	2.44899	5.1525	3.86281	2.64775	3.48615	0	0	2.57333	9.77479	0	9.49722	0	0	0	29.9168	14.6032	0	0	0.876175	0	1.46549	0	0.658248	0	0
EPB41::intron	retained_intron	183.329	182.614	189.498	246.324	212.161	25.0637	75.7533	0	45.8858	50.828	0	0	0	147.391	0	0	0	0	44.629	79.9865	72.0155	84.51	290.645	286.685	277.524	241.909	215.792	231.481	10.2393	54.1666	32.1666	19.5496	32.6767	18.9944	0	0	0	29.9168	48.6774	23.1719	40.0856	47.3135	16.2547	12.4566	12.2192	16.0174	5.88627	9.37671
SRSF4::exon	nonsense_mediated_decay	8.58797	12.3171	7.90948	5.81867	12.7936	7.51912	8.11642	0	32.1201	26.8259	0	0	34.1285	0	0	0	0	0	14.3721	20.1447	20.89	26.3328	7.60734	6.88778	6.39621	4.82852	4.3026	6.97231	0	23.2142	2.57333	9.77479	2.17845	0	0	50.6098	90.8403	89.7505	9.73549	7.72398	12.4711	10.5141	13.0038	25.646	18.3289	30.2794	29.4313	42.1952
PUM1::exon	protein_coding	45.0869	55.6946	41.5248	20.9472	25.5872	32.5828	62.2259	0	88.3302	73.4182	0	0	0	393.043	0	0	0	271.887	61.2703	66.3592	67.0679	85.1224	24.7239	23.5715	24.1634	58.4251	52.6241	66.2369	10.2393	7.73808	10.2933	39.0992	10.8922	28.4917	237.699	202.439	651.022	299.168	14.6032	0	45.4304	45.5611	63.3934	77.4266	42.0885	80.5257	141.27	86.7345
PUM1::intron	protein_coding	582.909	600.324	579.37	545.791	491.487	230.586	324.657	316.306	165.189	179.31	0	0	136.514	294.782	40.818	161.473	326.691	543.774	160.362	241.737	163.822	213.112	323.536	336.583	331.537	439.878	422.979	380.688	33.2778	100.595	74.6265	58.6487	60.9965	113.967	118.85	101.22	151.4	388.919	73.0162	77.2398	92.6423	97.2555	15.442	27.1115	19.6866	28.7435	29.4313	25.7859
ZCCHC17::intron	protein_coding	110.451	88.3616	104.471	76.0306	62.9019	17.5446	16.2328	0	12.6186	12.707	226.809	0	0	98.2608	0	0	46.6701	0	13.6156	23.1072	14.8429	20.8213	35.2399	40.5614	39.9763	50.2166	51.6312	39.7422	7.67949	0	14.1533	9.77479	6.53534	9.49722	118.85	0	0	29.9168	9.73549	7.72398	16.0342	18.3997	3.25094	4.39646	2.03654	3.94949	11.7725	4.68835
PEF1::intron	protein_coding	10.735	10.175	8.89817	19.0076	18.1243	5.01274	5.41095	0	2.29429	1.41189	0	0	0	0	0	0	0	0	3.0257	7.10991	7.69631	6.73631	8.72606	6.4286	8.3506	25.5911	20.5201	24.4031	0	7.73808	7.71998	0	0	0	356.549	0	30.2801	89.7505	14.6032	0	9.79871	7.88558	2.43821	3.90797	2.71539	5.92424	5.88627	0
PTP4A2::exon	protein_coding	13.4783	12.3171	11.5347	18.2318	13.8597	7.51912	21.6438	79.0764	27.5315	38.121	0	0	0	0	0	0	0	0	7.56424	7.7024	12.6439	11.6354	5.59363	5.81635	6.39621	27.0397	28.7943	39.7422	7.67949	7.73808	3.85999	0	2.17845	0	0	0	45.4201	89.7505	9.73549	7.72398	24.0514	31.5423	36.5731	32.7292	41.4097	34.4483	70.6352	53.9161
KHDRBS1::exon	protein_coding	28.1495	32.667	28.0128	13.189	8.52907	20.051	18.9383	0	30.9729	43.7686	226.809	0	34.1285	98.2608	0	0	46.6701	0	22.6927	31.9946	29.136	29.3948	28.8631	29.3879	26.6509	28.0054	24.1608	23.7059	7.67949	15.4762	6.43332	9.77479	17.4276	9.49722	118.85	0	257.381	239.335	14.6032	38.6199	51.6659	38.5517	52.0151	72.2974	56.3443	79.6481	76.5215	96.1112
KHDRBS1::intron	protein_coding	52.7206	42.842	46.1387	42.2823	30.9179	17.5446	13.5274	0	14.9129	9.88322	0	0	102.386	49.1304	40.818	0	46.6701	0	36.3083	51.5468	32.4345	47.7665	35.4636	34.8981	36.7782	21.7283	31.1111	22.3114	15.359	30.9523	28.3066	29.3244	26.1413	9.49722	118.85	101.22	0	29.9168	19.471	0	13.3619	25.4091	9.75283	13.1894	9.50386	12.5067	17.6588	14.0651
KPNA6::exon	protein_coding	28.0302	25.7052	19.4441	20.5593	14.9259	22.5574	10.8219	79.0764	25.2372	29.6497	0	0	0	0	0	0	0	0	25.7184	33.1796	29.136	28.7824	12.306	9.18371	11.7264	30.4197	33.7589	26.4948	10.2393	15.4762	11.58	29.3244	6.53534	9.49722	0	0	60.5602	29.9168	24.3387	54.0678	34.7409	45.5611	88.5882	83.0443	66.527	89.7412	70.6352	126.586
ZBTB8A::exon	protein_coding	15.5061	17.1368	17.1372	4.26702	3.1984	0	2.70547	0	1.14715	12.707	0	0	0	0	0	0	0	0	4.53854	5.33243	3.84816	5.51152	84.5757	74.235	68.5815	46.3538	44.0189	52.2923	2.55983	0	0	0	0	0	0	0	30.2801	59.8337	0	7.72398	0	2.62853	0.812736	0.732744	0	1.75533	0	0
RBBP4::exon	protein_coding	78.6038	68.5472	73.4923	38.4032	41.5792	20.051	43.2876	0	53.9158	45.1804	0	0	34.1285	0	81.636	0	0	0	24.962	30.2171	26.3874	34.9063	9.06168	9.6429	10.6603	10.1399	8.27423	10.4585	7.67949	30.9523	14.1533	9.77479	6.53534	18.9944	0	0	15.14	29.9168	4.86774	23.1719	14.2527	21.0282	8.12736	21.2496	12.8981	18.8698	23.5451	28.1301
AZIN2::intron	protein_coding	6.56026	10.7105	7.25036	22.1109	24.5211	7.51912	0	0	3.44144	4.23567	0	0	34.1285	0	0	0	0	0	10.5899	7.10991	8.24605	6.73631	32.4431	27.3981	29.1383	24.1426	27.8014	41.1366	0	0	2.57333	0	4.35689	0	0	0	30.2801	29.9168	34.0742	0	13.3619	13.1426	13.0038	19.0513	16.9712	21.7222	23.5451	11.7209
ZNF362::exon	protein_coding	0.119277	0.535525	0	1.16373	0	0	0	0	5.73573	4.23567	0	0	0	0	0	0	0	0	1.51285	1.18499	2.19895	1.83717	7.60734	7.50003	6.04086	0.965704	1.65485	0.697231	0	0	2.57333	0	2.17845	0	0	0	15.14	29.9168	0	15.448	6.23554	5.25705	34.9476	30.2867	35.3	34.8872	35.3176	63.2928
ZSCAN20::intron	protein_coding	7.63375	8.03288	8.89817	11.6373	9.5952	2.50637	2.70547	0	2.29429	2.82378	0	0	0	0	0	0	0	0	4.53854	10.6649	3.29842	7.3487	9.3973	8.87759	8.70595	10.1399	9.26714	16.7335	0	0	0	0	4.35689	0	0	0	15.14	29.9168	0	7.72398	0.890792	0.876175	0.812736	1.70974	0.678847	2.19416	0	2.34418
SMIM12::intron	protein_coding	36.4989	44.4486	34.2744	22.1109	11.7275	10.0255	10.8219	158.153	21.7958	9.88322	0	183.15	0	49.1304	0	0	0	0	6.80782	7.10991	2.74868	6.73631	21.4795	20.8164	21.8537	155.478	166.478	149.207	0	46.4285	28.3066	9.77479	4.35689	0	0	151.83	45.4201	59.8337	4.86774	15.448	15.1435	20.152	5.68915	11.9681	11.5404	12.7261	11.7725	16.4092
ZMYM1::intron	protein_coding	82.3014	86.7551	91.2886	107.839	102.349	25.0637	35.1712	0	19.5015	8.47133	0	91.5751	0	0	0	161.473	46.6701	0	19.667	29.6246	28.5863	28.17	29.0869	26.0205	29.6713	90.2933	93.0024	84.3649	2.55983	15.4762	6.43332	9.77479	4.35689	0	0	0	60.5602	29.9168	14.6032	7.72398	16.925	11.3903	6.50189	5.86195	6.10962	8.77665	5.88627	9.37671
SFPQ::exon	protein_coding	73.2363	73.9025	78.1062	49.2647	55.4389	17.5446	18.9383	79.0764	28.6786	45.1804	0	183.15	68.2571	0	163.272	161.473	46.6701	0	35.5519	56.8793	46.1779	56.34	29.3106	36.8879	35.5345	48.768	46.0047	43.9255	23.0385	54.1666	27.0199	9.77479	23.9629	18.9944	118.85	50.6098	90.8403	119.667	24.3387	30.8959	32.0685	29.79	14.6292	29.0655	12.2192	32.2542	47.0901	32.8185
SFPQ::intron	protein_coding	63.4556	74.9735	68.8784	57.4108	47.976	10.0255	21.6438	0	20.6486	16.9427	0	91.5751	0	0	0	0	46.6701	0	34.0391	53.9168	42.3297	66.1383	45.0847	47.7553	46.3725	20.7626	17.8723	18.128	5.11966	0	3.85999	0	2.17845	0	118.85	0	60.5602	29.9168	14.6032	7.72398	8.90792	14.895	2.43821	1.46549	2.03654	3.94949	0	0
KIAA0319L::intron	protein_coding	84.6869	86.2195	94.5842	92.3229	85.2907	7.51912	37.8766	0	12.6186	25.414	0	91.5751	0	49.1304	0	0	0	0	26.4748	35.5496	26.9371	31.8444	58.1738	56.1737	58.9872	114.436	126.099	126.896	5.11966	15.4762	5.14665	19.5496	0	9.49722	237.699	202.439	30.2801	119.667	9.73549	0	37.4132	37.6755	6.50189	11.4797	6.78847	11.1902	0	9.37671
AGO4::exon	protein_coding	3.93615	4.81973	2.96606	6.9824	6.3968	7.51912	8.11642	0	12.6186	12.707	0	0	0	49.1304	0	0	0	0	8.32066	10.6649	10.9947	13.4726	2.57307	2.60205	4.79715	19.7969	24.4917	28.5865	2.55983	7.73808	0	0	2.17845	0	0	0	30.2801	59.8337	9.73549	0	0.890792	2.62853	2.43821	1.22124	0	0.658248	0	7.03253
THRAP3::intron	protein_coding	107.111	104.427	99.8572	111.33	103.415	22.5574	21.6438	79.0764	16.06	11.2951	0	0	68.2571	0	0	0	0	0	41.6033	62.2117	38.4816	45.317	52.0208	47.9084	50.1036	110.573	109.22	93.4289	12.7991	38.6904	19.3	29.3244	19.606	9.49722	0	0	0	29.9168	34.0742	30.8959	52.5567	55.199	17.8802	29.554	26.475	28.7435	23.5451	23.4418
STK40::exon	protein_coding	0.357832	1.07105	0.988685	1.55164	3.1984	0	5.41095	0	3.44144	5.64756	0	0	0	0	0	0	46.6701	0	3.78212	6.51742	5.49737	3.67435	3.6918	5.81635	2.84276	4.82852	7.28132	6.27508	5.11966	23.2142	2.57333	0	0	0	0	0	0	29.9168	4.86774	0	23.1606	19.2759	60.9552	63.5045	68.5635	64.2889	117.725	152.371
MEAF6::exon	protein_coding	3.93615	4.2842	5.27299	5.43076	3.1984	10.0255	0	0	13.7657	14.1189	0	91.5751	34.1285	49.1304	0	0	0	0	3.78212	2.96246	4.39789	5.51152	3.35618	2.60205	3.1981	1.44856	2.97872	2.09169	5.11966	0	2.57333	9.77479	2.17845	0	0	0	15.14	29.9168	4.86774	7.72398	5.34475	4.38088	2.43821	7.32744	5.43078	6.8019	0	2.34418
SNIP1::exon	protein_coding	8.70725	10.7105	10.546	2.71538	3.1984	2.50637	2.70547	0	4.58858	2.82378	226.809	0	0	0	0	0	0	0	4.53854	2.96246	5.49737	6.12392	0.894981	1.22449	1.24371	5.31137	4.63357	5.57785	0	0	0	9.77479	2.17845	9.49722	0	0	60.5602	29.9168	4.86774	0	1.78158	7.0094	0.812736	2.93097	1.35769	1.09708	0	0
GNL2::intron	protein_coding	34.9483	32.667	33.2857	25.2142	19.1904	7.51912	2.70547	79.0764	13.7657	18.3546	0	0	0	49.1304	0	161.473	0	0	23.4491	33.1796	24.1884	31.232	15.5503	18.2144	17.9449	13.5198	17.2104	16.7335	2.55983	0	2.57333	0	2.17845	0	0	0	0	29.9168	9.73549	7.72398	8.01712	8.76175	2.43821	5.12921	3.39423	4.82715	5.88627	4.68835
C1orf109::exon	processed_transcript	6.08315	10.175	7.57992	6.59449	2.13227	2.50637	5.41095	0	3.44144	7.05944	0	0	0	0	0	0	0	0	2.26927	3.55496	4.39789	5.51152	3.02056	2.60205	3.73112	12.0713	11.9149	12.5502	0	7.73808	3.85999	0	4.35689	0	0	0	30.2801	29.9168	0	0	1.78158	0.876175	0	1.70974	0.678847	2.63299	0	0
MTF1::intron	protein_coding	13.9555	13.3881	13.512	14.7406	15.992	0	2.70547	0	3.44144	2.82378	0	0	0	0	0	0	0	0	3.0257	3.55496	1.64921	6.73631	8.50232	6.73472	10.1273	6.75992	7.94326	5.57785	0	7.73808	1.28666	0	0	0	0	0	0	29.9168	0	0	8.90792	6.13323	2.43821	2.19823	1.35769	1.53591	11.7725	0
RRAGC::intron	protein_coding	27.4338	26.2407	30.6492	6.20658	8.52907	2.50637	0	0	1.14715	1.41189	0	0	34.1285	0	0	0	0	0	2.26927	8.88739	1.64921	3.06196	2.12558	1.83674	1.9544	13.5198	5.95745	7.66954	0	0	3.85999	0	0	0	0	0	0	89.7505	0	0	0.890792	4.38088	0	0.976992	0.678847	0.658248	0	0
AKIRIN1::exon	protein_coding	18.6073	19.8144	19.7737	9.69778	7.46293	7.51912	5.41095	79.0764	25.2372	11.2951	0	91.5751	0	49.1304	0	161.473	0	0	9.07709	13.6273	13.1937	15.3098	4.25116	3.82655	4.44181	19.3141	18.8652	18.8252	0	7.73808	2.57333	0	0	0	118.85	0	105.98	29.9168	4.86774	0	3.56317	5.25705	1.62547	2.44248	2.03654	2.85241	5.88627	2.34418
BMP8A::intron	protein_coding	0.119277	0.535525	0.988685	1.93956	0	0	0	0	2.29429	1.41189	0	0	0	0	0	0	0	0	0.756424	0.592493	0.549737	0	2.12558	1.9898	1.06603	1.93141	2.31678	4.88062	0	0	1.28666	0	2.17845	0	0	0	0	29.9168	0	0	4.45396	6.13323	1.62547	5.6177	0.678847	6.58248	17.6588	11.7209
BMP8B::exon	protein_coding	0.47711	0	0	0	1.06613	2.50637	0	0	2.29429	0	0	0	0	0	0	0	0	0	0	0.592493	0.549737	0	0.559363	0.153062	0.355345	1.44856	2.64775	4.18339	0	0	0	0	0	0	0	0	0	29.9168	0	7.72398	3.56317	5.25705	3.25094	4.39646	4.07308	3.07183	0	9.37671
RLF::exon	protein_coding	18.3687	19.2789	20.1033	1.93956	3.1984	2.50637	2.70547	0	11.4715	11.2951	0	0	0	0	0	0	93.3402	0	3.78212	10.0724	5.49737	9.79827	3.91554	3.82655	4.44181	27.5226	30.4492	25.7975	2.55983	7.73808	3.85999	9.77479	6.53534	0	0	0	30.2801	29.9168	19.471	0	6.23554	2.62853	4.87642	6.1062	2.03654	2.63299	5.88627	4.68835
ZMPSTE24::exon	protein_coding	12.2856	12.3171	7.90948	9.69778	9.5952	5.01274	2.70547	79.0764	4.58858	5.64756	0	0	34.1285	49.1304	0	0	0	0	6.05139	2.96246	9.34552	4.89913	5.25801	5.51023	5.1525	15.9341	12.9078	13.2474	2.55983	7.73808	2.57333	0	2.17845	9.49722	0	0	60.5602	29.9168	0	15.448	4.45396	0.876175	0.812736	4.39646	2.03654	2.85241	0	2.34418
NFYC::intron	retained_intron	62.6206	57.3012	55.6959	50.8164	51.1744	5.01274	13.5274	0	5.73573	8.47133	0	0	68.2571	0	0	161.473	46.6701	0	7.56424	18.9598	17.5916	15.9222	60.5231	61.0717	58.0989	80.6362	72.1513	90.64	5.11966	30.9523	11.58	9.77479	8.71378	0	0	0	0	29.9168	29.2065	15.448	20.4882	24.5329	8.94009	11.2354	9.50386	14.262	11.7725	7.03253
SLFNL1-AS1::exon	antisense	2.14699	1.07105	0.988685	9.69778	9.5952	2.50637	2.70547	0	4.58858	1.41189	0	0	0	0	0	0	0	0	0.756424	0.592493	2.19895	2.44957	13.5366	11.4796	11.7264	5.31137	5.29551	2.78892	2.55983	0	1.28666	9.77479	2.17845	0	0	0	0	29.9168	9.73549	7.72398	22.2698	19.2759	10.5656	11.7239	6.78847	11.8485	11.7725	7.03253
SCMH1::intron	protein_coding	207.9	203.5	203.999	176.5	175.912	27.5701	67.6368	79.0764	48.1801	52.2399	0	549.451	204.771	245.652	40.818	161.473	46.6701	0	43.8726	75.839	58.2721	74.0994	190.631	199.746	191.709	332.685	326.005	293.534	12.7991	15.4762	15.44	29.3244	8.71378	28.4917	0	202.439	105.98	209.418	53.5452	69.5158	56.1199	61.3323	24.3821	31.0195	25.1173	28.7435	41.2039	16.4092
HIVEP3::intron	processed_transcript	24.8097	23.0276	24.3876	43.0581	37.3147	25.0637	29.7602	0	19.5015	28.2378	0	0	0	0	81.636	0	140.01	0	10.5899	9.47988	13.1937	9.79827	124.962	110.817	122.594	52.148	62.5532	66.2369	5.11966	7.73808	9.00664	0	15.2491	0	0	0	0	29.9168	121.694	92.6877	210.227	162.969	149.543	210.786	171.748	198.791	135.384	164.092
GUCA2A::intron	protein_coding	0.357832	0	0	0	0	0	0	0	0	0	0	0	0	0	0	0	0	0	0	0	0	0	0.111873	0.153062	0	0	0	0	0	0	0	0	0	0	0	0	0	29.9168	0	0	0	0.876175	0	0	0	0.219416	0	0
FOXJ3::exon	protein_coding	13.5976	14.9947	12.5233	8.92196	6.3968	0	10.8219	0	18.3543	18.3546	0	0	34.1285	98.2608	0	0	0	0	9.07709	14.8123	8.24605	20.8213	30.9887	32.6022	25.7625	84.4991	85.3901	103.887	5.11966	0	2.57333	0	0	0	0	0	90.8403	119.667	14.6032	23.1719	28.5053	30.6661	42.2623	71.8089	39.3731	70.652	158.929	103.144
FOXJ3::intron	protein_coding	204.441	215.817	190.157	133.829	131.134	17.5446	29.7602	0	27.5315	29.6497	0	0	0	98.2608	0	322.945	0	271.887	43.8726	57.4718	37.3821	44.7046	99.7904	97.3473	108.558	115.884	113.853	110.162	7.67949	0	11.58	0	4.35689	9.49722	118.85	202.439	0	59.8337	58.4129	38.6199	76.6081	63.0846	17.8802	22.7151	25.7962	26.7688	17.6588	7.03253
PTPRF::exon	processed_transcript	1.31205	0	0.329562	5.81867	5.33067	10.0255	16.2328	0	24.0901	24.0021	0	0	34.1285	0	81.636	0	0	0	7.56424	13.6273	10.9947	7.96109	11.9704	12.0919	13.6808	3.37996	3.64066	3.48615	2.55983	15.4762	6.43332	9.77479	17.4276	9.49722	0	0	15.14	29.9168	19.471	7.72398	58.7922	52.5705	24.3821	25.4018	19.6866	25.0134	11.7725	63.2928
PTPRF::intron	processed_transcript	6.91809	5.35525	6.26167	27.1538	18.1243	27.5701	40.5821	0	20.6486	22.5902	226.809	0	0	0	81.636	0	46.6701	0	29.5005	47.9919	28.0366	47.1542	655.797	566.941	536.038	123.61	133.05	144.327	7.67949	30.9523	42.4599	29.3244	8.71378	18.9944	0	0	0	29.9168	146.032	146.756	305.542	327.69	291.772	343.901	336.708	334.39	406.152	445.394
KDM4A::intron	protein_coding	15.8639	17.1368	20.4328	50.4284	53.3067	5.01274	5.41095	0	11.4715	11.2951	0	0	0	0	0	161.473	46.6701	271.887	31.7698	40.2895	33.5339	37.9683	40.1623	45.0002	41.5753	34.7653	27.1395	32.7699	2.55983	15.4762	10.2933	0	6.53534	0	0	0	0	59.8337	14.6032	7.72398	19.5974	28.9138	7.31462	5.86195	4.75193	7.67956	0	16.4092
ST3GAL3::intron	protein_coding	97.8075	107.641	114.028	79.1339	82.0923	15.0382	37.8766	0	29.8258	26.8259	0	91.5751	0	49.1304	0	0	46.6701	815.661	23.4491	29.6246	24.1884	22.0461	100.462	114.337	91.679	133.267	152.908	119.226	2.55983	7.73808	16.7266	9.77479	13.0707	47.4861	118.85	0	30.2801	29.9168	29.2065	69.5158	56.1199	63.0846	67.4571	120.658	67.8847	107.294	135.384	82.0462
ERI3::intron	protein_coding	57.4917	56.2301	57.6733	68.2724	61.8357	27.5701	32.4657	0	29.8258	39.5329	0	0	0	0	244.908	0	46.6701	271.887	28.7441	31.4021	26.9371	30.0072	252.72	256.532	264.554	196.038	210.827	210.564	5.11966	46.4285	20.5866	9.77479	15.2491	37.9889	237.699	50.6098	60.5602	29.9168	68.1484	69.5158	112.24	92.8746	76.3972	105.515	95.7174	84.6946	52.9764	79.702
RNF220::exon	protein_coding	0.834942	0	0.329562	2.32747	2.13227	7.51912	5.41095	0	10.3243	11.2951	0	0	0	0	0	0	46.6701	0	6.05139	5.92493	3.29842	3.67435	5.59363	5.96941	7.46224	2.89711	3.64066	4.18339	0	7.73808	1.28666	9.77479	0	9.49722	0	0	0	29.9168	0	7.72398	27.6145	22.7806	54.4533	78.8921	59.0597	72.1879	117.725	133.618
PTCH2::exon	protein_coding	6.56026	8.03288	4.94343	22.8868	205.764	115.293	219.143	316.306	126.186	100.244	0	91.5751	0	147.391	81.636	0	140.01	0	27.2313	50.3619	36.2826	48.9913	17.6759	13.3164	14.0361	1.93141	2.31678	2.09169	12.7991	7.73808	11.58	9.77479	21.7845	18.9944	0	0	45.4201	59.8337	24.3387	92.6877	56.1199	76.2273	16.2547	9.52567	14.9346	7.89898	11.7725	7.03253
ZSWIM5::intron	protein_coding	96.1376	86.7551	88.3226	70.2119	53.3067	12.5319	10.8219	0	13.7657	8.47133	0	183.15	0	245.652	0	161.473	140.01	271.887	9.07709	10.6649	16.4921	10.4107	58.3975	55.8676	55.6115	62.2879	62.8842	55.0812	5.11966	23.2142	9.00664	9.77479	0	9.49722	0	50.6098	90.8403	119.667	4.86774	15.448	15.1435	17.5235	3.25094	4.88496	3.39423	4.82715	5.88627	4.68835
PRDX1::exon	protein_coding	5.60604	3.74868	5.93211	6.9824	3.1984	2.50637	10.8219	0	33.2672	32.4734	0	0	0	49.1304	40.818	0	46.6701	0	11.3464	14.2198	16.4921	12.2478	7.94296	5.81635	7.1069	20.7626	20.1891	18.128	2.55983	0	3.85999	0	13.0707	9.49722	0	0	30.2801	59.8337	4.86774	7.72398	16.0342	14.895	5.68915	13.6779	4.75193	17.3339	0	7.03253
GPBP1L1::exon	protein_coding	15.1482	18.2079	16.8077	17.456	12.7936	7.51912	13.5274	79.0764	11.4715	8.47133	0	0	0	49.1304	81.636	0	0	0	16.6413	20.1447	10.9947	20.2089	6.26487	5.81635	7.81759	8.69133	6.95035	4.88062	2.55983	0	2.57333	9.77479	6.53534	0	0	0	15.14	29.9168	9.73549	7.72398	24.0514	10.5141	15.442	16.1204	13.5769	15.1397	29.4313	23.4418
GPBP1L1::intron	protein_coding	119.874	119.958	112.71	70.5998	54.3728	10.0255	10.8219	0	8.03002	16.9427	0	91.5751	34.1285	147.391	40.818	0	46.6701	0	24.962	31.4021	32.9842	36.1311	29.87	25.1021	32.6917	14.0027	12.9078	11.1557	2.55983	0	5.14665	9.77479	0	28.4917	0	50.6098	0	29.9168	14.6032	23.1719	31.1777	23.6567	9.75283	7.81593	6.10962	7.67956	0	0
MAST2::intron	protein_coding	115.103	108.712	119.631	106.288	76.7616	30.0765	13.5274	0	27.5315	21.1783	0	91.5751	34.1285	245.652	40.818	0	0	0	34.7955	40.882	28.5863	46.5418	87.9319	85.1024	91.679	89.8104	109.882	89.9428	10.2393	38.6904	18.0133	9.77479	4.35689	28.4917	118.85	101.22	60.5602	29.9168	29.2065	38.6199	73.0449	64.837	24.3821	21.9823	19.6866	18.6504	23.5451	23.4418
MKNK1::exon	retained_intron	0.357832	0.535525	0	0.387911	1.06613	2.50637	2.70547	0	1.14715	1.41189	0	0	0	0	0	0	0	0	2.26927	0.592493	4.94763	4.89913	0.559363	0.459186	0.533017	12.0713	11.9149	8.36677	0	0	0	0	0	0	0	0	45.4201	29.9168	4.86774	0	5.34475	7.88558	7.31462	11.9681	10.1827	18.8698	35.3176	18.7534
ATPAF1::exon	protein_coding	5.60604	4.2842	5.93211	6.20658	8.52907	2.50637	2.70547	0	11.4715	8.47133	0	0	0	0	0	0	46.6701	0	3.78212	5.92493	7.69631	9.18587	4.81052	4.13267	4.61948	24.6254	26.1466	21.6142	0	0	1.28666	0	0	0	118.85	0	0	29.9168	4.86774	7.72398	16.0342	6.13323	5.68915	21.0053	19.0077	23.9164	5.88627	25.7859
EFCAB14::exon	protein_coding	18.1302	15.5302	16.8077	3.10329	4.26453	5.01274	5.41095	0	6.88287	4.23567	0	0	0	0	0	0	46.6701	0	8.32066	8.2949	9.34552	10.4107	2.12558	2.29593	2.13207	13.5198	16.8794	18.8252	0	0	1.28666	0	0	9.49722	0	0	45.4201	29.9168	4.86774	0	26.7237	24.5329	62.5807	57.3983	58.3808	57.7064	82.4077	86.7345
CMPK1::exon	protein_coding	13.8362	14.4592	12.5233	11.6373	6.3968	12.5319	2.70547	79.0764	6.88287	7.05944	0	91.5751	0	0	0	0	93.3402	0	6.80782	3.55496	2.19895	6.12392	8.27857	9.03065	8.70595	8.69133	10.922	12.5502	2.55983	7.73808	0	9.77479	2.17845	0	0	0	30.2801	29.9168	0	0	15.1435	10.5141	4.06368	4.64071	5.43078	4.60774	11.7725	9.37671
TRABD2B::intron	protein_coding	15.5061	14.9947	9.22773	31.0329	34.1163	12.5319	18.9383	0	14.9129	11.2951	0	0	0	49.1304	40.818	0	0	0	6.80782	7.10991	8.79579	11.6354	107.174	106.684	116.731	59.8736	46.9976	52.9896	2.55983	23.2142	9.00664	48.8739	13.0707	0	0	0	15.14	29.9168	4.86774	7.72398	9.79871	16.6473	10.5656	16.1204	10.1827	10.532	17.6588	16.4092
SPATA6::intron	protein_coding	33.8748	36.9512	32.6266	40.3428	26.6533	7.51912	13.5274	0	12.6186	21.1783	0	91.5751	34.1285	147.391	0	322.945	0	0	9.83351	15.4048	13.7434	12.8602	29.0869	37.6532	33.2247	49.7337	44.0189	52.2923	2.55983	0	11.58	9.77479	6.53534	0	0	151.83	75.7002	29.9168	4.86774	0	15.1435	20.152	2.43821	9.76992	12.2192	9.21548	11.7725	21.0976
AGBL4::intron	protein_coding	28.0302	36.4157	37.2405	34.5241	30.9179	2.50637	13.5274	0	2.29429	2.82378	0	0	0	0	0	0	0	0	15.1285	14.8123	2.19895	4.28674	26.2901	25.8675	29.6713	34.2825	42.695	41.1366	5.11966	7.73808	5.14665	0	0	9.49722	0	101.22	0	29.9168	4.86774	0	20.4882	11.3903	13.8165	4.88496	10.8616	6.8019	11.7725	2.34418
ELAVL4::intron	protein_coding	2.14699	1.07105	2.30693	1.55164	3.1984	0	2.70547	0	1.14715	0	0	0	0	0	0	0	0	0	0.756424	0	0.549737	0	3.57992	1.68368	1.77672	0.965704	0.992908	3.48615	0	0	0	0	0	0	0	0	0	29.9168	0	0	0.890792	0	0.812736	0.488496	2.03654	0.219416	0	0
FAF1::intron	protein_coding	637.18	635.668	647.919	543.076	524.538	132.838	200.205	158.153	133.069	120.011	226.809	641.026	170.643	638.695	285.726	1130.31	93.3402	815.661	124.054	151.086	144.581	126.153	290.309	298.471	317.323	433.601	440.851	400.908	53.7564	69.6427	45.0332	29.3244	52.2827	28.4917	831.947	455.489	121.12	418.836	121.694	208.547	187.066	225.177	56.8915	68.6337	57.0231	73.9432	70.6352	60.9486
RNF11::exon	protein_coding	20.635	20.35	22.4102	2.32747	2.13227	2.50637	0	0	6.88287	14.1189	0	0	102.386	49.1304	0	0	93.3402	0	3.78212	10.6649	20.3403	18.9841	7.15985	6.88778	6.39621	53.1137	51.9622	41.8339	0	0	0	19.5496	0	18.9944	0	0	257.381	209.418	9.73549	23.1719	18.7066	20.152	15.442	21.2496	16.2923	21.5028	29.4313	39.851
EPS15::exon	protein_coding	4.65182	7.49735	5.27299	5.43076	10.6613	5.01274	2.70547	0	11.4715	5.64756	0	0	0	0	0	161.473	0	0	8.32066	14.8123	12.0942	13.4726	6.04112	5.2041	6.57388	12.5541	9.26714	9.76123	2.55983	0	1.28666	0	2.17845	0	0	0	0	29.9168	9.73549	7.72398	13.3619	15.7712	13.8165	10.9912	11.5404	11.4096	23.5451	14.0651
OSBPL9::intron	protein_coding	183.806	172.975	179.611	106.288	105.547	37.5956	51.404	79.0764	26.3843	21.1783	0	0	102.386	294.782	0	161.473	0	0	36.3083	62.8042	50.026	53.2781	98.8954	108.368	101.451	171.412	158.203	166.638	5.11966	23.2142	15.44	0	17.4276	9.49722	118.85	0	30.2801	29.9168	24.3387	15.448	44.5396	56.9514	11.3783	15.8761	12.2192	17.1145	17.6588	18.7534
ZFYVE9::intron	protein_coding	96.2568	100.143	92.2773	80.2976	66.1003	15.0382	45.9931	0	10.3243	16.9427	0	91.5751	34.1285	49.1304	0	0	0	0	16.6413	23.6997	24.7381	23.2709	62.4249	70.2554	69.4699	75.3249	78.7707	71.1176	5.11966	30.9523	18.0133	0	13.0707	28.4917	0	0	30.2801	29.9168	24.3387	30.8959	34.7409	39.4279	8.94009	12.9451	11.5404	9.87373	5.88627	4.68835
PRPF38A::exon	processed_transcript	16.1024	14.9947	14.8303	5.43076	2.13227	7.51912	5.41095	0	10.3243	11.2951	0	0	0	0	0	0	0	0	9.83351	9.47988	8.24605	11.023	4.13929	4.43879	2.84276	6.75992	2.31678	4.88062	2.55983	0	2.57333	19.5496	2.17845	0	0	0	0	29.9168	4.86774	0	1.78158	4.38088	4.06368	2.44248	0	3.07183	0	9.37671
PRPF38A::intron	processed_transcript	9.78075	12.3171	12.5233	5.81867	8.52907	0	8.11642	0	1.14715	1.41189	0	0	0	0	0	0	0	0	8.32066	12.4423	9.89526	8.57348	7.83108	7.19391	8.3506	13.037	8.6052	12.5502	0	0	0	0	2.17845	0	0	0	0	29.9168	0	0	0.890792	4.38088	3.25094	0.976992	0.678847	1.09708	0	0
TUT4::intron	protein_coding	369.283	390.398	375.041	152.061	156.722	42.6083	51.404	158.153	32.1201	39.5329	680.426	0	102.386	147.391	40.818	161.473	186.68	271.887	52.1933	94.7988	73.115	85.7348	103.258	116.939	98.4305	120.23	131.064	126.199	5.11966	7.73808	9.00664	9.77479	6.53534	0	0	151.83	60.5602	29.9168	43.8097	23.1719	46.3212	49.0658	14.6292	14.4106	15.6135	16.6756	11.7725	9.37671
COA7::exon	protein_coding	11.0928	11.246	9.55729	2.71538	0	2.50637	8.11642	0	5.73573	2.82378	0	0	0	0	0	0	0	0	3.78212	6.51742	7.14658	4.28674	8.27857	6.88778	7.46224	8.69133	6.61938	4.88062	5.11966	0	3.85999	0	4.35689	0	0	0	15.14	29.9168	0	0	0.890792	3.5047	3.25094	0.732744	0	1.09708	0	4.68835
ZYG11B::exon	protein_coding	22.1856	20.35	24.3876	8.14613	5.33067	7.51912	10.8219	0	8.03002	8.47133	0	0	0	49.1304	0	161.473	0	0	5.29497	11.2574	14.8429	9.18587	4.81052	4.43879	5.68552	20.2798	19.1962	16.0363	2.55983	0	1.28666	0	6.53534	9.49722	0	0	75.7002	29.9168	14.6032	0	8.90792	3.5047	8.94009	6.35045	5.43078	5.92424	5.88627	9.37671
CPT2::exon	retained_intron	0.357832	1.07105	0.988685	2.32747	0	0	2.70547	0	2.29429	4.23567	0	0	0	0	0	0	0	0	0.756424	2.36997	1.64921	3.67435	1.2306	1.83674	0.71069	1.44856	0.330969	1.39446	0	0	3.85999	0	2.17845	0	0	0	0	29.9168	0	0	0	0.876175	0	1.46549	1.35769	1.09708	0	2.34418
NDC1::exon	protein_coding	13.5976	17.1368	9.55729	7.75822	5.33067	2.50637	13.5274	0	21.7958	32.4734	0	0	34.1285	0	0	0	0	0	12.8592	21.9222	16.4921	20.8213	6.60049	6.27554	4.08647	17.3827	12.9078	19.5225	12.7991	0	6.43332	0	8.71378	0	0	0	45.4201	119.667	9.73549	0	6.23554	7.88558	1.62547	5.6177	3.39423	8.55723	11.7725	2.34418
NDC1::intron	protein_coding	93.5135	85.684	91.9477	76.0306	65.0341	10.0255	21.6438	0	6.88287	5.64756	226.809	274.725	0	49.1304	0	161.473	0	271.887	24.962	41.4745	29.6858	42.8674	39.0435	42.8573	42.9967	38.1453	42.0331	32.7699	7.67949	7.73808	5.14665	9.77479	6.53534	0	0	50.6098	30.2801	29.9168	14.6032	15.448	13.3619	10.5141	1.62547	4.88496	2.03654	5.4854	0	4.68835
SSBP3::intron	protein_coding	39.6001	47.6617	35.5927	125.295	110.878	17.5446	24.3493	0	33.2672	33.8853	0	183.15	34.1285	0	163.272	0	46.6701	0	32.5262	46.2144	39.581	31.8444	181.122	190.715	207.699	187.346	179.716	208.472	140.791	278.571	174.986	205.271	185.168	94.9722	118.85	151.83	15.14	29.9168	43.8097	61.7918	148.762	105.141	94.2774	120.17	118.798	130.772	129.498	93.7671
TTC4::exon	protein_coding	1.31205	1.60658	1.64781	1.93956	3.1984	0	5.41095	0	4.58858	5.64756	0	0	0	0	0	0	0	0	3.78212	1.18499	4.39789	3.67435	2.4612	2.60205	2.66509	10.6227	6.28842	9.76123	0	0	0	0	2.17845	9.49722	0	0	0	59.8337	0	0	0.890792	6.13323	4.06368	6.59469	4.75193	7.67956	0	4.68835
PRKAA2::exon	protein_coding	59.0423	52.4815	65.5828	25.99	13.8597	15.0382	18.9383	0	17.2072	31.0616	226.809	0	34.1285	147.391	0	161.473	46.6701	0	14.3721	17.1823	17.0418	22.0461	10.516	14.3878	10.305	56.9765	55.9338	56.4757	2.55983	7.73808	3.85999	0	6.53534	18.9944	118.85	50.6098	272.521	329.085	0	0	0.890792	0.876175	0.812736	0.732744	0	0.219416	0	0
MYSM1::exon	processed_transcript	80.7508	96.3945	95.5729	36.0757	52.2405	7.51912	5.41095	0	21.7958	15.5308	0	0	102.386	98.2608	40.818	161.473	93.3402	0	19.667	40.2895	32.9842	33.6815	18.9065	23.7246	26.4732	8.69133	10.26	7.66954	5.11966	0	5.14665	9.77479	4.35689	0	0	101.22	272.521	149.584	0	15.448	11.5803	7.88558	6.50189	14.4106	7.46732	12.0679	29.4313	23.4418
HOOK1::exon	protein_coding	22.0663	23.0276	28.0128	5.43076	10.6613	7.51912	5.41095	0	18.3543	19.7664	0	0	0	0	0	0	46.6701	0	5.29497	12.4423	10.9947	12.2478	6.60049	5.96941	6.92922	15.4513	14.5626	11.8529	2.55983	7.73808	1.28666	0	4.35689	9.49722	0	0	30.2801	29.9168	0	7.72398	2.67237	0.876175	1.62547	0.488496	2.03654	1.09708	0	0
NFIA::intron	protein_coding	513.489	501.252	516.094	813.062	694.053	115.293	173.15	158.153	107.832	146.836	680.426	641.026	307.157	589.565	244.908	807.363	233.35	271.887	105.143	141.606	132.487	118.192	630.962	667.656	696.12	467.883	497.447	554.299	69.1154	108.333	55.3265	48.8739	52.2827	47.4861	237.699	50.6098	30.2801	59.8337	63.2807	61.7918	106.004	83.2367	22.7566	34.1947	27.1539	35.7648	23.5451	23.4418
USP1::exon	protein_coding	39.0037	41.2354	36.2518	6.59449	10.6613	15.0382	18.9383	0	48.1801	60.7112	0	91.5751	34.1285	0	0	0	0	271.887	18.1542	24.8847	31.335	30.0072	15.774	17.1429	19.0109	25.5911	17.5414	18.128	12.7991	0	6.43332	29.3244	17.4276	9.49722	0	0	196.821	179.501	0	0	2.67237	5.25705	0.812736	2.44248	0.678847	3.07183	0	2.34418
DOCK7::intron	retained_intron	211.479	202.428	204.328	158.656	146.06	22.5574	40.5821	79.0764	22.9429	22.5902	0	183.15	0	442.174	81.636	484.418	93.3402	543.774	49.924	71.0991	68.7171	72.2622	203.72	195.154	188.688	108.642	107.896	73.2092	23.0385	0	12.8666	9.77479	8.71378	28.4917	118.85	101.22	75.7002	119.667	34.0742	23.1719	38.304	37.6755	9.75283	10.9912	12.2192	9.87373	0	7.03253
ATG4C::intron	protein_coding	152.914	152.089	145.666	112.106	136.465	35.0892	32.4657	0	17.2072	19.7664	0	366.3	102.386	294.782	40.818	322.945	93.3402	0	31.0134	45.6219	42.3297	41.0302	66.2286	72.2452	69.1146	68.0821	57.9196	52.9896	0	0	10.2933	9.77479	2.17845	0	0	50.6098	30.2801	29.9168	4.86774	7.72398	11.5803	12.2665	1.62547	5.12921	4.07308	3.29124	0	4.68835
FOXD3-AS1::exon	antisense	0.119277	0	0	0	0	0	0	0	0	0	0	0	0	0	0	0	0	0	0.756424	0	0.549737	0	0.223745	0.153062	0	0	0	0	0	0	0	0	0	0	0	0	0	89.7505	0	0	1.78158	0	0	0.488496	0	0.877665	0	0
ALG6::intron	protein_coding	50.8122	48.1973	53.389	75.2548	63.968	7.51912	13.5274	0	9.17716	9.88322	0	0	0	196.522	0	0	46.6701	0	19.667	40.882	24.7381	28.7824	48.2171	47.4492	45.6618	59.3908	74.1371	80.1816	5.11966	0	9.00664	0	4.35689	18.9944	0	0	15.14	29.9168	9.73549	15.448	8.01712	16.6473	1.62547	2.93097	2.03654	3.51066	5.88627	4.68835
ITGB3BP::exon	nonsense_mediated_decay	3.45904	3.21315	3.62518	2.71538	4.26453	2.50637	5.41095	0	19.5015	21.1783	0	0	0	0	0	0	0	0	6.05139	5.92493	4.94763	3.67435	22.9339	21.4287	18.6556	13.5198	9.92908	5.57785	2.55983	0	0	0	2.17845	0	0	0	0	29.9168	4.86774	0	0	0	0.812736	0.244248	0.678847	1.3165	0	0
EFCAB7::intron	protein_coding	89.3388	85.1485	83.0496	24.0505	29.8517	12.5319	16.2328	0	8.03002	4.23567	0	183.15	34.1285	0	40.818	0	0	0	7.56424	20.1447	17.0418	17.147	23.9407	26.9389	25.5848	10.6227	8.93617	8.36677	5.11966	0	0	0	4.35689	9.49722	0	0	0	29.9168	4.86774	0	6.23554	1.75235	0.812736	1.22124	2.03654	1.53591	0	0
PGM1::exon	protein_coding	0.357832	1.60658	0.329562	0.775822	2.13227	2.50637	10.8219	0	8.03002	15.5308	0	0	0	0	0	0	0	0	1.51285	3.55496	3.84816	3.06196	0.447491	1.22449	1.06603	2.89711	3.97163	3.48615	0	15.4762	1.28666	0	2.17845	0	0	0	0	29.9168	9.73549	0	10.6895	1.75235	4.87642	3.90797	4.07308	4.16891	5.88627	7.03253
ROR1::intron	protein_coding	75.3833	53.5525	70.5262	161.759	144.994	77.6975	94.6916	0	53.9158	64.9469	0	0	0	49.1304	122.454	0	140.01	0	18.9106	33.7721	27.4868	23.2709	200.476	203.572	206.455	84.4991	84.7281	103.887	10.2393	7.73808	7.71998	0	15.2491	28.4917	118.85	0	30.2801	59.8337	24.3387	30.8959	49.8843	34.1708	21.9439	20.2726	19.6866	17.5533	5.88627	9.37671
CACHD1::exon	processed_transcript	2.02772	2.67763	0.988685	4.65493	5.33067	0	2.70547	0	17.2072	8.47133	0	0	0	0	0	0	0	0	6.05139	10.0724	14.8429	16.5346	4.13929	5.2041	5.33017	5.31137	8.27423	6.97231	0	7.73808	1.28666	0	2.17845	0	0	0	0	29.9168	4.86774	7.72398	2.67237	3.5047	9.75283	12.4566	6.78847	11.4096	11.7725	25.7859
DNAJC6::exon	protein_coding	2.86266	2.67763	2.63649	0.387911	2.13227	0	0	0	4.58858	5.64756	0	0	0	0	0	0	0	0	1.51285	1.18499	1.64921	4.28674	3.91554	3.82655	3.1981	1.93141	1.98582	3.48615	2.55983	0	2.57333	0	0	0	0	0	75.7002	29.9168	0	0	3.56317	2.62853	0	1.95398	2.71539	3.29124	0	2.34418
DNAJC6::intron	protein_coding	53.1977	48.1973	52.4003	77.5822	65.0341	10.0255	21.6438	79.0764	17.2072	16.9427	0	0	102.386	196.522	40.818	161.473	93.3402	0	15.8849	14.2198	14.2932	18.3717	56.8313	61.2247	63.6067	75.3249	65.2009	86.4566	5.11966	0	3.85999	0	4.35689	9.49722	0	0	30.2801	29.9168	38.9419	38.6199	45.4304	32.4185	17.0675	33.462	27.8327	40.3726	23.5451	18.7534
LEPR::intron	protein_coding	65.1255	68.5472	73.4923	44.6098	34.1163	0	29.7602	79.0764	6.88287	11.2951	0	0	68.2571	0	40.818	161.473	46.6701	0	8.32066	18.9598	8.79579	12.8602	35.9111	34.745	36.6005	63.2536	53.286	52.9896	0	0	3.85999	0	4.35689	9.49722	118.85	50.6098	105.98	89.7505	4.86774	15.448	33.8501	31.5423	13.0038	15.8761	13.5769	11.6291	5.88627	7.03253
PDE4B::intron	protein_coding	19.6808	19.8144	22.4102	17.8439	20.2565	5.01274	5.41095	79.0764	9.17716	9.88322	0	0	0	0	0	0	0	0	3.78212	4.14745	4.94763	3.06196	18.5709	20.3572	18.4779	16.8998	21.844	19.5225	5.11966	0	1.28666	9.77479	0	18.9944	0	0	30.2801	29.9168	43.8097	7.72398	40.0856	33.2947	8.12736	11.7239	11.5404	14.262	5.88627	14.0651
WDR78::intron	protein_coding	69.1809	53.5525	69.5375	14.3527	12.7936	2.50637	16.2328	79.0764	3.44144	1.41189	0	457.875	34.1285	98.2608	40.818	161.473	46.6701	0	6.80782	10.6649	5.49737	8.57348	7.83108	8.87759	10.838	32.8339	34.0898	31.3754	2.55983	7.73808	3.85999	0	6.53534	9.49722	0	0	0	29.9168	0	0	6.23554	4.38088	2.43821	2.93097	2.71539	2.41358	0	2.34418
MIER1::exon	protein_coding	24.929	26.2407	34.604	7.75822	14.9259	7.51912	5.41095	0	10.3243	9.88322	0	0	0	0	0	0	93.3402	0	12.1028	13.6273	12.0942	9.79827	7.49547	7.04085	9.06129	16.8998	17.8723	18.8252	2.55983	0	2.57333	9.77479	0	0	0	0	105.98	119.667	9.73549	0	8.90792	6.13323	5.68915	4.15221	6.10962	7.24073	0	14.0651
SERBP1::exon	protein_coding	140.867	138.165	141.712	33.3604	46.9099	35.0892	54.1095	158.153	84.8888	90.3609	0	183.15	0	49.1304	40.818	0	93.3402	271.887	43.8726	52.1393	45.6281	44.7046	69.1373	74.235	73.734	106.71	119.48	105.282	15.359	15.4762	16.7266	48.8739	15.2491	9.49722	0	151.83	499.621	418.836	14.6032	0	17.8158	10.5141	5.68915	10.7469	6.10962	10.7514	17.6588	7.03253
SERBP1::intron	protein_coding	91.7243	96.93	92.9364	93.8745	73.5632	10.0255	24.3493	0	13.7657	16.9427	0	0	0	98.2608	0	161.473	0	0	49.924	79.9865	65.9684	80.8357	56.7194	59.2349	57.0328	88.3619	88.6998	78.0899	2.55983	54.1666	7.71998	9.77479	10.8922	0	0	0	0	29.9168	0	23.1719	8.01712	16.6473	3.25094	1.95398	2.03654	1.97475	5.88627	0
DEPDC1::exon	nonsense_mediated_decay	24.3326	28.3828	25.7058	7.37031	3.1984	5.01274	5.41095	0	19.5015	7.05944	0	91.5751	68.2571	49.1304	0	0	46.6701	271.887	9.83351	18.3673	23.6387	18.9841	38.4842	37.3471	33.2247	46.3538	49.9764	38.3477	5.11966	7.73808	9.00664	9.77479	4.35689	0	0	0	75.7002	59.8337	0	0	2.67237	4.38088	3.25094	2.19823	0.678847	1.97475	5.88627	0
LRRC40::exon	protein_coding	15.5061	16.0658	21.7511	9.30987	11.7275	7.51912	16.2328	0	6.88287	15.5308	0	0	0	0	0	0	0	0	9.83351	7.10991	12.0942	9.79827	20.0252	17.6021	17.0566	9.17418	7.61229	5.57785	2.55983	0	5.14665	0	4.35689	0	0	0	15.14	29.9168	4.86774	0	2.67237	2.62853	0.812736	0.976992	2.03654	1.53591	0	4.68835
SRSF11::exon	processed_transcript	30.0579	30.5249	33.6153	20.9472	18.1243	30.0765	32.4657	0	32.1201	48.0042	0	91.5751	34.1285	0	0	0	0	0	51.4368	61.6192	55.5234	63.0763	20.0252	18.9797	19.544	112.022	128.416	124.804	5.11966	7.73808	11.58	0	13.0707	9.49722	118.85	50.6098	0	59.8337	9.73549	0	13.3619	13.1426	4.06368	5.12921	8.14616	7.46015	0	7.03253
ANKRD13C::exon	protein_coding	15.1482	18.2079	12.8529	8.14613	5.33067	2.50637	8.11642	79.0764	8.03002	4.23567	0	274.725	0	0	0	0	46.6701	0	10.5899	7.7024	15.9424	15.3098	4.13929	5.81635	4.97483	2.41426	4.96454	2.09169	0	0	2.57333	0	4.35689	0	0	0	60.5602	89.7505	0	7.72398	2.67237	7.0094	3.25094	2.68673	0	2.63299	0	2.34418
CTH::exon	protein_coding	4.89037	5.35525	2.63649	3.4912	2.13227	7.51912	2.70547	79.0764	9.17716	12.707	0	91.5751	34.1285	49.1304	0	161.473	0	0	8.32066	8.2949	10.445	9.79827	5.36989	4.43879	4.44181	3.86281	6.95035	5.57785	0	7.73808	1.28666	0	0	0	0	0	121.12	29.9168	0	0	2.67237	3.5047	1.62547	0.488496	1.35769	0.658248	0	0
CTH::intron	protein_coding	55.1062	44.9841	44.4908	25.99	28.7856	2.50637	5.41095	0	3.44144	8.47133	0	0	0	0	0	0	0	0	14.3721	25.4772	21.9895	25.1081	14.6553	18.5205	14.7468	19.3141	23.1678	19.5225	0	0	3.85999	0	0	0	0	0	0	29.9168	0	7.72398	0.890792	5.25705	0	0	0.678847	1.09708	0	0
ZRANB2-AS2::intron	antisense	37.9302	35.3447	41.5248	18.2318	25.5872	7.51912	5.41095	0	6.88287	7.05944	0	183.15	0	98.2608	0	0	46.6701	0	7.56424	7.7024	9.34552	7.96109	19.9133	22.8062	22.0314	58.9079	58.9125	56.4757	0	15.4762	6.43332	9.77479	0	0	0	0	15.14	59.8337	0	0	10.6895	8.76175	2.43821	1.70974	2.03654	3.07183	0	2.34418
NEGR1::intron	protein_coding	26.4796	27.3118	30.6492	27.9296	26.6533	10.0255	10.8219	0	2.29429	0	0	91.5751	34.1285	0	40.818	0	0	0	3.78212	8.2949	2.74868	3.06196	20.3608	15.6123	19.3663	21.7283	28.1324	24.4031	25.5983	0	5.14665	0	8.71378	28.4917	118.85	0	0	29.9168	14.6032	38.6199	10.6895	4.38088	8.12736	4.15221	6.78847	3.94949	5.88627	2.34418
LHX8::intron	retained_intron	4.53254	4.2842	4.61387	3.4912	4.26453	2.50637	0	0	0	2.82378	0	0	0	49.1304	0	0	46.6701	0	0.756424	2.36997	1.64921	2.44957	2.4612	1.53062	3.02043	1.44856	4.3026	0.697231	0	0	0	0	0	0	0	0	0	29.9168	0	0	0	0	0.812736	0.488496	0	0.219416	0	0
SLC44A5::intron	protein_coding	147.546	140.843	139.075	164.862	137.531	65.1657	94.6916	237.229	51.6215	60.7112	226.809	91.5751	34.1285	196.522	122.454	322.945	46.6701	0	33.2827	52.7318	57.1726	44.7046	162.327	174.031	171.099	139.061	147.943	159.666	5.11966	7.73808	14.1533	9.77479	19.606	9.49722	356.549	202.439	60.5602	59.8337	0	15.448	8.90792	12.2665	0.812736	3.41947	2.03654	1.97475	0	0
ACADM::exon	protein_coding	11.5699	17.1368	11.5347	2.32747	3.1984	5.01274	5.41095	79.0764	14.9129	14.1189	0	0	0	0	0	0	0	0	5.29497	9.47988	7.69631	7.96109	5.81738	4.28573	3.90879	3.86281	6.28842	3.48615	5.11966	7.73808	3.85999	9.77479	0	0	0	0	30.2801	119.667	4.86774	7.72398	2.67237	0.876175	0.812736	0.244248	0.678847	0.877665	0	2.34418
RABGGTB::exon	protein_coding	20.9928	16.0658	16.4781	14.7406	17.0581	12.5319	21.6438	0	14.9129	19.7664	0	91.5751	0	98.2608	40.818	0	0	0	24.2056	40.882	23.6387	33.0691	38.9317	40.2553	33.7578	67.5992	62.5532	64.8425	2.55983	7.73808	1.28666	0	2.17845	0	0	50.6098	90.8403	59.8337	0	0	1.78158	2.62853	1.62547	3.17522	1.35769	1.09708	0	4.68835
RABGGTB::intron	protein_coding	94.587	94.7879	90.6295	131.502	178.044	125.319	367.944	79.0764	189.279	259.788	0	91.5751	0	98.2608	81.636	161.473	93.3402	0	124.054	161.158	139.083	129.827	317.718	387.706	333.136	138.578	146.95	140.143	48.6368	54.1666	93.9264	19.5496	67.5318	85.475	118.85	0	75.7002	59.8337	29.2065	15.448	23.1606	19.2759	4.87642	5.86195	3.39423	3.29124	5.88627	2.34418
MSH4::intron	protein_coding	346.382	377.01	373.064	13.5769	14.9259	10.0255	2.70547	79.0764	4.58858	2.82378	226.809	183.15	102.386	245.652	122.454	161.473	93.3402	0	7.56424	6.51742	6.0471	11.6354	9.73292	10.8674	14.7468	359.725	337.589	364.652	7.67949	23.2142	7.71998	0	6.53534	0	118.85	101.22	30.2801	29.9168	14.6032	0	12.4711	17.5235	4.06368	0.976992	2.71539	1.3165	0	7.03253
ST6GALNAC3::intron	processed_transcript	114.983	91.0393	108.096	199.774	192.97	40.102	75.7533	79.0764	56.2101	69.1826	0	366.3	34.1285	49.1304	0	322.945	0	0	18.9106	26.0697	35.1831	34.2939	217.592	228.981	240.213	105.745	91.6785	105.979	12.7991	15.4762	27.0199	9.77479	13.0707	47.4861	118.85	101.22	90.8403	89.7505	19.471	23.1719	23.1606	28.0376	10.5656	17.5858	23.7596	17.9921	11.7725	18.7534
ST6GALNAC5::intron	protein_coding	11.2121	11.246	13.512	18.6197	15.992	5.01274	13.5274	0	3.44144	5.64756	0	0	0	0	0	0	0	0	1.51285	4.73994	1.64921	1.83717	17.1165	19.4389	22.2091	11.5884	8.93617	11.1557	17.9188	0	15.44	0	26.1413	37.9889	118.85	0	0	29.9168	0	0	7.12633	6.13323	4.87642	3.41947	4.07308	3.07183	5.88627	4.68835
PIGK::exon	protein_coding	10.735	10.175	8.89817	5.04284	6.3968	0	5.41095	0	9.17716	5.64756	0	183.15	0	49.1304	0	0	93.3402	0	5.29497	7.10991	4.94763	3.67435	14.5434	17.296	12.4371	11.5884	13.5697	13.9446	2.55983	0	2.57333	0	4.35689	9.49722	0	0	15.14	29.9168	0	0	1.78158	0.876175	1.62547	1.70974	0.678847	1.97475	0	0
AC118549.1::exon	protein_coding	6.91809	10.7105	7.25036	2.71538	6.3968	0	13.5274	0	5.73573	7.05944	0	0	0	0	0	0	46.6701	0	4.53854	12.4423	18.1413	14.6974	2.23745	2.90818	3.1981	4.34567	7.61229	8.36677	7.67949	0	0	9.77479	2.17845	0	0	0	121.12	179.501	0	7.72398	3.56317	4.38088	0	0.488496	0	1.3165	0	0
AC118549.1::intron	protein_coding	499.176	513.033	495.991	335.931	285.724	57.6466	67.6368	79.0764	53.9158	50.828	226.809	549.451	102.386	393.043	81.636	1130.31	93.3402	543.774	73.3731	104.871	92.3557	109.618	188.058	203.266	206.278	238.529	221.087	236.361	23.0385	15.4762	36.0266	39.0992	26.1413	28.4917	0	202.439	257.381	59.8337	24.3387	38.6199	69.4817	80.6081	10.5656	15.8761	17.65	20.8445	5.88627	35.1627
MIGA1::exon	protein_coding	23.9748	30.5249	26.6945	7.37031	7.46293	2.50637	5.41095	0	17.2072	11.2951	0	0	34.1285	49.1304	0	0	0	0	10.5899	10.0724	14.8429	12.2478	10.6279	14.2348	13.8584	22.2112	26.4775	31.3754	5.11966	0	1.28666	19.5496	2.17845	0	0	50.6098	211.961	388.919	0	0	0	0.876175	1.62547	1.46549	0.678847	0.877665	0	0
MIGA1::intron	protein_coding	146.473	147.269	159.837	80.6855	86.3568	10.0255	21.6438	0	14.9129	16.9427	0	183.15	68.2571	147.391	40.818	322.945	93.3402	0	18.1542	26.0697	18.691	28.7824	35.128	36.2757	41.3977	60.3565	62.2222	60.6591	0	7.73808	11.58	0	6.53534	9.49722	0	101.22	30.2801	29.9168	9.73549	15.448	10.6895	5.25705	3.25094	7.08319	5.43078	1.97475	0	4.68835
FUBP1::intron	protein_coding	290.44	268.298	310.118	145.855	130.068	35.0892	43.2876	0	36.7087	49.4161	226.809	366.3	102.386	687.825	40.818	322.945	140.01	271.887	158.849	254.179	205.052	214.949	310.111	303.522	298.134	232.735	203.215	211.958	10.2393	15.4762	16.7266	9.77479	2.17845	9.49722	0	0	45.4201	119.667	4.86774	7.72398	32.0685	26.2853	4.06368	7.81593	4.07308	6.8019	0	9.37671
DNAJB4::exon	protein_coding	41.6278	49.8038	46.1387	3.4912	4.26453	2.50637	8.11642	0	19.5015	9.88322	0	91.5751	0	49.1304	0	0	0	0	1.51285	8.88739	4.94763	8.57348	13.9841	10.4082	10.838	11.1056	6.61938	7.66954	5.11966	7.73808	2.57333	9.77479	0	9.49722	0	0	181.681	119.667	0	0	7.12633	3.5047	2.43821	5.12921	3.39423	6.14365	5.88627	0
GIPC2::intron	protein_coding	25.5254	25.7052	25.3763	3.87911	1.06613	0	0	0	2.29429	0	0	0	0	0	0	0	0	0	1.51285	1.18499	0.549737	2.44957	2.90869	1.83674	2.66509	3.37996	3.97163	2.09169	0	0	0	0	0	0	0	0	15.14	29.9168	0	0	1.78158	1.75235	0.812736	1.46549	0.678847	0.658248	0	0
PRKACB::exon	protein_coding	4.17471	4.81973	6.59124	3.10329	4.26453	7.51912	2.70547	0	9.17716	7.05944	0	0	0	0	0	0	0	543.774	5.29497	4.73994	3.29842	6.12392	2.12558	3.52042	1.77672	4.82852	8.6052	8.36677	0	0	0	0	4.35689	0	0	0	75.7002	59.8337	19.471	7.72398	37.4132	27.1614	21.1311	25.646	18.3289	23.9164	11.7725	23.4418
PRKACB::intron	protein_coding	223.049	224.385	229.705	119.089	118.341	37.5956	27.0547	79.0764	24.0901	26.8259	0	274.725	34.1285	343.913	0	161.473	0	0	25.7184	30.8096	36.8324	38.5807	141.743	154.439	165.235	115.884	103.924	116.438	2.55983	7.73808	10.2933	9.77479	8.71378	0	0	101.22	15.14	29.9168	92.4871	146.756	122.038	141.94	21.9439	39.0797	39.3731	30.9377	17.6588	35.1627
CTBS::exon	processed_transcript	11.5699	10.7105	10.546	7.75822	3.1984	5.01274	0	79.0764	3.44144	5.64756	0	0	0	0	0	0	46.6701	0	1.51285	2.96246	3.84816	2.44957	7.38359	7.95922	11.371	13.037	8.93617	11.8529	0	0	2.57333	0	0	0	0	0	0	29.9168	0	0	5.34475	7.88558	1.62547	0.488496	1.35769	1.53591	0	4.68835
CTBS::intron	processed_transcript	13.1205	10.175	15.819	5.43076	9.5952	2.50637	8.11642	0	0	1.41189	0	0	0	0	81.636	0	0	0	1.51285	3.55496	3.84816	2.44957	4.9224	5.51023	5.68552	11.1056	11.9149	13.9446	2.55983	0	0	0	0	0	0	0	0	29.9168	0	0	8.01712	2.62853	1.62547	2.44248	0.678847	0.438832	0	2.34418
SSX2IP::exon	protein_coding	9.30364	9.10393	7.90948	5.43076	7.46293	5.01274	5.41095	0	13.7657	11.2951	0	0	0	0	0	0	0	0	3.0257	7.10991	11.5445	11.6354	13.4247	11.4796	8.88362	19.3141	9.59811	13.2474	2.55983	0	1.28666	9.77479	2.17845	9.49722	0	0	136.26	89.7505	0	0	8.90792	5.25705	13.0038	24.669	10.1827	22.5999	17.6588	23.4418
MCOLN2::intron	processed_transcript	20.635	18.7434	18.1259	43.834	43.7115	12.5319	27.0547	79.0764	11.4715	9.88322	0	0	34.1285	0	0	0	0	0	12.8592	17.1823	20.3403	20.8213	43.8541	47.1431	40.3316	30.9025	34.0898	39.7422	0	15.4762	5.14665	0	6.53534	0	0	0	0	29.9168	19.471	30.8959	16.925	10.5141	1.62547	6.1062	4.75193	6.58248	5.88627	7.03253
WDR63::intron	protein_coding	13.1205	13.3881	10.8755	2.71538	4.26453	0	0	0	0	1.41189	0	0	0	0	40.818	161.473	0	0	3.0257	5.33243	7.14658	4.89913	4.81052	5.96941	7.46224	21.2455	22.5059	25.1003	0	0	1.28666	0	2.17845	0	0	0	0	29.9168	4.86774	0	1.78158	2.62853	0.812736	0.976992	1.35769	1.97475	0	0
C1orf52::exon	protein_coding	14.9097	10.175	13.8416	1.55164	4.26453	0	2.70547	0	11.4715	4.23567	0	0	0	0	0	0	0	0	6.80782	7.10991	9.34552	6.12392	4.36303	3.67348	5.1525	14.4856	17.8723	26.4948	2.55983	0	0	9.77479	0	0	0	0	227.101	59.8337	0	0	2.67237	5.25705	3.25094	1.22124	1.35769	2.19416	0	0
BCL10::exon	protein_coding	6.20242	7.49735	8.23905	4.65493	3.1984	0	2.70547	0	8.03002	9.88322	0	0	0	49.1304	0	0	0	0	2.26927	1.77748	2.19895	2.44957	2.01371	0.765309	1.42138	0	0.661938	1.39446	0	0	0	0	2.17845	0	0	0	75.7002	89.7505	0	0	3.56317	5.25705	6.50189	6.35045	4.75193	5.92424	5.88627	7.03253
CYR61::exon	protein_coding	2.02772	0.535525	1.31825	0	1.06613	0	0	0	4.58858	4.23567	0	0	0	0	0	0	0	0	1.51285	1.18499	0.549737	3.67435	1.11873	0.612247	1.77672	0	0.330969	0	0	0	2.57333	9.77479	2.17845	0	0	0	15.14	29.9168	0	0	0	4.38088	0.812736	2.44248	3.39423	3.94949	17.6588	2.34418
COL24A1::intron	protein_coding	21.3507	16.0658	19.7737	25.99	14.9259	5.01274	18.9383	0	10.3243	9.88322	0	0	34.1285	98.2608	0	161.473	46.6701	0	3.0257	8.2949	3.29842	6.73631	22.3745	17.9082	23.2751	15.4513	15.5556	16.0363	2.55983	7.73808	2.57333	0	0	0	0	0	15.14	59.8337	4.86774	0	3.56317	2.62853	3.25094	2.68673	4.07308	2.19416	0	0
SELENOF::exon	protein_coding	16.1024	15.5302	13.1825	4.26702	8.52907	5.01274	13.5274	0	17.2072	15.5308	0	0	34.1285	0	0	0	0	0	6.05139	7.10991	3.84816	11.023	4.13929	4.13267	3.55345	38.6281	36.4066	34.8615	2.55983	7.73808	5.14665	9.77479	0	0	0	0	90.8403	29.9168	9.73549	7.72398	13.3619	12.2665	8.94009	10.7469	6.78847	12.2873	17.6588	9.37671
HS2ST1::exon	protein_coding	9.66147	7.49735	8.56861	7.75822	6.3968	2.50637	10.8219	79.0764	11.4715	11.2951	0	0	0	49.1304	0	0	0	0	7.56424	8.88739	8.24605	7.96109	9.17356	9.94902	7.63991	13.5198	13.9007	18.8252	7.67949	7.73808	0	0	8.71378	9.49722	0	0	90.8403	89.7505	4.86774	7.72398	2.67237	4.38088	2.43821	3.41947	2.71539	2.41358	5.88627	0
HS2ST1::intron	protein_coding	354.731	352.376	349.006	227.704	189.772	42.6083	83.8697	79.0764	35.5615	32.4734	0	183.15	136.514	540.434	122.454	322.945	93.3402	271.887	34.0391	41.4745	43.4292	36.7435	145.77	163.776	169.499	170.447	168.132	186.858	12.7991	38.6904	23.1599	39.0992	19.606	28.4917	118.85	50.6098	60.5602	29.9168	43.8097	38.6199	44.5396	56.9514	14.6292	12.2124	11.5404	13.165	17.6588	9.37671
PKN2::exon	processed_transcript	20.7543	18.7434	20.1033	21.723	21.3227	7.51912	18.9383	0	14.9129	32.4734	0	0	0	49.1304	81.636	0	0	0	14.3721	29.0321	20.3403	14.6974	19.0183	13.6225	15.8128	18.3484	13.9007	16.7335	5.11966	0	2.57333	0	4.35689	9.49722	0	0	227.101	119.667	14.6032	0	5.34475	12.2665	9.75283	5.6177	10.8616	8.55723	0	11.7209
PKN2::intron	processed_transcript	484.624	505	501.264	221.885	198.301	40.102	59.5204	158.153	34.4144	45.1804	453.618	549.451	204.771	343.913	122.454	484.418	140.01	0	55.2189	97.1688	74.7642	88.7968	192.309	199.899	189.221	193.141	198.582	173.611	5.11966	15.4762	30.8799	9.77479	15.2491	0	237.699	50.6098	45.4201	59.8337	24.3387	38.6199	81.062	57.8276	18.6929	27.8443	25.7962	27.2076	17.6588	18.7534
GTF2B::intron	protein_coding	74.4291	68.0117	68.2193	22.8868	21.3227	7.51912	5.41095	0	1.14715	0	0	0	0	0	40.818	0	0	0	12.8592	11.2574	8.24605	6.73631	13.9841	15.3062	14.9245	24.6254	25.8156	24.4031	0	0	2.57333	9.77479	0	9.49722	0	0	0	59.8337	0	0	8.90792	9.63793	1.62547	0.976992	0.678847	2.41358	0	0
LRRC8B::intron	protein_coding	14.194	18.7434	12.5233	11.2494	8.52907	5.01274	0	0	0	2.82378	0	0	0	0	0	0	0	0	1.51285	4.73994	2.74868	3.06196	7.15985	7.50003	7.99526	9.17418	8.93617	7.66954	0	0	1.28666	0	0	0	0	0	30.2801	29.9168	0	15.448	3.56317	7.0094	1.62547	1.70974	1.35769	1.53591	0	0
LRRC8C::intron	processed_transcript	41.7471	45.5196	49.1047	32.5845	22.3888	5.01274	8.11642	0	21.7958	18.3546	0	0	68.2571	0	40.818	0	0	0	9.83351	12.4423	9.89526	8.57348	36.1349	38.2655	37.6666	21.7283	17.5414	24.4031	0	7.73808	6.43332	0	2.17845	0	0	0	30.2801	89.7505	34.0742	7.72398	28.5053	19.2759	16.2547	15.3876	14.2558	17.3339	17.6588	11.7209
LRRC8D::exon	protein_coding	1.31205	2.67763	2.30693	2.32747	1.06613	0	5.41095	0	3.44144	7.05944	0	0	0	0	0	0	0	0	1.51285	2.36997	2.19895	4.89913	2.68494	2.44899	2.84276	4.34567	3.30969	3.48615	2.55983	15.4762	1.28666	0	2.17845	0	0	0	45.4201	29.9168	0	0	2.67237	2.62853	0	0.732744	0	1.75533	0	0
LRRC8D::intron	protein_coding	111.644	109.247	122.267	115.985	127.936	52.6338	62.2259	0	44.7387	45.1804	0	183.15	102.386	49.1304	40.818	322.945	0	271.887	20.4234	27.2547	29.6858	26.9452	127.759	143.725	147.823	152.098	142.317	141.538	15.359	15.4762	12.8666	19.5496	6.53534	9.49722	118.85	50.6098	75.7002	29.9168	34.0742	15.448	47.212	47.3135	13.0038	17.8301	14.9346	16.6756	17.6588	21.0976
ZNF326::exon	protein_coding	60.1158	54.088	62.9463	21.723	18.1243	2.50637	10.8219	237.229	17.2072	16.9427	0	183.15	34.1285	49.1304	0	161.473	93.3402	0	11.3464	25.4772	17.0418	18.3717	54.9295	60.1533	47.6162	11.1056	8.27423	9.76123	2.55983	0	0	0	8.71378	9.49722	0	0	60.5602	119.667	4.86774	7.72398	1.78158	9.63793	4.06368	2.68673	1.35769	1.09708	0	4.68835
ZNF644::exon	processed_transcript	39.9579	43.9131	40.8657	7.75822	5.33067	5.01274	8.11642	0	14.9129	18.3546	0	0	0	0	81.636	0	46.6701	0	18.9106	14.8123	13.1937	18.3717	6.26487	7.50003	5.86319	23.1769	21.844	27.192	0	0	3.85999	9.77479	2.17845	0	0	0	60.5602	89.7505	4.86774	15.448	1.78158	8.76175	3.25094	1.95398	2.71539	2.41358	0	2.34418
ZNF644::intron	processed_transcript	663.302	697.254	691.75	243.608	254.806	55.1402	56.815	316.306	37.8558	39.5329	453.618	366.3	204.771	884.347	163.272	1291.78	140.01	543.774	52.1933	67.5441	54.9737	46.5418	243.77	250.715	254.072	274.743	278.014	274.709	15.359	15.4762	28.3066	19.5496	19.606	28.4917	356.549	151.83	378.501	179.501	24.3387	23.1719	65.0278	100.76	17.0675	24.9133	22.402	22.3804	23.5451	21.0976
HFM1::intron	protein_coding	36.3796	31.596	35.5927	22.4988	30.9179	7.51912	27.0547	79.0764	10.3243	18.3546	0	91.5751	68.2571	0	0	322.945	46.6701	0	12.8592	23.6997	23.6387	17.147	31.1006	32.143	33.7578	63.2536	65.2009	70.4203	12.7991	46.4285	65.6198	19.5496	21.7845	28.4917	356.549	253.049	121.12	59.8337	43.8097	54.0678	4.45396	10.5141	10.5656	3.41947	4.75193	3.07183	0	9.37671
CDC7::exon	protein_coding	17.5338	20.35	16.1485	13.5769	11.7275	5.01274	8.11642	0	27.5315	12.707	226.809	0	0	0	0	0	0	0	12.8592	15.9973	9.89526	16.5346	6.04112	6.58166	7.28457	19.7969	22.5059	18.8252	2.55983	7.73808	2.57333	0	2.17845	0	0	0	45.4201	119.667	0	0	0	0	0	1.70974	0.678847	0.658248	0	0
BTBD8::intron	protein_coding	11.9277	17.6723	12.1938	17.0681	20.2565	2.50637	10.8219	0	4.58858	12.707	0	0	0	49.1304	0	0	0	0	1.51285	6.51742	7.69631	5.51152	13.4247	16.5307	12.4371	21.2455	18.5343	16.7335	2.55983	0	0	0	2.17845	0	0	0	0	29.9168	4.86774	0	7.12633	5.25705	2.43821	1.22124	3.39423	1.53591	0	0
GLMN::intron	nonsense_mediated_decay	83.0171	74.9735	82.72	67.8844	58.6373	20.051	40.5821	0	11.4715	21.1783	0	0	0	98.2608	0	0	0	0	26.4748	40.2895	41.78	39.1931	40.8335	40.2553	40.687	61.3222	67.1868	80.8788	2.55983	15.4762	12.8666	9.77479	6.53534	9.49722	118.85	50.6098	45.4201	29.9168	14.6032	15.448	19.5974	17.5235	5.68915	3.66372	3.39423	3.29124	0	9.37671
EVI5::intron	protein_coding	352.345	367.906	364.495	288.218	244.145	57.6466	64.9314	79.0764	45.8858	43.7686	0	366.3	204.771	491.304	0	807.363	46.6701	271.887	55.9754	64.5817	60.471	45.9294	225.423	227.144	214.628	206.661	177.4	193.83	17.9188	30.9523	28.3066	9.77479	21.7845	28.4917	0	202.439	151.4	89.7505	48.6774	54.0678	42.758	61.3323	10.5656	16.3646	14.9346	16.0174	5.88627	4.68835
RPL5::exon	protein_coding	15.5061	17.1368	17.4668	5.43076	5.33067	72.6848	56.815	158.153	215.663	166.603	0	0	443.671	0	40.818	0	0	0	34.0391	55.1018	52.7747	61.8516	8.72606	9.94902	10.6603	28.9711	28.4634	24.4031	1715.09	7614.27	7694.25	2336.17	2341.83	5546.37	118.85	0	105.98	89.7505	9.73549	15.448	22.2698	16.6473	4.87642	5.12921	5.43078	3.07183	5.88627	11.7209
MTF2::exon	processed_transcript	22.4241	22.4921	22.0806	8.14613	8.52907	7.51912	16.2328	0	19.5015	18.3546	0	91.5751	68.2571	0	0	0	46.6701	0	12.8592	18.3673	25.2879	25.7204	10.2923	11.0205	8.70595	52.6308	57.5886	64.8425	2.55983	7.73808	0	0	2.17845	0	0	0	166.54	209.418	0	7.72398	5.34475	4.38088	1.62547	2.93097	0.678847	2.85241	5.88627	4.68835
TMED5::exon	nonsense_mediated_decay	52.1242	54.088	57.0142	7.75822	5.33067	12.5319	10.8219	79.0764	29.8258	19.7664	226.809	183.15	136.514	49.1304	0	0	0	271.887	7.56424	10.0724	12.0942	14.085	7.83108	8.4184	10.305	22.694	17.5414	13.9446	12.7991	0	6.43332	9.77479	2.17845	0	0	0	60.5602	29.9168	4.86774	7.72398	6.23554	10.5141	10.5656	11.9681	10.1827	14.9203	5.88627	16.4092
DR1::exon	processed_transcript	74.6676	73.3669	80.4131	31.4208	26.6533	15.0382	13.5274	79.0764	25.2372	26.8259	0	91.5751	102.386	147.391	40.818	161.473	93.3402	0	15.1285	30.8096	28.5863	24.4957	25.2832	24.1838	25.0518	26.5568	29.1253	32.7699	2.55983	0	6.43332	19.5496	13.0707	0	118.85	50.6098	408.781	478.669	4.86774	7.72398	20.4882	15.7712	15.442	21.7381	16.2923	23.4775	35.3176	35.1627
FNBP1L::exon	protein_coding	7.63375	9.63945	7.90948	3.4912	7.46293	7.51912	2.70547	0	4.58858	8.47133	0	0	0	0	0	0	46.6701	0	3.78212	7.7024	6.0471	9.18587	45.8678	41.0206	39.9763	21.7283	31.4421	25.7975	0	0	2.57333	0	2.17845	9.49722	0	0	45.4201	89.7505	4.86774	0	8.01712	7.0094	6.50189	6.1062	4.75193	7.89898	0	9.37671
FNBP1L::intron	protein_coding	112.598	111.925	116.006	58.1867	58.6373	2.50637	29.7602	0	12.6186	14.1189	0	0	0	49.1304	40.818	161.473	46.6701	0	13.6156	34.9571	20.3403	12.2478	46.6509	55.8676	50.6366	36.2139	48.9834	46.7145	2.55983	7.73808	7.71998	19.5496	8.71378	9.49722	0	0	30.2801	29.9168	34.0742	7.72398	24.0514	15.7712	6.50189	10.5027	8.14616	8.99606	23.5451	9.37671
GCLM::exon	protein_coding	38.0495	44.9841	43.8317	8.53405	3.1984	0	0	0	10.3243	2.82378	226.809	91.5751	68.2571	0	40.818	0	0	0	13.6156	6.51742	8.79579	18.3717	6.04112	6.12247	3.73112	1.93141	4.3026	5.57785	2.55983	0	1.28666	0	2.17845	0	0	101.22	15.14	59.8337	0	0	0.890792	1.75235	3.25094	3.41947	3.39423	5.26599	5.88627	7.03253
ARHGAP29::intron	protein_coding	23.9748	24.0986	24.058	31.0329	22.3888	2.50637	2.70547	0	8.03002	2.82378	0	0	34.1285	0	40.818	0	0	0	16.6413	11.8499	9.89526	9.79827	17.0046	22.194	16.8789	23.1769	23.4988	25.7975	0	0	2.57333	0	2.17845	0	0	0	15.14	59.8337	209.313	139.032	288.616	311.918	91.0264	110.156	76.7097	111.025	94.1802	182.846
ABCD3::intron	processed_transcript	223.287	236.167	238.603	96.9778	97.0181	42.6083	24.3493	0	19.5015	29.6497	0	0	34.1285	49.1304	163.272	322.945	46.6701	0	43.8726	56.2868	47.2773	52.6657	62.9843	73.4697	62.896	184.932	161.182	166.638	7.67949	7.73808	12.8666	0	10.8922	0	0	101.22	75.7002	59.8337	34.0742	7.72398	38.304	35.047	5.68915	12.7009	4.75193	10.0931	5.88627	7.03253
CNN3::exon	protein_coding	5.00965	5.89078	6.26167	4.65493	3.1984	10.0255	10.8219	0	13.7657	14.1189	0	0	0	0	40.818	0	46.6701	0	6.05139	7.10991	7.14658	9.79827	2.57307	3.06124	2.48741	9.17418	8.6052	10.4585	5.11966	0	1.28666	9.77479	0	0	0	0	60.5602	29.9168	0	0	22.2698	15.7712	15.442	22.9593	10.8616	19.528	11.7725	30.4743
CNN3::intron	protein_coding	18.3687	15.5302	14.8303	23.6626	12.7936	5.01274	2.70547	0	3.44144	8.47133	0	0	0	0	0	0	0	0	4.53854	6.51742	9.34552	9.79827	25.1713	25.4083	22.9197	84.0162	73.8061	86.4566	5.11966	7.73808	15.44	9.77479	8.71378	0	0	0	0	29.9168	9.73549	0	11.5803	12.2665	4.87642	2.44248	4.75193	6.14365	0	2.34418
PTBP2::exon	processed_transcript	70.3737	62.6564	67.5602	27.9296	38.3808	7.51912	10.8219	0	12.6186	9.88322	226.809	91.5751	68.2571	196.522	0	161.473	93.3402	271.887	18.9106	26.6622	29.136	23.2709	39.9385	41.0206	37.1335	45.8709	55.2719	43.9255	0	7.73808	2.57333	0	2.17845	0	118.85	0	45.4201	29.9168	4.86774	0	5.34475	2.62853	0.812736	1.95398	0	2.85241	0	0
PTBP2::intron	processed_transcript	562.751	563.372	566.187	349.896	312.377	50.1274	78.4587	395.382	44.7387	50.828	907.235	457.875	273.028	1768.69	122.454	807.363	186.68	543.774	127.836	221	148.979	156.16	599.414	600.003	556.47	227.906	215.792	220.325	12.7991	30.9523	27.0199	68.4235	26.1413	47.4861	0	151.83	15.14	29.9168	77.8839	23.1719	52.5567	57.8276	18.6929	20.2726	25.1173	21.7222	23.5451	25.7859
DPYD::intron	protein_coding	26.9567	28.3828	38.5587	25.6021	14.9259	10.0255	18.9383	0	6.88287	0	0	0	34.1285	0	0	0	0	0	3.0257	2.96246	6.59684	4.28674	23.2695	19.4389	20.4323	23.1769	25.8156	23.7059	0	0	2.57333	0	2.17845	0	118.85	101.22	0	29.9168	19.471	0	9.79871	14.895	5.68915	8.30443	12.8981	7.02132	11.7725	4.68835
SNX7::exon	nonsense_mediated_decay	0.954219	0	0.659124	0	0	5.01274	0	0	2.29429	8.47133	0	0	0	0	0	0	0	0	0.756424	0.592493	2.74868	0.612392	0.671236	0.153062	0.533017	0.482852	2.31678	1.39446	2.55983	0	0	0	0	0	0	0	0	29.9168	0	0	0	0.876175	0	0.488496	0	0	0	0
AGL::exon	retained_intron	15.9832	17.6723	15.819	8.14613	3.1984	10.0255	5.41095	0	19.5015	25.414	0	0	0	49.1304	40.818	0	0	0	11.3464	15.9973	14.8429	14.085	7.49547	6.27554	5.68552	11.1056	10.922	10.4585	2.55983	7.73808	0	9.77479	6.53534	0	0	0	121.12	89.7505	0	15.448	8.90792	6.13323	4.87642	7.57168	2.03654	5.04657	0	0
AGL::intron	retained_intron	88.6231	72.8314	90.2999	45.7735	20.2565	7.51912	8.11642	79.0764	8.03002	7.05944	0	91.5751	0	49.1304	40.818	0	0	0	17.3978	32.5871	15.9424	19.5965	19.2421	19.5919	18.8333	16.417	18.2033	17.4308	2.55983	0	2.57333	0	2.17845	0	0	0	15.14	29.9168	0	0	12.4711	14.0188	4.06368	5.37345	8.14616	7.24073	11.7725	4.68835
SLC35A3::intron	protein_coding	104.845	108.176	106.778	58.1867	49.0421	15.0382	10.8219	0	17.2072	15.5308	226.809	0	34.1285	98.2608	40.818	322.945	0	0	14.3721	21.9222	20.3403	20.8213	54.0345	57.5513	53.8347	87.879	81.0875	101.796	5.11966	7.73808	6.43332	9.77479	4.35689	9.49722	0	50.6098	60.5602	59.8337	9.73549	7.72398	11.5803	8.76175	4.87642	2.44248	5.43078	2.85241	0	0
MFSD14A::exon	protein_coding	10.9735	9.10393	11.5347	5.04284	3.1984	0	5.41095	0	6.88287	4.23567	0	91.5751	68.2571	98.2608	0	0	93.3402	0	3.78212	7.10991	13.7434	11.6354	6.48861	7.50003	8.52828	11.1056	13.5697	21.6142	0	0	2.57333	0	2.17845	0	0	0	75.7002	59.8337	0	0	2.67237	2.62853	2.43821	3.41947	0	2.19416	11.7725	4.68835
SASS6::intron	processed_transcript	142.536	146.198	135.45	98.9173	109.812	25.0637	21.6438	79.0764	13.7657	15.5308	226.809	0	68.2571	393.043	40.818	322.945	93.3402	0	36.3083	56.8793	50.5758	45.9294	43.7422	42.5512	45.1288	36.2139	39.7163	41.1366	0	7.73808	6.43332	9.77479	4.35689	0	0	50.6098	15.14	89.7505	4.86774	0	6.23554	7.0094	2.43821	1.95398	1.35769	3.51066	0	2.34418
LRRC39::intron	protein_coding	6.91809	8.03288	6.59124	6.20658	7.46293	0	2.70547	0	2.29429	2.82378	0	0	0	0	40.818	0	0	0	3.0257	5.92493	3.29842	6.73631	8.94981	9.33677	7.99526	5.79422	3.64066	4.18339	0	0	0	0	2.17845	0	0	0	0	29.9168	0	0	0	2.62853	0.812736	0.244248	0	0	0	0
DBT::intron	protein_coding	57.4917	51.4104	57.3438	31.0329	27.7195	2.50637	13.5274	0	2.29429	9.88322	0	0	0	49.1304	0	0	0	0	9.83351	15.4048	14.2932	18.9841	17.1165	18.5205	16.3459	20.7626	19.5272	17.4308	2.55983	0	5.14665	0	6.53534	0	0	0	15.14	89.7505	9.73549	0	7.12633	6.13323	1.62547	2.93097	4.75193	2.63299	0	2.34418
CDC14A::intron	protein_coding	50.2158	54.088	52.0708	46.1614	41.5792	10.0255	24.3493	79.0764	13.7657	14.1189	0	274.725	34.1285	0	0	0	0	0	15.8849	18.9598	9.89526	10.4107	54.1464	60.4594	60.4086	87.3962	77.1158	81.576	0	0	7.71998	0	4.35689	0	0	50.6098	30.2801	29.9168	0	15.448	18.7066	20.152	8.12736	8.30443	8.14616	8.55723	29.4313	7.03253
RNPC3::intron	retained_intron	75.0255	91.0393	83.0496	29.8692	17.0581	10.0255	18.9383	0	5.73573	9.88322	226.809	91.5751	34.1285	147.391	40.818	322.945	0	0	25.7184	38.512	35.1831	26.9452	10.8516	12.8572	14.3915	14.0027	11.253	11.1557	0	7.73808	2.57333	9.77479	2.17845	18.9944	0	50.6098	30.2801	29.9168	0	7.72398	1.78158	5.25705	0	0.732744	0.678847	0.219416	0	0
NTNG1::intron	protein_coding	28.0302	25.7052	29.6606	29.4812	22.3888	10.0255	8.11642	0	17.2072	15.5308	0	0	0	0	0	0	0	0	5.29497	10.0724	6.0471	5.51152	34.4568	38.8777	33.0471	64.2193	59.2435	62.0536	0	7.73808	2.57333	9.77479	0	0	0	0	0	59.8337	9.73549	0	3.56317	7.0094	2.43821	2.44248	2.71539	3.29124	0	4.68835
VAV3::intron	processed_transcript	31.37	33.2026	28.0128	39.9548	43.7115	15.0382	18.9383	0	8.03002	12.707	0	0	0	0	0	0	0	0	8.32066	7.10991	4.39789	11.6354	55.2651	51.7349	51.7027	38.6281	41.0402	39.7422	0	7.73808	7.71998	0	2.17845	0	0	0	0	29.9168	4.86774	7.72398	1.78158	4.38088	3.25094	2.19823	2.71539	2.85241	0	0
SLC25A24::exon	protein_coding	9.18436	5.89078	8.56861	3.87911	1.06613	5.01274	10.8219	0	8.03002	8.47133	0	0	34.1285	0	0	0	46.6701	0	6.05139	4.73994	2.74868	6.12392	7.94296	7.50003	7.99526	5.79422	6.95035	6.97231	2.55983	0	1.28666	0	2.17845	0	0	0	45.4201	59.8337	4.86774	0	2.67237	0.876175	1.62547	3.41947	4.07308	5.04657	0	4.68835
SLC25A24::intron	protein_coding	23.9748	19.8144	23.0693	25.6021	19.1904	5.01274	10.8219	0	5.73573	5.64756	0	0	0	98.2608	0	0	0	0	6.05139	12.4423	8.79579	7.3487	20.8083	24.4899	22.5644	26.074	21.182	20.2197	0	0	1.28666	0	0	18.9944	0	0	0	29.9168	9.73549	0	9.79871	9.63793	0.812736	2.93097	3.39423	4.60774	5.88627	4.68835
FAM102B::exon	protein_coding	6.56026	4.2842	7.25036	3.10329	4.26453	10.0255	8.11642	0	16.06	12.707	0	0	0	0	0	0	0	0	2.26927	3.55496	5.49737	4.28674	3.02056	3.06124	1.59905	0.965704	0.992908	0.697231	2.55983	0	0	0	0	0	0	0	30.2801	29.9168	9.73549	0	2.67237	6.13323	2.43821	2.44248	0	1.97475	0	2.34418
PRPF38B::exon	protein_coding	24.8097	26.7763	18.785	13.9648	8.52907	7.51912	18.9383	0	17.2072	25.414	0	0	34.1285	49.1304	0	322.945	0	0	24.962	23.1072	24.7381	36.7435	6.82423	6.73472	7.46224	61.3222	60.5674	61.3563	7.67949	0	10.2933	0	8.71378	9.49722	0	0	75.7002	89.7505	0	23.1719	5.34475	18.3997	8.12736	16.8531	12.2192	16.2368	11.7725	11.7209
SARS::exon	protein_coding	0.834942	1.60658	0.329562	1.93956	1.06613	7.51912	16.2328	79.0764	25.2372	24.0021	0	0	0	0	0	0	0	0	12.1028	13.6273	13.1937	14.6974	3.13243	3.52042	3.1981	2.41426	3.64066	2.09169	5.11966	23.2142	5.14665	0	2.17845	9.49722	0	0	15.14	59.8337	14.6032	7.72398	21.379	8.76175	4.06368	4.39646	4.75193	1.97475	17.6588	4.68835
GNAI3::exon	protein_coding	84.3291	80.8643	82.0609	20.1714	18.1243	5.01274	8.11642	0	32.1201	28.2378	0	183.15	34.1285	196.522	40.818	0	0	0	12.8592	10.0724	24.1884	12.8602	27.5207	27.092	25.9402	131.819	137.352	117.135	0	23.2142	6.43332	0	10.8922	0	0	0	30.2801	59.8337	14.6032	15.448	10.6895	15.7712	8.12736	5.6177	3.39423	9.21548	0	4.68835
AHCYL1::exon	protein_coding	10.9735	13.3881	11.2051	8.14613	2.13227	12.5319	10.8219	0	16.06	15.5308	0	0	0	0	0	0	0	0	12.8592	13.6273	13.7434	12.8602	13.3128	18.3674	17.4119	14.0027	11.253	16.7335	12.7991	7.73808	1.28666	0	6.53534	0	0	0	0	29.9168	0	7.72398	17.8158	20.152	17.8802	14.6549	10.8616	12.2873	23.5451	30.4743
RBM15::exon	protein_coding	5.96387	4.2842	6.9208	7.75822	8.52907	0	5.41095	0	14.9129	7.05944	0	0	0	49.1304	0	0	0	0	3.78212	5.33243	8.24605	8.57348	5.81738	4.59186	5.1525	24.6254	13.5697	17.4308	5.11966	61.9047	41.1732	19.5496	15.2491	28.4917	0	0	60.5602	29.9168	4.86774	0	3.56317	0	0	1.95398	0	2.19416	0	4.68835
RBM15::intron	protein_coding	46.3989	44.9841	53.0595	45.3856	37.3147	5.01274	8.11642	0	14.9129	8.47133	0	0	0	196.522	0	161.473	0	0	6.05139	8.2949	7.69631	12.2478	7.27172	7.04085	7.1069	57.4594	48.3215	48.8062	0	30.9523	7.71998	9.77479	6.53534	0	0	0	166.54	89.7505	0	0	4.45396	0.876175	1.62547	2.19823	1.35769	1.97475	5.88627	2.34418
CEPT1::intron	protein_coding	181.898	178.865	186.202	109.003	100.217	22.5574	21.6438	79.0764	12.6186	14.1189	0	183.15	34.1285	49.1304	0	0	0	0	24.962	33.7721	34.6334	30.0072	45.644	48.2145	38.0219	94.1561	107.234	91.3373	10.2393	7.73808	6.43332	9.77479	6.53534	0	0	50.6098	30.2801	29.9168	0	0	16.0342	12.2665	3.25094	3.90797	2.03654	3.73007	5.88627	0
ATP5PB::exon	protein_coding	7.75303	8.5684	7.90948	1.16373	3.1984	5.01274	5.41095	0	20.6486	26.8259	0	0	0	0	0	0	0	0	3.78212	7.7024	9.34552	13.4726	1.45434	1.83674	1.77672	4.34567	5.95745	7.66954	5.11966	0	3.85999	0	2.17845	9.49722	118.85	0	0	29.9168	0	0	8.01712	3.5047	0.812736	4.15221	0.678847	3.51066	5.88627	2.34418
RAP1A::exon	protein_coding	4.89037	4.81973	6.9208	1.93956	0	0	0	0	4.58858	7.05944	0	0	34.1285	0	0	0	0	0	2.26927	1.77748	4.39789	1.83717	1.34247	0.918371	0.888362	7.24278	9.26714	11.8529	0	0	0	0	0	0	0	0	15.14	29.9168	0	0	2.67237	0.876175	0.812736	0.732744	0	0.658248	0	0
RAP1A::intron	protein_coding	162.814	149.412	167.088	104.348	93.8197	15.0382	35.1712	79.0764	21.7958	8.47133	226.809	274.725	0	294.782	81.636	161.473	0	271.887	15.8849	23.1072	21.9895	26.3328	67.1236	70.8676	80.6633	61.805	63.5461	68.3286	2.55983	15.4762	14.1533	19.5496	13.0707	0	0	0	30.2801	59.8337	29.2065	15.448	42.758	34.1708	10.5656	13.9221	12.2192	14.0426	5.88627	4.68835
DDX20::exon	protein_coding	4.05543	5.89078	5.27299	1.93956	3.1984	5.01274	0	0	5.73573	7.05944	0	0	0	0	0	0	0	271.887	7.56424	7.7024	7.14658	14.085	1.78996	2.14287	2.66509	2.41426	1.32388	2.09169	0	0	5.14665	0	2.17845	0	0	0	0	29.9168	0	0	2.67237	1.75235	0	1.46549	0	1.09708	5.88627	0
KCND3::intron	protein_coding	5.84459	4.81973	4.61387	7.37031	4.26453	0	2.70547	0	1.14715	0	0	0	0	0	0	0	0	0	1.51285	1.77748	1.09947	1.22478	9.28543	9.94902	9.94965	4.82852	5.62648	4.88062	0	7.73808	0	0	0	0	0	0	0	29.9168	19.471	7.72398	12.4711	11.3903	29.2585	23.692	19.0077	18.8698	5.88627	9.37671
CTTNBP2NL::exon	processed_transcript	8.23014	5.89078	9.22773	2.71538	2.13227	5.01274	2.70547	0	4.58858	7.05944	0	0	0	0	0	0	0	0	7.56424	3.55496	6.59684	4.89913	1.00685	3.52042	1.59905	10.6227	8.27423	8.36677	2.55983	7.73808	1.28666	0	0	0	0	0	15.14	29.9168	0	0	5.34475	5.25705	11.3783	10.2584	9.50386	14.9203	0	14.0651
CAPZA1::exon	protein_coding	15.029	18.2079	18.4555	9.30987	4.26453	15.0382	8.11642	79.0764	25.2372	19.7664	0	183.15	68.2571	98.2608	0	0	0	0	7.56424	11.8499	12.0942	20.8213	7.49547	9.79596	7.1069	29.9368	22.1749	25.1003	2.55983	0	6.43332	9.77479	2.17845	0	0	0	60.5602	29.9168	9.73549	0	24.0514	22.7806	16.2547	34.9274	22.402	37.3007	58.8627	44.5394
SLC16A1::exon	processed_transcript	39.8386	32.1315	30.9788	25.99	14.9259	22.5574	24.3493	0	22.9429	26.8259	0	91.5751	0	49.1304	0	0	0	0	16.6413	21.3297	12.6439	18.3717	9.17356	9.18371	11.0157	26.074	23.8298	31.3754	7.67949	0	7.71998	0	8.71378	18.9944	0	50.6098	75.7002	59.8337	0	7.72398	10.6895	19.2759	4.06368	11.2354	10.1827	8.55723	5.88627	11.7209
MAGI3::intron	protein_coding	344.354	333.097	343.403	232.747	216.425	50.1274	81.1642	79.0764	43.5915	43.7686	0	366.3	170.643	442.174	163.272	484.418	280.021	543.774	30.257	53.9168	54.9737	51.4409	202.825	203.572	211.075	255.911	262.128	271.223	23.0385	61.9047	24.4466	39.0992	39.212	0	0	151.83	242.241	59.8337	29.2065	23.1719	57.0107	43.8088	25.1948	29.7982	18.3289	24.794	23.5451	21.0976
HIPK1::exon	protein_coding	34.7097	28.9184	32.6266	13.5769	8.52907	7.51912	2.70547	0	21.7958	16.9427	0	91.5751	34.1285	49.1304	0	0	140.01	0	18.9106	18.9598	24.1884	27.5576	11.9704	9.6429	9.41664	60.8393	58.9125	61.3563	5.11966	0	10.2933	9.77479	8.71378	9.49722	0	50.6098	242.241	119.667	4.86774	23.1719	15.1435	21.0282	41.4495	54.4673	54.3078	58.5841	70.6352	82.0462
TRIM33::exon	protein_coding	50.3351	58.3722	44.4908	26.7659	29.8517	2.50637	5.41095	0	21.7958	31.0616	0	183.15	34.1285	49.1304	0	0	0	0	15.8849	27.2547	22.5392	23.8833	17.564	16.3776	15.9905	23.1769	17.5414	18.128	5.11966	15.4762	9.00664	0	6.53534	9.49722	0	0	105.98	29.9168	0	7.72398	13.3619	13.1426	7.31462	10.0142	7.46732	14.0426	5.88627	21.0976
NRAS::exon	protein_coding	35.3061	41.2354	37.57	14.3527	9.5952	12.5319	10.8219	0	18.3543	15.5308	226.809	0	0	147.391	0	0	0	271.887	20.4234	21.3297	18.691	22.6585	26.5138	26.1736	22.2091	32.8339	34.7518	39.7422	2.55983	0	12.8666	0	4.35689	0	0	50.6098	151.4	239.335	19.471	15.448	19.5974	14.895	8.94009	21.2496	14.9346	20.1863	17.6588	30.4743
CSDE1::exon	protein_coding	39.0037	49.2683	35.5927	24.4384	17.0581	17.5446	29.7602	0	88.3302	76.242	0	0	34.1285	49.1304	244.908	0	46.6701	0	36.3083	53.9168	58.2721	55.1152	17.6759	16.8368	18.6556	49.2509	51.6312	46.0172	28.1581	23.2142	10.2933	9.77479	17.4276	0	0	0	227.101	89.7505	4.86774	7.72398	14.2527	15.7712	3.25094	8.79292	5.43078	11.8485	11.7725	14.0651
CSDE1::intron	protein_coding	162.337	176.723	165.77	97.7536	87.4229	15.0382	16.2328	0	16.06	28.2378	0	0	34.1285	147.391	122.454	161.473	46.6701	543.774	52.9497	96.5763	82.4605	89.4092	181.793	199.44	183.891	366.967	356.454	405.091	5.11966	7.73808	10.2933	9.77479	8.71378	37.9889	0	101.22	15.14	29.9168	24.3387	7.72398	19.5974	10.5141	4.06368	4.39646	2.71539	5.4854	5.88627	2.34418
[truncated: 35,267 more rows]
[truncated: 59 more columns]

## Sheet: Per 1E10 proteins
Gene name	Gene type	Exp73_hnRNPD_rbCGATTA_TCA	Exp73_hnRNPD_rbCGATTA_AGT	Exp73_hnRNPD_rbCGATTA_AAC	Exp15_hnRNPC_TGAGTG_TCA	Exp16_hnRNPC_TGAGTG_AAC	Exp33_UBA2_TGAGTG_AGT	Exp32_UBA2_TGAGTG_TCA	Exp92_UBA2_GCCTAA_AAC	Exp31_TPGS2_CCACTC_AAC	Exp31_TPGS2_CCACTC_CAG	Exp91_SMAD4-R361H_GCCATG_AGT	Exp92_SMAD4-R361H_GCCATG_CAG	Exp91_SMAD4_GCCATG_TCA	Exp92_SMAD4_GCCATG_AAC	Exp92_SMAD3_GCTGTA_AGT	Exp93_SMAD3_GCTGTA_AAC	Exp91_SMAD3_GCTGTA_TCA	Exp94_SMAD3_GCTGTA_CAG	Exp28_SF3B1-K700E_CTGATC_AAC	Exp28_SF3B1-K700E_CTGATC_CAG	Exp28_SF3B1_AGCTAG_AGT	Exp28_SF3B1_AGCTAG_TCA	Exp73_Rbfox2_rbAGCTAG_TCA	Exp73_Rbfox2_rbGTCGTC_AGT	Exp73_Rbfox2_rbGTCGTC_TCA	Exp73_Rbfox1_rbCTGATC_AGT	Exp73_Rbfox1_rbCTGATC_AAC	Exp73_Rbfox1_rbCTGATC_TCA	Exp93_RPL5-E82K_CGATTA_TCA	Exp98_RPL5-E82K_TTAGGC_AGT	Exp92_RPL5-E82K_CGATTA_AAC	Exp98_RPL5_TTAGGC_TCA	Exp92_RPL5_CGATTA_AGT	Exp93_RPL5_CGATTA_CAG	Exp91_RARS2-R6C_TGCCGA_CAG	Exp92_RARS2-R6C_TGCCGA_AGT	Exp92_RARS2_TGCCGA_TCA	Exp91_RARS2_TGCCGA_AAC	Exp61_PCBP1-dKH_hpATCGTG_TCA	Exp61_PCBP1-dKH_hpATCGTG_AGT	Exp71_PCBP1-dKH_hpCTGATC_TCA	Exp71_PCBP1-dKH_hpCTGATC_AGT	Exp61_PCBP1-100Q_hpAGCTAG_AGT	Exp71_PCBP1-100Q_hpGTCGTC_AGT	Exp61_PCBP1-100Q_hpAGCTAG_TCA	Exp71_PCBP1-100Q_hpGTCGTC_TCA	Exp71_PCBP1-100P_hpCCACTC_AGT	Exp71_PCBP1-100P_hpCCACTC_TCA
[truncated: 35,550 more rows]
[truncated: 59 more columns]
