# Supplementary material for: easyCLIP analysis of RNA-protein interactions incorporating absolute quantification
Source: Nat Commun. 2021 Mar 10;12:1569. doi: 10.1038/s41467-021-21623-4 (PMC7946914; doi:10.1038/s41467-021-21623-4)
Supplement: Supplementary file 6 — Supplementary Data 4 [file 41467_2021_21623_MOESM6_ESM.xlsx]

## Sheet: Per million reads
Gene name	hnRNPD	hnRNPC	UBA2	TPGS2	SMAD4	SMAD3	SF3B1	Rbfox2	Rbfox1	RPL5	RARS2	PCBP1	KHDRBS2	ITPA	IDE	FUBP1	FBL	ETS2	EPB41L5	DDX3X	DCTN6	CRNKL1	CHMP3	CELF1	CDK4	CCIN	BRCA1	BARD1	A1CF
5S-Deu-L2::exon	0.342812	0.328919	1	1	1	1	0	0.275086	0.0429941	1	1	1	0.159131	1	1	1	1	1	1	1	1	1	1	0.43394	1	1	1	1	0.00128251
5S::exon	1	1	1	1	4.18541e-15	1	1	1	1	3.94684e-14	1	1	1	1	1	1	1	1	1	1	1	1	1	1	1	1	1	1	1
A1BG::exon	1	1	1	1	1	1	1	1	1	1	1	1	1	1	1	1	1	1	1	1	1	1	1	1	1	1	1	1	1
A1CF::exon	1	1	1	1	1	1	1	1	1	1	1	1	0.987904	1	1	1	1	1	1	1	1	1	1	1	1	1	0.00175401	1	0.000148726
A1CF::intron	0.772696	1	1	1	1	1	1	0.618618	0.749888	1	1	1	0.949361	1	1	1	1	1	1	1	1	1	1	0.58884	1	1	1	1	0.00842465
A2M::exon	1	1	1	1	1	1	1	1	1	1	1	1	1	1	1	1	1	1	1	1	1	1	1	1	1	1	1	1	1
A2M::intron	0.464728	1	1	1	1	1	1	0.369079	0.378878	1	1	1	1	1	1	1	1	1	1	1	1	1	1	1	1	1	1	1	1
A2ML1::exon	1	1	1	1	1	1	1	1	1	1	1	1	1	1	1	1	1	1	1	1	1	1	1	1	1	1	1	1	1
A2ML1::intron	0.790561	0.0635008	1	1	1	1	1	0.260389	0.263818	1	1	1	1	1	1	1	1	1	1	1	1	1	1	1	1	1	1	1	1
A4GNT::exon	0.772696	1	1	1	1	1	1	1	1	1	1	1	1	1	1	1	1	1	1	1	1	1	1	1	1	1	1	1	1
A4GNT::intron	0.0508523	1	1	1	1	1	1	1	1	1	1	1	1	1	1	1	1	1	1	1	1	1	1	1	1	1	1	1	1
AA06::exon	1	1	1	1	1	1	1	1	1	1	1	1	1	1	1	1	1	1	1	1	1	1	1	1	1	1	1	1	1
AAAS::exon	1	1	1	1	1	1	0.256912	0.739596	1	1	1	0.144949	1	1	1	1	0.625367	1	1	1	1	1	1	0.0156001	1	1	1	1	1
AAAS::intron	0.772696	0.164579	1	1	1	1	0.00327187	0.0140157	0.000148559	1	1	0.753917	1	1	1	1	1	1	1	1	0.694371	1	1	0.543235	1	1	1	1	1
AACS::exon	1	1	1	1	1	1	0.977928	1	1	1	1	1	1	1	1	1	1	1	1	1	1	1	1	0.066164	1	1	1	1	1
AACS::intron	0.772696	2.94942e-09	1	1	1	1	0.0965489	7.51359e-14	0	0.015805	1	0.0208071	1	1	1	1	1	1	1	1	1	1	1	1.45564e-11	1	1	1	1	1
AACSP1::exon	1	1	1	1	1	1	1	1	1	1	1	0.562078	1	1	1	1	1	1	1	1	1	1	1	1	1	1	1	1	1
AACSP1::intron	0.530334	0.503624	1	1	1	1	1	0.418864	0.431017	1	1	2.1348e-05	1	1	1	1	1	1	1	1	1	1	1	1	1	1	1	1	1
AADAC::exon	1	1	1	1	1	1	1	1	1	1	1	1	1	1	1	1	1	1	1	1	1	1	1	1	1	1	1	1	1
AADAC::intron	1	1	1	1	1	1	1	0.586504	0.700881	1	1	1	1	1	1	1	1	1	1	1	1	1	1	1	1	1	1	1	1
AADACL2::exon	1	1	1	1	1	1	1	0.586504	1	1	1	1	1	1	1	1	1	1	1	1	1	1	1	1	1	1	1	1	1
AADACL2::intron	0.772696	1	1	1	1	1	1	0.586504	0.234963	1	1	1	1	1	1	1	1	1	1	1	1	1	1	1	1	1	1	1	1
AADACP1::exon	1	1	1	1	1	1	1	1	1	1	1	1	1	1	1	1	1	1	1	1	1	1	1	1	1	1	1	1	1
AADACP1::intron	0.772696	1	1	1	1	1	1	1	1	1	1	0.0183637	1	1	1	1	1	1	1	1	1	1	1	1	1	1	1	1	1
AADAT::exon	0.772696	1	1	1	1	1	0.373661	0.586504	0.935188	1	1	1	0.00942948	1	1	1	1	1	1	1	1	1	1	1	1	1	1	1	0.10033
AADAT::intron	0.737414	0.485334	1	1	1	1	0.632361	0.539232	1	1	1	1	0.486655	1	1	0.109341	1	0.99785	1	1	1	0.188579	1	0.617943	1	1	1	1	0.640047
AAGAB::exon	1	1	1	1	1	1	0.968196	0.995166	0.303204	1	1	1	1	1	1	1	1	1	1	1.08669e-15	1	1	1	0.0193855	1	1	1	1	1
AAGAB::intron	0	6.11518e-08	1	1	1	1	0.00221476	1.20312e-09	0	1	1	1	0	1	1	0	1	1	1	1	0.729766	0	1	0	1	1	0	1	0
AAK1::exon	1	0.905696	1	1	1	1	0.450825	0.607719	0.26242	1	1	1	1	1	1	1	1	1	1	1	1	1	1	0.204623	1	1	1	1	0.706529
AAK1::intron	0.022013	0.0534127	1	1	1	1	0.925281	0.00687579	2.55574e-05	1	0.00243437	1	0.329085	1	1	0.200538	1	1	1	1	0.824472	0.0649216	1	0.000395692	0.828681	1	0.22323	1	0.0511561
AAMDC::exon	1	1	1	1	1	1	1	1	1	1	1	1	1	1	1	1	1	1	1	1	1	1	1	1	1	1	1	1	1
AAMDC::intron	0	7.64368e-07	1	1	1	1	0.321376	0.0948918	0.620794	0.654608	1	1	4.29155e-11	1	1	1	1	1	1	1	0.74236	0.0282239	1	1.36601e-07	0.962813	1	1	1	0.00110506
AAMP::exon	1	1	1	1	1	1	0.981926	0.692836	1	1	1	1	1	1	1	1	1	1	1	1	1	1	1	0.00148271	0.679954	1	1	1	1
AAMP::intron	0.920561	1	1	1	1	1	0.014291	0.0521473	0.877144	1	1	0.786361	1	1	1	1	1	1	1	1	1	1	1	0.277463	1	1	1	1	1
AANAT::exon	1	1	1	1	1	1	1	0.586504	1	1	1	1	1	1	1	1	1	1	1	1	1	1	1	1	1	1	1	1	1
AANAT::intron	0.841657	1	1	1	1	1	1	0.0934896	0.786536	1	1	1	1	1	1	1	1	1	1	1	1	1	1	1	1	1	1	1	1
AAR2::exon	1	1	1	1	1	1	0.939185	1	1	1	1	1	1	1	1	1	1	1	1	1	1	1	1	0.000894107	1	1	1	1	1
AAR2::intron	0.0153816	0.440879	1	1	1	1	0.953021	0.00011205	0.035378	1	1	1	0.117877	1	1	1	1	1	1	1	0.73651	1	1	5.65931e-06	1	1	1	1	0.863961
AARD::exon	1	1	1	1	1	1	1	1	1	1	1	1	0.987904	1	1	1	1	1	1	1	1	1	1	1	1	1	1	1	1
AARD::intron	1	1	1	1	1	1	1	1	1	1	1	1	1	1	1	1	1	1	1	1	1	1	1	1	1	1	1	1	1
AARS2::exon	1	1	1	1	1	1	0.0130274	0.49662	1	1	1	1	1	1	1	1	1	1	1	1	0.694371	1	1	1	1	1	1	1	1
AARS2::intron	1	1	1	1	1	1	1.35388e-07	4.33903e-06	0.402289	1	1	0.332989	1	1	1	1	0.0538901	1	1	1	0.713937	1	1	0.0226724	0.862443	1	1	1	1
AARS::exon	1	1	1	1	1	1	0.916566	0.8667	0.736197	1	1	1	1	1	1	1	1	1	1	6.63736e-13	1	1	1	0.379657	0.963402	1	1	1	1
AARS::intron	0.913459	0.45308	1	1	1	1	0.603496	0.281539	0.608194	1	1	1	1	1	1	1	1	1	1	1	0.920724	1	1	0.455889	0.892544	1	1	1	1
AARSD1::exon	1	1	1	1	1	1	0.163206	0.244284	0.944314	1	1	1	1	1	1	1	1	1	1	1	1	1	1	1	1	1	1	1	1
AARSD1::intron	1	1	1	1	1	1	1	0.586504	1	1	1	1	1	1	1	1	1	1	1	1	1	1	1	1	1	1	1	1	1
AASDH::exon	0.797105	1	1	1	1	1	1	0.930489	0.971096	1	1	1	1	1	1	1	1	0.99785	1	1	1	1	1	0.564006	1	1	1	1	1
AASDH::intron	0	1.1247e-10	1	1	1	1	0.0270229	0.000112278	0.196911	1	1	1	0	1	1	1.60882e-06	1	1	1	1	0.694371	4.96501e-07	1	0	0.657827	1	1	1	0
AASDHPPT::exon	0.413411	0.826277	1	1	1	1	0.717496	0	1.65629e-09	1	0	1	1.29861e-05	1	1	0	1	1	1	1	0.694371	3.57057e-07	1	0.0565391	1	1	1	1	1
AASDHPPT::intron	0.000520106	0.00258383	1	1	1	1	0.373119	0.0814334	0.00269761	1	1	1	0.000589915	1	1	9.31036e-06	1	1	1	1	0.730532	1	1	0.0355136	1	1	1	1	0.00350059
AASS::exon	1	1	1	1	1	1	0.733734	0.944252	0.700769	1	1	1	0.949361	1	1	0.77605	1	1	1	1	1	1	1	0.54517	0.845776	1	1	1	1
AASS::intron	0.00183214	0.0707176	1	1	1	1	0.139012	0.00137095	6.11999e-06	1	1	1	0.0168183	1	1	2.24927e-10	1	1	1	1	0.729766	3.40652e-06	1	0.0390035	1	1	8.27049e-05	1	2.25725e-05
AATBC::exon	1	1	1	1	1	1	1	1	1	1	1	1	1	1	1	1	1	1	1	1	1	1	1	1	1	1	1	1	1
AATBC::intron	1	1	1	1	1	1	1	1	1	1	1	1	1	1	1	1	1	1	1	1	1	1	1	1	1	1	1	1	1
AATF::exon	1	1	1	1	1	1	0.841476	0.965354	1	1	1	1	1	1	1	1	1	1	1	1	0.694371	1	1	1	1	1	1	1	1
AATF::intron	5.35856e-05	0.00120923	1	1	1	1	0.999579	0.0359841	0.00324285	1	1	1	0.0171804	1	1	0.0043965	1	1	1	1	1	0.215086	1	0.00812156	1	1	0.0186954	1	0.045175
AATK::exon	1	1	1	1	1	1	1	0.586504	1	1	1	0.579853	1	1	1	1	1	1	1	1	1	1	1	0.508578	1	1	1	1	1
AATK::intron	1	1	1	1	1	1	1	0.00555964	0.468981	1	1	1	1	1	1	1	1	1	1	1	1	1	1	1	1	1	1	1	1
ABAT::exon	1	1	1	1	1	1	1	0.586504	1	1	1	1	0.949361	1	1	1	1	1	1	1	1	1	1	0.58884	1	1	1	1	1
ABAT::intron	0.536485	0.388134	1	1	1	1	0.969625	0.181303	0.330762	1	1	1	1	1	1	1	1	1	1	1	1	1	1	0.145065	1	1	1	1	1
ABCA10::exon	0.50705	1	1	1	1	1	1	0.665236	1	1	1	1	1	1	1	1	1	1	1	1	1	1	1	1	1	1	1	1	1
ABCA10::intron	0.0102396	0.0112958	1	1	1	1	0.972748	0.0761563	0.00864282	1	1	1	0.00020703	1	1	7.32605e-09	1	1	1	1	1	1	1	0.022995	1	1	1	1	4.19877e-14
ABCA12::exon	1	1	1	1	1	1	1	0.586504	0.234963	1	1	1	1	1	1	1	1	1	1	1	1	1	1	1	1	1	1	1	1
ABCA12::intron	0.00842341	0.00935063	1	1	1	1	1	0.119781	3.25342e-05	1	1	0.772696	0.00942963	1	1	0.173694	1	1	1	1	1	1	1	0.271949	1	1	1	1	0.00927294
ABCA13::exon	0.288795	1	1	1	1	1	1	0.586504	1	1	1	1	1	1	1	1	1	1	1	1	1	1	1	1	1	1	1	1	1
ABCA13::intron	3.16437e-08	5.74978e-08	1	1	1	1	0.665007	3.73891e-09	1.99661e-06	1	1	0.0436136	0.0181771	1	1	0.000122786	1	1	1	1	1	1	1	0.000552301	1	1	1	1	3.15976e-07
ABCA17P::exon	1	1	1	1	1	1	1	0.586504	1	1	1	1	1	1	1	1	1	1	1	1	1	1	1	1	1	1	1	1	1
ABCA17P::intron	0.0122706	0.0134092	1	1	1	1	1	0.0525264	0.0510348	1	1	1	0.791479	1	1	0.298093	1	1	1	1	1	1	1	0.00907378	1	1	1	1	0.000316201
ABCA1::exon	0.842128	1	1	1	1	1	1	0.921162	1	1	1	1	0.756461	1	1	0.827095	1	1	1	1	1	1	1	0.189318	1	1	1	1	0.00795704
ABCA1::intron	0.188283	0.184539	1	1	1	1	1	0.0664694	1.10479e-05	1	1	1	0.0328964	1	1	1	1	1	1	1	1	1	1	2.60012e-06	1	1	1	1	6.08488e-07
ABCA2::exon	1	1	1	1	1	1	0.440846	6.85188e-13	1	1	1	0.000761814	1	1	1	1	1	1	1	1	1	1	1	0.929443	1	1	1	1	1
ABCA2::intron	1	1	1	1	1	1	0.118008	0	1	1	1	5.03814e-10	1	1	1	1	1	1	1	1	1	1	1	1	0.657827	1	1	1	1
ABCA3::exon	1	1	1	1	1	1	0.743974	0.586504	1	1	1	0.0909968	1	1	1	1	1	1	1	1	1	1	1	1	1	1	1	1	1
ABCA3::intron	1	0.0234342	1	1	1	1	0.0246143	1.98823e-13	0.000282804	0.0170739	1	0.023569	1	1	1	1	1	1	1	1	0.901138	1	1	2.48024e-05	1	1	1	1	1
ABCA4::exon	1	1	1	1	1	1	1	0.586504	1	1	1	1	1	1	1	1	1	1	1	1	1	1	1	1	1	1	1	1	1
ABCA4::intron	0.823276	0.938396	1	1	1	1	1	0.60166	0.723638	1	1	1	1	1	1	1	1	1	1	1	1	1	1	0.614132	1	1	1	1	1
ABCA5::exon	0.0800082	0.00951556	1	1	1	1	0.0665772	0.0244683	0.356852	1	1	1	0.0889198	1	1	1.9824e-07	1	1	1	1	0.694371	0	1	0.518593	1	1	1	1	0.0867211
ABCA5::intron	0.0256997	0.0651558	1	1	1	1	0.694852	0.00777514	0.546173	1	1	1	0.310547	1	1	5.13906e-05	1	1	1	1	1	0.00897186	1	0.306095	1	1	0.00999744	1	0.00358241
ABCA6::exon	1	1	1	1	1	1	1	1	1	1	1	1	1	1	1	1	1	1	1	1	1	1	1	1	1	1	1	1	1
ABCA6::intron	0.262612	0.253827	1	1	1	1	1	0.212114	0.05504	1	1	1	0.286992	1	1	0.0159896	1	1	1	1	1	1	1	0.0456999	1	1	1	1	0.0147932
ABCA7::exon	1	1	1	1	1	1	0.000113857	3.6758e-07	0.461707	1	1	1.40862e-07	1	1	1	1	1	1	1	1	1	1	1	0.630001	1	1	1	1	1
ABCA7::intron	1	1	1	1	1	1	0.421445	9.85449e-11	0.438849	1	1	3.21686e-12	1	1	1	1	1	1	1	1	1	1	1	0.451312	1	1	1	1	1
ABCA8::exon	1	1	1	1	1	1	1	0.586504	1	1	1	1	1	1	1	1	1	1	1	1	1	1	1	1	1	1	1	1	1
ABCA8::intron	0.130715	0.473368	1	1	1	1	1	0.108752	0.405556	1	1	1	0.551871	1	1	0.603762	1	1	1	1	1	1	1	0.315247	1	1	1	1	0.141372
ABCA9::exon	0.772696	1	1	1	1	1	1	1	1	1	1	1	1	1	1	1	1	1	1	1	1	1	1	1	1	1	1	1	1
ABCA9::intron	0.0850707	0.371575	1	1	1	1	1	0.0719068	0.0701051	1	1	1	0.0946752	1	1	0.470675	1	1	1	1	1	1	1	0.246615	1	1	1	1	1.72467e-05
ABCB10::exon	0.827343	0.507021	1	1	1	1	0.885963	0.935359	0.0581348	1	0	1	3.3513e-11	1	1	0.366107	1	1	1	1	0.83549	9.21091e-10	1	0.543081	1	1	1	1	0.00443711
ABCB10::intron	0.291736	3.61707e-07	1	1	1	1	0.0940255	0.00320681	0.000480774	1	1	1	0.997441	1	1	1	1	1	1	1	0.713937	1	1	0.00201688	1	1	1	1	0.203062
ABCB11::exon	1	1	1	1	1	1	1	0.586504	1	1	1	1	1	1	1	1	1	1	1	1	1	1	1	1	1	1	1	1	1
ABCB11::intron	0.0764632	0.077769	1	1	1	1	1	0.292238	0.0630584	1	1	0.68372	0.987904	1	1	0.441109	1	1	1	1	1	1	1	0.232083	1	1	1	1	0.0127328
ABCB1::exon	1	1	1	1	1	1	1	0.883803	1	1	1	1	1	1	1	1	1	1	1	1	1	1	1	1	1	1	1	1	1
ABCB1::intron	5.6458e-06	0.00072413	1	1	1	1	0.318626	0.066556	0.000503549	1	1	1	0	1	1	0.524979	1	1	1	1	0.694371	1	1	0.00184207	1	1	1	1	0
ABCB4::exon	1	1	1	1	1	1	1	0.607325	1	1	1	1	1	1	1	1	1	1	1	1	1	1	1	1	1	1	1	1	1
ABCB4::intron	0.479048	0.455383	1	1	1	1	1	0.141433	0.140996	1	1	1	0.531124	1	1	0.20714	1	1	1	1	1	1	1	0.303348	1	1	1	1	0.0525707
ABCB5::exon	1	1	1	1	1	1	1	0.586504	1	1	1	1	1	1	1	1	1	1	1	1	1	1	1	1	1	1	1	1	1
ABCB5::intron	0.0508523	0.0073695	1	1	1	1	0.41726	0.00603863	0.000570055	1	1	1	0.0566194	1	1	0.347053	1	1	1	1	1	1	1	0.00495662	1	1	1	1	0.00721231
ABCB6::exon	1	1	1	1	1	1	0.280754	0.586504	0.0849184	1	1	1	1	1	1	1	1	1	1	1	0.694371	1	1	0.859012	1	1	1	1	1
ABCB6::intron	0.797105	0.514855	1	1	1	1	9.18985e-05	0.000610839	0	1	1	1	1	1	1	1	1	1	1	1	1	1	1	0.624802	1	1	1	1	1
ABCB8::exon	1	1	1	1	1	1	0.258041	0.881093	0.0267258	1	1	0.564606	1	1	1	1	1	1	1	1	0.694371	1	1	1	1	1	1	1	1
ABCB8::intron	1	0.87529	1	1	1	1	0.00182387	7.54886e-07	3.17823e-13	1	1	0.14833	1	1	1	1	1	1	1	1	1	1	1	0.0427628	0.844498	1	1	1	1
ABCB9::exon	1	1	1	1	1	1	1	0.80513	1	1	1	1	1	1	1	1	1	1	1	1	1	1	1	1	1	1	1	1	1
ABCB9::intron	0.772696	0.00227522	1	1	1	1	0.537717	0.0211245	0.00166045	0.000701432	1	0.7437	0.86304	1	1	1	1	1	1	1	1	1	1	0.00539879	1	1	1	1	0.836499
ABCC10::exon	1	0.208394	1	1	1	1	0.0086361	0.0258987	0.679543	1	1	0.449032	1	1	1	1	1	1	1	1	1	1	1	0.285319	1	1	1	1	1
ABCC10::intron	0.993956	0.925196	1	1	1	1	0.00144051	1.8158e-10	0.624655	1	1	0.782361	1	1	1	1	1	1	1	1	0.694371	1	1	0.275867	1	1	1	1	1
ABCC11::exon	1	1	1	1	1	1	1	1	1	1	1	1	1	1	1	1	1	1	1	1	1	1	1	1	1	1	1	1	1
ABCC11::intron	0.772696	0.91713	1	1	1	1	1	0.616153	0.650696	1	1	1	1	1	1	1	1	1	1	1	1	1	1	0.507	1	1	1	1	1
ABCC12::exon	1	1	1	1	1	1	1	1	1	1	1	1	1	1	1	1	1	1	1	1	1	1	1	1	1	1	1	1	1
ABCC12::intron	0.365902	0.906964	1	1	1	1	1	0.292238	0.0630584	1	1	1	0.987904	1	1	0.0918926	1	1	1	1	1	1	1	0.0523322	1	1	1	1	0.393583
ABCC13::exon	1	1	1	1	1	1	1	1	1	1	1	1	1	1	1	1	1	1	1	1	1	1	1	1	1	1	1	1	1
ABCC13::intron	0.418448	1	1	1	1	1	1	0.630805	0.34148	1	1	1	0.463834	1	1	1	1	1	1	1	1	1	1	0.000199885	1	1	1	1	0.451368
ABCC1::exon	1	0.678879	1	1	1	1	0.925281	0.860231	1	1	1	0.0107165	1	1	1	1	1	1	1	1	0.730532	1	1	0.164018	1	1	1	1	1
ABCC1::intron	0.381167	0	1	1	1	1	0.116555	0	0	1	1	0.000837246	1	1	1	1	1	1	1	1	0.974282	0.267198	1	0	0.679199	1	1	1	1
ABCC2::exon	1	1	1	1	1	1	1	0.60374	0.272627	1	1	5.93171e-09	1	1	1	0.403068	1	1	1	1	1	1	1	0.212603	1	1	1	1	1
ABCC2::intron	0.000647325	0.0936006	1	1	1	1	0.177495	0.260389	0.0765575	1	1	0	0.929334	1	1	0.389777	1	1	1	1	1	1	1	0.00311252	1	1	1	1	1
ABCC3::exon	1	1	1	1	1	1	1	0.586504	1	1	1	0.000176536	1	1	1	1	1	1	1	1	1	1	1	1	1	1	1	1	1
ABCC3::intron	0.986897	1	1	1	1	1	1	0.586504	0.954658	1	1	0	1	1	1	1	1	1	1	1	1	1	1	0.528836	1	1	1	1	1
ABCC4::exon	1	1	1	1	1	1	0.944625	0.895817	1	1	1	1	1	1	1	1	1	1	1	1	0.694371	1	1	1	0.870764	1	1	1	1
ABCC4::intron	0.772696	0.00451423	1	1	1	0.00070118	1	0.022721	0.541721	1	1	1	1	1	1	0.00610699	1	0.99785	0.159904	1	0.94921	0.00417126	1	0.281593	0.941736	1	0.761884	1	0.71822
ABCC5::exon	1	1	1	1	1	1	0.871254	0.496037	0.806094	1	1	1	1	1	1	1	1	1	1	1	1	1	1	0.0479364	1	1	1	1	1
ABCC5::intron	0.0587095	0.00371837	1	1	1	1	0.182139	2.27217e-13	1.1407e-09	1	1	1	0.949361	1	1	0.732364	1	1	1	1	0.694371	1	1	0.0106303	1	1	1	1	0.449192
ABCC6::exon	1	1	1	1	1	1	1	0.663383	0.806952	1	1	1	1	1	1	1	1	1	1	1	1	1	1	1	1	1	1	1	1
ABCC6::intron	1	0.238585	1	1	1	1	1	0.010763	0.0304866	1	1	1	1	1	1	1	1	1	1	1	1	1	1	0.568331	1	1	1	1	1
ABCC6P1::exon	1	1	1	1	1	1	1	1	1	1	1	1	1	1	1	1	1	1	1	1	1	1	1	1	1	1	1	1	1
ABCC6P1::intron	1	1	1	1	1	1	1	1	1	1	1	1	1	1	1	1	1	1	1	1	1	1	1	1	1	1	1	1	1
ABCC6P2::exon	1	1	1	1	1	1	1	1	1	1	1	1	1	1	1	1	1	1	1	1	1	1	1	1	1	1	1	1	1
ABCC6P2::intron	1	1	1	1	1	1	1	1	1	1	1	1	1	1	1	1	1	1	1	1	1	1	1	1	1	1	1	1	1
ABCC8::exon	1	1	1	1	1	1	1	0.732899	1	1	1	1	1	1	1	1	1	1	1	1	1	1	1	1	1	1	1	1	1
ABCC8::intron	1	1	1	1	1	1	0.949003	0.509727	0.527398	1	1	1	1	1	1	1	1	1	1	1	1	1	1	0.775104	1	1	1	1	1
ABCC9::exon	1	1	1	1	1	1	1	1	1	1	1	1	1	1	1	1	1	1	1	1	1	1	1	1	1	1	1	1	1
ABCC9::intron	0.772696	1	1	1	1	1	1	0.586504	1	1	1	1	1	1	1	0.0608286	1	1	1	1	1	1	1	1	1	1	1	1	1
ABCD2::exon	0.797105	1	1	1	1	1	1	1	1	1	1	1	0.404825	1	1	1	1	1	1	1	1	1	1	1	1	1	1	1	0.0835608
ABCD2::intron	0.0331263	0.000895483	1	1	1	1	1	0.131634	0.454295	1	1	1	0.000829201	1	1	0.00628985	1	1	1	1	1	1	1	1	1	1	1	1	9.46341e-05
ABCD3::exon	0.894601	1	1	1	1	1	0.937563	1	1	1	1	1	0.0427514	1	1	0.440953	1	1	1	1.08669e-15	0.901012	0.0890763	1	0.232068	1	1	1	1	1
ABCD3::intron	4.08999e-15	4.82528e-05	1	1	1	3.20707e-08	0.160503	0.00594068	1.11557e-11	1	0.00681189	1	3.455e-09	1	1	3.92721e-15	1	1	1	1	0.985624	1.82724e-14	1	1.21016e-10	0.684213	1	2.74058e-12	1	4.95212e-15
ABCD4::exon	1	1	1	1	1	1	0.161782	0.809039	0.976001	1	1	1	1	1	1	1	1	1	1	1	1	1	1	0.0563494	1	1	1	1	1
ABCD4::intron	0.797232	0.289821	1	1	1	1	0.0117378	0.243005	4.69758e-06	1	1	1	1	1	1	1	1	1	1	1	0.771561	1	1	2.81186e-05	0.904199	1	1	1	1
ABCE1::exon	0.772696	1	1	1	1	1	0.976765	1	1	1	1	1	2.03696e-05	1	0.511175	1	1	1	1	2.14444e-15	0.953796	0.134138	1	0.0675449	1	1	0.0439222	1	1
ABCE1::intron	0	5.38682e-06	1	1	1	1	3.19706e-09	0.0232109	0	1	1	1	0	1	1	0	1	1	1	1	0.694371	0	1	1.14047e-08	0.88934	1	1	1	0
ABCF1::exon	1	1	1	1	1	1	0.843848	1	1	1	1	1	1	1	1	1	1	1	1	1	0.864124	1	1	1	1	1	1	1	1
ABCF1::intron	0.925389	0.017211	1	1	1	1	0.000735574	5.86075e-07	0.0345239	1	1	1	1	1	1	1	1	1	1	1	0.694371	1	1	0.0116816	1	1	1	1	1
ABCF2::exon	1	1	1	1	1	1	0.953948	0.968719	1	1	1	1	1	1	1	1	1	0.99785	1	1	0.823928	1	1	0.664118	1	1	1	1	1
ABCF2::intron	0.000295968	0.00164931	1	1	1	1	1.36779e-11	3.75694e-08	0.000254806	1	1	1	1	1	1	1	1	1	1	1	1	1	1	0	1	1	1	1	1
ABCF3::exon	1	1	1	1	1	1	0.218764	0.493722	0.247426	1	1	1	1	1	1	1	1	1	1	1	0.694371	1	1	0.397755	1	1	1	1	1
ABCF3::intron	0.797105	0.90305	1	1	1	1	2.29914e-06	3.08205e-07	2.99608e-09	1	1	1	1	1	1	0.668583	1	1	1	1	1	1	1	1.53262e-05	1	1	1	1	1
ABCG1::exon	1	1	1	1	1	1	1	0.953697	1	1	1	1	1	1	1	1	1	1	1	1	1	1	1	0.749374	1	1	1	1	1
ABCG1::intron	1	0.870788	1	1	1	1	1	0.0203716	0.00189102	1	1	1	1	1	1	1	1	1	1	1	1	1	1	0.799746	1	1	1	1	1
ABCG2::exon	1	1	1	1	1	1	1	1	1	1	1	1	1	1	1	1	1	1	1	1	1	1	1	1	1	1	1	1	1
ABCG2::intron	0.111286	3.36196e-06	1	1	1	1	1	0.00504144	0.0225462	1	1	1	0.400452	1	1	0.437701	1	1	1	1	1	1	1	2.41241e-08	1	1	1	1	0.00102233
ABCG4::exon	1	1	1	1	1	1	1	0.263694	0.690175	1	1	1	1	1	1	1	1	1	1	1	1	1	1	0.208117	1	1	1	1	1
ABCG4::intron	0.938508	1	1	1	1	1	1	0.548992	0.194825	1	1	1	1	1	1	1	1	1	1	1	1	1	1	0.0403911	1	1	1	1	1
ABCG5::exon	1	1	1	1	1	1	1	1	1	1	1	1	1	1	1	1	1	1	1	1	1	1	1	1	1	1	1	1	1
ABCG5::intron	0.944462	1	1	1	1	1	1	0.74583	1	1	1	1	1	1	1	1	1	1	1	1	1	1	1	0.443199	1	1	1	1	1
ABCG8::exon	1	1	1	1	1	1	1	1	1	1	1	1	1	1	1	1	1	1	1	1	1	1	1	1	1	1	1	1	1
ABCG8::intron	0.805224	0.0828378	1	1	1	1	1	0.614712	1	1	1	1	1	1	1	1	1	1	1	1	1	1	1	1	1	1	1	1	1
ABHD10::exon	0.797105	1	1	1	1	1	0.999066	0.894368	0.968674	1	1	1	0.119114	1	1	1	1	1	1	4.25824e-06	1	0.0689446	1	0.657509	1	1	1	1	0.633019
ABHD10::intron	0	0.000392582	1	1	1	1	0.0388897	0.000307981	1.34181e-05	1	1	0.922685	7.07676e-11	1	1	7.43454e-12	1	1	1	1	0.711689	4.47029e-10	1	0.0777641	1	1	1	1	0
ABHD11::exon	1	1	1	1	1	1	0.913781	0.726718	1	1	1	1	1	1	1	1	1	1	1	1	1	1	1	1	1	1	1	1	1
ABHD11::intron	1	1	1	1	1	1	0.134207	0.0563192	1	1	1	0.157464	1	1	1	1	1	1	1	1	1	1	1	1	1	1	1	1	1
ABHD12::exon	1	0.906964	1	1	1	1	0.831495	0.607719	0.736197	1	1	1	1	1	1	1	1	1	1	1	1	1	1	0.630001	1	1	1	1	1
ABHD12::intron	0.00144883	3.04453e-06	1	1	1	1	1	1.87553e-11	0	0.000193757	1	1	0.886323	1	1	0.178956	1	1	1	1	0.817296	1	1	5.12942e-09	0.657827	1	1	1	1
ABHD12B::exon	1	1	1	1	1	1	1	1	1	1	1	1	1	1	1	1	1	1	1	1	1	1	1	1	1	1	1	1	1
ABHD12B::intron	0.288795	0.0527705	1	1	1	1	1	0.586504	0.234963	1	1	1	1	1	1	1	1	1	1	1	1	1	1	1	1	1	1	1	1
ABHD13::exon	7.55107e-06	1	1	1	1	1	1	0.932377	0.711824	1	1	1	0.96246	1	1	0.0764047	1	1	1	1	1	1	1	0.0166114	1	1	1	1	0.368574
ABHD13::intron	0.236646	0.911662	1	1	1	1	0.99512	0.594877	0.867474	1	1	1	0.734665	1	1	0.866544	1	1	1	1	1	0.500765	1	0.391682	1	1	1	1	0.715604
ABHD14A::exon	1	1	1	1	1	1	1	1	1	1	1	1	1	1	1	1	1	1	1	1	1	1	1	1	1	1	1	1	1
ABHD14A::intron	1	1	1	1	1	1	1	0.0762394	0.0745515	1	1	1	1	1	1	1	1	1	1	1	1	1	1	1	1	1	1	1	1
ABHD14B::exon	1	1	1	1	1	1	1	0.586504	0.80345	1	1	0.725475	1	1	1	1	1	1	1	1	0.741343	1	1	1	1	1	1	1	1
ABHD14B::intron	0.772696	0.0463543	1	1	1	1	0.244112	0.00266376	9.69158e-05	1	1	0.312508	1	1	1	1	1	1	1	1	1	1	1	0.00886651	1	1	1	1	1
ABHD15::exon	1	1	1	1	1	1	0.9331	0.877128	1	1	1	1	1	1	1	1	1	1	1	1	1	1	1	0.616998	1	1	1	1	1
ABHD15::intron	1	0.93167	1	1	1	1	1	0.626272	1	1	1	1	1	1	1	1	1	1	1	1	1	1	1	1	1	1	1	1	1
ABHD16A::exon	1	1	1	1	1	1	0.930722	0.478384	0.722012	1	1	1	1	1	1	1	1	1	1	1	1	1	1	1	1	1	1	1	1
ABHD16A::intron	0.291117	0.279813	1	1	1	1	0.00522764	0.00140753	0.0818591	1	1	0.565854	1	1	1	1	1	1	1	1	1	1	1	0.00522425	1	1	1	1	1
ABHD17A::exon	1	1	1	1	1	1	1	0.365476	1	1	1	1	1	1	1	1	1	1	1	1	1	1	1	1	1	1	1	1	1
ABHD17A::intron	1	1	1	1	1	1	0.0279373	0	0	0	1	0.00182107	1	1	1	1	1	1	1	1	1	1	1	1.62175e-08	1	1	1	1	1
ABHD17B::exon	0.797105	1	1	1	1	1	0.739141	1	0.732218	1	1	1	0.349881	1	1	1	1	1	1	1	0.694371	1	1	0.032019	1	1	1	1	0.342029
ABHD17B::intron	4.08999e-15	0.000946791	0.96652	1	1	2.07729e-13	0.891756	0.234816	0.0559259	1	3.17111e-05	1	5.24339e-14	1	1	3.414e-09	1	1	1	1	0.881407	4.4158e-10	1	2.11992e-07	1	1	4.86606e-06	1	2.63801e-09
ABHD17C::exon	1	1	1	1	1	1	1	0.586504	1	1	1	1	1	1	1	0.00517525	1	1	1	1	1	1	1	1	1	1	1	1	1
ABHD17C::intron	0.784483	0.131028	0.96652	1	1	1	1	0.0162498	0.126349	1	1	1	0.949361	1	1	1	1	1	1	1	0.967874	1	1	0.643237	1	1	1	1	0.934288
ABHD18::exon	0.635051	1	1	1	1	1	0.730684	0.90894	1	1	1	1	1	1	1	0.323289	1	1	1	1	1	1	1	0.402085	1	1	1	1	1
ABHD18::intron	1.19571e-12	0.000939899	1	1	1	1	0.813887	0.28288	0.904079	1	1	1	9.78222e-10	1	1	0.00164846	1	1	1	1	0.800918	5.24272e-06	1	0.0120732	0.844498	1	2.95098e-06	1	3.66105e-08
ABHD1::exon	1	1	1	1	1	1	1	1	1	1	1	1	1	1	1	1	1	1	1	1	1	1	1	1	1	1	1	1	1
ABHD1::intron	1	1	1	1	1	1	1	0.713811	1	1	1	1	1	1	1	1	1	1	1	1	1	1	1	1	1	1	1	1	1
ABHD2::exon	1	1	1	1	1	1	0.936743	0.852963	0.919462	1	1	1	1	1	1	1	1	1	1	1	0.946093	1	1	0.0406382	0.796656	1	1	1	1
ABHD2::intron	0.256377	0.0291081	1	1	1	1	0.887492	0.137926	0.0031903	1	1	1	0.149602	1	1	1	1	1	1	1	1	1	1	0.00107472	0.684213	1	1	1	0.117687
ABHD3::exon	0.812577	0.849808	1	1	1	1	0.583513	0.893797	1	1	1	1	0.022035	1	1	1	1	1	1	1	1	1	1	0.645886	0.657827	1	1	1	0.226382
ABHD3::intron	0.205547	0.268566	1	1	1	1	0.936743	0.312394	0.533966	1	1	1	0.0295311	1	1	0.938037	1	1	1	1	1	0.317571	1	0.133991	0.691287	1	1	1	0.0563441
ABHD4::exon	1	1	1	1	1	1	1	0.564686	1	1	1	0.259507	1	1	1	1	1	1	1	1	1	1	1	9.88018e-06	1	1	1	1	1
ABHD4::intron	0.40862	0.0934502	1	1	1	1	0.538222	0.325105	0.00169915	1	1	1	1	1	1	1	1	1	1	1	1	1	1	0.0628272	1	1	1	1	1
ABHD5::exon	0.668135	1	1	1	1	1	0.755017	0.917683	1	1	1	1	1	1	1	0.809868	1	1	1	1	1	1	1	0.184271	1	1	1	1	1
ABHD5::intron	0	0.00169816	1	1	1	1	0.0142316	0.000117849	0.00383523	1	1	1	8.4646e-06	1	1	0.000468676	1	1	1	1	0.694371	1	1	1.63892e-11	1	1	1	1	0.0143378
ABHD6::exon	1	1	1	1	1	1	0.982822	0.905869	1	1	1	1	1	1	1	1	1	1	1	1	1	1	1	0.58884	1	1	1	1	1
ABHD6::intron	0.772696	0.0126604	1	1	1	1	1	0.0267108	0.000899262	1	1	1	1	1	1	0.758283	1	1	1	1	1	1	1	0.316303	0.669808	1	1	1	1
ABHD8::exon	1	1	1	1	1	1	1	0.801894	1	1	1	1	1	1	1	1	1	1	1	1	1	1	1	1	1	1	1	1	1
ABHD8::intron	1	1	1	1	1	1	1	0.607719	1	1	1	1	0.987904	1	1	1	1	1	1	1	1	1	1	1	1	1	1	1	1
ABI1::exon	0.833965	1	1	1	1	1	1	0.640528	0.809034	1	0.159982	1	0.246047	1	1	0.798336	1	1	1	1	1	0.719232	1	0.640528	1	1	0.18116	1	0.222913
ABI1::intron	4.43026e-06	0.00322123	0.96652	1	9.83656e-06	1	0.989401	7.97224e-07	0.00212527	1	1	1	0.0422038	1	1	6.38211e-08	1	1	1	1	0.990015	2.21994e-06	1	0.00517062	1	1	0.000426493	1	6.32984e-12
ABI2::exon	0.264866	0.859611	1	1	1	1	1	0.586504	0.00465354	1	1	1	1.23164e-05	1	1	1	1	1	1	1	0.880046	0.804265	1	0.00103676	0.928005	1	1	1	0.140759
ABI2::intron	0.0233278	0.0139567	1	1	1	1	0.887109	0.212007	0.031363	1	1	1	0.0744968	1	1	0.0141583	1	1	1	1	0.990015	0.0448073	1	0.0788056	1	1	0.123801	1	0.00133453
ABI3::exon	1	1	1	1	1	1	1	1	1	1	1	1	1	1	1	1	1	1	1	1	1	1	1	1	1	1	1	1	1
ABI3::intron	1	1	1	1	1	1	1	0.720711	1	1	1	1	1	1	1	1	1	1	1	1	1	1	1	1	1	1	1	1	1
ABI3BP::exon	1	1	1	1	1	1	1	0.725893	1	1	1	1	1	1	1	1	1	1	1	1	1	1	1	1	1	1	1	1	1
ABI3BP::intron	0.772696	0.457763	1	1	1	1	1	0.586504	0.596893	1	1	1	0.39908	1	1	0.891488	1	1	1	1	1	1	1	0.58884	0.657827	1	1	1	0.213237
ABL1::exon	1	0.668202	1	1	1	1	0.258437	1	0.289893	2.30136e-11	1	1	1	1	1	1	1	1	1	1	1	1	1	0.646884	1	1	1	1	1
ABL1::intron	0.00918068	4.93795e-06	0.96652	1	1	1	0.916566	0.0124914	3.30964e-05	1	1	1	0.023269	1	1	0.845078	1	1	1	7.51932e-05	0.88151	0.966401	1	0.000110026	1	1	0.238571	1	0.00198917
ABL2::exon	0.022845	0.268759	1	1	1	1	0.916566	0.429294	0.0104119	1	1.66709e-14	1	0.000396714	1	1	1	1	1	1	1	0.729766	1	1	0	0.871151	1	1	1	1
ABL2::intron	0.000926305	0.000886862	1	1	0.0231894	1	0.964424	0.0860267	0.0316939	1	0.400702	1	0.00790868	1	1	2.1133e-06	1	1	1	1	0.776524	0.000430366	1	0.00503373	0.79187	1	0.00237019	1	0.000797707
ABLIM2::exon	1	1	1	1	1	1	1	0.640312	1	1	1	0.787628	1	1	1	1	1	1	1	1	1	1	1	1	1	1	1	1	1
ABLIM2::intron	0.96083	0.280911	1	1	1	1	0.964424	3.66707e-10	0.0186035	1	1	0.058359	1	1	1	1	1	1	1	1	1	1	1	0.142891	0.737481	1	1	1	1
ABLIM3::exon	1	1	1	1	1	1	1	1	1	1	1	0.0020183	1	1	1	1	1	1	1	1	1	1	1	1	1	1	1	1	1
ABLIM3::intron	0.772696	1	1	1	1	1	1	0.0208974	0.0827844	1	1	5.5995e-06	0.949361	1	1	0.409789	1	1	1	1	1	1	1	0.0170323	1	1	1	1	0.931937
ABO::exon	1	1	1	1	1	1	1	0.586504	1	1	1	0.12433	1	1	1	1	1	1	1	1	1	1	1	1	1	1	1	1	1
ABO::intron	0.823276	1	1	1	1	1	1	0.630805	0.34148	1	1	0.00639443	1	1	1	1	1	1	1	1	1	1	1	1	1	1	1	1	1
ABR::exon	1	1	1	1	1	1	0.953526	0.0467413	0.471224	1	1	1	1	1	1	1	1	1	1	1	1	1	1	0.58884	1	1	1	1	1
ABR::intron	1	0.286177	1	1	1	1	0.916566	0.0023724	0.000650589	0.0160564	1	0.188474	1	1	1	1	1	1	1	1	0.794584	1	1	0.0396848	0.919485	1	1	1	1
ABRA::exon	1	1	1	1	1	1	1	1	1	1	1	1	1	1	1	1	1	1	1	1	1	1	1	1	1	1	1	1	1
ABRA::intron	1	1	1	1	1	1	1	1	1	1	1	1	1	1	1	1	1	1	1	1	1	1	1	1	1	1	1	1	1
ABRACL::exon	1	1	1	1	1	1	1	0.991484	1	1	1	1	1	1	1	1	1	1	1	1	1	1	1	0.880741	1	1	1	1	1
ABRACL::intron	0.00489883	0.577208	1	1	1	1	0.950697	0.479331	0.00418125	1	1	1	0.0237961	1	1	1	1	1	1	1	1	1	1	0.00377929	1	1	1	1	0.270614
ABRAXAS1::exon	1	1	1	1	1	1	0.938054	0.821747	1	1	1	1	0.742405	1	1	1	1	1	1	1	0.694371	1	1	1	1	1	1	1	1
ABRAXAS1::intron	0.350131	0.33583	1	1	1	1	0.775012	0.830895	1	1	1	1	0.0190805	1	1	1	1	1	1	1	1	1	1	0.642707	1	1	1	1	0.749804
ABRAXAS2::exon	0.850924	1	1	1	1	1	0.965391	0.980743	1	1	1	1	0.000721837	1	1	1	1	1	1	1	0.694371	1	1	0.00523425	1	1	1	1	0.13981
ABRAXAS2::intron	5.33043e-12	0.000334554	1	1	1	1	0.0352652	0.0897848	0.21056	1	1	1	0.0146017	1	1	0.128882	1	1	1	1	0.711689	1	1	4.61406e-07	1	1	1	1	0.000290614
ABT1::exon	1	1	1	1	1	1	1	0.771005	0.76927	1	1	1	1	1	1	1	1	1	1	1	0.729766	1	1	9.18788e-05	1	1	1	1	1
ABT1::intron	0.80753	1	1	1	1	1	1	1.16006e-06	0.0685576	1	1	1	1	1	1	1	1	1	1	1	1	1	1	1	1	1	1	1	1
ABTB1::exon	1	1	1	1	1	1	1	0.381591	0.392057	1	1	0.276669	1	1	1	1	1	1	1	1	1	1	1	1	1	1	1	1	1
ABTB1::intron	1	1	1	1	1	1	0.916566	4.26723e-11	0.00660546	1	1	0.0922219	1	1	1	1	1	1	1	1	1	1	1	1	1	1	1	1	1
ABTB2::exon	1	1	1	1	1	1	1	0.700544	1	1	1	1	1	1	1	1	1	1	1	1	0.711689	1	1	1	1	1	1	1	1
ABTB2::intron	0.122062	0.0140843	1	1	1	1	1	3.74343e-05	0.000317467	1	1	1	0.949361	1	1	1	1	1	1	1	0.7341	1	1	0.0569117	0.776847	1	1	1	0.991739
AC000099.1::exon	1	1	1	1	1	1	1	1	1	1	1	1	1	1	1	1	1	1	1	1	1	1	1	1	1	1	1	1	1
AC000099.1::intron	1	1	1	1	1	1	1	0.586504	1	1	1	1	1	1	1	1	1	1	1	1	1	1	1	1	1	1	1	1	1
AC000120.1::exon	0.020999	0.000443523	1	1	1	1	1	0.368708	1	1	1	1	1	1	1	0.13906	1	1	1	1	1	1	1	0.294355	1	1	1	1	1
AC002064.1::exon	1	1	1	1	1	1	1	1	1	1	1	1	1	1	1	1	1	1	1	1	1	1	1	1	1	1	1	1	1
AC002064.1::intron	0.112824	1	1	1	1	1	1	0.648285	1	1	1	1	3.76123e-05	1	1	0.55497	1	1	1	1	1	1	1	0.681223	1	1	1	1	0.0220198
AC002070.1::exon	1	1	1	1	1	1	1	1	1	1	1	1	1	1	1	1	1	1	1	1	1	1	1	1	1	1	1	1	1
AC002070.1::intron	0.000472496	0.000586784	1	1	1	1	1	5.11736e-05	0.00322339	1	1	0.87044	0.146132	1	1	0.158598	1	1	1	1	1	1	1	3.71072e-07	1	1	1	1	0.539538
AC002116.2::exon	1	1	1	1	1	1	1	0.586504	1	1	1	1	1	1	1	1	1	1	1	1	1	1	1	1	1	1	1	1	1
AC002116.2::intron	0.884013	0.0037159	1	1	1	1	0.980448	0.000133632	0.518875	1	1	1	0.239889	1	1	1	1	1	1	1	0.694371	1	1	0.243981	1	1	1	1	1
AC002310.2::exon	1	1	1	1	1	1	1	0.706591	1	1	1	1	1	1	1	1	1	1	1	1	1	1	1	1	1	1	1	1	1
AC002310.2::intron	0.000293036	4.778e-09	1	1	1	1	0.985374	0.699805	1	1	1	1	1	1	1	1	1	1	1	1	0.694371	1	1	0.000942454	1	1	1	1	0.290259
AC002463.1::exon	1	1	1	1	1	1	1	1	1	1	1	1	1	1	1	1	1	1	1	1	1	1	1	1	1	1	1	1	1
AC002463.1::intron	1.26066e-08	0.0235875	1	1	1	1	1	0.264977	0.268296	1	1	1	1.31908e-09	1	1	0.114594	1	1	1	1	1	1	1	0.00325897	1	1	1	1	0.00463654
AC003006.1::intron	0.050135	0.844304	1	1	1	1	1	0.586504	0.47014	1	1	1	0.596621	1	1	1	1	0.99785	1	1	1	1	1	0.421915	1	1	1	1	0.77149
AC003958.2::exon	1	1	1	1	1	1	1	1	1	1	1	1	1	1	1	1	1	1	1	1	1	1	1	1	1	1	1	1	1
AC003958.2::intron	1	1	1	1	1	1	1	1	1	1	1	1	1	1	1	1	1	1	1	1	1	1	1	1	1	1	1	1	1
AC003973.2::exon	1	1	1	1	1	1	1	1	1	1	1	1	1	1	1	1	1	1	1	1	1	1	1	1	1	1	1	1	1
AC003973.2::intron	1	1	1	1	1	1	1	0.586504	1	1	1	1	1	1	1	1	1	1	1	1	1	1	1	1	1	1	1	1	1
AC003984.1::exon	1	1	1	1	1	1	1	1	1	1	1	1	1	1	1	1	1	1	1	1	1	1	1	1	1	1	1	1	1
AC003984.1::intron	0.288795	1	1	1	1	1	1	0.586504	0.700881	1	1	1	0.318498	1	1	0.347053	1	1	1	1	1	1	1	1	1	1	1	1	1
AC003986.1::exon	1	1	1	1	1	1	1	1	1	1	1	1	1	1	1	1	1	1	1	1	1	1	1	1	1	1	1	1	1
AC004080.5::exon	1	1	1	1	1	1	0.930722	0.60061	1	1	1	1	1	1	1	1	1	1	1	1	1	1	1	1	1	1	1	1	1
AC004080.5::intron	0.772696	0.00105483	1	1	1	1	0.624421	0.00536137	0.834672	0.0314697	1	1	0.0739167	1	1	1	1	1	1	1	0.737978	1	1	0.247312	1	1	1	1	0.00637171
AC004160.1::exon	1	1	1	1	1	1	1	1	1	1	1	1	0.318498	1	1	1	1	1	1	1	1	1	1	1	1	1	1	1	1
AC004160.1::intron	0.00927603	0.00302978	1	1	1	1	1	0.0713057	0.0694837	1	1	1	0	1	1	0.101261	1	1	1	1	1	0	1	0.000135191	1	1	1	1	1.31116e-10
AC004690.2::exon	1	1	1	1	1	1	1	1	1	1	1	1	1	1	1	1	1	1	1	1	1	1	1	1	1	1	1	1	1
AC004690.2::intron	0.797105	1	1	1	1	1	1	0.607719	1	1	1	1	1	1	1	1	1	1	1	1	1	1	1	1	1	1	1	1	1
AC004801.3::exon	1	1	1	1	1	1	1	1	1	1	1	1	1	1	1	1	1	1	1	1	1	1	1	1	1	1	1	1	1
AC004801.3::intron	1	1	1	1	1	1	1	1	1	1	1	1	1	1	1	1	1	1	1	1	1	1	1	1	1	1	1	1	1
AC004803.1::exon	0.946384	1	1	1	1	1	1	0.747971	0.907011	1	1	1	1	1	1	1	1	1	1	1	1	1	1	0.162931	1	1	1	1	1
AC004846.1::exon	1	1	1	1	1	1	1	1	1	1	1	1	1	1	1	1	1	1	1	1	1	1	1	1	1	1	1	1	1
AC004846.1::intron	1	1	1	1	1	1	1	1	1	1	1	1	1	1	1	1	1	1	1	1	1	1	1	1	1	1	1	1	1
AC004852.2::exon	1	1	1	1	1	1	1	1	1	1	1	1	1	1	1	1	1	1	1	1	1	1	1	1	1	1	1	1	1
AC004852.2::intron	0.0175612	0.102472	1	1	1	1	1	0.0855751	0.0840494	1	1	1	0.00265459	1	1	1	1	1	1	1	1	1	1	0.273786	1	1	1	1	0.0190982
AC004890.2::exon	1	1	1	1	1	1	0.497166	0.0652714	1	1	1	0.684026	1	1	1	1	1	1	1	1	1	1	1	1	1	1	1	1	1
AC004890.2::intron	0.805224	0.228366	1	1	1	1	0.35452	0.0169001	0.473765	1	1	1	1	1	1	1	1	1	1	1	1	1	1	0.637774	1	1	1	1	1
AC004906.1::exon	1	1	1	1	1	1	1	1	1	1	1	1	1	1	1	1	1	1	1	1	1	1	1	1	1	1	1	1	1
AC004906.1::intron	1	1	1	1	1	1	1	1	1	1	1	1	1	1	1	1	1	1	1	1	1	1	1	1	1	1	1	1	1
AC004941.1::exon	1	1	1	1	1	1	1	1	1	1	1	1	1	1	1	1	1	1	1	1	1	1	1	1	1	1	1	1	1
AC004947.1::exon	1	1	1	1	1	1	1	1	1	1	1	1	1	1	1	1	1	1	1	1	1	1	1	1	1	1	1	1	1
AC004947.1::intron	1	1	1	1	1	1	1	1	1	1	1	1	1	1	1	1	1	1	1	1	1	1	1	1	1	1	1	1	1
AC004949.1::exon	1	1	1	1	1	1	1	0.685634	1	1	1	1	0.984602	1	1	1	1	1	1	1	1	1	1	1	1	1	1	1	1
AC004949.1::intron	0.608415	0.942544	1	1	1	1	1	0.586504	0.0063395	1	1	1	4.15621e-07	1	1	1	1	1	1	1	1	0.0146681	1	0.0691405	1	1	1	1	0.211599
AC004951.4::exon	1	1	1	1	1	1	1	1	1	1	1	1	1	1	1	1	1	1	1	1	1	1	1	1	1	1	1	1	1
AC004980.1::exon	1	1	1	1	1	1	0.661066	0.431699	1	1	1	1	1	1	1	1	1	1	1	1	1	1	1	1	1	1	1	1	1
AC004980.1::intron	1.27301e-06	0.0582895	1	1	1	1	1	4.88471e-15	3.32887e-05	1	0.0034069	1	5.22069e-15	1	1	0.112491	1	1	1	1	0.791199	0.000500404	1	0.0105789	1	1	0.0274405	1	3.43533e-08
AC004988.1::exon	1	1	1	1	1	1	1	1	1	1	1	1	1	1	1	1	1	1	1	1	1	1	1	1	1	1	1	1	1
AC004988.1::intron	1	1	1	1	1	1	1	0.586504	1	1	1	1	1	1	1	1	1	1	1	1	1	1	1	1	1	1	1	1	1
AC005064.1::exon	1	1	1	1	1	1	1	1	1	1	1	1	0.949361	1	1	1	1	1	1	1	1	1	1	1	1	1	1	1	1
AC005064.1::intron	0.00655367	0.277551	1	1	1	1	1	0.233407	0.0422178	1	1	1	0	1	1	0.347053	1	1	1	1	1	1	1	0.0355417	1	1	1	1	0.0553159
AC005076.1::exon	0.842128	1	1	1	1	1	1	1	1	1	1	1	0.515958	1	1	1	1	1	1	1	1	1	1	1	1	1	1	1	1
AC005076.1::intron	1	1	1	1	1	1	1	1	1	1	1	1	1	1	1	1	1	1	1	1	1	1	1	1	1	1	1	1	1
AC005224.1::exon	0.897825	1	1	1	1	1	1	0.701309	0.852299	1	1	1	1	1	1	1	1	1	1	1	1	1	1	1	1	1	1	1	1
AC005224.1::intron	0.762645	1	1	1	1	1	0.821236	0.00252321	0.0128812	1	1	1	1	1	1	0.926521	1	1	1	1	1	1	1	1	1	1	1	1	1
AC005358.1::exon	1	1	1	1	1	1	1	1	1	1	1	1	1	1	1	1	1	1	1	1	1	1	1	1	1	1	1	1	1
AC005358.1::intron	0.772696	1	1	1	1	1	1	0.586504	0.234963	1	1	1	0.949361	1	1	1	1	1	1	1	1	1	1	1	1	1	1	1	1
AC005358.2::exon	1	1	1	1	1	1	1	1	1	1	1	1	1	1	1	1	1	1	1	1	1	1	1	1	1	1	1	1	1
AC005358.2::intron	0.842128	1	1	1	1	1	1	0.648285	1	1	1	1	1	1	1	1	1	1	1	1	1	1	1	1	1	1	1	1	1
AC005394.1::exon	1	1	1	1	1	1	1	1	1	1	1	1	1	1	1	1	1	1	1	1	1	1	1	1	1	1	1	1	1
AC005394.2::exon	1	1	1	1	1	1	1	0.586504	1	1	1	1	1	1	1	1	1	1	1	1	1	1	1	1	1	1	1	1	1
AC005394.2::intron	0.00196885	0.013144	1	1	1	1	1	0.0516944	0.050244	1	1	1	0.786544	1	1	0.860693	1	1	1	1	1	1	1	0.00888749	1	1	1	1	0.76512
AC005480.1::exon	1	1	1	1	1	1	1	1	1	1	1	1	1	1	1	1	1	1	1	1	1	1	1	1	1	1	1	1	1
AC005480.1::intron	0.310059	1	1	1	1	1	1	0.594877	0.714669	1	1	1	0.342518	1	1	1	1	1	1	1	1	1	1	1	1	1	1	1	1
AC005498.3::exon	1	1	1	1	1	1	1	1	1	1	1	1	1	1	1	1	1	1	1	1	1	1	1	1	1	1	1	1	1
AC005498.3::intron	0.46253	1	1	1	1	1	1	0.648285	0.376852	1	1	1	0.127659	1	1	1	1	1	1	1	1	1	1	0.0772057	1	1	1	1	0.0225632
AC005537.1::exon	1	1	1	1	1	1	1	1	1	1	1	1	1	1	1	1	1	1	1	1	1	1	1	1	1	1	1	1	1
AC005537.1::intron	1	1	1	1	1	1	1	0.586504	1	1	1	1	1	1	1	1	1	1	1	1	1	1	1	1	1	1	1	1	1
AC005550.2::exon	1	1	1	1	1	1	1	1	1	1	1	1	1	1	1	1	1	1	1	1	1	1	1	1	1	1	1	1	1
AC005550.2::intron	1	1	1	1	1	1	1	0.586504	1	1	1	1	1	1	1	1	1	1	1	1	1	1	1	1	1	1	1	1	1
AC005609.5::exon	1	1	1	1	1	1	1	1	1	1	1	1	1	1	1	1	1	1	1	1	1	1	1	1	1	1	1	1	1
AC005609.5::intron	0.784483	1	1	1	1	1	1	0.594877	1	1	1	1	0.965246	1	1	1	1	1	1	1	1	1	1	1	1	1	1	1	1
AC005674.2::exon	0.593794	1	1	1	1	1	1	0.699816	0.483045	1	1	1	0.657527	1	1	1	1	1	1	1	1	1	1	0.0274631	1	1	1	1	1
AC005674.2::intron	1	1	1	1	1	1	1	1	1	1	1	1	1	1	1	1	1	1	1	1	1	1	1	1	1	1	1	1	1
AC005695.1::exon	1	1	1	1	1	1	1	1	1	1	1	1	1	1	1	1	1	1	1	1	1	1	1	1	1	1	1	1	1
AC005695.1::intron	1	1	1	1	1	1	1	1	1	1	1	1	1	1	1	1	1	1	1	1	1	1	1	1	1	1	1	1	1
AC005726.1::exon	1	1	1	1	1	1	1	0.607325	1	1	1	1	1	1	1	1	1	1	1	1	1	1	1	1	1	1	1	1	1
AC005726.1::intron	0.0369485	0.0028829	1	1	1	1	0.808532	0.0666646	0.235392	1	1	0.0183637	2.84899e-06	1	1	0.00757144	1	1	1	1	0.694371	1	1	5.42568e-10	1	1	1	1	0.0173802
AC005736.1::exon	1	1	1	1	1	1	1	1	1	1	1	1	1	1	1	1	1	1	1	1	1	1	1	1	1	1	1	1	1
AC005736.1::intron	1	1	1	1	1	1	1	1	1	1	1	1	1	1	1	1	1	1	1	1	1	1	1	1	1	1	1	1	1
AC005772.1::exon	1	1	1	1	1	1	1	1	1	1	1	1	1	1	1	1	1	1	1	1	1	1	1	1	1	1	1	1	1
AC005772.1::intron	0.464728	0.442537	1	1	1	1	1	0.648285	0.378878	1	1	1	1	1	1	1	1	1	1	1	1	1	1	1	1	1	1	1	1
AC005821.1::exon	1	1	1	1	1	1	1	1	1	1	1	1	1	1	1	1	1	1	1	1	1	1	1	1	1	1	1	1	1
AC005821.1::intron	0.809306	1	1	1	1	1	1	0.618335	0.315687	1	1	1	0.427308	1	1	1	1	1	1	1	1	1	1	0.0574839	1	1	1	1	1
AC005972.3::exon	1	1	1	1	1	1	1	1	1	1	1	1	1	1	1	1	1	1	1	1	1	1	1	1	1	1	1	1	1
AC005972.3::intron	1	1	1	1	1	1	1	1	1	1	1	1	1	1	1	1	1	1	1	1	1	1	1	1	1	1	1	1	1
AC006004.1::exon	1	1	1	1	1	1	1	1	1	1	1	1	1	1	1	1	1	1	1	1	1	1	1	1	1	1	1	1	1
AC006004.1::intron	1	1	1	1	1	1	1	1	1	1	1	1	1	1	1	1	1	1	1	1	1	1	1	1	1	1	1	1	1
AC006148.1::exon	1	1	1	1	1	1	1	1	1	1	1	1	1	1	1	1	1	1	1	1	1	1	1	1	1	1	1	1	1
AC006148.1::intron	1.44865e-06	8.59411e-05	1	1	1	1	1	0.00174727	5.46472e-05	1	1	0.604297	0.00205469	1	1	0.0393892	1	1	1	1	1	1	1	9.36058e-06	1	1	1	1	0.000400841
AC006213.2::exon	0.0712565	1	1	1	1	1	1	1	1	1	1	1	0.984602	1	1	1	1	1	1	1	1	1	1	0.222977	1	1	1	1	0.37827
AC006213.2::intron	0.0064119	1	1	1	1	1	1	0.697027	0.477833	1	1	1	0.0418031	1	1	0.711282	1	1	1	1	1	1	1	0.0267439	1	1	1	1	0.0408129
AC006252.1::exon	1	1	1	1	1	1	1	0.762275	0.617944	1	1	1	1	1	1	1	1	1	1	1	1	1	1	1	1	1	1	1	1
AC006252.1::intron	1	1	1	1	1	1	1	0.661183	0.403017	1	1	1	1	1	1	1	1	1	1	1	1	1	1	1	1	1	1	1	1
AC006254.1::exon	1	1	1	1	1	1	1	0.000145249	0.301088	1	1	1	1	1	1	1	1	1	1	1	1	1	1	1	1	1	1	1	1
AC006254.1::intron	1	1	1	1	1	1	1	0.0775729	0.332101	1	1	1	1	1	1	1	1	1	1	1	1	1	1	1	1	1	1	1	1
AC006262.1::exon	1	1	1	1	1	1	1	1	1	1	1	1	1	1	1	1	1	1	1	1	1	1	1	1	1	1	1	1	1
AC006262.1::intron	1	1	1	1	1	1	1	1	1	1	1	1	1	1	1	1	1	1	1	1	1	1	1	1	1	1	1	1	1
AC006372.3::exon	1	1	1	1	1	1	0.108744	0.586504	1	1	1	1	1	1	1	1	1	1	1	1	1	1	1	1	1	1	1	1	1
AC006372.3::intron	0.966097	0.901871	1	1	1	1	1	0.607325	0.732218	0.92446	1	1	1	1	1	1	1	1	1	1	1	1	1	0.561853	1	1	1	1	1
AC006453.2::exon	1	1	1	1	1	1	1	1	1	1	1	1	1	1	1	1	1	1	1	1	1	1	1	1	1	1	1	1	1
AC006453.2::intron	0.875478	1	1	1	1	1	1	0.678706	0.441522	1	1	1	1	1	1	1	1	1	1	1	1	1	1	1	1	1	1	1	1
AC006504.5::exon	1	1	1	1	1	1	1	1	1	1	1	1	1	1	1	1	1	1	1	1	1	1	1	0.817807	1	1	1	1	1
AC006504.5::intron	0.00781866	0.50525	1	1	1	1	0.916566	0.0741879	0.0724713	1	1	0.911989	7.67139e-08	1	1	0.0334185	1	1	1	1	1	1	1	0.15628	1	1	1	1	0.0305023
AC007003.1::intron	1	1	1	1	1	1	1	1	1	1	1	1	1	1	1	1	1	1	1	1	1	1	1	1	1	1	1	1	1
AC007098.1::exon	1	1	1	1	1	1	1	1	1	1	1	1	1	1	1	1	1	1	1	1	1	1	1	1	1	1	1	1	1
AC007098.1::intron	1	1	1	1	1	1	1	1	1	1	1	1	1	1	1	1	1	1	1	1	1	1	1	1	1	1	1	1	1
AC007099.1::exon	1	1	1	1	1	1	1	1	1	1	1	1	1	1	1	1	1	1	1	1	1	1	1	1	1	1	1	1	1
AC007099.1::intron	0.784483	1	1	1	1	1	1	0.594877	1	1	1	1	1	1	1	1	1	1	1	1	1	1	1	1	1	1	1	1	1
AC007182.1::exon	1	1	1	1	1	1	1	1	1	1	1	1	1	1	1	1	1	1	1	1	1	1	1	1	1	1	1	1	1
AC007182.1::intron	1	1	1	1	1	1	1	1	1	1	1	1	1	1	1	1	1	1	1	1	1	1	1	1	1	1	1	1	1
AC007255.1::exon	1	1	1	1	1	1	1	1	1	1	1	1	1	1	1	1	1	1	1	1	1	1	1	1	1	1	1	1	1
AC007255.1::intron	0.34574	0.011185	1	1	1	1	1	0.0588368	0.28175	1	1	0.163786	0.382046	1	1	9.53686e-06	1	1	1	1	1	1	1	0.00753748	1	1	1	1	0.372965
AC007342.3::exon	1	1	1	1	1	1	1	1	1	1	1	1	1	1	1	1	1	1	1	1	1	1	1	1	1	1	1	1	1
AC007342.3::intron	1	1	1	1	1	1	1	1	1	1	1	1	1	1	1	1	1	1	1	1	1	1	1	1	1	1	1	1	1
AC007349.3::exon	1	1	1	1	1	1	1	1	1	1	1	1	1	1	1	1	1	1	1	1	1	1	1	1	1	1	1	1	1
AC007349.3::intron	1	1	1	1	1	1	1	1	1	1	1	1	1	1	1	1	1	1	1	1	1	1	1	1	1	1	1	1	1
AC007368.1::exon	1	1	1	1	1	1	1	1	1	1	1	1	1	1	1	1	1	1	1	1	1	1	1	1	1	1	1	1	1
AC007384.1::exon	1	1	1	1	1	1	1	1	1	1	1	1	1	1	1	1	1	1	1	1	1	1	1	1	1	1	1	1	1
AC007384.1::intron	0.772696	1	1	1	1	1	1	0.586504	1	1	1	1	1	1	1	1	1	1	1	1	1	1	1	1	1	1	1	1	1
AC007388.1::exon	1	1	1	1	1	1	1	1	1	1	1	1	1	1	1	1	1	1	1	1	1	1	1	1	1	1	1	1	1
AC007388.1::intron	0.797105	0.859611	1	1	1	1	1	0.594877	0.397145	1	0.228358	1	0.0660018	1	1	0.508748	1	1	1	1	1	1	1	0.544491	0.996323	1	1	1	0.0723366
AC007389.3::exon	1	1	1	1	1	1	1	1	1	1	1	1	1	1	1	1	1	1	1	1	1	1	1	1	1	1	1	1	1
AC007389.3::intron	0.823276	1	1	1	1	1	1	0.630805	0.766189	1	1	1	1	1	1	1	1	1	1	1	1	1	1	1	1	1	1	1	0.451368
AC007406.4::exon	1	1	1	1	1	1	1	1	1	1	1	1	1	1	1	1	1	1	1	1	1	1	1	1	1	1	1	1	1
AC007406.4::intron	1	1	1	1	1	1	1	1	1	1	1	1	1	1	1	1	1	1	1	1	1	1	1	1	1	1	1	1	1
AC007424.1::exon	1	1	1	1	1	1	1	1	1	1	1	1	1	1	1	1	1	1	1	1	1	1	1	1	1	1	1	1	1
AC007424.1::intron	0.772696	0.277551	1	1	1	1	1	0.586504	1	1	1	1	1	1	1	1	1	1	1	1	1	1	1	1	1	1	1	1	1
AC007431.1::exon	1	1	1	1	1	1	1	1	1	1	1	1	1	1	1	1	1	1	1	1	1	1	1	1	1	1	1	1	1
AC007431.1::intron	1	1	1	1	1	1	1	0.607325	1	1	1	1	1	1	1	1	1	1	1	1	1	1	1	1	1	1	1	1	1
AC007495.1::exon	1	1	1	1	1	1	1	1	1	1	1	1	1	1	1	1	1	1	1	1	1	1	1	1	1	1	1	1	1
AC007495.1::intron	0.0868274	0.376407	1	1	1	1	1	0.0733878	0.321276	1	1	1	0.0155578	1	1	0.0164137	1	1	1	1	1	1	1	0.249583	1	1	1	1	0.0942251
AC007557.4::exon	1	1	1	1	1	1	1	1	1	1	1	1	1	1	1	1	1	1	1	1	1	1	1	1	1	1	1	1	1
AC007557.4::intron	1	1	1	1	1	1	0.0197205	1	1	1	1	1	1	1	1	1	1	1	1	1	1	1	1	1	1	1	1	1	1
AC007608.3::exon	1	1	1	1	1	1	1	1	1	1	1	1	1	1	1	1	1	1	1	1	1	1	1	1	1	1	1	1	1
AC007608.3::intron	1	1	1	1	1	1	1	0.586504	1	1	1	1	1	1	1	1	1	1	1	1	1	1	1	1	1	1	1	1	1
AC007743.1::exon	1	1	1	1	1	1	1	1	1	1	1	1	1	1	1	1	1	1	1	1	1	1	1	1	1	1	1	1	1
AC007743.1::intron	1	1	1	1	1	1	1	0.607325	1	1	1	1	1	1	1	1	1	1	1	1	1	1	1	1	1	1	1	1	1
AC007846.1::exon	1	1	1	1	1	1	1	1	1	1	1	1	1	1	1	1	1	1	1	1	1	1	1	1	1	1	1	1	1
AC007846.1::intron	0.0333805	0.0352092	1	1	1	1	1	0.00508085	0.00464749	1	1	0.946661	0.621012	1	1	0.193232	1	1	1	1	1	1	1	0.000611366	1	1	1	1	0.173543
AC007878.1::exon	7.93535e-06	1.18227e-05	1	1	1	1	0.960588	0.00672257	0	1	1	1	0.00176817	1	1	0.123432	1	1	1	1	1	1	1	0.0692839	1	1	1	1	2.2157e-12
AC007879.3::exon	1	1	1	1	1	1	1	1	1	1	1	1	1	1	1	1	1	1	1	1	1	1	1	1	1	1	1	1	1
AC007879.3::intron	1	1	1	1	1	1	1	0.639294	1	1	1	1	1	1	1	1	1	1	1	1	1	1	1	0.276735	1	1	1	1	1
AC007920.2::exon	1	1	1	1	1	1	1	1	1	1	1	1	1	1	1	1	1	1	1	1	1	1	1	1	1	1	1	1	1
AC007920.2::intron	1	1	1	1	1	1	1	1	1	1	1	1	1	1	1	1	1	1	1	1	1	1	1	1	1	1	1	1	1
AC007952.1::exon	1	1	1	1	1	1	1	1	1	1	1	1	1	1	1	1	1	1	1	1	1	1	1	1	1	1	1	1	1
AC007952.2::exon	1	1	1	1	1	1	1	1	1	1	1	1	1	1	1	1	1	1	1	1	1	1	1	1	1	1	1	1	1
AC007952.2::intron	1	1	1	1	1	1	1	1	1	1	1	1	1	1	1	1	1	1	1	1	1	1	1	1	1	1	1	1	1
AC007966.1::exon	1	1	1	1	1	1	1	1	1	1	1	1	0.949361	1	1	1	1	1	1	1	1	1	1	1	1	1	1	1	1
AC007966.1::intron	0.790561	0.310358	1	1	1	1	1	0.260389	0.0512931	1	1	1	3.0307e-08	1	1	0.0742847	1	1	1	1	1	1	1	1	1	1	1	1	7.37053e-06
AC008014.1::exon	1	1	1	1	1	1	1	1	1	1	1	1	1	1	1	1	1	1	1	1	1	1	1	1	1	1	1	1	1
AC008014.1::intron	0.00110725	1.32871e-05	0.96652	1	1	1	1	9.44347e-06	0	1	0	0	1.02118e-14	1	1	0	1	1	1	1	1	0.000471774	1	8.42107e-06	0.982097	1	0	1	0
AC008040.1::exon	0.772696	1	1	1	1	1	1	0.586504	0.234963	1	1	1	1	1	1	1	1	1	1	1	1	1	1	1	1	1	1	1	1
AC008040.1::intron	0.0933138	1	1	1	1	1	1	0.630064	0.334585	1	1	1	0.103595	1	1	1	1	1	1	1	1	1	1	0.0632489	1	1	1	1	1
AC008060.1::exon	1	1	1	1	1	1	1	1	1	1	1	1	1	1	1	1	1	1	1	1	1	1	1	1	1	1	1	1	1
AC008060.1::intron	1	1	1	1	1	1	1	0.265711	1	1	1	1	1	1	1	1	1	1	1	1	1	1	1	1	1	1	1	1	1
AC008080.1::exon	1	1	1	1	1	1	1	1	1	1	1	1	1	1	1	1	1	1	1	1	1	1	1	1	1	1	1	1	1
AC008080.1::intron	1	1	1	1	1	1	1	0.586504	1	1	1	1	1	1	1	1	1	1	1	1	1	1	1	1	1	1	1	1	1
AC008105.3::exon	1	1	1	1	1	1	1	1	1	1	1	1	1	1	1	1	1	1	1	1	1	1	1	1	1	1	1	1	1
AC008105.3::intron	1	1	1	1	1	1	1	1	1	1	1	1	1	1	1	1	1	1	1	1	1	1	1	1	1	1	1	1	1
AC008115.1::exon	1	1	1	1	1	1	1	1	1	1	1	1	1	1	1	1	1	1	1	1	1	1	1	1	1	1	1	1	1
AC008115.1::intron	1	1	1	1	1	1	1	1	1	1	1	1	1	1	1	1	1	1	1	1	1	1	1	1	1	1	1	1	1
AC008147.2::exon	0.772696	1	1	1	1	1	1	0.586504	1	1	1	1	1	1	1	1	1	1	1	1	1	1	1	1	1	1	1	1	1
AC008163.1::exon	1	1	1	1	1	1	1	1	1	1	1	1	1	1	1	1	1	1	1	1	1	1	1	1	1	1	1	1	1
AC008163.1::intron	0.050135	0.0520294	1	1	1	1	1	0.0431367	0.041533	1	1	1	0.00161549	1	1	1	1	1	1	1	1	1	1	0.139624	1	1	1	1	0.709585
AC008268.1::exon	1	1	1	1	1	1	1	1	1	1	1	1	1	1	1	1	1	1	1	1	1	1	1	1	1	1	1	1	1
AC008268.1::intron	1	1	1	1	1	1	1	1	1	1	1	1	1	1	1	1	1	1	1	1	1	1	1	1	1	1	1	1	1
AC008393.1::exon	0.921506	1	1	1	1	1	1	1	1	1	1	1	1	1	1	1	1	1	1	1	1	1	1	1	1	1	1	1	1
AC008393.1::intron	1	1	1	1	1	1	1	1	1	1	1	1	1	1	1	1	1	1	1	1	1	1	1	1	1	1	1	1	1
AC008403.2::exon	1	1	1	1	1	1	1	1	1	1	1	1	1	1	1	1	1	1	1	1	1	1	1	1	1	1	1	1	1
AC008403.2::intron	1	1	1	1	1	1	1	0.630805	1	1	1	1	1	1	1	1	1	1	1	1	1	1	1	1	1	1	1	1	1
AC008467.1::exon	0.0909856	1	1	1	1	1	1	0.626959	0.760224	1	1	0.209835	0.101092	1	1	1	1	1	1	1	1	1	1	1.39437e-06	1	1	1	1	1.10478e-07
AC008467.1::intron	0.772696	1	1	1	1	1	1	0.678238	0.264561	1	1	1	0.87675	1	1	0.627131	1	0.99785	1	1	1	1	1	0.234435	1	1	1	1	0.191892
AC008663.2::exon	1	1	1	1	1	1	1	1	1	1	1	1	1	1	1	1	1	1	1	1	1	1	1	1	1	1	1	1	1
AC008663.2::intron	1	1	1	1	1	1	1	1	1	1	1	1	1	1	1	1	1	1	1	1	1	1	1	1	1	1	1	1	1
AC008687.1::exon	1	1	1	1	1	1	1	1	1	1	1	1	1	1	1	1	1	1	1	1	1	1	1	1	1	1	1	1	1
AC008687.1::intron	1	1	1	1	1	1	1	1	1	1	1	1	1	1	1	1	1	1	1	1	1	1	1	1	1	1	1	1	1
AC008687.7::exon	1	1	1	1	1	1	1	1	1	1	1	1	1	1	1	1	1	1	1	1	1	1	1	1	1	1	1	1	1
AC008687.7::intron	1	1	1	1	1	1	1	1	1	1	1	0.562078	1	1	1	1	1	1	1	1	1	1	1	1	1	1	1	1	1
AC008708.2::exon	1	1	1	1	1	1	1	1	1	1	1	1	1	1	1	1	1	1	1	1	1	1	1	1	1	1	1	1	1
AC008708.2::intron	1	1	1	1	1	1	1	1	1	1	1	1	1	1	1	1	1	1	1	1	1	1	1	1	1	1	1	1	1
AC008781.2::exon	1	1	1	1	1	1	1	1	1	1	1	1	1	1	1	1	1	1	1	1	1	1	1	1	1	1	1	1	1
AC008781.2::intron	1	1	1	1	1	1	1	1	1	1	1	1	1	1	1	1	1	1	1	1	1	1	1	1	1	1	1	1	1
AC008878.3::exon	1	1	1	1	1	1	1	1	1	1	1	1	1	1	1	1	1	1	1	1	1	1	1	1	1	1	1	1	1
AC008878.3::intron	1	1	1	1	1	1	1	0.292238	1	1	1	1	1	1	1	1	1	1	1	1	1	1	1	1	1	1	1	1	1
AC008938.1::exon	1	1	1	1	1	1	1	1	1	1	1	1	1	1	1	1	1	1	1	1	1	1	1	1	1	1	1	1	1
AC008938.1::intron	0.772696	1	1	1	1	1	1	0.586504	1	1	1	1	1	1	1	1	1	1	1	1	1	1	1	1	1	1	1	1	1
AC008969.1::exon	0.362058	1	1	1	1	1	1	0.607719	1	1	1	1	0.399673	1	1	1	1	1	1	1	1	1	1	1	1	1	1	1	1
AC008969.1::intron	1	1	1	1	1	1	1	0.663383	1	1	1	1	1	1	1	1	1	1	1	1	1	1	1	1	1	1	1	1	1
AC009041.2::exon	1	1	1	1	1	1	1	0.0157572	1	1	1	0.0468606	1	1	1	1	1	1	1	1	1	1	1	1	1	1	1	1	1
AC009041.2::intron	1	1	1	1	1	1	1	0.350798	1	1	1	0.790157	1	1	1	0.533526	1	1	1	1	1	1	1	1	1	1	1	1	1
AC009053.1::exon	1	1	1	1	1	1	1	0.748154	0.585602	1	1	1	1	1	1	1	1	1	1	1	1	1	1	1	1	1	1	1	1
AC009053.1::intron	0.436161	0.0890729	1	1	1	1	0.321892	0.0742216	0.0194746	1	1	1	1	1	1	1	1	1	1	1	0.694371	1	1	0.0894678	1	1	1	1	1
AC009093.1::exon	1	1	1	1	1	1	1	1	1	1	1	1	1	1	1	1	1	1	1	1	1	1	1	1	1	1	1	1	1
AC009121.1::exon	1	1	1	1	1	1	1	1	1	1	1	1	1	1	1	1	1	1	1	1	1	1	1	1	1	1	1	1	1
AC009133.1::exon	1	1	1	1	1	1	1	1	1	1	1	1	1	1	1	1	1	1	1	1	1	1	1	1	1	1	1	1	1
AC009133.1::intron	1	1	1	1	1	1	1	1	1	1	1	1	1	1	1	1	1	1	1	1	1	1	1	1	1	1	1	1	1
AC009163.2::intron	1	1	1	1	1	1	1	1	1	1	1	1	1	1	1	1	1	1	1	1	1	1	1	1	1	1	1	1	1
AC009237.3::exon	1	1	1	1	1	1	1	1	1	1	1	1	1	1	1	1	1	1	1	1	1	1	1	1	1	1	1	1	1
AC009237.3::intron	1	1	1	1	1	1	1	1	1	1	1	1	1	1	1	1	1	1	1	1	1	1	1	1	1	1	1	1	1
AC009264.1::exon	1	1	1	1	1	1	1	1	1	1	1	1	1	1	1	1	1	1	1	1	1	1	1	1	1	1	1	1	1
AC009264.1::intron	6.73682e-08	1.41553e-08	1	1	1	1	1	7.47264e-08	4.52859e-14	1	1	1	8.74306e-12	1	1	7.61277e-11	1	1	1	1	1	8.70383e-11	1	2.6211e-05	1	1	1	1	8.56864e-09
AC009292.1::exon	1	1	1	1	1	1	1	1	1	1	1	1	1	1	1	1	1	1	1	1	1	1	1	1	1	1	1	1	1
AC009292.1::intron	1	1	1	1	1	1	1	1	1	1	1	1	1	1	1	1	1	1	1	1	1	1	1	1	1	1	1	1	1
AC009690.2::exon	1	1	1	1	1	1	1	1	1	1	1	1	1	1	1	1	1	1	1	1	1	1	1	1	1	1	1	1	1
AC009690.2::intron	0.784483	0.874827	1	1	1	1	1	0.39037	0.400721	1	1	1	1	1	1	1	1	1	1	1	1	1	1	0.602842	1	1	1	1	1
AC009961.1::exon	1	1	1	1	1	1	1	0.607325	1	1	1	1	0.38866	1	1	1	1	1	1	1	1	1	1	1	1	1	1	1	1
AC009961.1::intron	0.00242116	1	1	1	1	1	1	0.015951	0.354951	1	1	1	0.000311531	1	1	0.0211121	1	1	1	1	1	1	1	0.069845	1	1	1	1	0.112415
AC010096.1::exon	1	1	1	1	1	1	1	1	1	1	1	1	1	1	1	1	1	1	1	1	1	1	1	1	1	1	1	1	1
AC010096.1::intron	1	1	1	1	1	1	1	0.586504	1	1	1	1	0.949361	1	1	1	1	1	1	1	1	1	1	1	1	1	1	1	1
AC010127.1::exon	1	1	1	1	1	1	1	1	1	1	1	1	1	1	1	1	1	1	1	1	1	1	1	1	1	1	1	1	1
AC010127.1::intron	0.134945	0.0736961	1	1	1	1	1	0.33785	0.202214	1	1	1	0.788151	1	1	0.514188	1	1	1	1	1	1	1	0.160787	1	1	1	1	0.145892
AC010148.1::exon	1	1	1	1	1	1	1	0.701309	0.147583	1	1	1	1	1	1	1	1	1	1	1	1	1	1	1	1	1	1	1	1
AC010148.1::intron	0.823276	1	1	1	1	1	1	0.630805	0.34148	1	1	0.759433	1	1	1	1	1	1	1	1	1	1	1	1	1	1	1	1	1
AC010186.2::exon	1	1	1	1	1	1	1	1	1	1	1	1	1	1	1	1	1	1	1	1	1	1	1	1	1	1	1	1	1
AC010186.3::exon	0.653393	0.273033	1	1	1	1	0.957932	0.227765	7.49638e-15	1	1	1	0.0289947	1	1	0.000269483	1	1	1	1	1	1	1	0.181206	1	1	1	1	0.0283804
AC010186.3::intron	1	1	1	1	1	1	1	0.664575	1	1	1	1	1	1	1	1	1	1	1	1	1	1	1	1	1	1	1	1	0.543506
AC010198.1::exon	1	1	1	1	1	1	1	1	1	1	1	1	1	1	1	1	1	1	1	1	1	1	1	1	1	1	1	1	1
AC010198.1::intron	0.130888	1	1	1	1	1	1	0.662888	0.405797	1	1	1	0.000527439	1	1	1	1	1	1	1	1	1	1	1	1	1	1	1	1
AC010210.1::exon	1	1	1	1	1	1	1	1	1	1	1	1	1	1	1	1	1	1	1	1	1	1	1	1	1	1	1	1	1
AC010210.1::intron	2.41107e-07	0.214355	1	1	1	1	0.971903	0.0270132	0.0718622	1	1	0.461545	0	1	1	0.000185724	1	1	1	1	1	1	1	0.0220475	1	1	0	1	0
AC010247.1::exon	1	1	1	1	1	1	1	1	1	1	1	1	1	1	1	1	1	1	1	1	1	1	1	1	1	1	1	1	1
AC010247.1::intron	1	1	1	1	1	1	1	1	1	1	1	1	1	1	1	1	1	1	1	1	1	1	1	1	1	1	1	1	1
AC010247.2::exon	1	1	1	1	1	1	1	1	1	1	1	1	1	1	1	1	1	1	1	1	1	1	1	1	1	1	1	1	1
AC010247.2::intron	1	1	1	1	1	1	1	1	1	1	1	1	1	1	1	1	1	1	1	1	1	1	1	1	1	1	1	1	1
AC010325.1::exon	1	1	1	1	1	1	1	1	1	1	1	1	1	1	1	1	1	1	1	1	1	1	1	1	1	1	1	1	1
AC010325.1::intron	1	1	1	1	1	1	1	1	1	1	1	1	1	1	1	1	1	1	1	1	1	1	1	1	1	1	1	1	1
AC010422.6::exon	1	1	1	1	1	1	1	1	1	1	1	1	1	1	1	1	1	1	1	1	1	1	1	1	1	1	1	1	1
AC010422.6::intron	0.640966	0.608099	1	1	1	1	1	0.504159	0.00110819	1	1	1	1	1	1	0.00998688	1	1	1	1	1	1	1	0.00014339	1	1	1	1	1
AC010485.1::exon	1	1	1	1	1	1	1	0.586504	1	1	1	1	1	1	1	1	1	1	1	1	1	1	1	1	1	1	1	1	1
AC010485.1::intron	1	1	1	1	1	1	1	1	1	1	1	1	1	1	1	1	1	1	1	1	1	1	1	1	1	1	1	1	1
AC010615.2::exon	1	1	1	1	1	1	1	1	1	1	1	1	1	1	1	1	1	1	1	1	1	1	1	1	1	1	1	1	1
AC010615.2::intron	0.792024	1	1	1	1	1	1	1	1	1	1	1	1	1	1	1	1	1	1	1	1	1	1	1	1	1	1	1	1
AC010894.3::exon	1	1	1	1	1	1	1	1	1	1	1	1	1	1	1	1	1	1	1	1	1	1	1	1	1	1	1	1	1
AC010894.3::intron	0.0783995	0.475039	1	1	1	1	1	0.0663316	0.407209	1	1	0.463404	0.000391921	1	1	1	1	1	1	1	1	1	1	0.0535987	1	1	1	1	0.0265318
AC010931.2::exon	1	1	1	1	1	1	1	1	1	1	1	1	1	1	1	1	1	1	1	1	1	1	1	1	1	1	1	1	1
AC010980.1::exon	1	1	1	1	1	1	1	1	1	1	1	1	1	1	1	1	1	1	1	1	1	1	1	1	1	1	1	1	1
AC010980.1::intron	1	1	1	1	1	1	1	1	1	1	1	1	1	1	1	1	1	1	1	1	1	1	1	1	1	1	1	1	1
AC010997.3::exon	0.820021	0.933127	1	1	1	1	0.378204	0	0	1	1	1	1	1	1	1	1	1	1	1	1	1	1	0.0159129	1	1	1	1	1
AC010997.3::intron	1	1	1	1	1	1	0.407838	5.62101e-09	5.19468e-08	1	1	1	1	1	1	1	1	1	1	1	1	1	1	1	1	1	1	1	1
AC011092.2::exon	1	1	1	1	1	1	1	1	1	1	1	1	1	1	1	1	1	1	1	1	1	1	1	1	1	1	1	1	1
AC011092.2::intron	0.0321386	0.0339965	1	1	1	1	1	0.436407	0.448908	1	1	1	9.36683e-13	1	1	1	1	1	1	1	1	1	1	0.022898	1	1	1	1	0.0348295
AC011095.1::exon	1	1	1	1	1	1	1	1	1	1	1	1	1	1	1	1	1	1	1	1	1	1	1	1	1	1	1	1	1
AC011095.1::intron	1	1	1	1	1	1	1	0.60061	1	1	1	1	1	1	1	1	1	1	1	1	1	1	1	1	1	1	1	1	1
AC011124.2::exon	1	1	1	1	1	1	1	1	1	1	1	1	1	1	1	1	1	1	1	1	1	1	1	1	1	1	1	1	1
AC011124.2::intron	1	1	1	1	1	1	1	1	1	1	1	1	1	1	1	1	1	1	1	1	1	1	1	1	1	1	1	1	1
AC011228.1::exon	1	1	1	1	1	1	1	1	1	1	1	1	1	1	1	1	1	1	1	1	1	1	1	1	1	1	1	1	1
AC011228.1::intron	1	1	1	1	1	1	1	1	1	1	1	1	1	1	1	1	1	1	1	1	1	1	1	1	1	1	1	1	1
AC011306.1::exon	1	1	1	1	1	1	1	1	1	1	1	1	1	1	1	1	1	1	1	1	1	1	1	1	1	1	1	1	1
AC011306.1::intron	0.000607344	0.0218159	1	1	1	1	1	0.0180967	0.00323338	1	1	1	0.349386	1	1	0.00438227	1	1	1	1	1	1	1	0.00295715	1	1	1	1	0.0221697
AC011374.1::exon	1	1	1	1	1	1	1	1	1	1	1	1	1	1	1	1	1	1	1	1	1	1	1	1	1	1	1	1	1
AC011374.1::intron	1	1	1	1	1	1	1	1	1	1	1	1	1	1	1	1	1	1	1	1	1	1	1	1	1	1	1	1	1
AC011445.1::exon	1	1	1	1	1	1	1	1	1	1	1	1	1	1	1	1	1	1	1	1	1	1	1	1	1	1	1	1	1
AC011445.1::intron	1	1	1	1	1	1	1	0.000156345	0.0663333	1	1	0.698481	1	1	1	0.0146516	1	1	1	1	1	1	1	0.000132747	1	1	1	1	1
AC011468.1::exon	0.797105	1	1	1	1	1	1	1	1	1	1	1	0.984602	1	1	1	1	1	1	1	1	1	1	1	1	1	1	1	1
AC011468.1::intron	0.562374	1	1	1	1	1	1	0.840266	1	1	1	1	1	1	1	1	1	1	1	1	1	1	1	0.355778	1	1	1	1	0.911543
AC011472.2::exon	1	1	1	1	1	1	1	1	1	1	1	1	1	1	1	1	1	1	1	1	1	1	1	1	1	1	1	1	1
AC011472.2::intron	0.959349	1	1	1	1	1	1	0.760742	0.613876	1	1	1	1	1	1	1	1	1	1	1	1	1	1	1	1	1	1	1	1
AC011487.2::exon	1	1	1	1	1	1	1	1	1	1	1	1	1	1	1	1	1	1	1	1	1	1	1	1	1	1	1	1	1
AC011487.2::intron	1	1	1	1	1	1	1	1	1	1	1	1	1	1	1	1	1	1	1	1	1	1	1	1	1	1	1	1	1
AC011491.1::exon	1	1	1	1	1	1	1	1	1	1	1	1	1	1	1	1	1	1	1	1	1	1	1	1	1	1	1	1	1
AC011491.1::intron	0.808796	1	1	1	1	1	1	0.617928	1	1	1	1	1	1	1	1	1	1	1	1	1	1	1	1	1	1	1	1	1
AC011525.1::exon	1	1	1	1	1	1	1	1	1	1	1	1	1	1	1	1	1	1	1	1	1	1	1	1	1	1	1	1	1
AC011525.1::intron	1	1	1	1	1	1	1	1	1	1	1	1	1	1	1	1	1	1	1	1	1	1	1	1	1	1	1	1	1
AC011525.2::exon	1	1	1	1	1	1	1	1	1	1	1	1	1	1	1	1	1	1	1	1	1	1	1	1	1	1	1	1	1
AC011525.2::intron	1	1	1	1	1	1	1	1	1	1	1	1	1	1	1	1	1	1	1	1	1	1	1	1	1	1	1	1	1
AC011900.1::exon	1	1	1	1	1	1	1	1	1	1	1	1	1	1	1	1	1	1	1	1	1	1	1	1	1	1	1	1	1
AC011900.1::intron	0.912147	1	1	1	1	1	1	0.713955	1	1	1	1	1	1	1	1	1	1	1	1	1	1	1	1	1	1	1	1	1
AC011912.1::exon	0	1	1	1	1	1	1	0.813121	0.700881	1	1	1	0	1	1	0.135842	1	1	1	1	1	1	1	1.73715e-05	1	1	1	1	0.00613108
AC011933.3::exon	1	1	1	1	1	1	1	1	1	1	1	1	1	1	1	1	1	1	1	1	1	1	1	1	1	1	1	1	1
AC011933.3::intron	1	1	1	1	1	1	1	1	1	1	1	1	1	1	1	1	1	1	1	1	1	1	1	1	1	1	1	1	1
AC011995.1::exon	1	1	1	1	1	1	1	1	1	1	1	1	1	1	1	1	1	1	1	1	1	1	1	1	1	1	1	1	1
AC011997.1::exon	1	1	1	1	1	1	1	1	1	1	1	1	0.318498	1	1	0.347053	1	1	1	1	1	1	1	1	1	1	1	1	1
AC011997.1::intron	0.141468	0.859611	1	1	1	1	1	0.607325	0.700881	1	1	1	0.000244271	1	1	0.704502	1	0.99785	1	0.0175878	1	0.0933038	1	0.255506	1	1	0.695311	1	0.0686466
AC012158.1::exon	1	1	1	1	1	1	1	1	1	1	1	1	1	1	1	1	1	1	1	1	1	1	1	1	1	1	1	1	1
AC012158.1::intron	0.438975	0.418462	1	1	1	1	1	0.640312	0.357316	1	1	1	0.485961	1	1	1	1	1	1	1	1	1	1	0.27793	1	1	1	1	1
AC012184.3::exon	0.809306	1	1	1	1	1	1	0.618335	1	1	1	1	1	1	1	1	1	1	1	1	1	1	1	1	1	1	1	1	1
AC012184.3::intron	0.146391	0.0034935	1	1	1	1	1	0.586504	0.841462	1	1	1	0.00341567	1	1	1	1	1	1	1	1	1	1	0.736204	1	1	1	1	0.867192
AC012313.1::exon	1	1	1	1	1	1	1	1	1	1	1	1	1	1	1	1	1	1	1	1	1	1	1	1	1	1	1	1	1
AC012313.1::intron	1	1	1	1	1	1	1	1	1	1	1	1	1	1	1	1	1	1	1	1	1	1	1	1	1	1	1	1	1
AC012313.3::intron	1	1	1	1	1	1	1	0.670032	0.114616	1	1	1	1	1	1	1	1	1	1	1	1	1	1	1	1	1	1	1	1
AC012339.1::exon	1	1	1	1	1	1	1	1	1	1	1	1	1	1	1	1	1	1	1	1	1	1	1	1	1	1	1	1	1
AC012339.1::intron	1	1	1	1	1	1	1	1	1	1	1	1	1	1	1	1	1	1	1	1	1	1	1	1	1	1	1	1	1
AC012361.1::exon	1	1	1	1	1	1	1	1	1	1	1	1	1	1	1	1	1	1	1	1	1	1	1	1	1	1	1	1	1
AC012361.1::intron	1	1	1	1	1	1	1	1	1	1	1	1	1	1	1	1	1	1	1	1	1	1	1	1	1	1	1	1	1
AC012377.1::exon	0.772696	1	1	1	1	1	1	1	1	1	1	1	1	1	1	1	1	1	1	1	1	1	1	1	1	1	1	1	1
AC012377.1::intron	1	1	1	1	1	1	1	1	1	1	1	1	1	1	1	1	1	1	1	1	1	1	1	1	1	1	1	1	1
AC012414.7::exon	1	1	1	1	1	1	1	1	1	1	1	1	1	1	1	1	1	1	1	1	1	1	1	1	1	1	1	1	1
AC012414.7::intron	1	1	1	1	1	1	1	1	1	1	1	1	1	1	1	1	1	1	1	1	1	1	1	1	1	1	1	1	1
AC012456.1::exon	1	1	1	1	1	1	1	1	1	1	1	1	1	1	1	1	1	1	1	1	1	1	1	1	1	1	1	1	1
AC012485.1::exon	1	1	1	1	1	1	1	1	1	1	1	1	1	1	1	1	1	1	1	1	1	1	1	1	1	1	1	1	1
AC012485.1::intron	1	1	1	1	1	1	1	1	1	1	1	1	1	1	1	1	1	1	1	1	1	1	1	1	1	1	1	1	1
AC012494.1::exon	1	1	1	1	1	1	1	1	1	1	1	1	1	1	1	1	1	1	1	1	1	1	1	1	1	1	1	1	1
AC012494.1::intron	0.842128	1	1	1	1	1	1	0.648285	1	1	1	1	1	1	1	1	1	1	1	1	1	1	1	1	1	1	1	1	1
AC012555.1::exon	1	1	1	1	1	1	1	1	1	1	1	1	1	1	1	1	1	1	1	1	1	1	1	1	1	1	1	1	1
AC012555.1::intron	1	1	1	1	1	1	1	1	1	1	1	1	1	1	1	1	1	1	1	1	1	1	1	1	1	1	1	1	1
AC012560.1::exon	1	1	1	1	1	1	1	1	1	1	1	1	1	1	1	1	1	1	1	1	1	1	1	1	1	1	1	1	1
AC012560.1::intron	0.00343927	0.00140696	1	1	1	1	1	0.000377438	1.0916e-09	1	0	0.509906	0.136367	1	1	0	1	1	1	1	1	9.35001e-06	1	0	1	1	1	1	0.0103935
AC012613.2::exon	1	1	1	1	1	1	1	1	1	1	1	1	1	1	1	1	1	1	1	1	1	1	1	1	1	1	1	1	1
AC012613.2::intron	0.372307	1	1	1	1	1	1	0.296965	0.303541	1	1	0.691601	1	1	1	1	1	1	1	1	1	1	1	0.0539639	1	1	1	1	0.0856749
AC012645.1::exon	0.807231	1	1	1	1	1	1	0.305254	1	1	1	1	1	1	1	1	1	1	1	1	1	1	1	0.243128	1	1	1	1	1
AC012645.1::intron	0.220556	1	1	1	1	1	1	0.727952	1	1	1	1	1	1	1	1	1	1	1	1	1	1	1	0.0361945	1	1	1	1	1
AC013268.1::intron	1	1	1	1	1	1	1	1	1	1	1	1	1	1	1	1	1	1	1	1	1	1	1	1	1	1	1	1	1
AC013275.1::exon	1	1	1	1	1	1	1	1	1	1	1	1	1	1	1	1	1	1	1	1	1	1	1	1	1	1	1	1	1
AC013275.1::intron	1	1	1	1	1	1	1	0.586504	1	1	1	1	1	1	1	1	1	1	1	1	1	1	1	1	1	1	1	1	1
AC013460.1::exon	1	1	1	1	1	1	1	1	1	1	1	1	1	1	1	1	1	1	1	1	1	1	1	1	1	1	1	1	1
AC013460.1::intron	0.772696	1	1	1	1	1	1	0.586504	1	1	1	1	1	1	1	1	1	1	1	1	1	1	1	1	1	1	1	1	1
AC013652.1::exon	1	1	1	1	1	1	1	1	1	1	1	1	1	1	1	1	1	1	1	1	1	1	1	1	1	1	1	1	1
AC013652.1::intron	1	1	1	1	1	1	1	1	1	1	1	1	1	1	1	1	1	1	1	1	1	1	1	1	1	1	1	1	1
AC015712.2::exon	1	1	1	1	1	1	1	1	1	1	1	1	1	1	1	1	1	1	1	1	1	1	1	1	1	1	1	1	1
AC015712.2::intron	1	1	1	1	1	1	1	1	1	1	1	1	1	1	1	1	1	1	1	1	1	1	1	1	1	1	1	1	1
AC015813.3::exon	1	1	1	1	1	1	1	0.663469	1	1	1	1	1	1	1	1	1	1	1	1	1	1	1	1	1	1	1	1	1
AC015813.3::intron	1	1	1	1	1	1	1	1	1	1	1	1	1	1	1	1	1	1	1	1	1	1	1	1	1	1	1	1	1
AC015914.1::exon	1	1	1	1	1	1	1	1	1	1	1	1	1	1	1	1	1	1	1	1	1	1	1	1	1	1	1	1	1
AC015914.1::intron	1	1	1	1	1	1	1	0.586504	1	1	1	1	1	1	1	1	1	1	1	1	1	1	1	1	1	1	1	1	1
AC015921.1::exon	1	1	1	1	1	1	1	1	1	1	1	1	1	1	1	1	1	1	1	1	1	1	1	1	1	1	1	1	1
AC015921.1::intron	1	1	1	1	1	1	1	1	1	1	1	1	1	1	1	1	1	1	1	1	1	1	1	1	1	1	1	1	1
AC015969.1::exon	1	1	1	1	1	1	1	1	1	1	1	1	1	1	1	1	1	1	1	1	1	1	1	1	1	1	1	1	1
AC015969.1::intron	1	1	1	1	1	1	1	1	1	1	1	1	1	1	1	1	1	1	1	1	1	1	1	1	1	1	1	1	1
AC015971.1::exon	1	1	1	1	1	1	1	1	1	1	1	1	1	1	1	1	1	1	1	1	1	1	1	1	1	1	1	1	1
AC015971.1::intron	1	1	1	1	1	1	1	1	1	1	1	1	1	1	1	1	1	1	1	1	1	1	1	1	1	1	1	1	1
AC016205.1::exon	1	0.704325	1	1	1	1	1	0.757228	1	1	1	1	0.292967	1	1	1	1	1	1	1	1	1	1	1	1	1	1	1	1
AC016205.1::intron	0.49138	0.131089	1	1	1	1	0.998199	0.0425785	0.700881	1	0.00113642	1	0.204406	1	1	0.0572963	1	1	1	1	0.810153	0.104071	1	0.221654	0.882154	1	0.0619806	1	0.00502462
AC016493.1::exon	1	1	1	1	1	1	1	1	1	1	1	1	1	1	1	1	1	1	1	1	1	1	1	1	1	1	1	1	1
AC016493.1::intron	1	1	1	1	1	1	1	0.607325	1	1	1	1	1	1	1	1	1	1	1	1	1	1	1	1	1	1	1	1	1
AC016582.1::exon	1	1	1	1	1	1	1	1	1	1	1	1	1	1	1	1	1	1	1	1	1	1	1	1	1	1	1	1	1
AC016582.1::intron	0.772696	1	1	1	1	1	1	0.586504	1	1	1	1	1	1	1	1	1	1	1	1	1	1	1	1	1	1	1	1	1
AC016582.3::exon	1	1	1	1	1	1	1	1	1	1	1	1	1	1	1	1	1	1	1	1	1	1	1	1	1	1	1	1	1
AC016582.3::intron	1	1	1	1	1	1	1	1	1	1	1	1	1	1	1	1	1	1	1	1	1	1	1	1	1	1	1	1	1
AC016597.1::exon	1	1	1	1	1	1	1	1	1	1	1	1	1	1	1	1	1	1	1	1	1	1	1	1	1	1	1	1	1
AC016597.1::intron	1	1	1	1	1	1	1	1	1	1	1	1	1	1	1	1	1	1	1	1	1	1	1	1	1	1	1	1	1
AC016687.3::exon	1	1	1	1	1	1	1	1	1	1	1	1	1	1	1	1	1	1	1	1	1	1	1	1	1	1	1	1	1
AC016687.3::intron	0.00228328	0.000418948	1	1	1	1	1	0.211859	0.212535	1	1	1	0.286548	1	1	0.313849	1	1	1	1	1	1	1	0.168633	1	1	1	1	0.0717748
AC016738.1::exon	0.772696	1	1	1	1	1	1	1	1	1	1	1	1	1	1	1	1	1	1	1	1	1	1	1	1	1	1	1	1
AC016738.1::intron	1	1	1	1	1	1	1	0.586504	1	1	1	1	1	1	1	1	1	1	1	1	1	1	1	1	1	1	1	1	1
AC016747.1::exon	1	1	1	1	1	1	1	0.913431	0.228531	1	1	1	0.723291	1	1	1	1	1	1	1	1	1	1	0.671467	1	1	1	1	1
AC016747.1::intron	1	1	1	1	1	1	1	1	1	1	1	1	1	1	1	1	1	1	1	1	1	1	1	1	1	1	1	1	1
AC016825.1::exon	1	1	1	1	1	1	1	1	1	1	1	1	1	1	1	1	1	1	1	1	1	1	1	1	1	1	1	1	1
AC016825.1::intron	1	1	1	1	1	1	1	1	1	1	1	1	1	1	1	1	1	1	1	1	1	1	1	1	1	1	1	1	1
AC016909.2::exon	1	1	1	1	1	1	1	1	1	1	1	1	1	1	1	1	1	1	1	1	1	1	1	1	1	1	1	1	1
AC016909.2::intron	1	1	1	1	1	1	1	0.586504	1	1	1	1	1	1	1	1	1	1	1	1	1	1	1	1	1	1	1	1	1
AC016910.1::exon	1	1	1	1	1	1	1	1	1	1	1	1	1	1	1	1	1	1	1	1	1	1	1	1	1	1	1	1	1
AC016910.1::intron	0.772696	1	1	1	1	1	1	0.586504	1	1	1	1	1	1	1	1	1	1	1	1	1	1	1	1	1	1	1	1	1
AC018462.1::exon	1	1	1	1	1	1	1	1	1	1	1	1	1	1	1	1	1	1	1	1	1	1	1	1	1	1	1	1	1
AC018462.1::intron	0.797105	0.897016	1	1	1	1	1	0.606645	0.729505	1	1	1	0.984377	1	1	1	1	1	1	1	1	1	1	1	1	1	1	1	1
AC018521.3::exon	1	1	1	1	1	1	1	1	1	1	1	1	1	1	1	1	1	1	1	1	1	1	1	1	1	1	1	1	1
AC018553.2::exon	1	1	1	1	1	1	1	0.586504	1	1	1	1	1	1	1	1	1	1	1	1	1	1	1	1	1	1	1	1	1
AC018553.2::intron	1	1	1	1	1	1	1	0.607325	1	1	1	0.661642	1	1	1	1	1	1	1	1	1	1	1	1	1	1	1	1	1
AC018558.1::exon	1	1	1	1	1	1	1	1	1	1	1	1	1	1	1	1	1	1	1	1	1	1	1	1	1	1	1	1	1
AC018558.1::intron	1	1	1	1	1	1	1	1	1	1	1	1	1	1	1	1	1	1	1	1	1	1	1	1	1	1	1	1	1
AC018682.1::exon	1	1	1	1	1	1	1	1	1	1	1	1	1	1	1	1	1	1	1	1	1	1	1	1	1	1	1	1	1
AC018682.1::intron	0.784483	0.297685	1	1	1	1	1	0.594877	1	1	1	1	1	1	1	1	1	1	1	1	1	1	1	1	1	1	1	1	1
AC018755.2::exon	1	1	1	1	1	1	1	1	1	1	1	1	1	1	1	1	1	1	1	1	1	1	1	1	1	1	1	1	1
AC018755.2::intron	0.418448	0.399972	1	1	1	1	1	0.630805	0.34148	1	1	1	1	1	1	1	1	1	1	1	1	1	1	1	1	1	1	1	1
AC018904.2::exon	1	1	1	1	1	1	1	1	1	1	1	1	1	1	1	1	1	1	1	1	1	1	1	1	1	1	1	1	1
AC019080.1::exon	1	1	1	1	1	1	1	0.586504	0.700881	1	1	1	0.949361	1	1	1	1	1	1	1	1	1	1	0.570663	1	1	1	1	1
AC019080.1::intron	0.772696	0.8089	1	1	0.00160501	1	1	0.519208	0.73418	1	1	1	0.0109458	1	1	0.0566701	1	1	1	1	0.737978	0.0456236	1	0.154783	1	1	1	1	0.00793679
AC019155.2::exon	1	1	1	1	1	1	1	1	1	1	1	1	1	1	1	1	1	1	1	1	1	1	1	1	1	1	1	1	1
AC019155.2::intron	0.772696	1	1	1	1	1	1	0.586504	1	1	1	0.562078	0.949361	1	1	1	1	1	1	1	1	1	1	1	1	1	1	1	1
AC019205.1::exon	0.93193	1	1	1	1	1	1	0.733511	1	1	1	1	1	1	1	1	1	1	1	1	1	1	1	1	1	1	1	1	1
AC019205.1::intron	0.0992484	0.0996276	1	1	1	1	1	0.779982	0.944817	1	1	1	0.949361	1	1	1	1	1	1	1	0.694371	1	1	0.58884	1	1	1	1	0.107852
AC020571.1::exon	1	1	1	1	1	1	1	1	1	1	1	1	1	1	1	1	1	1	1	1	1	1	1	1	1	1	1	1	1
AC020571.1::intron	1	1	1	1	1	1	1	1	1	1	1	1	1	1	1	1	1	1	1	1	1	1	1	1	1	1	1	1	1
AC020636.2::exon	1	1	1	1	1	1	1	1	1	1	1	1	1	1	1	1	1	1	1	1	1	1	1	1	1	1	1	1	1
AC020636.2::intron	0.772696	1	1	1	1	1	1	0.233407	1	1	1	1	1	1	1	1	1	1	1	1	1	1	1	1	1	1	1	1	1
AC020661.1::exon	1	1	1	1	1	1	1	1	1	1	1	1	1	1	1	1	1	1	1	1	1	1	1	1	1	1	1	1	1
AC020661.1::intron	1	1	1	1	1	1	1	0.647536	1	1	1	1	1	1	1	1	1	1	1	1	1	1	1	1	1	1	1	1	1
AC021078.1::exon	0.00429154	0.333564	1	1	1	1	0.614039	0.607719	0.735836	1	0.0443349	1	0.0107045	1	1	0.174662	1	1	1	1	0.923009	0.0257254	1	0.252428	1	1	1	1	0.0999972
AC021092.1::exon	0.807231	1	1	1	1	1	1	1	1	1	1	1	1	1	1	1	1	1	1	1	1	1	1	0.0565324	1	1	1	1	1
AC021092.1::intron	0.288795	1	1	1	1	1	1	1	1	1	1	1	1	1	1	1	1	1	1	1	1	1	1	1	1	1	1	1	1
AC021148.1::exon	1	1	1	1	1	1	1	1	1	1	1	1	0.0566194	1	1	1	1	1	1	1	1	1	1	0.184271	1	1	1	1	1
AC021148.1::intron	1	1	1	1	1	1	1	1	1	1	1	1	1	1	1	1	1	1	1	1	1	1	1	1	1	1	1	1	1
AC021517.1::intron	1	1	1	1	1	1	1	0.630805	1	1	1	1	1	1	1	1	1	1	1	1	1	1	1	1	1	1	1	1	1
AC021713.1::intron	1	1	1	1	1	1	1	1	1	1	1	1	1	1	1	1	1	1	1	1	1	1	1	1	1	1	1	1	1
AC021915.1::exon	1	1	1	1	1	1	1	1	1	1	1	1	1	1	1	1	1	1	1	1	1	1	1	1	1	1	1	1	1
AC021915.1::intron	1	1	1	1	1	1	1	0.586504	1	1	1	1	1	1	1	1	1	1	1	1	1	1	1	1	1	1	1	1	1
AC022098.1::exon	1	1	1	1	1	1	1	0.00373437	0.413617	1	1	1	1	1	1	1	1	1	1	1	1	1	1	1	1	1	1	1	1
AC022098.1::intron	0.981657	0.00412797	1	1	1	1	1	7.5931e-07	0.000241478	1	1	1	1	1	1	1	1	1	1	1	1	1	1	0.0587481	0.657827	1	1	1	0.441666
AC022240.1::exon	1	1	1	1	1	1	1	1	1	1	1	1	1	1	1	1	1	1	1	1	1	1	1	1	1	1	1	1	1
AC022240.1::intron	1	1	1	1	1	1	1	1	1	1	1	1	1	1	1	1	1	1	1	1	1	1	1	1	1	1	1	1	1
AC022613.1::exon	1	1	1	1	1	1	1	0.594877	1	1	1	1	1	1	1	1	1	1	1	1	1	1	1	1	1	1	1	1	1
AC022613.1::intron	1	1	1	1	1	1	1	1	1	1	1	1	1	1	1	1	1	1	1	1	1	1	1	1	1	1	1	1	1
AC022748.1::exon	1	1	1	1	1	1	1	1	1	1	1	1	1	1	1	1	1	1	1	1	1	1	1	1	1	1	1	1	1
AC022748.1::intron	1	1	1	1	1	1	1	1	1	1	1	1	1	1	1	1	1	1	1	1	1	1	1	1	1	1	1	1	1
AC022784.1::exon	1	1	1	1	1	1	1	1	1	1	1	1	1	1	1	1	1	1	1	1	1	1	1	1	1	1	1	1	1
AC022784.1::intron	0.823276	1	1	1	1	1	1	0.630805	1	1	1	1	1	1	1	0.116237	1	1	1	1	1	1	1	0.0654341	1	1	1	1	0.451368
AC022784.3::exon	1	1	1	1	1	1	1	1	1	1	1	1	1	1	1	1	1	1	1	1	1	1	1	1	1	1	1	1	1
AC022784.3::intron	1	1	1	1	1	1	1	1	1	1	1	1	1	1	1	1	1	1	1	1	1	1	1	1	1	1	1	1	1
AC023024.1::exon	0.00655367	1	1	1	1	1	1	0.233407	1	1	1	1	0.0566194	1	1	1	1	1	1	1	1	1	1	1	1	1	1	1	1
AC023024.1::intron	0	0.17936	1	1	1	1	1	1.65315e-07	0	1	1	1	1.9786e-08	1	1	0.0625265	1	1	1	1	1	1	1	1.27452e-06	1	1	1	1	0.0136674
AC023043.1::exon	1	1	1	1	1	1	1	1	1	1	1	1	1	1	1	1	1	1	1	1	1	1	1	1	1	1	1	1	1
AC023043.1::intron	1	1	1	1	1	1	1	0.613121	0.743309	1	1	1	1	1	1	1	1	1	1	1	1	1	1	1	1	1	1	1	1
AC023136.1::exon	1	1	1	1	1	1	1	1	1	1	1	1	1	1	1	1	1	1	1	1	1	1	1	1	1	1	1	1	1
AC023136.1::intron	0.772696	1	1	1	1	1	1	0.586504	0.700881	1	1	1	1	1	1	1	1	1	1	1	1	1	1	1	1	1	1	1	1
AC023154.1::exon	1	1	1	1	1	1	1	1	1	1	1	1	1	1	1	1	1	1	1	1	1	1	1	1	1	1	1	1	1
AC023154.1::intron	1	1	1	1	1	1	1	1	1	1	1	1	1	1	1	1	1	1	1	1	1	1	1	1	1	1	1	1	1
AC023509.2::exon	1	1	1	1	1	1	1	1	1	1	1	1	1	1	1	1	1	1	1	1	1	1	1	1	1	1	1	1	1
AC023509.2::intron	1	1	1	1	1	1	1	1	1	1	1	1	1	1	1	1	1	1	1	1	1	1	1	1	1	1	1	1	1
AC023509.3::exon	1	1	1	1	1	1	1	0.618335	1	1	1	1	1	1	1	1	1	1	1	1	1	1	1	1	1	1	1	1	1
AC024267.4::exon	1	1	1	1	1	1	1	1	1	1	1	1	1	1	1	1	1	1	1	1	1	1	1	1	1	1	1	1	1
AC024267.4::intron	0.288795	1	1	1	1	1	1	0.586504	1	1	1	1	1	1	1	1	1	1	1	1	1	1	1	1	1	1	1	1	1
AC024361.2::exon	1	1	1	1	1	1	1	1	1	1	1	1	1	1	1	1	1	1	1	1	1	1	1	1	1	1	1	1	1
AC024361.2::intron	1	1	1	1	1	1	1	1	1	1	1	1	1	1	1	1	1	1	1	1	1	1	1	1	1	1	1	1	1
AC024475.4::exon	1	1	1	1	1	1	1	1	1	1	1	1	1	1	1	1	1	1	1	1	1	1	1	1	1	1	1	1	1
AC024475.4::intron	1	1	1	1	1	1	1	1	1	1	1	1	1	1	1	1	1	1	1	1	1	1	1	1	1	1	1	1	1
AC024592.2::exon	1	1	1	1	1	1	1	1	1	1	1	1	1	1	1	1	1	1	1	1	1	1	1	1	1	1	1	1	1
AC024592.2::intron	0.772696	1	1	1	1	1	1	1	1	1	1	1	1	1	1	1	1	1	1	1	1	1	1	1	1	1	1	1	1
AC024600.1::exon	1	1	1	1	1	1	1	1	1	1	1	1	1	1	1	1	1	1	1	1	1	1	1	1	1	1	1	1	1
AC024600.1::intron	0.772696	1	1	1	1	1	1	0.586504	1	1	1	1	1	1	1	1	1	1	1	1	1	1	1	1	1	1	1	1	1
AC024940.1::exon	1	1	1	1	1	1	1	0.568406	1	1	1	1	1	1	1	1	1	1	1	1	1	1	1	1	1	1	1	1	1
AC024940.1::intron	1	1	1	1	1	1	1	8.08212e-07	1	1	1	1	1	1	1	0.954343	1	1	1	1	1	1	1	1	1	1	1	1	1
AC025031.2::exon	1	1	1	1	1	1	1	1	1	1	1	1	1	1	1	1	1	1	1	1	1	1	1	1	1	1	1	1	1
AC025031.2::intron	1	1	1	1	1	1	1	0.630805	1	1	1	1	1	1	1	1	1	1	1	1	1	1	1	1	1	1	1	1	1
AC025165.1::exon	1	1	1	1	1	1	1	1	1	1	1	1	1	1	1	1	1	1	1	1	1	1	1	1	1	1	1	1	1
AC025165.1::intron	1	1	1	1	1	1	1	1	1	1	1	1	1	1	1	1	1	1	1	1	1	1	1	1	1	1	1	1	1
AC025171.1::exon	1	1	1	1	1	1	1	1	1	1	1	1	1	1	1	1	1	1	1	1	1	1	1	1	1	1	1	1	1
AC025171.1::intron	1	1	1	1	1	1	1	1	1	1	1	1	1	1	1	1	1	1	1	1	1	1	1	1	1	1	1	1	1
AC025171.2::exon	1	1	1	1	1	1	1	1	1	1	1	1	1	1	1	1	1	1	1	1	1	1	1	1	1	1	1	1	1
AC025263.1::exon	1	1	1	1	1	1	1	1	1	1	1	1	1	1	1	1	1	1	1	1	1	1	1	1	1	1	1	1	1
AC025263.1::intron	0.797105	1	1	1	1	1	1	0.607325	1	1	1	1	0.984602	1	1	1	1	1	1	1	1	1	1	1	1	1	1	1	1
AC025419.1::exon	1	1	1	1	1	1	1	1	1	1	1	1	1	1	1	1	1	1	1	1	1	1	1	1	1	1	1	1	1
AC025419.1::intron	1	1	1	1	1	1	1	0.594877	1	1	1	1.22679e-06	1	1	1	1	1	1	1	1	1	1	1	1	1	1	1	1	1
AC025428.2::exon	1	1	1	1	1	1	1	1	1	1	1	1	1	1	1	1	1	1	1	1	1	1	1	1	1	1	1	1	1
AC025428.2::intron	0.772696	1	1	1	1	1	1	0.586504	1	1	1	1	1	1	1	1	1	1	1	1	1	1	1	1	1	1	1	1	1
AC025524.2::exon	1	1	1	1	1	1	1	1	1	1	1	1	1	1	1	1	1	1	1	1	1	1	1	1	1	1	1	1	1
AC025524.2::intron	1	1	1	1	1	1	1	0.586504	1	1	1	1	1	1	1	1	1	1	1	1	1	1	1	1	1	1	1	1	1
AC025569.1::exon	0.772696	1	1	1	1	1	1	1	1	1	1	0.12433	1	1	1	1	1	1	1	1	1	1	1	1	1	1	1	1	1
AC025569.1::intron	0.212082	0.445556	1	1	1	1	1	0.37161	0.257786	1	1	1.21872e-05	0.949361	1	1	0.38077	1	1	1	1	1	1	1	0.201173	1	1	1	1	0.991739
AC025575.2::intron	0.506196	1	1	1	1	1	1	0.664883	0.411259	1	1	1	0.148744	1	1	1	1	1	1	1	1	1	1	0.703761	1	1	1	1	0.545812
AC025674.2::exon	1	1	1	1	1	1	1	1	1	1	1	1	1	1	1	1	1	1	1	1	1	1	1	1	1	1	1	1	1
AC025674.2::intron	0.772696	1	1	1	1	1	1	1	1	1	1	1	1	1	1	1	1	1	1	1	1	1	1	1	1	1	1	1	1
AC025810.1::exon	1	1	1	1	1	1	1	1	1	1	1	1	1	1	1	1	1	1	1	1	1	1	1	1	1	1	1	1	1
AC025810.1::intron	1	0.952877	1	1	1	1	1	0.821993	0.990921	3.94684e-14	1	1	1	1	1	1	1	1	1	1	1	1	1	1	1	1	1	1	1
AC026250.1::exon	1	1	1	1	1	1	1	0.630805	1	1	1	1	1	1	1	1	1	1	1	1	1	1	1	1	1	1	1	1	1
AC026250.1::intron	1	1	1	1	1	1	1	0.586504	1	1	1	1	1	1	1	1	1	1	1	1	1	1	1	1	1	1	1	1	1
AC026316.3::exon	1	1	1	1	1	1	1	1	1	1	1	1	1	1	1	1	1	1	1	1	1	1	1	1	1	1	1	1	1
AC026316.4::exon	1	1	1	1	1	1	1	1	1	1	1	1	1	1	1	1	1	1	1	1	1	1	1	1	1	1	1	1	1
AC026316.4::intron	0.772696	0.859611	1	1	1	1	0.955	0.586504	0.586308	1	1	1	0.949361	1	1	1	1	1	1	1	1	0.0165345	1	0.225672	1	1	1	1	0.991739
AC026369.1::exon	1	1	1	1	1	1	1	0.586504	1	1	1	1	1	1	1	1	1	1	1	1	1	1	1	1	1	1	1	1	1
AC026369.1::intron	1	1	1	1	1	1	1	1	1	1	1	1	1	1	1	1	1	1	1	1	1	1	1	1	1	1	1	1	1
AC026412.1::exon	0.797105	1	1	1	1	1	1	0.879931	0.436886	1	1	1	1	1	1	1	1	1	1	1	1	1	1	0.134472	1	1	1	1	1
AC026412.1::intron	0.874698	1	1	1	1	1	1	0.185138	0.143899	1	1	1	1	1	1	1	1	1	1	1	1	1	1	0.476703	1	1	1	1	1
AC026523.1::exon	1	1	1	1	1	1	1	1	1	1	1	1	1	1	1	1	1	1	1	1	1	1	1	1	1	1	1	1	1
AC026523.1::intron	0.772696	1	1	1	1	1	1	1	1	1	1	1	1	1	1	1	1	1	1	1	1	1	1	1	1	1	1	1	1
AC026725.1::exon	1	1	1	1	1	1	1	1	1	1	1	1	1	1	1	1	1	1	1	1	1	1	1	1	1	1	1	1	1
AC026725.1::intron	1	1	1	1	1	1	1	1	1	1	1	1	1	1	1	1	1	1	1	1	1	1	1	1	1	1	1	1	1
AC026746.1::exon	1	1	1	1	1	1	1	1	1	1	1	1	1	1	1	1	1	1	1	1	1	1	1	1	1	1	1	1	1
AC026746.1::intron	0.857612	1	1	1	1	1	1	0.857291	1	1	1	1	1	1	1	1	1	1	1	1	1	1	1	1	1	1	1	1	1
AC027020.1::exon	1	1	1	1	1	1	1	1	1	1	1	1	1	1	1	1	1	1	1	1	1	1	1	1	1	1	1	1	1
AC027020.1::intron	1	1	1	1	1	1	1	1	1	1	1	1	1	1	1	1	1	1	1	1	1	1	1	1	1	1	1	1	1
AC027031.2::exon	1	1	1	1	1	1	1	0.697745	1	1	1	1	1	1	1	1	1	1	1	1	1	1	1	1	1	1	1	1	1
AC027031.2::intron	1	1	1	1	1	1	1	0.0131161	1	1	1	1	1	1	1	1	1	1	1	1	1	1	1	1	1	1	1	1	1
AC027097.1::exon	0.447133	0.0204486	1	1	1	1	1	0.643444	1	1	1	1	0.021177	1	1	1	1	1	1	1	1	1	1	0.072907	1	1	1	1	0.117554
AC027097.1::intron	0.0117373	0	1	1	1	1	1	0.586504	0.759539	1	1	1	5.04987e-12	1	1	1	1	1	1	1	1	1	1	0.652074	1	1	1	1	0.0294144
AC027458.1::exon	1	1	1	1	1	1	1	1	1	1	1	1	1	1	1	1	1	1	1	1	1	1	1	1	1	1	1	1	1
AC027458.1::intron	0.288795	0.277551	1	1	1	1	1	0.586504	0.234963	1	1	1	1	1	1	1	1	1	1	1	1	1	1	1	1	1	1	1	0.310499
AC027612.2::exon	1	1	1	1	1	1	1	1	1	1	1	1	1	1	1	1	1	1	1	1	1	1	1	1	1	1	1	1	1
AC027612.2::intron	1	1	1	1	1	1	1	0.607325	1	1	1	1	1	1	1	1	1	1	1	1	1	1	1	1	1	1	1	1	1
AC034228.1::exon	1	1	1	1	1	1	1	1	1	1	1	1	1	1	1	1	1	1	1	1	1	1	1	1	1	1	1	1	1
AC034228.1::intron	1	1	1	1	1	1	1	1	1	1	1	1	1	1	1	1	1	1	1	1	1	1	1	1	1	1	1	1	1
AC036108.3::exon	1	1	1	1	1	1	1	0.60061	1	1	1	1	1	1	1	1	1	1	1	1	1	1	1	1	1	1	1	1	1
AC036108.3::intron	1	1	1	1	1	1	1	1	0.700881	1	1	1	1	1	1	1	1	1	1	1	1	1	1	1	1	1	1	1	1
AC037486.1::exon	1	1	1	1	1	1	1	1	1	1	1	1	1	1	1	1	1	1	1	1	1	1	1	1	1	1	1	1	1
AC037486.1::intron	0.00185986	0.0125908	1	1	1	1	1	0.010405	0.00159266	1	1	1	0.262855	1	1	0.287547	1	1	1	1	1	1	1	0.155198	1	1	1	1	0.0125456
AC040174.1::exon	1	1	1	1	1	1	1	1	1	1	1	1	1	1	1	1	1	1	1	1	1	1	1	1	1	1	1	1	1
AC040174.1::intron	0.592064	0.174264	1	1	1	1	1	0.467203	0.481414	1	1	1	1	1	1	1	1	1	1	1	1	1	1	0.116617	1	1	1	1	0.639586
AC044802.1::exon	1	1	1	1	1	1	1	1	1	1	1	1	1	1	1	1	1	1	1	1	1	1	1	1	1	1	1	1	1
AC044802.1::intron	1	1	1	1	1	1	1	1	1	1	1	1	1	1	1	1	1	1	1	1	1	1	1	1	1	1	1	1	1
AC044802.2::exon	1	1	1	1	1	1	1	1	1	1	1	1	1	1	1	1	1	1	1	1	1	1	1	1	1	1	1	1	1
AC044802.2::intron	1	0.230595	1	1	1	1	1	0.616014	0.476397	1	1	1	1	1	1	1	1	1	1	1	1	1	1	1	1	1	1	1	1
AC044860.1::exon	1	1	1	1	1	1	1	1	1	1	1	1	1	1	1	1	1	1	1	1	1	1	1	1	1	1	1	1	1
AC044860.1::intron	1	0.874827	1	1	1	1	1	0.864701	1	1	1	1	1	1	1	1	1	1	1	1	1	1	1	0.310822	1	1	1	1	1
AC046168.1::exon	1	1	1	1	1	1	1	1	1	1	1	1	1	1	1	1	1	1	1	1	1	1	1	0.0355417	1	1	1	1	1
AC046168.1::intron	1	1	1	1	1	1	1	0.60166	1	1	1	1	1	1	1	1	1	1	1	1	1	1	1	1	1	1	1	1	1
AC055717.1::exon	1	1	1	1	1	1	1	1	1	1	1	1	1	1	1	1	1	1	1	1	1	1	1	1	1	1	1	1	1
AC055811.2::exon	1	1	1	1	1	1	1	0.630805	1	1	1	1	1	1	1	1	1	1	1	1	1	1	1	1	1	1	1	1	1
AC055811.2::intron	0.409941	1	1	1	1	1	1	0.326374	1	1	1	1	1	1	1	1	1	1	1	1	1	1	1	0.000183991	1	1	1	1	1
AC060780.1::exon	0.0921223	1	1	1	1	1	0.972989	1	1	1	1	1	0.102349	1	1	1	1	1	1	1	1	1	1	0.549552	1	1	1	1	1
AC060780.1::intron	0.404453	0.772378	1	1	1	1	0.859162	0.148247	0.00851797	1	1	1	0.0001498	1	1	1	1	1	1	1	0.694371	1	1	0.754151	1	1	1	1	0.0787952
AC062015.1::exon	1	1	1	1	1	1	1	1	1	1	1	1	1	1	1	1	1	1	1	1	1	1	1	1	1	1	1	1	1
AC062015.1::intron	1	1	1	1	1	1	1	1	1	1	1	0.562078	1	1	1	1	1	1	1	1	1	1	1	1	1	1	1	1	1
AC062029.1::exon	1	1	1	1	1	1	1	1	1	1	1	1	1	1	1	1	1	1	1	1	1	1	1	1	1	1	1	1	1
AC062029.1::intron	0.826375	1	1	1	1	1	1	0.633445	0.769537	1	1	1	1	1	1	1	1	1	1	1	1	1	1	1	1	1	1	1	1
AC063977.6::exon	1	1	1	1	1	1	1	1	1	1	1	1	1	1	1	1	1	1	1	1	1	1	1	1	1	1	1	1	1
AC063977.6::intron	0.784483	1	1	1	1	1	1	0.594877	1	1	1	1	1	1	1	1	1	1	1	1	1	1	1	1	1	1	1	1	1
AC064875.1::exon	1	1	1	1	1	1	1	1	1	1	1	1	1	1	1	1	1	1	1	1	1	1	1	1	1	1	1	1	1
AC064875.1::intron	1	1	1	1	1	1	1	1	1	1	1	1	1	1	1	1	1	1	1	1	1	1	1	1	1	1	1	1	1
AC067752.1::exon	1	1	1	1	1	1	1	0.586504	1	1	1	1	1	1	1	1	1	1	1	1	1	1	1	1	1	1	1	1	1
AC067752.1::intron	0.0399139	0.0416687	1	1	1	1	0.703526	0.149395	0.00581379	1	1	0.393189	0.20092	1	1	0.0474802	1	1	1	1	1	1	1	0.38079	1	1	1	1	0.196712
AC067956.1::exon	1	1	1	1	1	1	1	1	1	1	1	1	1	1	1	1	1	1	1	1	1	1	1	1	1	1	1	1	1
AC067956.1::intron	0.000404453	0.000505174	1	1	1	1	0.607601	3.92371e-06	0.000346044	1	1	0	0.136624	1	1	0.148311	1	1	1	1	1	1	1	0.0165026	1	1	1	1	0.000449661
AC068075.1::exon	1	1	1	1	1	1	1	1	1	1	1	1	1	1	1	1	1	1	1	1	1	1	1	1	1	1	1	1	1
AC068075.1::intron	0.772696	1	1	1	1	1	1	0.586504	1	1	1	1	1	1	1	1	1	1	1	1	1	1	1	1	1	1	1	1	1
AC068282.1::exon	1	1	1	1	1	1	1	1	1	1	1	1	1	1	1	1	1	1	1	1	1	1	1	1	1	1	1	1	1
AC068282.1::intron	0.545767	0.518079	1	1	1	1	1	0.679842	1	1	1	1	1	1	1	1	1	1	1	1	1	1	1	1	1	1	1	1	1
AC068473.3::exon	1	1	1	1	1	1	1	1	1	1	1	1	1	1	1	1	1	1	1	1	1	1	1	1	1	1	1	1	1
AC068473.3::intron	1	1	1	1	1	1	1	0.586504	0.700881	1	1	1	1	1	1	1	1	1	1	1	1	1	1	1	1	1	1	1	1
AC068512.1::exon	1	1	1	1	1	1	1	1	1	1	1	1	1	1	1	1	1	1	1	1	1	1	1	1	1	1	1	1	1
AC068512.1::intron	0.830034	0.413021	1	1	1	1	1	0.63721	0.77466	1	1	1	1	1	1	1	1	1	1	1	1	1	1	1	1	1	1	1	0.466961
AC068580.3::exon	1	1	1	1	1	1	1	1	1	1	1	1	1	1	1	1	1	1	1	1	1	1	1	1	1	1	1	1	1
AC068587.4::exon	1	1	1	1	1	1	1	0.602678	1	1	1	1	1	1	1	1	1	1	1	1	1	1	1	1	1	1	1	1	1
AC068587.4::intron	1	0.61823	1	1	1	1	1	0.00247011	0.00222757	1	1	0.720845	1	1	1	0.0228795	1	1	1	1	0.729766	1	1	0.58884	0.657827	1	1	1	0.702654
AC068775.1::exon	1	1	1	1	1	1	1	1	1	1	1	1	1	1	1	1	1	1	1	1	1	1	1	1	1	1	1	1	1
AC068775.1::intron	0.772696	1	1	1	1	1	1	1	1	1	1	1	0.949361	1	1	0.00763389	1	1	1	1	1	1	1	1	1	1	1	1	0.0553159
AC068858.1::exon	1	1	1	1	1	1	1	1	1	1	1	1	1	1	1	1	1	1	1	1	1	1	1	1	1	1	1	1	1
AC068858.1::intron	1	1	1	1	1	1	1	1	1	1	1	1	1	1	1	1	1	1	1	1	1	1	1	1	1	1	1	1	1
AC069277.1::exon	1	1	1	1	1	1	1	1	1	1	1	1	1	1	1	1	1	1	1	1	1	1	1	1	1	1	1	1	1
AC069277.1::intron	2.63712e-08	0.00295333	1	1	1	1	1	0.00241087	8.47086e-12	1	1	1	0	1	1	1.6365e-12	1	1	1	1	1	1.23613e-07	1	0.0293384	0.874856	1	1	1	0
AC073072.1::exon	1	1	1	1	1	1	1	1	1	1	1	1	1	1	1	1	1	1	1	1	1	1	1	1	1	1	1	1	1
AC073072.1::intron	1	1	1	1	1	1	1	1	1	1	1	1	1	1	1	1	1	1	1	1	1	1	1	1	1	1	1	1	1
AC073316.1::exon	1	1	1	1	1	1	1	1	1	1	1	1	1	1	1	1	1	1	1	1	1	1	1	1	1	1	1	1	1
AC073316.1::intron	0.784483	1	1	1	1	1	1	0.249683	0.252489	1	1	1	1	1	1	1	1	1	1	1	1	1	1	1	1	1	1	1	1
AC073321.1::exon	1	1	1	1	1	1	1	1	1	1	1	1	1	1	1	1	1	1	1	1	1	1	1	1	1	1	1	1	1
AC073321.1::intron	0.842128	1	1	1	1	1	1	1	0.378878	1	1	1	1	1	1	1	1	1	1	1	1	1	1	0.0152402	1	1	1	1	1
AC073349.1::exon	1	1	1	1	1	1	1	1	1	1	1	1	1	1	1	1	1	1	1	1	1	1	1	1	1	1	1	1	1
AC073349.1::intron	1	1	1	1	1	1	1	1	1	1	1	1	1	1	1	1	1	1	1	1	1	1	1	1	1	1	1	1	1
AC073578.1::intron	1	1	1	1	1	1	1	0.586504	0.700881	1	1	1	1	1	1	1	1	1	1	1	1	1	1	1	1	1	1	1	1
AC073869.1::exon	1	1	1	1	1	1	0.21977	0.00880424	1	1	1	1	1	1	1	1	1	1	1	1	1	1	1	0.0264696	1	1	1	1	1
AC073869.1::intron	1	0.660009	0.96652	1	1	1	0.541715	4.88471e-15	0.0223734	1	1	1	1	1	1	1	1	1	1	1	0.985728	1	1	0.614678	1	1	1	1	1
AC073911.1::exon	1	1	1	1	1	1	1	1	1	1	1	1	1	1	1	1	1	1	1	1	1	1	1	1	1	1	1	1	1
AC073911.1::intron	0.772696	1	1	1	1	1	1	1	1	1	1	1	1	1	1	1	1	1	1	1	1	1	1	1	1	1	1	1	1
AC074143.1::exon	1	1	1	1	1	1	1	0.0056843	1	1	1	1	1	1	1	1	1	1	1	1	1	1	1	1	1	1	1	1	1
AC074143.1::intron	1	1	1	1	1	1	1	0.586504	1	1	1	1	1	1	1	1	1	1	1	1	1	1	1	1	1	1	1	1	1
AC076966.1::intron	0.0092205	0.208525	1	1	1	1	1	0.515367	0.173714	1	1	1	0.234455	1	1	1.13744e-09	1	1	1	1	1	1	1	0.138943	1	1	1	1	0.010155
AC078880.2::exon	1	1	1	1	1	1	1	1	1	1	1	1	1	1	1	1	1	1	1	1	1	1	1	1	1	1	1	1	1
AC079035.1::exon	1	1	1	1	1	1	1	1	1	1	1	1	1	1	1	1	1	1	1	1	1	1	1	1	1	1	1	1	1
AC079035.1::intron	1	1	1	1	1	1	1	1	1	1	1	1	1	1	1	1	1	1	1	1	1	1	1	1	1	1	1	1	1
AC079062.1::intron	0.49336	0.468763	1	1	1	1	1	0.586504	0.736845	1	1	1	1	1	1	0.932468	1	1	1	1	1	1	1	0.883014	1	1	1	1	0.827699
AC079089.1::exon	1	1	1	1	1	1	1	1	1	1	1	1	1	1	1	1	1	1	1	1	1	1	1	1	1	1	1	1	1
AC079089.1::intron	1	1	1	1	1	1	1	1	1	1	1	1	1	1	1	1	1	1	1	1	1	1	1	1	1	1	1	1	1
AC079117.1::exon	1	1	1	1	1	1	1	1	1	1	1	1	1	1	1	1	1	1	1	1	1	1	1	1	1	1	1	1	1
AC079117.1::intron	0.310059	1	1	1	1	1	1	0.594877	0.714669	1	1	1	1	1	1	1	1	1	1	1	1	1	1	1	1	1	1	1	1
AC079160.1::exon	1	1	1	1	1	1	1	1	1	1	1	1	1	1	1	1	1	1	1	1	1	1	1	1	1	1	1	1	1
AC079160.1::intron	0.0641606	0.0975562	1	1	1	1	1	0.00664917	0.00413363	1	1	1	6.18503e-05	1	1	0.000409557	1	1	1	1	0.730532	3.54316e-06	1	0.368526	1	1	0.0115635	1	3.41695e-06
AC079385.2::exon	1	1	1	1	1	1	1	1	1	1	1	1	1	1	1	1	1	1	1	1	1	1	1	1	1	1	1	1	1
AC079385.2::intron	1	1	1	1	1	1	1	1	1	1	1	1	1	1	1	1	1	1	1	1	1	1	1	1	1	1	1	1	1
AC079414.1::intron	1	1	1	1	1	1	1	0.233407	0.700881	1	1	1	1	1	1	0.347053	1	1	1	1	1	1	1	0.184271	1	1	1	1	1
AC079601.1::exon	0.772696	1	1	1	1	1	1	1	1	1	1	1	0.949361	1	1	1	1	1	1	1	1	1	1	0.184271	1	1	1	1	1
AC079601.1::intron	0.772696	1	1	1	1	1	1	1	1	1	1	1	1	1	1	1	1	1	1	1	1	1	1	1	1	1	1	1	1
AC079612.1::exon	1	1	1	1	1	1	1	1	1	1	1	1	1	1	1	1	1	1	1	1	1	1	1	1	1	1	1	1	1
AC079612.1::intron	1	1	1	1	1	1	1	1	1	1	1	1	1	1	1	1	1	1	1	1	1	1	1	1	1	1	1	1	1
AC079779.1::exon	1	1	1	1	1	1	1	1	1	1	1	1	1	1	1	1	1	1	1	1	1	1	1	1	1	1	1	1	1
AC079779.1::intron	1	1	1	1	1	1	1	1	1	1	1	1	1	1	1	1	1	1	1	1	1	1	1	1	1	1	1	1	1
AC080013.1::exon	0.899772	1	1	1	1	1	1	1	0.700881	1	1	1	0.71441	1	1	1	1	1	1	1	1	1	1	1	1	1	1	1	0.991739
AC080013.1::intron	0.797105	1	1	1	1	1	1	0.607325	0.732218	1	1	1	1	1	1	1	1	1	1	1	1	1	1	1	1	1	1	1	1
AC082651.1::exon	1	1	1	1	1	1	1	1	1	1	1	1	1	1	1	1	1	1	1	1	1	1	1	1	1	1	1	1	1
AC082651.1::intron	0.797105	1	1	1	1	1	1	0.607719	0.735836	1	1	1	1	1	1	1	1	1	1	1	1	1	1	1	1	1	1	1	1
AC083805.1::exon	1	1	1	1	1	1	1	1	1	1	1	1	1	1	1	1	1	1	1	1	1	1	1	1	1	1	1	1	1
AC083805.1::intron	1	1	1	1	1	1	0.574776	0.697464	1	1	1	1	1	1	1	1	1	1	1	1	1	1	1	1	1	1	1	1	1
AC083864.1::exon	1	1	1	1	1	1	1	1	1	1	1	1	1	1	1	1	1	1	1	1	1	1	1	1	1	1	1	1	1
AC083864.1::intron	1	1	1	1	1	1	1	1	1	1	1	1	1	1	1	1	1	1	1	1	1	1	1	1	1	1	1	1	1
AC083864.3::exon	1	1	1	1	1	1	1	1	1	1	1	1	1	1	1	1	1	1	1	1	1	1	1	1	1	1	1	1	1
AC083864.3::intron	1	1	1	1	1	1	1	1	1	1	1	1	1	1	1	1	1	1	1	1	1	1	1	1	1	1	1	1	1
AC084819.1::exon	0.772696	1	1	1	1	1	1	1	1	1	1	1	1	1	1	1	1	1	1	1	1	1	1	1	1	1	1	1	1
AC084819.1::intron	1	1	1	1	1	1	1	1	1	1	1	1	1	1	1	1	1	1	1	1	1	1	1	1	1	1	1	1	1
AC087164.1::exon	1	1	1	1	1	1	1	1	1	1	1	1	1	1	1	1	1	1	1	1	1	1	1	1	1	1	1	1	1
AC087164.1::intron	1	1	1	1	1	1	1	0.426069	1	1	1	1	1	1	1	1	1	1	1	1	1	1	1	1	1	1	1	1	1
AC087235.1::exon	1	1	1	1	1	1	1	1	1	1	1	1	1	1	1	1	1	1	1	1	1	1	1	1	1	1	1	1	1
AC087235.1::intron	0.772696	0.413021	0.96652	1	1	1	1	0.586504	0.352903	1	1	1	1	1	1	1	1	1	1	1	1	1	1	1	1	1	1	1	0.841633
AC087289.2::exon	1	1	1	1	1	1	1	1	1	1	1	1	1	1	1	1	1	1	1	1	1	1	1	1	1	1	1	1	1
AC087289.2::intron	1	1	1	1	1	1	1	0.586504	1	1	1	1	1	1	1	1	1	1	1	1	1	1	1	1	1	1	1	1	1
AC087473.1::intron	0.122675	1	1	1	1	1	1	0.10234	0.101099	1	1	0.00981378	1	1	1	1	1	1	1	1	1	1	1	0.303985	1	1	1	1	0.132949
AC087500.1::exon	1	1	1	1	1	1	1	0.557186	1	1	1	1	1	1	1	1	1	1	1	1	1	1	1	0.158857	1	1	1	1	1
AC087500.1::intron	0.300375	0.0190613	1	1	1	1	0.687252	4.81256e-06	0	1	1	1	0.0569805	1	1	1	1	1	1	1	0.715664	1	1	1.98316e-05	1	1	1	1	0.62745
AC087632.1::exon	0.784483	1	1	1	1	1	1	1	1	1	1	1	0.342518	1	1	1	1	1	1	1	1	1	1	1	1	1	1	1	1
AC087632.1::intron	2.93341e-11	3.30591e-07	1	1	1	1	0.967447	0.253813	1	1	1	1	2.92535e-08	1	1	0.134121	1	1	1	1	1	1	1	0.00621776	1	1	1	1	0.000399043
AC087667.1::exon	1	1	1	1	1	1	1	1	1	1	1	1	1	1	1	1	1	1	1	1	1	1	1	1	1	1	1	1	1
AC087667.1::intron	1	1	1	1	1	1	1	1	1	1	1	1	1	1	1	1	1	1	1	1	1	1	1	1	1	1	1	1	1
AC087672.2::exon	1	1	1	1	1	1	1	1	1	1	1	1	1	1	1	1	1	1	1	1	1	1	1	1	1	1	1	1	1
AC087672.2::intron	0.345185	1	1	1	1	1	1	0.277021	0.0572142	1	1	1	0.984602	1	1	0.0830457	1	1	1	1	1	1	1	1.16943e-14	1	1	1	1	1
AC087897.2::exon	1	1	1	1	1	1	1	1	1	1	1	1	1	1	1	1	1	1	1	1	1	1	1	1	1	1	1	1	1
AC087897.2::intron	0.288795	1	1	1	1	1	1	0.0437302	0.0422178	1	1	1	0.00732518	1	1	0.347053	1	1	1	1	1	1	1	0.000551309	1	1	1	1	0
AC090061.1::exon	1	1	1	1	1	1	1	1	1	1	1	1	1	1	1	1	1	1	1	1	1	1	1	1	1	1	1	1	1
AC090061.1::intron	0.868689	0.029982	1	1	1	1	1	0.67226	0.81821	1	1	1	0.0313201	1	1	0.635644	1	1	1	1	1	1	1	0.0947176	1	1	1	1	1
AC090099.1::exon	1	1	1	1	1	1	1	1	1	1	1	1	1	1	1	1	1	1	1	1	1	1	1	1	1	1	1	1	1
AC090099.1::intron	1	1	1	1	1	1	1	1	1	1	1	1	1	1	1	1	1	1	1	1	1	1	1	1	1	1	1	1	1
AC090136.3::exon	1	1	1	1	1	1	1	1	1	1	1	1	1	1	1	1	1	1	1	1	1	1	1	1	1	1	1	1	1
AC090136.3::intron	1	1	1	1	1	1	1	1	1	1	1	1	1	1	1	1	1	1	1	1	1	1	1	1	1	1	1	1	1
AC090197.1::exon	1	1	1	1	1	1	1	1	1	1	1	1	1	1	1	1	1	1	1	1	1	1	1	1	1	1	1	1	1
AC090197.1::intron	0.869688	0.999309	1	1	1	1	1	0.419235	1	1	1	0.91073	1	1	1	1	1	1	1	1	1	1	1	1	1	1	1	1	1
AC090286.1::exon	1	1	1	1	1	1	1	1	1	1	1	1	1	1	1	1	1	1	1	1	1	1	1	1	1	1	1	1	1
AC090286.1::intron	1	1	1	1	1	1	1	1	1	1	1	1	1	1	1	1	1	1	1	1	1	1	1	1	1	1	1	1	1
AC090502.1::exon	1	1	1	1	1	1	1	1	1	1	1	1	1	1	1	1	1	1	1	1	1	1	1	1	1	1	1	1	1
AC090502.1::intron	0.449396	0.00529014	0.96652	1	1	1	1	0.187922	0.188344	1	1	0.00119743	0	1	1	0.121214	1	1	1	1	1	2.33334e-07	1	0.498493	1	1	1	1	0
AC090510.1::exon	1	1	1	1	1	1	1	1	1	1	1	1	0.949361	1	1	1	1	1	1	1	1	1	1	1	1	1	1	1	1
AC090510.1::intron	1	1	1	1	1	1	1	1	1	1	1	1	1	1	1	1	1	1	1	1	1	1	1	1	1	1	1	1	1
AC090515.2::exon	1	1	1	1	1	1	1	1	1	1	1	1	1	1	1	1	1	1	1	1	1	1	1	1	1	1	1	1	1
AC090515.2::intron	1	1	1	1	1	1	1	1	1	1	1	1	1	1	1	1	1	1	1	1	1	1	1	1	1	1	1	1	1
AC090517.5::exon	1	1	1	1	1	1	1	1	1	1	1	1	1	1	1	1	1	1	1	1	1	1	1	1	1	1	1	1	1
AC090517.5::intron	1	1	1	1	1	1	1	1	1	1	1	1	1	1	1	1	1	1	1	1	1	1	1	1	1	1	1	1	1
AC090518.1::exon	1	1	1	1	1	1	1	1	1	1	1	1	0.318498	1	1	1	1	1	1	1	1	1	1	1	1	1	1	1	1
AC090518.1::intron	0.503476	0.931077	1	1	1	1	1	0.681602	0.71623	1	1	1	0.0776964	1	1	0.77182	1	1	1	1	1	0.577517	1	0.58884	1	1	0.123085	1	0.0209219
AC090673.1::exon	1	1	1	1	1	1	1	1	1	1	1	1	1	1	1	1	1	1	1	1	1	1	1	1	1	1	1	1	1
AC090673.1::intron	1	1	1	1	1	1	1	1	1	1	1	1	1	1	1	1	1	1	1	1	1	1	1	1	1	1	1	1	1
AC090821.1::exon	1	1	1	1	1	1	1	1	1	1	1	1	1	1	1	1	1	1	1	1	1	1	1	1	1	1	1	1	1
AC090921.1::exon	1	1	1	1	1	1	1	1	1	1	1	1	1	1	1	1	1	1	1	1	1	1	1	1	1	1	1	1	1
AC090921.1::intron	0.772696	1	1	1	1	1	1	0.586504	1.61082e-05	1	1	1	0.401793	1	1	1	1	1	1	1	1	1	1	0.000768434	1	1	1	1	0.391795
AC091057.2::exon	1	1	1	1	1	1	1	1	1	1	1	1	1	1	1	1	1	1	1	1	1	1	1	1	1	1	1	1	1
AC091057.2::intron	0.418448	1	1	1	1	1	1	0.630805	1	1	1	1	1	1	1	1	1	1	1	1	1	1	1	1	1	1	1	1	1
AC091057.6::exon	1	0.859611	1	1	1	1	0.916566	0.840667	1	1	1	1	1	1	1	0.517782	1	1	1	1	1	1	1	0.914076	1	1	1	1	1
AC091057.6::intron	0.000106339	0.0126087	1	1	1	7.79099e-06	0.72932	0.102688	0.0272394	1	1	1	0.00269725	1	1	2.79037e-07	1	1	1	1	0.79904	0.000141362	1	0.00603956	0.707405	1	0.0110464	1	4.14757e-06
AC091151.1::intron	1	1	1	1	1	1	1	0.65058	1	1	1	1	1	1	1	1	1	1	1	1	1	1	1	0.297419	1	1	1	1	1
AC091170.1::exon	1	1	1	1	1	1	1	1	1	1	1	1	1	1	1	1	1	1	1	1	1	1	1	1	1	1	1	1	1
AC091170.1::intron	1	1	1	1	1	1	1	1	1	1	1	1	1	1	1	1	1	1	1	1	1	1	1	1	1	1	1	1	1
AC091173.1::exon	1	1	1	1	1	1	1	1	1	1	1	1	1	1	1	1	1	1	1	1	1	1	1	1	1	1	1	1	1
AC091173.1::intron	1	1	1	1	1	1	1	1	1	1	1	1	1	1	1	1	1	1	1	1	1	1	1	1	1	1	1	1	1
AC091819.1::exon	1	1	1	1	1	1	1	1	1	1	1	1	1	1	1	1	1	1	1	1	1	1	1	1	1	1	1	1	1
AC091819.1::intron	1	1	1	1	1	1	1	1	1	1	1	1	1	1	1	1	1	1	1	1	1	1	1	1	1	1	1	1	1
AC091946.1::exon	1	1	1	1	1	1	1	1	1	1	1	1	1	1	1	1	1	1	1	1	1	1	1	1	1	1	1	1	1
AC091946.1::intron	0.001781	0.0586467	1	1	1	1	0.772611	0.0486288	0.0473294	1	1	1	0.00198799	1	1	0.839121	1	1	1	1	1	1	1	2.09008e-09	1	1	1	1	6.13862e-13
AC092155.1::exon	1	1	1	1	1	1	1	1	1	1	1	1	1	1	1	1	1	1	1	1	1	1	1	1	1	1	1	1	1
AC092155.1::intron	0.772696	1	1	1	1	1	1	0.586504	1	1	1	1	1	1	1	1	1	1	1	1	1	1	1	1	1	1	1	1	1
AC092162.2::exon	1	1	1	1	1	1	1	1	1	1	1	1	1	1	1	1	1	1	1	1	1	1	1	1	1	1	1	1	1
AC092162.2::intron	0.267377	0.703195	1	1	1	1	1	0.583548	0.916947	1	1	1	1	1	1	1	1	1	1	1	1	1	1	0.471117	1	1	1	1	1
AC092335.1::exon	1	1	1	1	1	1	1	1	1	1	1	1	1	1	1	1	1	1	1	1	1	1	1	1	1	1	1	1	1
AC092335.1::intron	1	1	1	1	1	1	1	1	1	1	1	1	1	1	1	1	1	1	1	1	1	1	1	1	1	1	1	1	1
AC092447.4::intron	1	1	1	1	1	1	1	1	1	1	1	1	1	1	1	1	1	1	1	1	1	1	1	1	1	1	1	1	1
AC092447.5::exon	1	1	1	1	1	1	1	1	1	1	1	1	1	1	1	1	1	1	1	1	1	1	1	1	1	1	1	1	1
AC092447.5::intron	1	1	1	1	1	1	1	1	1	1	1	1	1	1	1	1	1	1	1	1	1	1	1	1	1	1	1	1	1
AC092490.1::intron	1	1	1	1	1	1	1	1	1	1	1	1	1	1	1	1	1	1	1	1	1	1	1	1	1	1	1	1	1
AC092506.1::exon	1	1	1	1	1	1	1	1	1	1	1	1	1	1	1	1	1	1	1	1	1	1	1	1	1	1	1	1	1
AC092506.1::intron	1	1	1	1	1	1	1	1	1	1	1	1	1	1	1	1	1	1	1	1	1	1	1	1	1	1	1	1	1
AC092611.1::exon	1	1	1	1	1	1	1	1	1	1	1	1	1	1	1	1	1	1	1	1	1	1	1	1	1	1	1	1	1
AC092611.1::intron	1	1	1	1	1	1	1	1	1	1	1	1	1	1	1	1	1	1	1	1	1	1	1	1	1	1	1	1	1
AC092634.3::exon	1	1	1	1	1	1	1	1	1	1	1	1	1	1	1	1	1	1	1	1	1	1	1	1	1	1	1	1	1
AC092634.3::intron	0.818064	1	1	1	1	1	1	0.625545	1	1	1	1	1	1	1	0.485736	1	1	1	1	1	1	1	1	1	1	1	1	1
AC092650.1::exon	1	1	1	1	1	1	1	1	1	1	1	1	1	1	1	1	1	1	1	1	1	1	1	1	1	1	1	1	1
AC092650.1::intron	1.37832e-05	4.47651e-08	1	1	1	1	1	9.63611e-05	2.16921e-08	1	1	0.911042	2.96672e-10	1	1	1.72714e-12	1	1	1	1	1	1	1	0	1	1	1	1	0
AC092652.3::exon	1	1	1	1	1	1	1	1	1	1	1	1	1	1	1	1	1	1	1	1	1	1	1	1	1	1	1	1	1
AC092718.1::exon	1	1	1	1	1	1	1	1	1	1	1	1	1	1	1	1	1	1	1	1	1	1	1	1	1	1	1	1	1
AC092718.1::intron	1	1	1	1	1	1	1	1	1	1	1	1	1	1	1	1	1	1	1	1	1	1	1	1	1	1	1	1	1
AC092720.1::exon	1	1	1	1	1	1	1	1	1	1	1	1	1	1	1	1	1	1	1	1	1	1	1	1	1	1	1	1	1
AC092720.1::intron	1	1	1	1	1	1	1	0.586504	1	1	1	1	1	1	1	0.0608286	1	1	1	1	1	1	1	1	1	1	1	1	1
AC092809.2::exon	1	1	1	1	1	1	1	1	1	1	1	1	1	1	1	1	1	1	1	1	1	1	1	1	1	1	1	1	1
AC092809.2::intron	1	1	1	1	1	1	1	1	1	1	1	1	1	1	1	1	1	1	1	1	1	1	1	0.184271	1	1	1	1	1
AC092809.4::exon	0.288795	1	1	1	1	1	1	1	1	1	1	1	1	1	1	1	1	1	1	1	1	1	1	1	1	1	1	1	1
AC092809.4::intron	5.38743e-08	1	1	1	1	1	1	0.607719	0.299151	1	1	1	0.404825	1	1	1	1	1	1	1	1	1	1	0.233049	1	1	1	1	1
AC092819.1::exon	1	1	1	1	1	1	1	1	1	1	1	1	1	1	1	1	1	1	1	1	1	1	1	1	1	1	1	1	1
AC092819.1::intron	0.772696	1	1	1	1	1	0.41726	0.586504	1	1	1	1	1	1	1	1	1	1	1	1	1	1	1	1	1	1	1	1	1
AC092821.3::exon	1	1	1	1	1	1	1	1	1	1	1	1	1	1	1	0.373114	1	1	1	1	1	1	1	1	1	1	1	1	1
AC092821.3::intron	0.772696	1	1	1	1	1	1	0.586504	1	1	1	1	1	1	1	0.347053	1	1	1	1	1	1	1	1	1	1	1	1	1
AC092828.1::exon	0.000186885	0.0591534	1	1	1	1	1	0.337237	0.868943	1	1	1	0.0183909	1	1	2.23392e-10	1	1	1	1	1	1	1	0.0398488	1	1	1	1	1.79636e-08
AC092910.3::exon	1	1	1	1	1	1	1	1	1	1	1	1	1	1	1	1	1	1	1	1	1	1	1	1	1	1	1	1	1
AC092910.3::intron	2.13793e-09	0.170819	1	1	1	1	1	0.60061	1.84973e-06	1	1	1	2.44441e-06	1	1	0.0315022	1	1	1	1	1	1	1	0.00210436	1	1	1	1	0.00969441
AC092979.1::exon	1	1	1	1	1	1	1	1	1	1	1	1	1	1	1	1	1	1	1	1	1	1	1	1	1	1	1	1	1
AC092979.1::intron	0.0133248	0.0145196	1	1	1	1	1	0.0119702	0.0111742	1	1	1	0.426275	1	1	0.100965	1	1	1	1	1	1	1	0.24484	1	1	1	1	0.0145039
AC093157.1::exon	1	1	1	1	1	1	1	0.351774	0.36043	1	1	1	0.490672	1	1	1	1	1	1	1	1	1	1	0.00139902	1	1	1	1	1
AC093157.1::intron	0.000151117	0.783615	1	1	1	1	0.867291	0	0.0681295	1	1	1	0	1	1	0.000718626	1	1	1	1	0.694371	5.68963e-09	1	0.0563494	1	1	1	1	1.58807e-11
AC093323.1::exon	1	1	1	1	1	1	0.935312	0.605951	1.02293e-05	1	1	1	1	1	1	1	1	1	1	1	1	1	1	0.826209	1	1	1	1	1
AC093323.1::intron	1	1	1	1	1	1	0.149364	0.289413	0.0620457	1	1	1	1	1	1	1	1	1	1	1	1	1	1	0.229572	1	1	1	1	1
AC093390.1::exon	1	1	1	1	1	1	1	0.586504	1	1	1	1	1	1	1	1	1	1	1	1	1	1	1	1	1	1	1	1	1
AC093390.1::intron	1	1	1	1	1	1	1	1	1	1	1	1	1	1	1	1	1	1	1	1	1	1	1	1	1	1	1	1	1
AC093512.2::exon	1	1	1	1	1	1	1	0.647536	1	1	1	1	1	1	1	1	1	1	1	1	1	1	1	0.288197	1	1	1	1	1
AC093512.2::intron	1	0.483296	1	1	1	1	0.303903	0.0467873	0.154671	0.609288	1	1	0.975041	1	1	1	1	1	1	1	1	1	1	0.610403	1	1	1	1	1
AC093583.1::exon	1	1	1	1	1	1	1	0.586504	1	1	1	1	1	1	1	1	1	1	1	1	1	1	1	1	1	1	1	1	1
AC093583.1::intron	1	1	1	1	1	1	1	0.586504	1	1	1	1	1	1	1	1	1	1	1	1	1	1	1	1	1	1	1	1	1
AC093627.4::exon	1	1	1	1	1	1	1	1	1	1	1	1	1	1	1	1	1	1	1	1	1	1	1	1	1	1	1	1	1
AC093627.4::intron	1	1	1	1	1	1	1	1	1	1	1	1	1	1	1	1	1	1	1	1	1	1	1	1	1	1	1	1	1
AC093690.1::exon	1	1	1	1	1	1	1	1	1	1	1	1	1	1	1	1	1	1	1	1	1	1	1	1	1	1	1	1	1
AC093690.1::intron	1	1	1	1	1	1	1	1	1	1	1	1	1	1	1	1	1	1	1	1	1	1	1	1	1	1	1	1	1
AC093714.1::exon	1	1	1	1	1	1	1	1	1	1	1	1	1	1	1	1	1	1	1	1	1	1	1	1	1	1	1	1	1
AC093714.1::intron	1	1	1	1	1	1	1	1	1	1	1	1	1	1	1	1	1	1	1	1	1	1	1	1	1	1	1	1	1
AC093752.1::exon	0.960751	1	1	1	1	1	1	0.762015	1	1	1	1	0.0795635	1	1	1	1	1	1	1	1	1	1	1	1	1	1	1	1
AC093752.1::intron	0.200329	0.370811	1	1	1	1	0.998389	0.672151	1	1	1	1	4.10079e-06	1	1	0.469582	1	1	1	1	0.747743	0.0492572	1	0.58884	0.87029	1	0.0221162	1	0.000568777
AC093797.1::exon	1	1	1	1	1	1	1	0.233407	1	1	1	1	1	1	1	1	1	1	1	1	1	1	1	1	1	1	1	1	1
AC093797.1::intron	1	1	1	1	1	1	1	0.60166	1	1	1	1	1	1	1	1	1	1	1	1	1	1	1	1	1	1	1	1	1
AC095033.1::exon	1	1	1	1	1	1	1	1	1	1	1	1	1	1	1	1	1	1	1	1	1	1	1	1	1	1	1	1	1
AC095033.1::intron	1	1	1	1	1	1	1	1	1	1	1	1	1	1	1	1	1	1	1	1	1	1	1	1	1	1	1	1	1
AC096536.2::exon	1	1	1	1	1	1	1	1	1	1	1	1	1	1	1	1	1	1	1	1	1	1	1	1	1	1	1	1	1
AC096536.2::intron	1	1	1	1	1	1	1	1	1	1	1	1	1	1	1	1	1	1	1	1	1	1	1	1	1	1	1	1	1
AC096734.1::exon	1	1	1	1	1	1	1	1	1	1	1	1	1	1	1	1	1	1	1	1	1	1	1	1	1	1	1	1	1
AC096736.3::intron	1	1	1	1	1	1	1	1	1	1	1	1	1	1	1	1	1	1	1	1	1	1	1	1	1	1	1	1	1
AC096746.1::exon	1	1	1	1	1	1	1	1	1	1	1	1	1	1	1	1	1	1	1	1	1	1	1	1	1	1	1	1	1
AC096746.1::intron	6.52263e-09	0.0940507	1	1	1	1	1	0.0785134	0.00171917	1	1	0.0414316	0.103595	1	1	2.13563e-05	1	1	1	1	1	1	1	0.260018	1	1	1	1	2.17695e-11
AC096751.1::exon	1	1	1	1	1	1	1	1	1	1	1	1	1	1	1	1	1	1	1	1	1	1	1	1	1	1	1	1	1
AC096751.1::intron	0.772696	1	1	1	1	1	1	0.586504	1	1	1	1	1	1	1	1	1	1	1	1	1	1	1	1	1	1	1	1	1
AC097374.1::exon	1	1	1	1	1	1	1	0.586504	1	1	1	1	1	1	1	1	1	1	1	1	1	1	1	1	1	1	1	1	1
AC097374.1::intron	0.38602	0.920206	1	1	1	1	1	0.307327	0.314858	1	1	1	1	1	1	1	1	1	1	1	1	1	1	0.642064	1	1	1	1	0.415796
AC097375.3::exon	1	1	1	1	1	1	1	1	1	1	1	1	1	1	1	1	1	1	1	1	1	1	1	1	1	1	1	1	1
AC097375.3::intron	1	1	1	1	1	1	1	0.656794	1	1	1	1	1	1	1	1	1	1	1	1	1	1	1	1	1	1	1	1	1
AC097537.1::exon	1	1	1	1	1	1	1	1	1	1	1	1	1	1	1	1	1	1	1	1	1	1	1	1	1	1	1	1	1
AC097537.1::intron	0.772696	1	1	1	1	1	1	1	1	1	1	1	1	1	1	1	1	1	1	1	1	1	1	1	1	1	1	1	1
AC097634.2::exon	1	1	1	1	1	1	1	1	1	1	1	1	1	1	1	1	1	1	1	1	1	1	1	1	1	1	1	1	1
AC097634.2::intron	1	1	1	1	1	1	1	1	1	1	1	1	1	1	1	1	1	1	1	1	1	1	1	1	1	1	1	1	1
AC097662.1::exon	1	1	1	1	1	1	1	0.586504	1	1	1	1	1	1	1	1	1	1	1	1	1	1	1	1	1	1	1	1	1
AC097662.1::intron	1.43329e-06	0.00921967	1	1	1	1	0.785972	0.0286549	8.66895e-06	1	1	1	1.68941e-06	1	1	0.134026	1	1	1	1	1	1	1	0.074842	1	1	1	1	2.19426e-07
AC098484.2::exon	1	1	1	1	1	1	1	0.586504	1	1	1	1	1	1	1	1	1	1	1	1	1	1	1	0.0355417	1	1	1	1	1
AC098484.2::intron	0.0751806	1	1	1	1	1	1	1	1	1	1	1	1	1	1	1	1	1	1	1	1	1	1	0.0514338	1	1	1	1	1
AC098934.1::exon	1	1	1	1	1	1	1	0.565042	1	1	1	1	1	1	1	1	1	1	1	1	1	1	1	0.162651	1	1	1	1	1
AC098934.1::intron	1	1	1	1	1	1	0.843573	0.117758	0.837473	1	1	1	1	1	1	1	1	1	1	1	1	1	1	0.0942434	1	1	1	1	1
AC099062.1::exon	1	1	1	1	1	1	1	1	1	1	1	1	1	1	1	1	1	1	1	1	1	1	1	1	1	1	1	1	1
AC099062.1::intron	0.330628	0.317133	1	1	1	1	1	0.265711	0.26929	1	1	1	0.364885	1	1	0.397901	1	1	1	1	1	1	1	0.0442633	1	1	1	1	1
AC099329.2::exon	1	1	1	1	1	1	1	1	1	1	1	1	1	1	1	1	1	1	1	1	1	1	1	1	1	1	1	1	1
AC099329.2::intron	0.553647	1	1	1	1	1	1	0.129296	6.91962e-06	1	1	0.939309	1	1	1	0.669749	1	1	1	1	1	1	1	0.350212	1	1	1	1	1
AC099489.3::exon	1	1	1	1	1	1	1	1	1	1	1	1	1	1	1	1	1	1	1	1	1	1	1	1	1	1	1	1	1
AC099489.3::intron	1	1	1	1	1	1	1	1	1	1	1	1	1	1	1	1	1	1	1	1	1	1	1	1	1	1	1	1	1
AC099506.1::exon	1	1	1	1	1	1	1	1	1	1	1	1	1	1	1	1	1	1	1	1	1	1	1	1	1	1	1	1	1
AC099524.1::exon	1	1	1	1	1	1	1	1	1	1	1	1	1	1	1	1	1	1	1	1	1	1	1	1	1	1	1	1	1
AC099548.2::exon	1	1	1	1	1	1	1	1	1	1	1	1	1	1	1	1	1	1	1	1	1	1	1	1	1	1	1	1	1
AC099548.2::intron	1	1	1	1	1	1	0.41726	1	1	1	1	1	1	1	1	1	1	1	1	1	1	1	1	1	1	1	1	1	1
AC099684.1::exon	1	1	1	1	1	1	1	1	1	1	1	1	1	1	1	1	1	1	1	1	1	1	1	1	1	1	1	1	1
AC099684.1::intron	1	1	1	1	1	1	1	1	1	1	1	1	1	1	1	1	1	1	1	1	1	1	1	1	1	1	1	1	1
AC099786.1::exon	1	1	1	1	1	1	1	1	1	1	1	1	1	1	1	1	1	1	1	1	1	1	1	1	1	1	1	1	1
AC099786.1::intron	0.794092	1	1	1	1	1	1	1	1	1	1	1	1	1	1	1	1	1	1	1	1	1	1	1	1	1	1	1	1
AC100800.1::exon	1	1	1	1	1	1	1	1	1	1	1	1	1	1	1	1	1	1	1	1	1	1	1	1	1	1	1	1	1
AC100800.1::intron	1	1	1	1	1	1	1	0.586504	1	1	1	1	1	1	1	1	1	1	1	1	1	1	1	1	1	1	1	1	1
AC103740.2::exon	1	1	1	1	1	1	1	1	1	1	1	1	1	1	1	1	1	1	1	1	1	1	1	1	1	1	1	1	1
AC103740.2::intron	1	1	1	1	1	1	1	0.586504	1	1	1	1	1	1	1	1	1	1	1	1	1	1	1	1	1	1	1	1	1
AC103760.1::exon	1	1	1	1	1	1	1	1	1	1	1	1	1	1	1	1	1	1	1	1	1	1	1	1	1	1	1	1	1
AC103760.1::intron	1	1	1	1	1	1	1	0.60061	1	1	1	1	1	1	1	1	1	1	1	1	1	1	1	1	1	1	1	1	1
AC103796.1::exon	1	1	1	1	1	1	1	1	1	1	1	1	1	1	1	1	1	1	1	1	1	1	1	1	1	1	1	1	1
AC103796.1::intron	0.00322636	0.00371739	1	1	1	1	1	0.0198423	0.000334541	1	1	0.839078	0	1	1	0.578091	1	1	1	1	1	1	1	4.58055e-12	1	1	1	1	0
AC103923.1::exon	0.867419	1	1	1	1	1	1	1	1	1	1	1	0.949361	1	1	1	1	1	1	1	1	1	1	1	1	1	1	1	1
AC103923.1::intron	0.0186855	0.912112	1	1	1	1	1	0.0607052	0.00352863	1	1	1	0.0794569	1	1	0.699626	1	1	1	1	1	1	1	0.36637	1	1	1	1	0.0775531
AC104051.2::exon	1	1	1	1	1	1	1	1	1	1	1	1	1	1	1	1	1	1	1	1	1	1	1	1	1	1	1	1	1
AC104051.2::intron	1	1	1	1	1	1	1	1	1	1	1	1	1	1	1	1	1	1	1	1	1	1	1	1	1	1	1	1	1
AC104078.1::exon	1	1	1	1	1	1	1	1	1	1	1	1	1	1	1	1	1	1	1	1	1	1	1	1	1	1	1	1	1
AC104078.1::intron	0.893986	1	1	1	1	1	1	0.697381	0.847747	1	1	0.381843	1	1	1	1	1	1	1	1	1	1	1	0.37276	1	1	1	1	1
AC104134.1::exon	1	1	1	1	1	1	1	1	1	1	1	1	1	1	1	1	1	1	1	1	1	1	1	1	1	1	1	1	1
AC104134.1::intron	0.120796	1	1	1	1	1	1	0.378065	0.0994547	1	1	1	0.024664	1	1	1	1	1	1	1	1	1	1	0.301366	1	1	1	1	0.130878
AC104461.1::exon	1	1	1	1	1	1	1	1	1	1	1	1	1	1	1	1	1	1	1	1	1	1	1	1	1	1	1	1	1
AC104461.1::intron	0.644562	1	1	1	1	1	1	0.586504	0.700881	1	1	1	1	1	1	1	1	1	1	1	1	1	1	0.58884	1	1	1	1	1
AC104574.1::exon	1	1	1	1	1	1	1	1	1	1	1	1	1	1	1	1	1	1	1	1	1	1	1	1	1	1	1	1	1
AC104574.1::intron	1	1	1	1	1	1	1	1	1	1	1	1	1	1	1	1	1	1	1	1	1	1	1	1	1	1	1	1	1
AC104590.1::exon	1	1	1	1	1	1	1	1	1	1	1	1	1	1	1	1	1	1	1	1	1	1	1	1	1	1	1	1	1
AC104758.3::exon	1	1	1	1	1	1	1	1	1	1	1	1	1	1	1	1	1	1	1	1	1	1	1	1	1	1	1	1	1
AC104809.2::exon	1	1	1	1	1	1	1	1	1	1	1	1	1	1	1	1	1	1	1	1	1	1	1	1	1	1	1	1	1
AC104809.2::intron	1	1	1	1	1	1	1	0.657714	1	1	1	1	1	1	1	1	1	1	1	1	1	1	1	1	1	1	1	1	1
AC104827.1::exon	1	1	1	1	1	1	1	1	1	1	1	1	1	1	1	1	1	1	1	1	1	1	1	1	1	1	1	1	1
AC104827.1::intron	0.644562	0.611913	1	1	1	1	1	0.586504	0.524382	1	1	1	0.504015	1	1	1	1	1	1	1	1	1	1	0.58884	1	1	1	1	0.249955
AC104836.1::exon	1	1	1	1	1	1	1	1	1	1	1	1	1	1	1	1	1	1	1	1	1	1	1	1	1	1	1	1	1
AC104836.1::intron	1	1	1	1	1	1	1	1	1	1	1	1	1	1	1	1	1	1	1	1	1	1	1	1	1	1	1	1	1
AC105001.1::intron	0.805416	1	1	1	1	1	1	0.302882	1	1	1	1	1	1	1	1	1	1	1	1	1	1	1	1	1	1	1	1	1
AC105052.3::intron	1	0.859611	1	1	1	0	0.968953	0.196135	1.07683e-06	0.761089	1	1	0.000205598	1	1	1	1	1	1	1	1	1	1	0.869788	1	1	1	1	1
AC105285.1::exon	1	1	1	1	1	1	1	0.594877	1	1	1	1	1	1	1	1	1	1	1	1	1	1	1	1	1	1	1	1	1
AC105285.1::intron	0.00258088	0.000481864	1	1	1	1	1	0.00245244	0.0125556	1	1	1	0.00291121	1	1	1	1	1	1	1	1	1	1	0.480111	1	1	1	1	5.84886e-08
AC105339.1::exon	1	1	1	1	1	1	1	1	1	1	1	1	1	1	1	1	1	1	1	1	1	1	1	1	1	1	1	1	1
AC105339.1::intron	1	1	1	1	1	1	1	1	1	1	1	1	1	1	1	1	1	1	1	1	1	1	1	1	1	1	1	1	1
AC105383.1::exon	1	1	1	1	1	1	1	0.586504	0.288627	1	1	1	1	1	1	1	1	1	1	1	1	1	1	1	1	1	1	1	1
AC105383.1::intron	0.323669	0.0841737	1	1	1	1	0.916566	0.0101454	0.0425212	1	1	1	0.0924785	1	1	1.0204e-09	1	1	1	1	0.881407	1.96841e-06	1	0.366597	0.657827	1	0.00246321	1	0.00724976
AC106017.2::intron	1	1	1	1	1	1	1	1	1	1	1	1	1	1	1	1	1	1	1	1	1	1	1	1	1	1	1	1	1
AC106038.1::exon	0.819084	1	1	1	1	1	1	0.626959	1	1	1	1	1	1	1	1	1	1	1	1	1	1	1	1	1	1	1	1	1
AC106038.1::intron	1	1	1	1	1	1	1	1	1	1	1	1	1	1	1	1	1	1	1	1	1	1	1	1	1	1	1	1	1
AC106712.1::exon	1	1	1	1	1	1	1	1	1	1	1	1	1	1	1	1	1	1	1	1	1	1	1	1	1	1	1	1	1
AC106712.1::intron	0.125821	1	1	1	1	1	1	0.386878	0.397293	1	1	1	1	1	1	1	1	1	1	1	1	1	1	0.308239	1	1	1	1	1
AC106795.1::exon	1	1	1	1	1	1	1	1	1	1	1	1	1	1	1	1	1	1	1	1	1	1	1	1	1	1	1	1	1
AC106795.1::intron	1.44123e-11	0.000709442	1	1	1	1	1	3.73766e-10	0	1	1	1	0.999328	1	1	0	1	1	1	1	0.729766	7.09239e-09	1	3.88255e-10	0.657827	1	1	1	7.08038e-05
AC106865.1::exon	1	1	1	1	1	1	1	1	1	1	1	1	1	1	1	1	1	1	1	1	1	1	1	1	1	1	1	1	1
AC106865.1::intron	0.797105	1	1	1	1	1	1	0.607325	0.732218	1	1	1	1	1	1	1	1	1	1	1	1	1	1	1	1	1	1	1	1
AC107067.1::exon	1	1	1	1	1	1	1	1	1	1	1	1	1	1	1	1	1	1	1	1	1	1	1	1	1	1	1	1	1
AC107067.1::intron	0.441425	1	1	1	1	1	1	0.350828	0.35934	1	1	1	0.488938	1	1	0.534047	1	1	1	1	1	1	1	0.0713093	1	1	1	1	1
AC107214.1::exon	1	1	1	1	1	1	1	0.607325	1	1	1	1	1	1	1	1	1	1	1	1	1	1	1	1	1	1	1	1	1
AC107214.1::intron	0.00273036	0.185725	1	1	1	1	1	0.155137	0.722012	1	1	1	1.89509e-11	1	1	1	1	1	1	1	1	1	1	0.322153	1	1	1	1	1.27294e-05
AC107464.1::exon	1	1	1	1	1	1	1	1	1	1	1	1	1	1	1	1	1	1	1	1	1	1	1	1	1	1	1	1	1
AC107464.1::intron	1	1	1	1	1	1	1	1	1	1	1	1	1	1	1	1	1	1	1	1	1	1	1	1	1	1	1	1	1
AC107871.1::exon	1	1	1	1	1	1	1	0.450859	1	1	1	1	1	1	1	1	1	1	1	1	1	1	1	0.630896	1	1	1	1	1
AC107953.2::exon	1	1	1	1	1	1	1	1	1	1	1	1	1	1	1	1	1	1	1	1	1	1	1	1	1	1	1	1	1
AC107953.2::intron	1	1	1	1	1	1	1	1	1	1	1	1	1	1	1	1	1	1	1	1	1	1	1	1	1	1	1	1	1
AC107959.1::exon	1	1	1	1	1	1	1	1	1	1	1	1	1	1	1	1	1	1	1	1	1	1	1	1	1	1	1	1	1
AC107959.1::intron	0.201022	1	1	1	1	1	1	0.715612	0.163861	1	1	0.114224	0.220738	1	1	1	1	1	1	1	1	1	1	0.00618359	1	1	1	1	1
AC108058.1::exon	1	1	1	1	1	1	1	1	1	1	1	1	1	1	1	1	1	1	1	1	1	1	1	1	1	1	1	1	1
AC108058.1::intron	0.867327	0.49259	1	1	1	1	1	0.670747	0.000464464	1	1	1	1	1	1	1	1	1	1	1	1	1	1	4.58908e-07	1	1	1	1	0.559866
AC108134.3::exon	1	1	1	1	1	1	1	1	1	1	1	1	1	1	1	1	1	1	1	1	1	1	1	1	1	1	1	1	1
AC108134.3::intron	1	1	1	1	1	1	1	1	1	1	1	1	1	1	1	1	1	1	1	1	1	1	1	1	1	1	1	1	1
AC108451.1::exon	1	1	1	1	1	1	1	1	1	1	1	1	1	1	1	1	1	1	1	1	1	1	1	1	1	1	1	1	1
AC108451.1::intron	1	1	1	1	1	1	1	1	1	1	1	1	1	1	1	1	1	1	1	1	1	1	1	1	1	1	1	1	1
AC108734.4::exon	1	1	1	1	1	1	1	1	1	1	1	1	1	1	1	1	1	1	1	1	1	1	1	1	1	1	1	1	1
AC108734.4::intron	0.000394661	0.00307056	1	1	1	1	0.820218	0.0613191	0.0127837	1	1	1	0.304824	1	1	0.333995	1	1	1	1	1	1	1	0.0111816	1	1	1	1	0.299391
AC109349.1::intron	0.0690801	0.331014	1	1	1	1	1	0.277021	0.00851797	1	1	1	0.381493	1	1	0.415652	1	1	1	1	1	1	1	0.0474888	1	1	1	1	0.372382
AC109635.4::exon	1	1	1	1	1	1	1	1	1	1	1	1	1	1	1	1	1	1	1	1	1	1	1	1	1	1	1	1	1
AC109635.4::intron	0.288795	1	1	1	1	1	1	0.586504	1	1	1	1	1	1	1	1	1	1	1	1	1	1	1	1	1	1	1	1	1
AC109811.1::exon	1	1	1	1	1	1	1	1	1	1	1	1	1	1	1	1	1	1	1	1	1	1	1	1	1	1	1	1	1
AC109811.1::intron	1	1	1	1	1	1	1	0.586504	1	1	1	1	1	1	1	1	1	1	1	1	1	1	1	1	1	1	1	1	1
AC109830.1::exon	1	1	1	1	1	1	1	1	1	1	1	1	1	1	1	1	1	1	1	1	1	1	1	1	1	1	1	1	1
AC109830.1::intron	0.784483	1	1	1	1	1	1	0.594877	1	1	1	1	1	1	1	1	1	1	1	1	1	1	1	1	1	1	1	1	1
AC110079.2::exon	1	1	1	1	1	1	1	1	1	1	1	1	1	1	1	1	1	1	1	1	1	1	1	1	1	1	1	1	1
AC110079.2::intron	0.0142438	1	1	1	1	1	1	0.757887	0.607466	1	1	1	0.29393	1	1	1	1	1	1	1	1	1	1	0.172765	1	1	1	1	0.803695
AC110760.2::exon	1	1	1	1	1	1	1	1	1	1	1	1	1	1	1	1	1	1	1	1	1	1	1	1	1	1	1	1	1
AC110760.2::intron	1	1	1	1	1	1	1	1	1	1	1	1	1	1	1	1	1	1	1	1	1	1	1	1	1	1	1	1	1
AC111188.1::exon	1	1	1	1	1	1	1	1	1	1	1	1	1	1	1	1	1	1	1	1	1	1	1	1	1	1	1	1	1
AC111188.1::intron	0.376729	0.36037	1	1	1	1	1	0.300348	0.307216	1	1	0.698481	0.415636	1	1	0.455161	1	1	1	1	1	1	1	1	1	1	1	1	0.0873273
AC112206.2::exon	1	1	1	1	1	1	1	1	1	1	1	1	1	1	1	1	1	1	1	1	1	1	1	1	1	1	1	1	1
AC112206.2::intron	1	1	1	1	1	1	1	1	1	1	1	1	1	1	1	1	1	1	1	1	1	1	1	1	1	1	1	1	1
AC112229.1::intron	1	1	1	1	1	1	1	1	1	1	1	1	1	1	1	1	1	1	1	1	1	1	1	1	1	1	1	1	1
AC112236.1::exon	1	1	1	1	1	1	1	1	1	1	1	1	1	1	1	1	1	1	1	1	1	1	1	1	1	1	1	1	1
AC112236.1::intron	1	1	1	1	1	1	1	1	1	1	1	1	1	1	1	1	1	1	1	1	1	1	1	1	1	1	1	1	1
AC112487.1::exon	1	1	1	1	1	1	1	1	1	1	1	1	1	1	1	1	1	1	1	1	1	1	1	1	1	1	1	1	1
AC112487.1::intron	0.53837	0.511206	1	1	1	1	1	0.676895	0.82438	1	1	1	0.595737	1	1	0.651876	1	1	1	1	1	1	1	1	1	1	1	1	1
AC112719.2::exon	0.772696	1	1	1	1	1	1	1	1	1	1	1	1	1	1	1	1	1	1	1	1	1	1	1	1	1	1	1	1
AC112719.2::intron	0.310059	1	1	1	1	1	1	0.594877	1	1	1	1	1	1	1	1	1	1	1	1	1	1	1	0.197472	1	1	1	1	1
AC113189.4::exon	1	1	1	1	1	1	1	0.501152	1	1	1	0.430719	1	1	1	1	1	1	1	1	1	1	1	1	1	1	1	1	1
AC113382.1::exon	1	1	1	1	1	1	1	1	1	1	1	1	1	1	1	1	1	1	1	1	1	1	1	1	1	1	1	1	1
AC113382.1::intron	0.85322	1	1	1	1	1	1	0.657714	1	1	1	1	1	1	1	1	1	1	1	1	1	1	1	1	1	1	1	1	1
AC113410.2::intron	1	1	1	1	1	1	1	1	1	1	1	1	1	1	1	1	1	1	1	1	1	1	1	1	1	1	1	1	1
AC113418.1::exon	1	1	1	1	1	1	1	1	1	1	1	1	1	1	1	1	1	1	1	1	1	1	1	1	1	1	1	1	1
AC113418.1::intron	0.288795	0.277551	1	1	1	1	1	0.586504	0.234963	1	1	1	0.949361	1	1	1	1	1	1	1	1	1	1	0.184271	1	1	1	1	1
AC114490.1::exon	0.981584	1	1	1	1	1	1	0.783268	0.948686	1	1	1	1	1	1	1	1	1	1	1	1	1	1	0.51854	1	1	1	1	1
AC114490.1::intron	1	1	1	1	1	1	1	1	1	1	1	0.562078	1	1	1	1	1	1	1	1	1	1	1	0.184271	1	1	1	1	1
AC114498.1::intron	1	1	1	1	1	1	1	1	1	1	1	1	1	1	1	1	1	1	1	1	1	1	1	1	1	1	1	1	1
AC114689.3::exon	1	1	1	1	1	1	1	1	1	1	1	1	1	1	1	1	1	1	1	1	1	1	1	1	1	1	1	1	1
AC114689.3::intron	0.236517	0.187239	1	1	1	1	1	0.279194	0.192092	1	1	1	0.85159	1	1	0.761204	1	1	1	1	1	1	1	0.397257	1	1	1	1	0.310499
AC114752.2::exon	1	1	1	1	1	1	1	1	1	1	1	1	1	1	1	1	1	1	1	1	1	1	1	1	1	1	1	1	1
AC114752.2::intron	1	1	1	1	1	1	1	1	1	1	1	1	1	1	1	1	1	1	1	1	1	1	1	1	1	1	1	1	1
AC116903.2::exon	1	1	1	1	1	1	1	1	1	1	1	1	1	1	1	1	1	1	1	1	1	1	1	1	1	1	1	1	1
AC116903.2::intron	0.0754569	0.0768177	1	1	1	1	1	0.0638324	0.196406	1	1	1	1	1	1	1	1	1	1	1	1	1	1	0.15628	1	1	1	1	0.640047
AC116913.1::exon	0.807673	1	1	1	1	1	1	0.617197	1.25339e-05	1	1	1	1	1	1	1	1	1	1	1	1	1	1	0.0567489	1	1	1	1	1
AC116913.1::intron	0.296138	1	1	1	1	1	1	0.775889	0.940423	1	1	1	0.000559957	1	1	1	1	1	1	1	1	1	1	0.505215	1	1	1	1	1
AC117377.1::exon	1	1	1	1	1	1	1	1	1	1	1	1	1	1	1	1	1	1	1	1	1	1	1	1	1	1	1	1	1
AC117377.1::intron	1	1	1	1	1	1	1	0.586504	1	1	1	1	1	1	1	1	1	1	1	1	1	1	1	1	1	1	1	1	1
AC117473.1::intron	0.000109728	0.0706914	1	1	1	1	1	0.00110842	0.000991887	1	1	0.652749	0.0112806	1	1	0.00130873	1	1	1	1	1	1	1	0.00751471	1	1	1	1	0.00127261
AC117500.1::exon	1	1	1	1	1	1	1	1	1	1	1	1	1	1	1	1	1	1	1	1	1	1	1	1	1	1	1	1	1
AC117500.2::exon	1	1	1	1	1	1	1	1	1	1	1	1	1	1	1	1	1	1	1	1	1	1	1	1	1	1	1	1	1
AC117500.2::intron	1	1	1	1	1	1	1	1	1	1	1	1	1	1	1	1	1	1	1	1	1	1	1	1	1	1	1	1	1
AC118549.1::exon	0.555047	1	1	1	1	1	0.00506258	1	0.736197	1	0	1	0	1	1	0.237753	1	1	1	1	0.694371	6.12772e-11	1	0.129215	1	1	1	1	0.111204
AC118549.1::intron	4.56282e-14	5.20049e-07	1	1	4.38354e-05	1.5602e-12	0.459136	0.00100953	9.85509e-05	1	0.0188503	1	5.272e-06	1	1	3.92721e-15	1	1	0.00157253	0.00191295	0.745591	4.80736e-15	1	2.98001e-06	0.844498	1	3.5619e-08	2.97521e-05	6.60159e-12
AC120049.1::exon	1	1	1	1	1	1	1	1	1	1	1	1	1	1	1	1	1	1	1	1	1	1	1	1	1	1	1	1	1
AC120049.1::intron	1	1	1	1	1	1	1	1	1	1	1	1	1	1	1	1	1	1	1	1	1	1	1	1	1	1	1	1	1
AC123768.2::exon	1	1	1	1	1	1	1	1	1	1	1	1	1	1	1	1	1	1	1	1	1	1	1	1	1	1	1	1	1
AC123768.3::exon	1	1	1	1	1	1	1	1	1	1	1	1	1	1	1	1	1	1	1	1	1	1	1	1	1	1	1	1	1
AC123768.3::intron	0.807231	0.0840275	1	1	1	1	1	0.616785	1	1	1	1	0.423289	1	1	1	1	1	1	1	1	1	1	0.640528	1	1	1	1	1
AC123912.2::exon	1	1	1	1	1	1	1	1	1	1	1	1	1	1	1	1	1	1	1	1	1	1	1	1	1	1	1	1	1
AC123912.2::intron	1	1	1	1	1	1	1	1	1	1	1	1	1	1	1	1	1	1	1	1	1	1	1	1	1	1	1	1	1
AC124804.1::exon	1	1	1	1	1	1	1	1	1	1	1	1	1	1	1	1	1	1	1	1	1	1	1	1	1	1	1	1	1
AC124804.1::intron	1	1	1	1	1	1	1	1	1	1	1	1	1	1	1	1	1	1	1	1	1	1	1	1	1	1	1	1	1
AC125494.1::exon	1	1	1	1	1	1	1	1	1	1	1	1	1	1	1	1	1	1	1	1	1	1	1	1	1	1	1	1	1
AC125494.1::intron	1	1	1	1	1	1	1	1	1	1	1	1	1	1	1	1	1	1	1	1	1	1	1	1	1	1	1	1	1
AC125793.1::exon	1	1	1	1	1	1	1	1	1	1	1	1	1	1	1	1	1	1	1	1	1	1	1	1	1	1	1	1	1
AC125793.1::intron	0.772696	1	1	1	1	1	1	0.233407	0.234963	1	1	1	1	1	1	1	1	1	1	1	1	1	1	1	1	1	1	1	1
AC126755.2::exon	1	1	1	1	1	1	1	1	1	1	1	1	1	1	1	1	1	1	1	1	1	1	1	1	1	1	1	1	1
AC126755.2::intron	1	1	1	1	1	1	1	1	1	1	1	1	1	1	1	1	1	1	1	1	1	1	1	1	1	1	1	1	1
AC129492.1::exon	1	1	1	1	1	1	1	1	1	1	1	1	1	1	1	1	1	1	1	1	1	1	1	1	1	1	1	1	1
AC129492.1::intron	1	1	1	1	1	1	1	1	1	1	1	1	1	1	1	1	1	1	1	1	1	1	1	1	1	1	1	1	1
AC129507.1::exon	1	1	1	1	1	1	1	1	1	1	1	1	1	1	1	1	1	1	1	1	1	1	1	1	1	1	1	1	1
AC129507.1::intron	1	1	1	1	1	1	1	1	1	1	1	1	1	1	1	1	1	1	1	1	1	1	1	1	1	1	1	1	1
AC131097.3::exon	1	1	1	1	1	1	1	1	1	1	1	1	1	1	1	1	1	1	1	1	1	1	1	1	1	1	1	1	1
AC131097.3::intron	1	1	1	1	1	1	1	1	1	1	1	1	1	1	1	1	1	1	1	1	1	1	1	1	1	1	1	1	1
AC132008.2::exon	0.577946	0.549622	1	1	1	1	0.280807	0.692975	1	1	1	1	1	1	1	1	1	1	1	1	1	1	1	1	1	1	1	1	0.624881
AC132008.2::intron	0.00233452	0.12668	1	1	1	1	0.00782346	0.586504	0.00200355	1	1	1	0.0114247	1	1	0.917575	1	1	1	1	1	1	1	0.0846182	1	1	1	1	0.0112263
AC132938.1::exon	1	1	1	1	1	1	1	1	1	1	1	1	1	1	1	1	1	1	1	1	1	1	1	1	1	1	1	1	1
AC132938.1::intron	1	1	1	1	1	1	1	0.789676	1	1	1	1	1	1	1	1	1	1	1	1	1	1	1	0.530033	1	1	1	1	1
AC133548.2::exon	1	1	1	1	1	1	1	1	1	1	1	1	1	1	1	1	1	1	1	1	1	1	1	1	1	1	1	1	1
AC133548.2::intron	1	1	1	1	1	1	1	1	1	1	1	1	1	1	1	1	1	1	1	1	1	1	1	1	1	1	1	1	1
AC135012.1::exon	1	1	1	1	1	1	1	0.586504	1	1	1	1	1	1	1	1	1	1	1	1	1	1	1	1	1	1	1	1	1
AC135012.1::intron	1	1	1	1	1	1	1	1	1	1	1	1	1	1	1	1	1	1	1	1	1	1	1	1	1	1	1	1	1
AC135050.2::intron	1	1	1	1	1	1	1	0.829956	0.700881	1	1	0.736456	1	1	1	1	1	1	1	1	1	1	1	0.58884	1	1	1	1	1
AC135983.2::exon	1	1	1	1	1	1	1	1	1	1	1	1	0.318498	1	1	1	1	1	1	1	1	1	1	1	1	1	1	1	1
AC135983.2::intron	1	1	1	1	1	1	1	0.586504	1	1	1	1	1	1	1	1	1	1	1	1	1	1	1	1	1	1	1	1	1
AC136285.1::exon	1	1	1	1	1	1	1	1	1	1	1	1	1	1	1	1	1	1	1	1	1	1	1	1	1	1	1	1	1
AC136285.1::intron	1	1	1	1	1	1	1	0.607325	1	1	1	1	1	1	1	1	1	1	1	1	1	1	1	1	1	1	1	1	1
AC136475.1::exon	1	1	1	1	1	1	1	1	1	1	1	1	1	1	1	1	1	1	1	1	1	1	1	1	1	1	1	1	1
AC136475.1::intron	1	1	1	1	1	1	1	0.643579	1	1	1	1	1	1	1	1	1	1	1	1	1	1	1	1	1	1	1	1	1
AC136759.1::intron	0.012129	0.0799126	1	1	1	1	1	0.066514	0.00125556	1	1	0.690559	0.991258	1	1	0.0944642	1	1	1	1	1	1	1	0.235741	1	1	1	1	0.0016136
AC138035.1::exon	1	1	1	1	1	1	1	1	1	1	1	1	1	1	1	1	1	1	1	1	1	1	1	1	1	1	1	1	1
AC138035.1::intron	1	1	1	1	1	1	1	1	1	1	1	1	1	1	1	1	1	1	1	1	1	1	1	1	1	1	1	1	1
AC138331.1::intron	1	1	1	1	1	1	1	0.607719	1	1	1	1	1	1	1	1	1	1	1	1	1	1	1	1	1	1	1	1	1
AC138356.3::exon	1	1	1	1	1	1	1	1	1	1	1	1	1	1	1	1	1	1	1	1	1	1	1	1	1	1	1	1	1
AC138356.3::intron	1	1	1	1	1	1	1	0.687673	0.0282055	1	1	1	1	1	1	1	1	1	1	1	1	1	1	0.107196	1	1	1	1	1
AC138393.1::exon	0.80872	1	1	1	1	1	1	1	1	1	1	1	1	1	1	1	1	1	1	1	1	1	1	1	1	1	1	1	1
AC138393.1::intron	0	0.0635008	1	1	1	1	0.680522	0.0527954	0.0248768	1	1	1	0.0026208	1	1	0	1	1	1	1	1	5.79542e-09	1	0.758419	0.687344	1	1	1	4.95212e-15
AC138409.2::exon	0.790561	1	1	1	1	1	1	0.60061	1	1	1	1	1	1	1	1	1	1	1	1	1	1	1	1	1	1	1	1	1
AC138409.2::intron	0.534563	1	1	1	1	1	0.996009	0.607325	0.787678	1	1	1	0.591982	1	1	0.393788	1	1	1	1	1	1	1	0.763046	1	1	1	1	0.277248
AC138627.1::exon	1	1	1	1	1	1	1	1	1	1	1	1	1	1	1	1	1	1	1	1	1	1	1	1	1	1	1	1	1
AC138627.1::intron	0.288795	1	1	1	1	1	1	0.586504	0.000570055	1	1	1	0.949361	1	1	0.0608286	1	1	1	1	1	1	1	0.0355417	1	1	1	1	1
AC138649.1::exon	0.418448	1	1	1	1	1	1	0.630805	0.766189	1	1	1	1	1	1	0.00244979	1	1	1	1	1	1	1	1	1	1	1	1	1
AC138649.1::intron	0.772696	0.859611	1	1	1	1	0.916566	0	3.70545e-06	1	1	1	1	1	1	1	1	1	1	1	1	1	1	0.58884	1	1	1	1	1
AC138696.1::intron	1	1	1	1	1	1	1	0	0	1	1	0.133064	1	1	1	1	1	1	1	1	1	1	1	0.296708	0.657827	1	1	1	1
AC138894.1::exon	1	1	1	1	1	1	1	1	1	1	1	1	1	1	1	1	1	1	1	1	1	1	1	1	1	1	1	1	1
AC138894.1::intron	0.797105	0.906331	1	1	1	1	1	1	1	1	1	1	1	1	1	1	1	1	1	1	1	1	1	0.628932	1	1	1	1	1
AC138904.1::exon	1	0.988259	1	1	1	1	1	0.776551	0.809985	1	1	1	1	1	1	1	1	1	1	1	1	1	1	0.758926	1	1	1	1	1
AC138904.1::intron	0.903995	0.000990561	1	1	1	1	0.878428	0.324196	0.332244	1	1	1	1	1	1	1	1	1	1	1	1	1	1	0.107208	1	1	1	1	1
AC138907.1::exon	1	1	1	1	1	1	1	1	1	1	1	1	1	1	1	1	1	1	1	1	1	1	1	1	1	1	1	1	1
AC139099.1::intron	1	1	1	1	1	1	1	1	1	1	1	1	1	1	1	1	1	1	1	1	1	1	1	1	1	1	1	1	1
AC139491.1::intron	1	1	1	1	1	1	1	1	1	1	1	1	1	1	1	1	1	1	1	1	1	1	1	1	1	1	1	1	1
AC139491.2::exon	1	1	1	1	1	1	1	1	1	1	1	1	1	1	1	1	1	1	1	1	1	1	1	1	1	1	1	1	1
AC139491.2::intron	0.772696	1	1	1	1	1	1	0.586504	0.117036	1	1	1	1	1	1	0.0449148	1	1	1	1	1	1	1	0.0945308	1	1	1	1	0.154155
AC139491.5::intron	1	1	1	1	1	1	1	1	1	1	1	1	1	1	1	1	1	1	1	1	1	1	1	1	1	1	1	1	1
AC139493.2::exon	1	1	1	1	1	1	1	1	1	1	1	1	1	1	1	1	1	1	1	1	1	1	1	1	1	1	1	1	1
AC139493.2::intron	0.878857	1	1	1	1	1	1	0.128998	0.00443106	1	1	1	1	1	1	1	1	1	1	1	1	1	1	1	1	1	1	1	1
AC139495.1::exon	1	1	1	1	1	1	1	1	1	1	1	1	1	1	1	1	1	1	1	1	1	1	1	1	1	1	1	1	1
AC139495.1::intron	1	1	1	1	1	1	1	1	1	1	1	1	1	1	1	1	1	1	1	1	1	1	1	1	1	1	1	1	1
AC139713.2::exon	1	1	1	1	1	1	1	1	1	1	1	1	1	1	1	1	1	1	1	1	1	1	1	1	1	1	1	1	1
AC139713.2::intron	0.54723	1	1	1	1	1	1	0.680268	1	1	1	1	0.6058	1	1	1	1	1	1	1	1	1	1	1	1	1	1	1	1
AC140125.2::exon	1	1	1	1	1	1	1	1	1	1	1	1	1	1	1	1	1	1	1	1	1	1	1	1	1	1	1	1	1
AC140125.2::intron	1	1	1	1	1	1	1	1	1	1	1	1	1	1	1	1	1	1	1	1	1	1	1	1	1	1	1	1	1
AC140479.4::intron	1	1	1	1	1	1	1	1	1	1	1	1	1	1	1	1	1	1	1	1	1	1	1	1	1	1	1	1	1
AC141586.1::exon	1	1	1	1	1	1	1	0.685237	1	1	1	1	1	1	1	1	1	1	1	1	1	1	1	0.353462	1	1	1	1	1
AC141586.1::intron	1	0.952992	1	1	1	1	0.957932	0.228178	0.000211604	0.000274837	1	1	1	1	1	1	1	1	1	1	1	1	1	8.39584e-07	1	1	1	1	1
AC142086.1::exon	1	1	1	1	1	1	1	1	1	1	1	1	1	1	1	1	1	1	1	1	1	1	1	1	1	1	1	1	1
AC144568.2::intron	1	1	1	1	1	1	1	1	1	1	1	1	1	1	1	1	1	1	1	1	1	1	1	1	1	1	1	1	1
AC146944.2::exon	1	1	1	1	1	1	1	1	1	1	1	1	1	1	1	1	1	1	1	1	1	1	1	1	1	1	1	1	1
AC211433.1::exon	1	1	1	1	1	1	1	1	1	1	1	1	1	1	1	1	1	1	1	1	1	1	1	1	1	1	1	1	1
AC211433.1::intron	0.430572	1	1	1	1	1	1	0.636011	1	1	1	1	1	1	1	1	1	1	1	1	1	1	1	1	1	1	1	1	1
AC211486.1::intron	1	1	1	1	1	1	1	1	1	1	1	1	1	1	1	1	1	1	1	1	1	1	1	1	1	1	1	1	1
AC237221.1::exon	1	1	1	1	1	1	1	1	1	1	1	1	1	1	1	1	1	1	1	1	1	1	1	1	1	1	1	1	1
AC237221.1::intron	1	1	1	1	1	1	1	1	1	1	1	1	1	1	1	1	1	1	1	1	1	1	1	1	1	1	1	1	1
AC239798.2::exon	1	1	1	1	1	1	1	1	1	1	1	1	1	1	1	1	1	1	1	1	1	1	1	1	1	1	1	1	1
AC239798.2::intron	1	1	1	1	1	1	1	1	1	1	1	1	1	1	1	1	1	1	1	1	1	1	1	1	1	1	1	1	1
AC239800.2::exon	1	1	1	1	1	1	1	1	1	1	1	1	1	1	1	1	1	1	1	1	1	1	1	1	1	1	1	1	1
AC239800.2::intron	1	1	1	1	1	1	1	1	1	1	1	1	1	1	1	1	1	1	1	1	1	1	1	1	1	1	1	1	1
AC239803.1::exon	1	1	1	1	1	1	1	1	1	1	1	1	1	1	1	1	1	1	1	1	1	1	1	1	1	1	1	1	1
AC243562.3::exon	1	1	1	1	1	1	1	1	1	1	1	1	1	1	1	1	1	1	1	1	1	1	1	1	1	1	1	1	1
AC243562.3::intron	1	1	1	1	1	1	1	1	1	1	1	1	1	1	1	1	1	1	1	1	1	1	1	1	1	1	1	1	1
AC243772.2::exon	0.772696	1	1	1	1	1	1	1	1	1	1	1	0.949361	1	1	1	1	1	1	1	1	1	1	1	1	1	1	1	1
AC243772.2::intron	1	1	1	1	1	1	1	1	1	1	1	1	1	1	1	1	1	1	1	1	1	1	1	1	1	1	1	1	1
AC244021.1::exon	0.772696	1	1	1	1	1	1	0.586504	1	1	1	1	0.0566194	1	1	1	1	1	1	1	1	1	1	1	1	1	1	1	0.310499
AC244021.1::intron	0	0.548468	1	1	1	1	0.68499	0.139307	8.80433e-06	1	1	1	0	1	1	7.67742e-08	1	1	1	1	1	0	1	8.61406e-05	1	1	0	1	0
AC244100.2::exon	1	1	1	1	1	1	1	1	1	1	1	1	1	1	1	1	1	1	1	1	1	1	1	0.58884	1	1	1	1	1
AC244100.2::intron	1	1	1	1	1	1	1	1	1	1	1	1	1	1	1	1	1	1	1	1	1	1	1	1	1	1	1	1	1
AC244453.2::exon	1	1	1	1	1	1	1	1	1	1	1	1	1	1	1	1	1	1	1	1	1	1	1	1	1	1	1	1	1
AC244453.2::intron	1	1	1	1	1	1	1	1	1	1	1	1	1	1	1	1	1	1	1	1	1	1	1	1	1	1	1	1	1
AC244517.2::exon	1	1	1	1	1	1	1	1	1	1	1	1	1	1	1	1	1	1	1	1	1	1	1	1	1	1	1	1	1
AC244517.2::intron	1	1	1	1	1	1	1	1	1	1	1	1	1	1	1	1	1	1	1	1	1	1	1	1	1	1	1	1	1
AC244669.1::exon	1	1	1	1	1	1	1	1	1	1	1	1	1	1	1	1	1	1	1	1	1	1	1	1	1	1	1	1	1
AC244669.1::intron	0.867419	1	1	1	1	1	1	0.670946	1	1	1	1	1	1	1	1	1	1	1	1	1	1	1	1	1	1	1	1	1
AC245041.2::exon	1	1	1	1	1	1	1	1	1	1	1	1	1	1	1	1	1	1	1	1	1	1	1	1	1	1	1	1	1
AC245041.2::intron	1	1	1	1	1	1	1	1	1	1	1	1	1	1	1	1	1	1	1	1	1	1	1	1	1	1	1	1	1
AC245100.1::exon	1	1	1	1	1	1	1	1	1	1	1	1	1	1	1	1	1	1	1	1	1	1	1	1	1	1	1	1	1
AC245100.1::intron	0.952398	1	1	1	1	1	1	1	1	1	1	1	1	1	1	1	1	1	1	1	1	1	1	1	1	1	1	1	1
AC245100.6::exon	1	1	1	1	1	1	1	1	1	1	1	1	1	1	1	1	1	1	1	1	1	1	1	1	1	1	1	1	1
AC245100.6::intron	1	1	1	1	1	1	1	1	1	1	1	1	1	1	1	1	1	1	1	1	1	1	1	1	1	1	1	1	1
AC245123.1::exon	1	1	1	1	1	1	1	1	1	1	1	1	1	1	1	1	1	1	1	1	1	1	1	1	1	1	1	1	1
AC245123.1::intron	0.797105	1	1	1	1	1	1	0.607719	0.735836	1	1	1	1	1	1	1	1	1	1	1	1	1	1	1	1	1	1	1	1
AC245595.2::intron	1	1	1	1	1	1	1	1	1	1	1	1	1	1	1	1	1	1	1	1	1	1	1	1	1	1	1	1	1
ACAA1::exon	1	1	1	1	1	1	0.0291018	0.00942153	0.822258	1	1	1	1	1	1	1	1	1	1	1	1	1	1	1	1	1	1	1	1
ACAA1::intron	1	0.859611	1	1	1	1	0.377872	0.000977428	0.0107138	1	1	1	1	1	1	1	1	1	1	1	1	1	1	0.164796	1	1	1	1	1
ACAA2::exon	1	1	1	1	1	1	1	0.843338	0.700881	1	1	1	0.914362	1	1	1	1	1	1	1	1	1	1	0.659408	1	1	1	1	1
ACAA2::intron	0.464825	0.294846	1	1	1	1	0.775201	0.247265	0.378897	1	1	1	0.338161	1	1	0.564171	1	1	1	1	1	1	1	0.294591	1	1	1	1	0.0793888
ACACA::exon	1	1	1	1	1	1	0.230565	1	1	1	1	1	1	1	1	1	1	1	1	1	1	1	1	0.383251	0.985508	1	1	1	1
ACACA::intron	0.000262385	3.14823e-09	1	1	1	0.51738	0.218972	0.00104589	1.36858e-05	1	1	1	0.000100855	1	1	0.000387672	1	1	1	1	0.730532	0.00075719	1	0.000967744	1	1	0.00388808	1	6.70972e-07
ACACB::exon	1	0.660913	1	1	1	1	0.776329	0.547169	0.566542	1	1	1	1	1	1	1	1	1	1	1	1	1	1	0.690444	1	1	1	1	1
ACACB::intron	0.218897	0.00133833	1	1	1	1	0.142659	5.58362e-06	0.044163	1	1	1	1	1	1	1	1	1	1	1	0.694371	1	1	2.72785e-07	1	1	1	1	0.481079
ACAD10::exon	1	1	1	1	1	1	0.916566	0.996555	1	1	1	1	1	1	1	1	1	1	1	1	1	1	1	1	1	1	1	1	1
ACAD10::intron	0.772696	1.93884e-07	1	1	1	1	0.034282	0	0	1	1	1	0.561353	1	1	1	1	1	1	1	0.728521	1	1	0.000743355	0.761185	1	1	1	1
ACAD11::exon	1	1	1	1	1	1	0.00777316	0.90795	0.731954	1	1	1	0.984602	1	1	1	1	1	1	1	1	1	1	0.0343874	1	1	1	1	1
ACAD11::intron	1.49762e-07	0.0100255	1	1	1	1	0.309152	0.00829411	6.90843e-10	1	1	1	1.2894e-09	1	1	6.74276e-11	1	1	1	1	0.795041	2.18721e-08	1	0.00361376	0.657827	1	0.0745166	1	1.26661e-11
ACAD8::exon	1	1	1	1	1	1	0.636103	0.600775	0.722224	1	1	1	1	1	1	1	1	1	1	1	1	1	1	0.0390237	1	1	1	1	1
ACAD8::intron	0.907193	0.906331	1	1	1	1	0.621399	0.607719	0.700881	1	1	1	1	1	1	1	1	1	1	1	1	1	1	0.314446	1	1	1	1	1
ACAD9::exon	1	0.901871	1	1	1	1	0.574636	0.586302	1	1	1	1	1	1	1	1	1	1	1	1	0.694371	1	1	0.802038	1	1	1	1	1
ACAD9::intron	0.382333	7.57255e-08	1	1	1	1	1.05062e-06	0	1.24147e-08	1	1	1	1	1	1	1	1	1	1	1	1	1	1	1.28033e-07	0.805035	1	1	1	1
ACADL::exon	1	1	1	1	1	1	0.720765	0.711307	1	1	1	1	0.00128774	1	1	1	1	1	1	1	1	1	1	1	1	1	1	1	0.672089
ACADL::intron	0.0237692	0.087243	1	1	1	1	0.39128	0.215836	0.21671	1	1	1	0.000236332	1	1	0.766246	1	1	1	1	1	1	1	1	1	1	1	1	1.14782e-09
ACADM::exon	0.772696	1	0.96652	1	1	1	1	0.956545	1	1	2.408e-05	1	0.747444	1	1	1	1	1	1	1.11344e-13	0.915521	0.602392	1	0.427715	1	1	1	1	1
ACADM::intron	3.2874e-05	0.00943238	1	1	1	1	0.31265	0.0337422	0.00146901	1	1	1	1.16875e-08	1	1	0.00336846	1	1	1	1	0.694371	0.00130326	1	0.00178359	0.944154	1	6.68099e-05	1	0.00424997
ACADS::exon	1	1	1	1	1	1	1	0.920025	1	1	1	1	1	1	1	1	1	1	1	1	1	1	1	1	1	1	1	1	1
ACADS::intron	0.772696	0.0412759	1	1	1	1	0.916566	0.122066	0.354237	1	1	1	1	1	1	1	1	1	1	1	1	1	1	0.00132014	1	1	1	1	1
ACADSB::exon	0.772696	1	1	1	1	1	0.584618	0.877339	1	1	1	1	0.0958506	1	1	0.103467	1	1	1	1	1	1	1	0.00213307	1	1	1	1	0.000184254
ACADSB::intron	0.135566	0.307584	1	1	1	1	0.86247	0.139542	0.317159	1	1	1	0.0294105	1	1	0.385596	1	1	1	1	0.949659	1	1	0.111716	0.657827	1	1	1	0.0739068
ACADVL::exon	1	1	1	1	1	1	0.000344222	0.586504	1	1	1	0.000637168	1	1	1	1	1	1	1	1	0.694371	1	1	1	0.668362	1	1	1	1
ACADVL::intron	1	1	1	1	1	1	3.70769e-06	0.0270802	0.986322	1	1	0.0260104	1	1	1	1	1	1	1	1	0.761476	1	1	1	0.672139	1	1	1	1
ACAN::exon	1	1	1	1	1	1	1	1	1	1	1	1	1	1	1	1	1	1	1	1	1	1	1	1	1	1	1	1	1
ACAN::intron	0.874698	0.514291	1	1	1	1	1	0.124597	1	1	1	1	1	1	1	1	1	1	1	1	1	1	1	1	1	1	1	1	1
ACAP1::exon	1	1	1	1	1	1	1	1	1	1	1	1	1	1	1	1	1	1	1	1	1	1	1	1	1	1	1	1	1
ACAP1::intron	1	1	1	1	1	1	1	0.701309	1	1	1	1	1	1	1	1	1	1	1	1	1	1	1	1	1	1	1	1	1
ACAP2::exon	0.772696	1	1	1	1	1	1	0.762585	0.742395	1	0.170313	1	0.725002	1	1	0.863426	1	0.99785	1	1	1	0.75925	1	0.702892	1	0.000259756	1	1	0.298973
ACAP2::intron	2.05766e-07	0.000839493	1	1	1.45123e-06	1	0.0101984	0.00837419	1.16469e-08	1	1	1	0.000587021	1	1	3.30741e-14	1	1	1	1	0.880089	4.92079e-08	1	0.00362456	0.769495	1	0.000122561	1	1.07847e-06
ACAP3::exon	1	1	1	1	1	1	0.726285	0.0985052	0.747068	0.39677	1	0.0289585	1	1	1	1	1	1	1	1	1	1	1	0.58884	0.657827	1	1	1	1
ACAP3::intron	1	1	1	1	1	1	0.623072	1.2283e-11	0.00154303	0.00108511	1	0.630534	1	1	1	1	1	1	1	1	1	1	1	0.383905	0.657827	1	1	1	1
ACAT1::exon	1	1	1	1	1	1	1	0.94986	0.972609	1	1	1	1	1	1	1	1	1	1	1	0.756131	1	1	0.776583	1	1	1	1	1
ACAT1::intron	0.044354	0.0461683	1	1	1	1	0.720474	0.283051	0.657635	1	1	1	0.688291	1	1	0.97949	1	1	1	1	1	1	1	0.0442633	1	1	1	1	1
ACAT2::exon	0.916019	1	1	1	1	1	0.681709	0.717479	1	1	1	1	1	1	1	1	1	1	1	1	1	1	1	0.000327242	1	1	1	1	1
ACAT2::intron	4.22933e-08	0.0791123	1	1	1	1	0.0590354	0.00601919	0.405797	1	1	1	7.56591e-05	1	1	1	1	1	1	1	1	1	1	1.90618e-06	1	1	1	1	0.236235
ACBD3::exon	0.117756	1	1	1	1	1	0.873408	1	0.997197	1	4.33719e-15	1	1.14805e-05	1	1	0.576577	1	1	1	1.08669e-15	0.749402	3.93464e-05	1	0.00107605	1	1	1	1	0.00187745
ACBD3::intron	3.09769e-10	5.97193e-06	1	1	1	1	0.299312	0.0289849	0.00270481	1	1	1	0.00120256	1	1	5.22111e-05	1	1	1	1	1	0.0581421	1	9.17148e-10	0.657827	1	1	1	1.37315e-07
ACBD4::exon	1	1	1	1	1	1	0.957932	0.514538	1	1	1	1	1	1	1	1	1	1	1	1	1	1	1	0.671782	1	1	1	1	1
ACBD4::intron	0.772696	0.859611	1	1	1	1	0.671233	0.441302	0.454281	1	1	0.945392	1	1	1	1	1	1	1	1	1	1	1	0.837496	1	1	1	1	1
ACBD5::exon	0.972877	1	1	1	1	1	1	0.947947	0.732218	1	1	1	1.50997e-05	1	1	0.857507	1	1	1	1	0.729766	1	1	0.0543999	1	1	1	1	0.0863196
ACBD5::intron	0.148928	0.523456	1	1	1	1	0.916566	0.65405	0.735836	1	1	1	0.610398	1	1	1	1	1	1	1	1	1	1	0.395307	1	1	1	1	0.314732
ACBD6::exon	1	1	1	1	1	1	0.916566	0.863423	1	1	1	1	1	1	1	1	1	1	1	1	1	1	1	1	1	1	1	1	1
ACBD6::intron	8.09654e-11	1.96109e-05	1	1	2.50561e-08	0.00840633	0.952745	0.000681296	1.0782e-05	1	0.0193344	1	5.22069e-15	1	1	3.92721e-15	1	1	0.860866	1	0.909592	4.80736e-15	1	3.22074e-05	0.979428	1	9.3402e-06	1	6.13862e-13
ACCS::exon	1	1	1	1	1	1	1	0.594877	1	1	1	1	1	1	1	1	1	1	1	1	1	1	1	1	1	1	1	1	1
ACCS::intron	0.772696	0.744184	1	1	1	1	0.0321826	8.48531e-10	9.33631e-05	1	1	0.68372	1	1	1	1	1	1	1	1	1	1	1	0.0308026	1	1	1	1	0.846716
ACCSL::exon	1	1	1	1	1	1	1	1	1	1	1	1	1	1	1	1	1	1	1	1	1	1	1	1	1	1	1	1	1
ACCSL::intron	1	1	1	1	1	1	1	1	1	1	1	1	1	1	1	1	1	1	1	1	1	1	1	1	1	1	1	1	1
ACD::exon	1	1	1	1	1	1	0.977928	0.813264	0.980773	1	1	0.91829	1	1	1	1	1	1	1	1	1	1	1	0.880419	1	1	1	1	1
ACD::intron	1	1	1	1	1	1	0.218879	0.586504	0.700881	1	1	1	1	1	1	1	1	1	1	1	1	1	1	1	1	1	1	1	1
ACE::exon	1	1	1	1	1	1	1	0.740196	1	1	1	1	1	1	1	1	1	1	1	1	1	1	1	1	1	1	1	1	1
ACE::intron	0.942487	1	1	1	1	1	0.916566	0.546614	0.902415	1	1	1	1	1	1	1	1	1	1	1	1	1	1	1	1	1	1	1	1
ACER1::exon	1	1	1	1	1	1	1	1	1	1	1	1	1	1	1	1	1	1	1	1	1	1	1	1	1	1	1	1	1
ACER1::intron	0.797105	1	1	1	1	1	1	0.607325	1	1	1	1	1	1	1	1	1	1	1	1	1	1	1	1	1	1	1	1	1
ACER2::exon	1	1	1	1	1	1	0.283093	0.694269	0.473345	1	1	1	1	1	1	1	1	1	1	1	1	1	1	0.113102	1	1	1	1	1
ACER2::intron	0.0146389	0.00169877	1	1	1	1	0.841637	0.00444646	0	1	1	1	5.21879e-08	1	1	1	1	1	1	1	1	1	1	2.20606e-05	0.657827	1	1	1	2.76836e-05
ACER3::exon	0.349007	0.334666	1	1	1	1	1	0.280053	0.0199737	1	1	1	0.0732568	1	1	0.195646	1	1	1	1	1	1	1	3.4032e-05	1	1	1	1	0.701087
ACER3::intron	9.54508e-09	8.5649e-06	1	1	1	1	0.684084	0.00125051	0.000593078	1	1	1	9.54759e-06	1	1	9.93227e-09	1	1	1	1	0.694371	2.03902e-10	1	3.01625e-05	0.882154	1	0.00361624	1	2.19515e-06
ACHE::exon	1	1	1	1	1	1	1	0.507028	1	1	1	1	1	1	1	1	1	1	1	1	1	1	1	0.408348	1	1	1	1	1
ACHE::intron	1	1	1	1	1	1	1	0.123537	1	1	1	0.920529	1	1	1	1	1	1	1	1	1	1	1	0.021548	1	1	1	1	1
ACIN1::exon	1	0.946953	1	1	1	1	0.00315144	0.981293	1	1	1	1	1	1	1	1	1	1	1	1	0.694371	1	1	0.900329	0.818851	1	1	1	1
ACIN1::intron	0.212854	0.000195738	1	1	1	1	0.000704625	0.000881925	0.000129799	1	1	0.810231	1	1	1	1	1	1	1	1	0.711689	1	1	0.00194565	1	1	1	1	1
ACKR1::exon	1	1	1	1	1	1	1	1	1	1	1	1	1	1	1	1	1	1	1	1	1	1	1	1	1	1	1	1	1
ACKR1::intron	1	1	1	1	1	1	1	1	1	1	1	1	1	1	1	1	1	1	1	1	1	1	1	1	1	1	1	1	1
ACKR2::exon	1	1	1	1	1	1	1	1	0.263818	1	1	1	1	1	1	1	1	1	1	1	1	1	1	1	1	1	1	1	1
ACKR4::exon	1	1	1	1	1	1	1	1	1	1	1	1	1	1	1	1	1	1	1	1	1	1	1	1	1	1	1	1	1
ACKR4::intron	1	1	1	1	1	1	1	1	1	1	1	1	1	1	1	1	1	1	1	1	1	1	1	1	1	1	1	1	1
ACLY::exon	1	1	1	1	1	0.0942245	0.965557	1	1	1	0.00117279	1	1	1	1	1	0.282796	1	1	1	0.694371	1	1	0.0624318	1	1	1	1	1
ACLY::intron	0.772696	0.00329144	1	1	1	1	0.0311254	1.68018e-05	0.172699	1	1	1	1	1	1	1	1	1	1	1	0.870485	0.468064	1	0.0296543	0.85128	1	0.0920647	1	1
ACMSD::exon	1	1	1	1	1	1	1	1	1	1	1	1	1	1	1	1	1	1	1	1	1	1	1	1	1	1	1	1	1
ACMSD::intron	0.518395	0.491806	1	1	1	1	1	0.410245	0.421142	1	1	1	0.573539	1	1	0.626986	1	1	1	1	1	1	1	1	1	1	1	1	1
ACO1::exon	0.931302	1	1	1	1	1	0.916566	0.925412	0.261128	1	1	1	1	1	1	1	1	1	1	1	0.727285	1	1	0.386279	1	1	1	1	1
ACO1::intron	0.0172362	0.0464146	1	1	1	1	0.0973676	4.86091e-05	2.65117e-11	1	1	1	0.00684514	1	1	0.508699	1	1	1	1	0.698694	1	1	0.00160833	0.657827	1	1	1	0.0067437
ACOT11::exon	1	1	1	1	1	1	1	0.760608	1	1	1	1	1	1	1	1	1	1	1	1	1	1	1	1	1	1	1	1	1
ACOT11::intron	0.824862	0.0254427	1	1	1	1	1	3.49978e-05	0.217216	1	1	0	1	1	1	1	1	1	1	1	1	1	1	0.0588758	1	1	1	1	0.683059
ACOT12::exon	1	1	1	1	1	1	1	1	1	1	1	1	1	1	1	1	1	1	1	1	1	1	1	1	1	1	1	1	1
ACOT12::intron	0.350539	0.0724501	1	1	1	1	1	0.281273	0.00883233	1	1	1	0.0787764	1	1	0.0122276	1	1	1	1	1	1	1	8.73366e-06	1	1	1	1	7.44698e-07
ACOT13::exon	1	1	1	1	1	1	1	0.60061	1	1	1	1	0.744335	1	1	1	1	1	1	1	1	1	1	0.816462	1	1	1	1	1
ACOT13::intron	0.0256409	0.000321624	1	1	1	1	1	0.00831994	0.823176	1	1	1	1.28477e-09	1	1	0.379892	1	1	1	1	1	1	1	0.362473	1	1	1	1	0.164824
ACOT1::exon	1	1	1	1	1	1	1	0.607325	1	1	1	1	1	1	1	1	1	1	1	1	1	1	1	1	1	1	1	1	1
ACOT1::intron	1	1	1	1	1	1	1	1	1	1	1	1	1	1	1	1	1	1	1	1	1	1	1	1	1	1	1	1	1
ACOT2::exon	1	1	1	1	1	1	1	0.285783	1	1	1	1	1	1	1	1	1	1	1	1	1	1	1	1	1	1	1	1	1
ACOT2::intron	1	1	1	1	1	1	1	0.586504	1	1	1	0.562078	1	1	1	1	1	1	1	1	1	1	1	1	1	1	1	1	1
ACOT4::exon	1	1	1	1	1	1	1	1	1	1	1	1	1	1	1	1	1	1	1	1	1	1	1	1	1	1	1	1	1
ACOT4::intron	1	1	1	1	1	1	1	1	1	1	1	1	1	1	1	1	1	1	1	1	1	1	1	1	1	1	1	1	1
ACOT6::exon	1	1	1	1	1	1	1	1	1	1	1	1	1	1	1	1	1	1	1	1	1	1	1	1	1	1	1	1	1
ACOT6::intron	1	1	1	1	1	1	1	1	1	1	1	1	1	1	1	1	1	1	1	1	1	1	1	1	1	1	1	1	1
ACOT7::exon	1	1	1	1	1	1	0.952745	0.967009	1	1	1	0.240409	1	1	1	1	1	1	1	1	1	1	1	1	1	1	1	1	1
ACOT7::intron	1	0.504111	1	1	1	1	1	0.000247165	0.0740426	0.00978056	1	0.861507	1	1	0.511175	1	1	1	1	1	1	1	1	0.21941	1	1	0.249823	1	1
ACOT8::exon	1	1	1	1	1	1	1	0.775955	1	1	1	1	1	1	1	1	1	1	1	1	1	1	1	1	1	1	1	1	1
ACOT8::intron	0.182411	0.0538204	1	1	1	1	0.29575	1.77477e-08	0.0430758	1	1	1	0.550374	1	1	1	1	1	1	1	1	1	1	0.31444	1	1	1	1	1
ACOX1::exon	0.0735477	0.867124	1	1	1	1	0.41726	0.74316	0.00583533	1	1	1	0.00510864	1	1	1	1	1	1	1	1	1	1	0.00522267	1	1	1	1	0.0050215
ACOX1::intron	0.000212931	4.45568e-08	1	1	1	1	0.00295939	2.32594e-11	5.87534e-14	1	1	1	0.949361	1	1	6.01674e-05	1	1	1	1	0.694371	1	1	2.52014e-11	1	1	1	1	0.000846281
ACOX2::exon	1	1	1	1	1	1	1	1	1	1	1	1	1	1	1	1	1	1	1	1	1	1	1	1	1	1	1	1	1
ACOX2::intron	0.792024	1	1	1	1	1	1	0.60166	0.26929	1	1	1	1	1	1	1	1	1	1	1	1	1	1	1	1	1	1	1	1
ACOX3::exon	0.981889	1	1	1	1	1	0.439227	0.586504	0.948975	1	1	1	1	1	1	1	1	1	1	1	1	1	1	0.197472	1	1	1	1	1
ACOX3::intron	0.733255	0.118263	1	1	1	1	0.925281	2.25068e-07	1.64419e-08	1	1	1	1	1	1	1	1	1	1	1	0.695554	1	1	0.00783896	1	1	1	1	1
ACOXL::exon	1	1	1	1	1	1	1	1	1	1	1	1	1	1	1	1	1	1	1	1	1	1	1	1	1	1	1	1	1
ACOXL::intron	0.0574261	0.00602584	1	1	1	1	1	0.000322881	0.00117597	1	1	5.34326e-09	0.400256	1	1	0.187727	1	1	1	1	1	1	1	0.0134848	1	1	1	1	0.168908
ACP1::exon	1	1	1	1	1	1	1	0.926535	0.82438	1	1	1	1	1	1	1	1	1	1	1	0.979719	1	1	0.0459159	1	1	1	1	1
ACP1::intron	0.00608629	0.180646	1	1	1	1	0.665953	0.016013	2.55135e-07	1	1	1	0.780022	1	1	0.300765	1	1	1	1	0.728521	1	1	0.00227699	0.704232	1	1	1	0.198878
ACP2::exon	1	1	1	1	1	1	0.543697	0.710819	1	1	1	1	1	1	1	1	1	1	1	1	0.694371	1	1	0.542795	1	1	1	1	1
ACP2::intron	1	0.440879	1	1	1	1	0.312618	0.0576893	0.89081	1	1	1	1	1	1	1	1	1	1	1	1	1	1	0.785422	1	1	1	1	1
ACP4::exon	1	1	1	1	1	1	1	1	1	1	1	1	1	1	1	1	1	1	1	1	1	1	1	1	1	1	1	1	1
ACP4::intron	1	1	1	1	1	1	1	1	1	1	1	1	1	1	1	1	1	1	1	1	1	1	1	1	1	1	1	1	1
ACP5::exon	1	1	1	1	1	1	1	1	1	1	1	1	1	1	1	1	1	1	1	1	1	1	1	1	1	1	1	1	1
ACP5::intron	1	1	1	1	1	1	1	1	1	1	1	1	1	1	1	1	1	1	1	1	1	1	1	1	1	1	1	1	1
ACP6::exon	1	1	1	1	1	1	0.996079	0.366477	0.218039	1	1	1	1	1	1	1	1	1	1	1	1	1	1	0.0438592	1	1	1	1	1
ACP6::intron	0.0921223	0.00456191	1	1	1	1	0.0341127	0.00374345	0.0105688	1	1	1	1	1	1	0.514914	1	1	1	1	1	1	1	0.0624628	1	1	1	1	0.458476
ACPP::exon	1	1	1	1	1	1	1	1	1	1	1	1	1	1	1	1	1	1	1	1	1	1	1	1	1	1	1	1	1
ACPP::intron	0.345185	0.331014	1	1	1	1	1	0.277021	1	1	1	1	0.984602	1	1	1	1	1	1	1	1	1	1	1	1	1	1	1	0.372382
ACRBP::exon	1	1	1	1	1	1	1	1	1	1	1	1	1	1	1	1	1	1	1	1	1	1	1	0.0398488	1	1	1	1	1
ACRBP::intron	0.790561	1	1	1	1	1	1	0.60061	0.263818	1	1	0.616088	1	1	1	1	1	1	1	1	1	1	1	0.0427108	1	1	1	1	1
ACRV1::exon	1	1	1	1	1	1	1	1	1	1	1	1	1	1	1	1	1	1	1	1	1	1	1	1	1	1	1	1	1
ACRV1::intron	1	1	1	1	1	1	1	1	1	1	1	1	1	1	1	1	1	1	1	1	1	1	1	1	1	1	1	1	1
ACSBG1::exon	1	1	1	1	1	1	1	0.656705	1	1	1	1	1	1	1	1	1	1	1	1	1	1	1	1	1	1	1	1	1
ACSBG1::intron	0.836256	0.626923	1	1	1	1	0.748925	0.642764	0.0224193	1	1	1	1	1	1	1	1	1	1	1	1	1	1	0.00110136	1	1	1	1	0.712594
ACSBG2::exon	1	1	1	1	1	1	1	1	1	1	1	1	1	1	1	1	1	1	1	1	1	1	1	1	1	1	1	1	1
ACSBG2::intron	0.288795	0.277551	1	1	1	1	1	0.233407	1	1	1	1	1	1	1	1	1	1	1	1	1	1	1	1	1	1	1	1	1
ACSF2::exon	1	1	1	1	1	1	0.976216	0.678077	1	1	1	1	1	1	1	1	1	1	1	1	1	1	1	0.486263	1	1	1	1	1
ACSF2::intron	0.0124423	2.34212e-06	1	1	1	1	0.13263	9.61472e-15	0	1	1	0.298043	1	1	1	1	1	1	1	1	0.694371	1	1	1.45686e-06	1	1	1	1	0.0704765
ACSF3::exon	1	1	1	1	1	1	0.960588	0.763323	0.78832	1	1	1	1	1	1	1	1	1	1	1	1	1	1	1	1	1	1	1	1
ACSF3::intron	1	0.101327	1	1	1	1	0.271348	0	0	5.88079e-05	1	0.231817	1	1	1	1	1	1	1	1	0.729766	1	1	3.15887e-06	1	1	1	1	1
ACSL1::exon	1	1	1	1	1	1	0.995143	1	1	1	1	1	1	1	1	1	1	1	1	1	1	1	1	0.761278	1	1	1	1	1
ACSL1::intron	0.338457	0.000723485	1	1	1	1	0.128793	0.00014862	1.3139e-06	1	1	1	1	1	1	1	1	1	1	1	1	1	1	0.0163145	0.657827	1	1	1	0.168524
ACSL3::exon	0.772696	1	1	1	1	1	0.693217	0.124309	0.209177	1	1	1	0.0118777	1	1	2.7934e-10	1	1	1	0	0.729766	2.47451e-13	1	0.0314957	1	1	1	1	0.27662
ACSL3::intron	0.0656598	0.156964	1	1	0.00943277	1	0.942128	0.0427743	0.117069	1	1	1	0.663437	1	1	0.000454372	1	1	1	1	1	0.0560707	1	0.104974	0.923368	1	0.674671	1	0.0751598
ACSL5::exon	1	1	1	1	1	1	1	1	1	1	1	0	1	1	1	1	1	1	1	1	1	1	1	1	1	1	1	1	1
ACSL5::intron	0.53837	1	1	1	1	1	1	0.676895	0.437113	1	1	0	1	1	1	1	1	1	1	1	1	1	1	0.340183	1	1	1	1	1
ACSL6::exon	0.772696	1	1	1	1	1	1	0.786398	1	1	1	1	0.347273	1	1	1	1	1	1	1	1	1	1	1	1	1	1	1	1
ACSL6::intron	0.758877	0.0732688	1	1	1	1	0.401478	0.0024702	4.93061e-06	1	1	1	1	1	1	1	1	1	1	1	1	1	1	0.17787	1	1	1	1	0.297839
ACSM1::exon	1	1	1	1	1	1	1	1	1	1	1	1	1	1	1	1	1	1	1	1	1	1	1	1	1	1	1	1	1
ACSM1::intron	3.45205e-14	1	1	1	1	1	1	0.233407	0.0422178	1	1	1	4.32136e-14	1	1	0.00763389	1	1	1	1	1	1	1	0	1	1	1	1	0.00721231
ACSM2A::intron	1	1	1	1	1	1	1	0.607719	1	1	1	1	1	1	1	1	1	1	1	1	1	1	1	1	1	1	1	1	1
ACSM2B::exon	1	1	1	1	1	1	1	1	1	1	1	1	1	1	1	1	1	1	1	1	1	1	1	1	1	1	1	1	1
ACSM2B::intron	0.784483	1	1	1	1	1	1	1	1	1	1	1	1	1	1	1	1	1	1	1	1	1	1	1	1	1	1	1	1
ACSM3::exon	1	1	1	1	1	1	1	1	1	1	1	1	1	1	1	1	1	1	1	1	1	1	1	1	1	1	1	1	1
ACSM3::intron	0.351757	1	1	1	1	1	1	0.607325	0.732218	1	1	1	0.0795361	1	1	1	1	1	1	1	1	1	1	1	1	1	1	1	1
ACSM5::exon	1	1	1	1	1	1	1	1	1	1	1	1	1	1	1	1	1	1	1	1	1	1	1	1	1	1	1	1	1
ACSM5::intron	0.867419	1	1	1	1	1	1	0.670946	1	1	1	1	1	1	1	1	1	1	1	1	1	1	1	1	1	1	1	1	1
ACSM6::exon	1	1	1	1	1	1	1	1	1	1	1	1	1	1	1	1	1	1	1	1	1	1	1	1	1	1	1	1	1
ACSM6::intron	0.784483	1	1	1	1	1	1	0.594877	1	1	1	1	1	1	1	1	1	1	1	1	1	1	1	1	1	1	1	1	1
ACSS1::exon	1	1	1	1	1	1	0.826271	0.586504	1	1	1	1	1	1	1	1	1	1	1	1	1	1	1	0.72143	1	1	1	1	1
ACSS1::intron	0.772696	0.0977748	1	1	1	1	0.903793	2.26558e-10	4.09786e-05	1	1	1	1	1	1	0.593024	1	1	1	1	1	1	1	0.155245	1	1	1	1	1
ACSS2::exon	1	1	1	1	1	1	1	0.911788	1	1	1	1	1	1	1	1	1	1	1	1	1	1	1	1	1	1	1	1	1
ACSS2::intron	0.772696	0.587769	1	1	1	1	0.99745	0.399802	0.815758	1	1	1	0.949361	1	1	1	1	1	1	1	1	1	1	0.58884	0.875825	1	1	1	0.739094
ACSS3::exon	0.977848	1	1	1	1	1	1	0.779152	1	1	1	1	1	1	1	1	1	1	1	1	1	1	1	1	1	1	1	1	0.325146
ACSS3::intron	0.0531463	0.000219008	1	1	1	1	1	4.33857e-05	1.49469e-08	1	1	1	0.000192126	1	1	4.89335e-07	1	1	1	1	1	1	1	0.000518448	1	1	1	1	5.19839e-07
ACTA1::exon	1	1	1	1	1	1	1	1	1	1	1	1	1	1	1	1	1	1	1	1	1	1	1	1	1	1	1	1	1
ACTA1::intron	1	1	1	1	1	1	1	1	1	1	1	1	1	1	1	1	1	1	1	1	1	1	1	1	1	1	1	1	1
ACTA2::exon	1	1	1	1	1	1	1	1	0.700881	1	1	1	1	1	1	1	1	1	1	1	1	1	1	0.0276762	1	1	1	1	1
ACTA2::intron	0.772696	1	1	1	1	1	1	0.790347	0.000548715	1	1	1	0.023392	1	1	1	1	1	1	1	1	1	1	0.204788	1	1	1	1	0.901704
ACTB::exon	1	1	1	1	1	1	1	1	0.973452	1	1	0.0881793	1	1	0.887606	1	1	1	0.575486	9.72531e-08	0.902517	1	1	0.184271	1	0.285083	1	0.000411145	1
ACTB::intron	1	1	1	1	1	1	0.537989	5.65419e-05	0.894938	1	1	1	1	1	1	1	1	1	1	1	1	1	1	0.678661	1	1	1	1	1
ACTC1::exon	1	1	1	1	1	1	1	1	1	1	1	1	1	1	1	1	1	1	1	1	1	1	1	1	1	1	1	1	1
ACTC1::intron	1	1	1	1	1	1	1	1	1	1	1	1	1	1	1	1	1	1	1	1	1	1	1	1	1	1	1	1	1
ACTG1::exon	1	1	1	1	1	1	1	1	0.627073	1	1	1	1	1	1	1	1	1	1	0.106579	0.773102	1	1	0.619861	0.923311	1	1	0.223359	1
ACTG1::intron	1	1	1	1	1	1	0.00113598	0	0.210715	1	1	2.89809e-07	1	1	1	1	1	1	1	1	1	1	1	0.583722	1	1	1	1	1
ACTG2::exon	1	1	1	1	1	1	1	1	1	1	1	1	1	1	1	1	1	1	1	1	1	1	1	1	1	1	1	1	1
ACTG2::intron	0.772696	0.859611	1	1	1	1	1	0.586504	1	1	1	1	1	1	1	1	1	1	1	1	1	1	1	1	1	1	1	1	1
ACTL6A::exon	0.864291	1	1	1	1	1	0.971771	0.668081	0.812816	1	1	0.201018	1	1	1	1	1	1	1	1	1	1	1	0.0219973	1	1	1	1	1
ACTL6A::intron	0.00604069	0.0221041	1	1	1	1	0.0015828	0.00559635	0.0518829	1	1	0.706357	0.0229123	1	1	0.000423273	1	1	1	1	0.694371	1	1	0.468738	1	1	1	1	0.410071
ACTL6B::exon	1	1	1	1	1	1	1	1	1	1	1	1	1	1	1	1	1	1	1	1	1	1	1	1	1	1	1	1	1
ACTL6B::intron	1	1	1	1	1	1	1	0.656794	0.394309	1	1	1	1	1	1	1	1	1	1	1	1	1	1	1	1	1	1	1	1
ACTL8::exon	1	0.454781	0.96652	1	1	1	1	1	1	1	1	1	1	1	1	1	1	1	1	1	1	1	1	1	1	1	1	1	1
ACTL8::intron	0.541386	0.0323138	1	1	1	1	1	0.124487	0.43999	1	1	0.923575	1	1	1	1	1	1	1	1	1	1	1	0.0997165	1	1	1	1	1
ACTN1::exon	1	1	1	1	1	1	0.455927	0.682134	0.830127	1	1	0.620747	1	1	1	1	1	1	1	1	1	1	1	0.93938	1	1	1	1	1
ACTN1::intron	0.772696	0.000240864	1	1	1	1	0.349804	0	0	0.456589	1	2.52492e-13	1	1	1	1	1	1	1	1	0.792283	1	1	1.28038e-08	1	1	1	1	1
ACTN2::exon	0.934226	0.859611	1	1	1	1	0.916566	0.736013	1	1	1	1	1	1	1	1	1	1	1	1	1	1	1	0.646076	1	1	1	1	1
ACTN2::intron	0.085553	0.000997128	1	1	1	1	0.213755	0.00894334	0.00249428	1	1	1	0.655596	1	1	0.57219	1	1	1	1	0.915781	1	1	0.00153702	1	1	1	1	0.174952
ACTN3::exon	1	1	1	1	1	1	1	1	1	1	1	1	1	1	1	1	1	1	1	1	1	1	1	1	1	1	1	1	1
ACTN3::intron	1	1	1	1	1	1	1	0.60166	0.26929	1	1	1	1	1	1	1	1	1	1	1	1	1	1	0.210121	1	1	1	1	1
ACTN4::exon	1	1	1	1	1	1	1	0.919584	1	1	1	2.28219e-13	1	1	1	1	1	1	1	1	0.694371	1	1	0.453182	1	1	1	1	1
ACTN4::intron	0.772696	0.25946	1	1	1	1	0.764785	0.00688414	2.74411e-06	0.101706	1	0.159467	1	1	1	1	1	1	1	1	0.809472	1	1	0.00143631	0.993334	1	1	1	1
ACTR10::exon	0.936667	1	1	1	1	1	0.93139	0.902757	1	1	1	1	1	1	1	1	1	1	1	1	0.792565	1	1	0.0324719	1	1	1	1	1
ACTR10::intron	0.000132938	0.218576	0.96652	1	1	1	0.93139	0.18229	0.401706	1	1	1	0.00521689	1	1	0.353592	1	1	1	1	0.934157	1	1	0.242161	1	1	1	1	0.0716095
ACTR1A::exon	1	1	1	1	1	1	0.972967	1	1	1	1	1	1	1	1	1	1	1	1	1	0.694371	1	1	0.17691	1	1	1	1	1
ACTR1A::intron	0.373254	1.60777e-05	1	1	1	1	0.026401	0.53801	0.556074	1	1	1	1	1	1	1	1	1	1	1	1	1	1	0.00691709	1	1	1	1	1
ACTR1B::exon	1	1	1	1	1	1	0.820446	5.83695e-05	0.352385	1	1	1	1	1	1	1	1	1	1	1	0.730532	1	1	0.803515	1	1	1	1	1
ACTR1B::intron	1	1	1	1	1	1	0.0197241	0	5.31782e-06	1	1	0.616088	1	1	1	1	1	1	1	1	0.694371	1	1	0.388509	1	1	1	1	1
ACTR2::exon	0.0780658	1	1	1	1	1	1	0.586862	0.41254	1	6.78429e-11	1	3.25177e-06	1	1	1	1	1	1	1	1	0.0135697	1	0.474416	0.844498	1	0.0120471	1	0.00604872
ACTR2::intron	0	3.20014e-14	1	1	1	1	0.000351495	4.4611e-07	2.28386e-10	1	1	0.531016	0	1	1	0	1	1	1	1	0.694371	6.01491e-09	1	6.37684e-11	1	1	1	1	0
ACTR3::exon	0.0270871	1	1	1	1	1	0.916566	0.977786	0.598565	1	9.57415e-08	1	0.0751221	1	1	0.0601536	1	1	1	1	0.694371	3.70076e-05	1	0.0613257	1	1	0.00188741	1	1.3728e-06
ACTR3::intron	1.4381e-11	1.01693e-05	1	1	1	1	0.249657	0.000231752	0.000152887	1	1	0.992823	0.00548076	1	1	3.92721e-15	1	1	1	1	1	1.7523e-13	1	5.32616e-05	0.668152	1	2.85137e-11	1	1.98129e-08
ACTR3B::exon	1	1	1	1	1	1	0.862335	0.638927	3.83189e-15	1	1	1	1	1	1	0.30182	1	1	1	1	0.737654	1	1	0.0320018	1	1	1	1	1
ACTR3B::intron	0.00213286	0	1	1	1	1	1	4.88471e-15	0	1	1	1	0.39721	1	1	0	1	1	1	1	0.828579	5.25662e-14	1	0.000211422	1	1	0.00845006	1	0.0011785
ACTR3C::exon	0.772696	1	1	1	1	1	1	1	1	1	1	1	0.949361	1	1	1	1	1	1	1	1	1	1	1	1	1	1	1	1
ACTR3C::intron	0.660503	0.835527	1	1	1	1	0.972967	0.596786	0.0233617	1	1	1	0.329085	1	1	0.971255	1	1	1	1	1	1	1	0.317984	1	1	1	1	0.991739
ACTR5::exon	1	1	1	1	1	1	1	0.875545	1	1	1	1	1	1	1	1	1	1	1	1	1	1	1	1	1	1	1	1	1
ACTR5::intron	0.797105	0.74757	1	1	1	1	1	0.415879	0.700881	1	1	1	1	1	1	1	1	1	1	1	0.814235	1	1	0.699896	0.844498	1	1	1	1
ACTR6::exon	0.772696	0.859611	1	1	1	1	0.916566	0.971805	1	1	1	1	0.949361	1	1	1	1	1	1	1	1	1	1	0.0156556	1	1	1	1	0.513437
ACTR6::intron	0	6.87264e-05	1	1	1	1	0.0259131	0.430235	0.73504	1	1	1	0	1	1	0.0254842	1	1	1	1	1	5.25257e-05	1	1.18645e-09	1	1	1	1	0
ACTRT3::exon	0.772696	1	1	1	1	1	1	0.586504	1	1	1	1	1	1	1	1	1	1	1	1	1	1	1	1	1	1	1	1	1
ACTRT3::intron	1	1	1	1	1	1	1	1	1	1	1	1	1	1	1	1	1	1	1	1	1	1	1	1	1	1	1	1	1
ACVR1::exon	0.947389	1	1	1	1	1	0.794149	0.749004	0.587642	1	1	1	1	1	1	0.877382	1	1	1	1	1	1	1	0.16408	1	1	1	1	1
ACVR1::intron	0.111898	0.00435581	1	1	1	1	0.935833	0.00636269	0.0152385	1	1	1	0.511361	1	1	0.00193508	1	1	1	1	1	0.00253187	1	0.0539317	0.687344	1	0.00415689	1	0.121418
ACVR1B::exon	0.772696	0.859611	1	1	1	1	0.916566	7.85808e-08	3.06908e-07	0.0244183	1	0.688141	1	1	1	0.786298	1	1	1	1	0.775143	1	1	3.99064e-13	1	1	1	1	0.398195
ACVR1B::intron	0.00834448	0.000315055	1	1	1	1	0.141542	0	0	1	1	1	0.0783043	1	1	0.0211527	1	1	1	1	0.694371	1.24849e-06	1	3.62346e-07	0.78717	1	1	1	0.139514
ACVR1C::exon	0.524766	1	1	1	1	1	1	0.60166	0.723638	1	1	1	0.0643145	1	1	0.238303	1	1	1	1	1	1	1	1	1	1	1	1	1
ACVR1C::intron	0.000943043	0.0597763	1	1	1	1	0.121085	0.0149649	0.142703	1	1	1	0.0010664	1	1	0.00487537	1	1	1	1	1	1	1	0.114582	1	1	1	1	0.00465343
ACVR2A::exon	0.940789	1	1	1	1	1	0.800926	0.905564	0.596893	1	1	1	0.000228398	1	1	0.526758	1	1	1	1	1	1.74817e-07	1	0.00177279	0.69186	1	1	1	0.789715
ACVR2A::intron	0	2.16652e-13	1	1	1	1	0.727698	0.000442497	2.29384e-07	1	1	1	8.82213e-12	1	1	0	1	1	1	1	1	0	1	0	0.657827	1	0	1	0
ACVR2B::exon	1	0.806022	1	1	1	1	1	0.773559	0.41057	1	1.51868e-11	1	1	1	1	1	1	1	1	1.08669e-15	0.916466	1	1	0.00393729	1	1	1	1	1
ACVR2B::intron	0.758877	0.859611	1	1	1	1	0.338717	0	0	1	1	0.911042	1.21954e-05	1	1	1	1	1	1	1	0.744817	1	1	0.000504813	0.657827	1	1	1	0.0745451
ACVRL1::exon	1	1	1	1	1	1	1	0.607719	1	1	1	1	1	1	1	1	1	1	1	1	1	1	1	1	1	1	1	1	1
ACVRL1::intron	1	1	1	1	1	1	1	0.586504	1	1	1	1	1	1	1	1	1	1	1	1	1	1	1	1	1	1	1	1	1
ACY1::exon	1	1	1	1	1	1	0.916566	0.586504	1	1	1	0.00412192	1	1	1	1	1	1	1	1	1	1	1	1	1	1	1	1	1
ACY1::intron	1	1	1	1	1	1	0.537585	0.586504	1	1	1	0.743204	1	1	1	1	1	1	1	1	1	1	1	1	1	1	1	1	1
ACY3::exon	1	1	1	1	1	1	1	1	1	1	1	1	1	1	1	1	1	1	1	1	1	1	1	1	1	1	1	1	1
ACY3::intron	1	1	1	1	1	1	1	1	1	1	1	1	1	1	1	1	1	1	1	1	1	1	1	1	1	1	1	1	1
ACYP1::exon	0.981412	1	1	1	1	1	1	0.783082	1	1	1	1	0.987904	1	1	1	1	1	1	1	1	1	1	1	1	1	1	1	1
ACYP1::intron	0	0	1	1	1	1	0.540393	0.803419	0.0495043	1	1	1	0.00484167	1	1	0.14903	1	1	1	1	0.708583	1.69064e-05	1	0.000152185	1	1	1	1	2.65118e-13
ACYP2::exon	1	1	1	1	1	1	1	1	1	1	1	1	0.916305	1	1	1	1	1	1	1	1	1	1	1	1	1	1	1	1
ACYP2::intron	1.95195e-14	0.000258495	1	1	1	1	1	0.0040082	0	1	1	0.0291831	0	1	1	0	1	1	1	1	0.729766	0	1	4.45512e-07	0.792502	1	1	1	0
AD000090.1::exon	1	1	1	1	1	1	1	1	1	1	1	1	1	1	1	1	1	1	1	1	1	1	1	1	1	1	1	1	1
AD000090.1::intron	0.924507	1	1	1	1	1	1	0.175918	0.881411	1	1	1	1	1	1	1	1	1	1	1	1	1	1	0.0355417	1	1	1	1	1
AD000671.3::exon	1	1	1	1	1	1	1	1	1	1	1	1	1	1	1	1	1	1	1	1	1	1	1	1	1	1	1	1	1
AD000671.3::intron	1	1	1	1	1	1	1	1	1	1	1	1	1	1	1	1	1	1	1	1	1	1	1	1	1	1	1	1	1
ADA::exon	1	1	1	1	1	1	1	0.769708	1	1	1	1	1	1	1	1	1	1	1	1	1	1	1	1	1	1	1	1	1
ADA::intron	1	0.81206	1	1	1	1	0.971771	0.0519345	0.700881	1	1	1	1	1	1	1	1	1	1	1	1	1	1	0.857002	1	1	1	1	1
ADAD1::exon	1	1	1	1	1	1	1	1	1	1	1	1	1	1	1	1	1	1	1	1	1	1	1	1	1	1	1	1	1
ADAD1::intron	0.418448	0.0974651	1	1	1	1	1	0.630805	0.34148	1	1	1	0.018142	1	1	1	1	1	1	1	1	1	1	0.0119222	1	1	1	1	0
ADAD2::exon	1	1	1	1	1	1	1	1	1	1	1	1	1	1	1	1	1	1	1	1	1	1	1	1	1	1	1	1	1
ADAD2::intron	1	1	1	1	1	1	1	1	1	1	1	1	1	1	1	1	1	1	1	1	1	1	1	1	1	1	1	1	1
ADAL::exon	1	1	1	1	1	1	1	0.836608	1	1	1	1	0.949361	1	1	1	1	1	1	1	1	1	1	1	1	1	1	1	1
ADAL::intron	4.08395e-06	0.39592	1	1	1	1	0.0810806	0.113514	0.700881	1	1	1	0.0395224	1	1	1	1	1	1	1	1	1	1	0.0253536	1	1	1	1	0.000253155
ADAM10::exon	0.0376646	0.783971	1	1	1	1	0.447416	0.614812	0.908436	1	0	0.606802	1.77437e-06	1	1	1.14994e-12	1	1	1	1	0.962753	0	1	0.0566041	1	1	1	1	7.80499e-12
ADAM10::intron	0.00670566	0.12807	1	1	1	1	0.958797	0.322234	0.225072	1	1	1	0.0551659	1	1	1.38298e-05	1	1	1	1	1	0.00156252	1	0.0773518	1	1	0.179521	1	0.0358918
ADAM11::exon	1	1	1	1	1	1	0.377838	0.206507	1	0.000378787	1	1	1	1	1	1	1	1	1	1	1	1	1	0.323155	1	1	1	1	1
ADAM11::intron	1	1	1	1	1	1	0.994965	0.153934	0.820417	1	1	1	1	1	1	1	1	0.99785	1	1	1	1	1	0.449457	1	1	1	1	1
ADAM12::exon	1	1	1	1	1	1	1	0.607325	1	1	1	1	1	1	1	1	1	1	1	1	1	1	1	1	1	1	1	1	1
ADAM12::intron	0.00278827	0.216148	1	1	1	1	0.972684	1.54558e-06	1.6062e-11	0.015872	1	0.0270696	0.940043	1	1	4.11391e-05	1	1	1	1	1	1	1	0.000598363	1	1	1	1	0.0339466
ADAM15::exon	1	1	1	1	1	1	0.936716	0.010472	1	1	1	1	1	1	1	1	1	1	1	1	1	1	1	1	1	1	1	1	1
ADAM15::intron	1	1	1	1	1	1	0.00405256	0	0.952475	1	1	0.032276	1	1	1	1	1	1	1	1	0.729766	1	1	0.135616	1	1	1	1	1
ADAM17::exon	0.120712	1	1	1	1	1	0.340486	1	1	1	1	1	1	1	1	1	1	1	1	1	0.694371	8.89294e-08	1	0.00442822	1	1	1	1	1
ADAM17::intron	0.000438532	0.0549835	1	1	1	1	0.486119	0.0229996	0.000611466	1	1	1	0.364681	1	1	0.00756721	1	1	1	1	0.996812	0.0555037	1	0.013163	0.917531	1	0.0486441	1	0.136282
ADAM18::exon	1	1	1	1	1	1	1	1	1	1	1	1	1	1	1	1	1	1	1	1	1	1	1	1	1	1	1	1	1
ADAM18::intron	0.00415657	0.137365	1	1	1	1	1	0.0238235	0.000453874	1	1	1	0.570906	1	1	0.0322046	1	1	1	1	1	1	1	0.0919426	1	1	1	1	0.00458424
ADAM19::exon	0.949678	0.690637	1	1	1	1	1	0.572471	1	1	1	1.5007e-14	1	1	1	1	1	1	1	1	1	1	1	1	1	1	1	1	1
ADAM19::intron	1	0.821524	1	1	1	1	0.960588	0.706344	0.787678	1	1	0.425033	1	1	1	1	1	1	1	1	1	1	1	1	0.910032	1	1	1	1
ADAM20::exon	0.00317934	1	1	1	1	1	1	0.775889	4.89897e-10	1	1	1	0.883273	1	1	0.966141	1	1	1	1	1	1	1	0.00250669	1	1	1	1	1
ADAM20::intron	0.0212157	0.928253	1	1	1	1	1	0.681311	0.355788	1	1	1	0.700126	1	1	0.000120755	1	1	1	1	1	0.00507542	1	0.217775	1	1	1	1	0.876741
ADAM20P1::exon	0.0786532	1	1	1	1	1	1	1	0.0648797	1	1	1	1	1	1	0.0944642	1	1	1	1	1	1	1	1	1	1	1	1	1
ADAM20P1::intron	1.18226e-09	0.809971	1	1	1	1	1	0.797576	0.000618752	1	1	1	0.00492853	1	1	1.58848e-06	1	1	1	1	1	1	1	0.066164	1	1	1	1	0.360853
ADAM22::exon	0.429658	0.718927	1	1	1	1	0.819015	0.0318603	0.959329	1	1	1	0.000375773	1	1	0.0047574	1	1	1	1	1	1	1	0.272395	1	1	1	1	1
ADAM22::intron	0.132342	0.104947	1	1	1	1	0.916566	0.00404144	0.22475	1	1	1	0.00162751	1	1	0.0013244	1	1	0.194742	1	1	0.00744119	1	0.170551	1	1	0.196538	1	0.0241094
ADAM23::exon	1	1	1	1	1	1	0.916566	0.00739963	0.437023	1	1	1	0.0319339	1	1	0.107861	1	1	1	1	1	1	1	0.825954	1	1	1	1	0.263862
ADAM23::intron	0.17208	0.0225695	1	1	1	1	0.750581	1.10229e-05	0.0321484	1	1	1	0.0206799	1	1	0.00242924	1	1	1	1	0.834803	0.201885	1	0.385446	0.734778	1	1	1	0.00852419
ADAM28::exon	1	1	1	1	1	1	1	0.586504	1	1	1	1	1	1	1	1	1	1	1	1	1	1	1	1	1	1	1	1	1
ADAM28::intron	0.451518	1	1	1	1	1	1	0.358164	0.367348	1	1	1	1	1	1	0.546955	1	1	1	1	1	1	1	0.0740778	1	1	1	1	0.48648
ADAM29::exon	1	1	1	1	1	1	1	0.586504	1	1	1	1	1	1	1	1	1	1	1	1	1	1	1	1	1	1	1	1	1
ADAM29::intron	0.288795	0.00081574	1	1	1	1	1	0.233407	0.234963	1	1	1	0.318498	1	1	0.0608286	1	1	1	1	1	1	1	0.184271	1	1	1	1	1
ADAM2::exon	1	1	1	1	1	1	1	1	1	1	1	1	1	1	1	1	1	1	1	1	1	1	1	1	1	1	1	1	1
ADAM2::intron	0.330628	0.0966804	1	1	1	1	1	0.586504	0.0791686	1	1	1	0.940805	1	1	1	1	1	1	1	1	1	1	0.0649538	1	1	1	1	0.915066
ADAM32::exon	0.350872	1	1	1	1	1	1	0.607325	1	1	1	1	0.387772	1	1	0.423466	1	1	1	1	1	1	1	1	1	1	1	1	0.0115608
ADAM32::intron	0.350413	0.888979	1	1	1	1	1	0.586504	0.484096	1	1	1	0.12953	1	1	0.0267005	1	0.99785	1	1	1	0.0710175	1	0.564004	1	1	0.0294757	1	0.0254821
ADAM33::exon	1	1	1	1	1	1	1	0.586504	1	1	1	1	1	1	1	1	1	1	1	1	1	1	1	1	1	1	1	1	1
ADAM33::intron	1	1	1	1	1	1	1	0.586504	1	1	1	1	1	1	1	1	1	1	1	1	1	1	1	1	1	1	1	1	1
ADAM3A::exon	1	1	1	1	1	1	1	1	1	1	1	1	1	1	1	1	1	1	1	1	1	1	1	1	1	1	1	1	1
ADAM3A::intron	0.483335	1	1	1	1	1	1	0.383874	0.394309	1	1	1	1	1	1	0.586195	1	1	1	1	1	1	1	1	1	1	1	1	1
ADAM5::exon	1	1	1	1	1	1	1	1	1	1	1	1	1	1	1	1	1	1	1	1	1	1	1	1	1	1	1	1	1
ADAM5::intron	0.0998449	0.0183035	1	1	1	1	1	0.0838136	0.347527	1	1	1	0.110664	1	1	0.000278219	1	1	1	1	1	1	1	0.270458	1	1	1	1	0.0184926
ADAM7::exon	1	1	1	1	1	1	1	1	1	1	1	1	1	1	1	1	1	1	1	1	1	1	1	1	1	1	1	1	1
ADAM7::intron	0.288795	0.277551	1	1	1	1	1	0.586504	0.234963	1	1	1	0.949361	1	1	1	1	1	1	1	1	1	1	1	1	1	1	1	0.00721231
ADAM8::exon	1	1	1	1	1	1	1	0.397471	1	1	1	1	1	1	1	1	1	1	1	1	1	1	1	1	1	1	1	1	1
ADAM8::intron	1	1	1	1	1	1	0.403639	2.9046e-11	0.00228069	1	1	0.562078	1	1	1	1	1	1	1	1	1	1	1	0.821852	1	1	1	1	1
ADAM9::exon	0.806617	1	1	1	1	1	0.702935	0.749453	0.174859	1	1	1	7.11646e-06	1	1	0.491552	1	1	1	1	0.761007	1	1	0.380255	0.766265	1	0.000221311	1	0.000161422
ADAM9::intron	0.0607026	0.0516326	1	1	1	1	0.796646	0.00638599	0.172309	1	1	1	0.524695	1	1	5.61865e-09	1	1	1	1	0.88151	3.61312e-05	1	0.0787854	0.925571	1	0.0440003	1	0.0310597
ADAMDEC1::exon	1	1	1	1	1	1	1	1	1	1	1	1	1	1	1	1	1	1	1	1	1	1	1	1	1	1	1	1	1
ADAMDEC1::intron	0.772696	1	1	1	1	1	1	0.586504	1	1	1	1	1	1	1	1	1	1	1	1	1	1	1	1	1	1	1	1	1
ADAMTS12::exon	1	1	1	1	1	1	1	0.60166	1	1	1	1	1	1	1	1	1	1	1	1	1	1	1	1	1	1	1	1	1
ADAMTS12::intron	0.00749675	0.065316	1	1	1	1	1	0.00689586	0.000518317	1	1	1	0.377766	1	1	0.076528	1	1	1	1	1	1	1	0.0439991	1	1	1	1	0.0251103
ADAMTS13::exon	1	1	1	1	1	1	0.916566	0.062416	0.171259	1	1	1	1	1	1	1	1	1	1	1	0.694371	1	1	0.797332	1	1	1	1	1
ADAMTS13::intron	1	0.304012	1	1	1	1	0.734298	4.88471e-15	1.60045e-11	1	1	0.884996	1	1	1	1	1	1	1	1	0.729766	1	1	0.0266799	0.844498	1	1	1	1
ADAMTS14::exon	1	1	1	1	1	1	1	0.594877	1	1	1	0.138747	1	1	1	1	1	1	1	1	1	1	1	1	1	1	1	1	1
ADAMTS14::intron	0.857739	0.98188	1	1	1	1	1	0.0948857	0.26021	1	1	8.39754e-14	1	1	1	1	1	1	1	1	1	1	1	0.454133	1	1	1	1	1
ADAMTS15::exon	1	1	1	1	1	1	1	0.607719	1	1	1	1	1	1	1	1	1	1	1	1	1	1	1	1	1	1	1	1	1
ADAMTS15::intron	0.867419	0.139689	1	1	1	1	0.639977	0.116972	0.115865	1	1	1	1	1	1	1	1	1	1	1	1	1	1	0.329487	1	1	1	1	1
ADAMTS16::exon	1	1	1	1	1	1	1	1	1	1	1	1	1	1	1	1	1	1	1	1	1	1	1	1	1	1	1	1	1
ADAMTS16::intron	0.603245	0.181921	0.96652	1	1	1	1	0.356411	0.151666	1	1	0.800786	1	1	1	0.731391	1	1	1	1	1	1	1	0.284564	1	1	1	1	0.362036
ADAMTS17::exon	1	1	1	1	1	1	0.435217	0.586504	1	1	1	1	1	1	1	1	1	1	1	1	1	1	1	1	1	1	1	1	1
ADAMTS17::intron	0.774929	0.259112	1	1	1	1	1	0.00018654	0.0589161	1	1	1	0.949361	1	1	0.773645	1	1	1	1	0.878436	1	1	0.217628	0.87029	1	1	1	0.991739
ADAMTS18::exon	1	1	1	1	1	1	1	0.586504	1	1	1	1	1	1	1	1	1	1	1	1	1	1	1	1	1	1	1	1	1
ADAMTS18::intron	0.00851806	0.0487077	1	1	1	1	1	0.0403044	0.00717983	1	1	1	1	1	1	0.245695	1	1	1	1	1	1	1	0.133431	1	1	1	1	0.691502
ADAMTS19::exon	0.936667	1	1	1	1	1	0.356219	0.544662	1	1	1	1	0.768896	1	1	0.841043	1	1	1	1	1	1	1	1	1	1	1	1	1
ADAMTS19::intron	0.00227894	0.00194552	1	1	1	1	0.715564	0.000830175	0.348569	1	1	1	3.5721e-08	1	1	6.16068e-07	1	1	1	1	0.737654	1.23093e-06	1	0.0848499	1	1	1	1	1.44998e-05
ADAMTS1::exon	1	1	1	1	1	1	0.957932	0.941024	1	1	1	1	1	1	1	1	1	1	1	1	0.907259	1	1	0.840255	0.720154	1	1	1	1
ADAMTS1::intron	0.976322	0.914624	1	1	1	1	0.483317	0.504443	0.942122	1	1	1	1	1	1	1	1	1	1	1	1	1	1	0.72143	0.657827	1	1	1	1
ADAMTS20::exon	0.982649	1	1	1	1	1	0.439791	0.586504	0.669167	1	1	1	0.908435	1	1	0.105096	1	1	1	1	1	1	1	1	1	1	1	1	0.334379
ADAMTS20::intron	0.309577	0.511104	1	1	1	1	0.992534	0.268694	0.715278	1	1	1	0.355057	1	1	0.000415049	1	0.99785	1	1	1	0.00563161	1	0.62998	1	1	0.14328	1	0.421863
ADAMTS2::exon	1	1	1	1	1	1	1	0.586504	1	1	1	1	1	1	1	1	1	1	1	1	1	1	1	1	1	1	1	1	1
ADAMTS2::intron	0.860894	0.0127338	0.96652	1	1	1	1	0	0.700881	1	1	0.759433	1	1	1	0.296034	1	1	1	1	0.778984	1	1	0.265612	0.915816	1	1	1	0.265512
ADAMTS3::exon	1	1	1	1	1	1	1	0.739499	0.789873	1	1	1	0.977528	1	1	1	1	1	1	1	1	1	1	0.684974	1	1	1	1	1
ADAMTS3::intron	0	0	1	1	1	1	0.119425	0	1.999e-06	1	1	1	0	1	1	0	1	1	1	1	1	0	1	7.66888e-07	1	1	0	1	0
ADAMTS4::exon	1	1	1	1	1	1	1	0.630805	1	1	1	1	1	1	1	1	1	1	1	1	1	1	1	1	1	1	1	1	1
ADAMTS4::intron	1	1	1	1	1	1	1	0.586504	1	1	1	1	1	1	1	1	1	1	1	1	1	1	1	1	1	1	1	1	1
ADAMTS5::exon	1	1	1	1	1	1	1	0.663469	1	1	1	1	1	1	1	1	1	1	1	1	1	1	1	0.0877634	1	1	1	1	1
ADAMTS5::intron	0.414164	1	1	1	1	1	1	0.32962	0.338151	1	1	0.753402	1	1	1	1	1	1	1	1	1	1	1	1	1	1	1	1	1
ADAMTS6::exon	0.991188	0.314347	1	1	1	1	1	0.793726	0.267189	1	1	1	0.361776	1	1	0.394805	1	1	1	1	1	1	1	0.208208	1	1	1	1	0.910998
ADAMTS6::intron	0.151754	0.0942116	0.96652	1	1	1	1	0.197878	0.373839	1	1	1	0.000134153	1	1	3.38455e-06	1	1	1	1	1	7.00662e-06	1	0.157987	1	1	0.00675378	1	0.000100214
ADAMTS7::exon	1	1	1	1	1	1	1	0.705241	1	1	1	1	1	1	1	1	1	1	1	1	1	1	1	1	1	1	1	1	1
ADAMTS7::intron	1	0.622539	1	1	1	1	1	9.11338e-06	0.135586	1	1	0.0224869	1	1	1	1	1	1	1	1	1	1	1	0.807981	1	1	1	1	1
ADAMTS8::exon	1	1	1	1	1	1	1	1	1	1	1	1	1	1	1	1	1	1	1	1	1	1	1	1	1	1	1	1	1
ADAMTS8::intron	1	1	1	1	1	1	1	0.281539	1	1	1	1	1	1	1	1	1	1	1	1	1	1	1	1	1	1	1	1	1
ADAMTS9-AS2::exon	1	1	1	1	1	1	1	1	1	1	1	1	1	1	1	1	1	1	1	1	1	1	1	1	1	1	1	1	1
ADAMTS9-AS2::intron	0.00157404	0.000474918	1	1	1	1	9.84513e-05	0.000374921	0.0170789	1	1	0.36458	0.000428498	1	1	0.458794	1.13511e-08	1	1	1	1	1	1	0.00454893	1	1	1	1	6.13971e-07
ADAMTS9::exon	1	1	1	1	1	1	1	0.586504	0.926529	1	1	1	1	1	1	0.28808	1	1	1	1	1	1	1	0.58884	1	1	1	1	1
ADAMTS9::intron	0.000850298	5.44837e-07	1	1	1	1	0.331294	1.77477e-08	1.85373e-05	1	1	1	0.00288575	1	1	3.49087e-07	1	1	1	1	0.883084	0.00708136	1	0.0327149	0.657827	1	1	1	3.66552e-09
ADAMTSL1::exon	1	1	1	1	1	1	1	1	1	1	1	1	1	1	1	1	1	1	1	1	1	1	1	1	1	1	1	1	1
ADAMTSL1::intron	0.00647658	0.000231603	1	1	1	1	0.916566	0.0059755	0.000985618	1	1	1	0.137213	1	1	0.00129998	1	1	1	1	1	1	1	0.00490701	1	1	1	1	0.00712146
ADAMTSL2::exon	1	1	1	1	1	1	1	1	1	1	1	1	1	1	1	1	1	1	1	1	1	1	1	1	1	1	1	1	1
ADAMTSL2::intron	0.890035	1	1	1	1	1	1	0.457595	0.843093	1	1	1	1	1	1	1	1	1	1	1	1	1	1	0.112175	1	1	1	1	1
ADAMTSL3::exon	1	1	1	1	1	1	1	0.685634	1	1	1	1	1	1	1	1	1	1	1	1	1	1	1	1	1	1	1	1	1
ADAMTSL3::intron	1.01941e-05	1.50532e-05	1	1	1	1	0.992534	0.000423759	0.000366307	1	1	1	0.000484989	1	1	7.00742e-07	1	1	1	1	0.711689	1	1	1.73483e-09	1	1	1	1	3.01478e-06
ADAMTSL4::exon	1	1	1	1	1	1	1	0.586504	1	1	1	1	1	1	1	1	1	1	1	1	1	1	1	1	1	1	1	1	1
ADAMTSL4::intron	1	1	1	1	1	1	1	0.643579	1	1	1	1	1	1	1	1	1	1	1	1	1	1	1	1	1	1	1	1	1
ADAMTSL5::exon	1	1	1	1	1	1	1	1	1	1	1	0.661642	1	1	1	1	1	1	1	1	1	1	1	1	1	1	1	1	1
ADAMTSL5::intron	1	1	1	1	1	1	1	0.709981	1	1	1	5.0159e-05	1	1	1	1	1	1	1	1	1	1	1	1	1	1	1	1	1
ADAP1::exon	1	1	1	1	1	1	1	0.27912	1	1	1	0.657732	1	1	1	1	1	1	1	1	1	1	1	1	1	1	1	1	1
ADAP1::intron	0.86289	0.0323411	1	1	1	1	0.335793	0	0.0254147	0.299179	1	0	1	1	1	0.554639	1	1	1	1	1	1	1	0.000577068	1	1	1	1	1
ADAP2::exon	1	1	1	1	1	1	1	0.730642	0.182802	1	1	1	1	1	1	1	1	1	1	1	1	1	1	1	1	1	1	1	1
ADAP2::intron	0.819084	0.00568352	1	1	1	1	0.951396	0.481793	0.206657	1	1	1	1	1	1	1	1	1	1	1	1	1	1	0.00384872	1	1	1	1	1
ADAR::exon	1	1	1	1	1	1	0.916566	1	1	1	1	0.499692	1	1	1	1	1	1	1	1	0.711713	1	1	0.085512	1	1	1	5.86723e-14	1
ADAR::intron	1.97714e-05	3.95758e-08	1	1	1	1	6.66232e-07	2.40917e-08	0	1	1	0.487516	0.596582	1	1	0.439133	1	1	1	1	0.801258	0.000383223	1	0	0.691287	1	1	1	0.0456837
ADARB1::exon	1	0.579833	1	1	1	1	0.981677	0.0264071	1	1	1	1	1	1	1	1	1	1	1	1	0.694371	1	1	0.58884	1	1	1	1	1
ADARB1::intron	0.772696	0.277551	1	1	1	0.901227	0.925281	3.02438e-05	0.00219039	1	1	1	0.839914	1	1	0.407737	1	1	1	1	0.867111	0.507357	1	0.205117	0.941736	1	0.960358	1	0.590649
ADARB2-AS1::exon	1	1	1	1	1	1	1	1	1	1	1	1	1	1	1	1	1	1	1	1	1	1	1	1	1	1	1	1	1
ADARB2-AS1::intron	1	1	1	1	1	1	1	0.60061	0.263818	1	1	1	1	1	1	1	1	1	1	1	1	1	1	1	1	1	1	1	1
ADARB2::exon	0.797105	1	1	1	1	1	1	1	1	1	1	1	1	1	1	1	1	1	1	1	1	1	1	1	1	1	1	1	1
ADARB2::intron	0.0145525	0.0158127	1	1	1	1	0.916566	0.000140448	0.00648695	1	1	0.347422	0.761169	1	1	0.059496	1	1	1	1	1	1	1	0.0194763	1	1	1	1	0.293927
ADAT1::exon	1	0.861001	1	1	1	1	0.91812	0.858572	0.138289	1	1	1	1	1	1	1	1	1	1	1	1	1	1	0.299709	1	1	1	1	1
ADAT1::intron	0.772696	0.734755	1	1	1	1	0.942572	0.59648	0.744984	1	1	1	1	1	1	1	1	0.99785	1	1	1	1	1	0.453611	1	1	1	1	1
ADAT2::exon	0.772696	0.935956	1	1	1	1	0.840476	0.586504	0.0840273	1	1	1	0.501348	1	1	2.63685e-05	1	1	1	1	0.694371	1	1	0.0106673	1	1	1	1	0.0441431
ADAT2::intron	0.0109386	0.000190943	1	1	1	1	0.263103	2.98477e-08	3.05476e-10	1	1	1	9.48003e-08	1	1	2.18565e-05	1	1	1	1	0.982647	0.000728461	1	0.000172319	0.844498	1	0.000119594	1	0.000426155
ADAT3::exon	1	1	1	1	1	1	1	0.348	0.777781	1	1	0.785782	1	1	1	1	1	1	1	1	1	1	1	0.277302	1	1	1	1	1
ADCK1::exon	1	1	1	1	1	1	1	0.871153	1	1	1	1	1	1	1	1	1	1	1	1	1	1	1	0.0382732	1	1	1	1	1
ADCK1::intron	0.596041	0.000879348	1	1	1	1	0.937563	2.44164e-06	4.78946e-10	1	1	1	1	1	1	1	1	1	1	1	0.801594	1	1	0.0657528	1	1	1	1	0.378521
ADCK2::exon	1	1	1	1	1	1	1	0.986699	1	1	1	1	1	1	1	1	1	1	1	1	1	1	1	0.348035	1	1	1	1	1
ADCK2::intron	0.824862	0.0875239	1	1	1	1	0.16757	0.00518349	0.0198236	1	1	1	1	1	1	1	1	1	1	1	1	1	1	0.0588758	1	1	1	1	1
ADCK5::exon	1	1	1	1	1	1	0.203248	0.64594	1	1	1	1	1	1	1	1	1	1	1	1	1	1	1	1	1	1	1	1	1
ADCK5::intron	0.904205	0.0680355	1	1	1	1	0.589613	0.241269	0.243308	1	1	1	1	1	1	1	1	1	1	1	1	1	1	0.58884	1	1	1	1	1
ADCY10::exon	0.85322	1	1	1	1	1	1	1	1	1	1	1	1	1	1	1	1	1	1	1	1	1	1	0.0026972	1	1	1	1	1
ADCY10::intron	0	0.0918419	1	1	1	1	0.956395	0.224182	0.00511525	1	1	1	1.29315e-12	1	1	0.332824	1	1	1	1	1	1	1	0	1	1	1	1	0.00137934
ADCY10P1::exon	0.267044	1	1	1	1	1	0.0374272	0.756649	0.916805	1	1	1	1	1	1	4.54848e-08	1	1	1	1	1	1	1	0.171581	1	1	1	1	1
ADCY10P1::intron	5.791e-13	0.605423	1	1	1	1	0.0565922	0.129703	6.56919e-06	1	1	1	0.0253616	1	1	0.00868498	1	1	1	1	1	1	1	0.000498607	1	1	1	1	0.00819299
ADCY1::exon	1	1	1	1	1	1	1	0.00388249	0.438849	1	1	1	1	1	1	1	1	1	1	1	0.720468	1	1	0.667345	0.746793	1	1	1	1
ADCY1::intron	0.772696	4.17655e-14	1	1	1	1	0.861596	0	3.83189e-15	1	1	1	0.0420534	1	1	0	1	1	1	1	1	6.64711e-10	1	7.30862e-05	0.844498	1	1	1	0.20604
ADCY2::exon	1	1	1	1	1	1	1	0.586504	1	1	1	1	1	1	1	1	1	1	1	1	1	1	1	1	1	1	1	1	1
ADCY2::intron	1.51269e-05	1.0382e-07	1	1	1	1	0.916566	1.59179e-05	2.26098e-06	1	1	0.198587	0.259592	1	1	0.0324289	1	1	1	1	1	1	1	0.00148233	1	1	1	1	0.0295645
ADCY3::exon	1	1	1	1	1	1	0.233333	0.586504	1	1	1	0.581831	1	1	1	1	1	1	1	1	1	1	1	1	1	1	1	1	1
ADCY3::intron	0.942655	3.60808e-05	1	1	1	1	0.289367	7.27829e-09	3.47933e-05	1	1	0.295411	1	1	1	1	1	1	1	1	1	1	1	0.0361927	0.657827	1	1	1	1
ADCY4::exon	1	1	1	1	1	1	1	1	1	1	1	1	1	1	1	1	1	1	1	1	1	1	1	1	1	1	1	1	1
ADCY4::intron	1	1	1	1	1	1	1	1	1	1	1	1	1	1	1	1	1	1	1	1	1	1	1	1	1	1	1	1	1
ADCY5::exon	1	1	1	1	1	1	1	0.64594	1	1	1	1	1	1	1	1	1	1	1	1	1	1	1	1	1	1	1	1	1
ADCY5::intron	0.845504	0.859611	1	1	1	1	1	0.415879	0.676834	1	1	1	1	1	1	1	1	1	1	1	1	1	1	0.387433	1	1	1	1	1
ADCY6::exon	1	1	1	1	1	1	0.584618	0.000239323	1.93408e-13	1	1	1	1	1	1	1	1	1	1	1	1	1	1	0.00570948	1	1	1	1	1
ADCY6::intron	0.842562	0.964188	1	1	1	1	0.00208994	9.68249e-12	0.0210322	1	1	0.0213175	1	1	1	1	1	1	1	1	1	1	1	0.00575514	1	1	1	1	1
ADCY7::exon	1	1	1	1	1	1	1	0.379182	0.706342	1	1	1	1	1	1	1	1	1	1	1	1	1	1	0.302274	1	1	1	1	1
ADCY7::intron	1	0.391256	1	1	1	1	0.916566	0.00685309	0.00116503	1	1	0.0208034	1	1	1	1	1	1	1	1	1	1	1	0.000185836	1	1	1	1	1
ADCY8::exon	1	1	1	1	1	1	1	0.586504	1	1	1	1	1	1	1	1	1	1	1	1	1	1	1	1	1	1	1	1	1
ADCY8::intron	5.21328e-05	0.027439	1	1	1	1	0.627585	5.04885e-06	4.18587e-06	1	1	0.876647	0.148276	1	1	0.611269	1	1	1	1	1	1	1	0.00040997	1	1	1	1	0.00429938
ADCY9::exon	1	1	1	1	1	1	0.916566	0.681241	0.130356	0.0016938	1	0.618643	1	1	1	1	1	1	1	1	1	1	1	3.93195e-08	1	1	1	1	1
ADCY9::intron	0.566567	2.47384e-08	1	1	1	1	0.982221	3.97422e-08	8.52082e-14	1	0.00250255	1	0.626459	1	1	0.00027238	1	1	1	1	0.773634	0.0174264	1	6.98579e-05	0.724856	1	1	1	0.000273271
ADCYAP1::exon	1	1	1	1	1	1	1	1	1	1	1	1	1	1	1	1	1	1	1	1	1	1	1	1	1	1	1	1	1
ADCYAP1::intron	1	1	1	1	1	1	1	1	1	1	1	1	1	1	1	1	1	1	1	1	1	1	1	1	1	1	1	1	1
ADCYAP1R1::exon	1	1	1	1	1	1	1	0.641985	1	1	1	1	1	1	1	1	1	1	1	1	1	1	1	1	1	1	1	1	1
ADCYAP1R1::intron	0.867419	0.0107387	1	1	1	1	0.809309	2.95641e-07	0.275062	1	1	1	1	1	1	2.12626e-06	1	1	1	1	1	1	1	0.0821981	1	1	1	1	1
ADD1::exon	1	1	1	1	1	1	0.138577	0.768807	0.00202516	1	1	0.00700213	1	1	1	1	1	1	1	1	0.711689	1	1	0	0.840771	1	1	1	1
ADD1::intron	0.597642	0.151502	1	1	1	1	0.492282	0.000416671	1.22635e-12	1	0.00029347	1	0.965246	1	1	0.566089	1	1	1	1	0.788632	0.976742	1	0.017331	0.867011	1	1	1	0.462285
ADD2::exon	1	0.878401	1	1	1	1	0.994994	0.111165	0.000121063	1	1	1	1	1	1	1	1	1	1	1	0.694371	1	1	0.760942	1	1	1	1	1
ADD2::intron	0.00438936	5.97542e-07	1	1	1	1	0.548858	0	1.81918e-09	1	1	1	0.0492733	1	1	0.000309755	1	1	1	1	0.846097	1	1	3.09021e-08	0.715753	1	1	1	1.35269e-05
ADD3-AS1::exon	1	1	1	1	1	1	1	1	1	1	1	1	1	1	1	1	1	1	1	1	1	1	1	1	1	1	1	1	1
ADD3-AS1::intron	0.254718	0.684943	1	1	1	1	1	0.0542042	0.0526248	1	1	1	0.0704928	1	1	0.304931	1	1	1	1	1	1	1	0.457703	1	1	1	1	0.0139843
ADD3::exon	1	1	1	1	1	1	0.953485	0.802183	0.968275	1	1	1	0.00161434	1	1	1	1	1	1	1	0.791199	1	1	0.75401	1	1	1	1	0.156511
ADD3::intron	0	0	1	1	1	1	0.783949	0	1.12093e-11	1	1	1	0	1	1	0	1	1	1	1	0.694371	5.32842e-12	1	3.8479e-14	1	1	0	1	0
ADGB::exon	1	1	1	1	1	1	1	1	1	1	1	1	1	1	1	1	1	1	1	1	1	1	1	1	1	1	1	1	1
ADGB::intron	0.000501353	0.000621615	1	1	1	1	1	0.00303203	0.015014	1	1	1	0.00363339	1	1	0.357313	1	1	1	1	1	1	1	0.0557276	1	1	1	1	0.0885052
ADGRA1::exon	1	1	1	1	1	1	1	1	1	1	1	1	1	1	1	1	1	1	1	1	1	1	1	1	1	1	1	1	1
ADGRA1::intron	1	1	1	1	1	1	1	0.586504	1	1	1	1	1	1	1	1	1	1	1	1	1	1	1	1	1	1	1	1	1
ADGRA2::exon	1	1	1	1	1	1	1	0.727586	1	1	1	1	1	1	1	1	1	1	1	1	1	1	1	1	1	1	1	1	1
ADGRA2::intron	1	0.148179	1	1	1	1	0.936743	0	0.0591014	0.00992345	1	1	1	1	1	1	1	1	1	1	0.713937	1	1	0.780416	0.860847	1	1	1	1
ADGRA3::exon	1	1	1	1	1	1	0.205113	0.79516	0.960355	1	1	1	1	1	1	0.347053	1	1	1	1	1	1	1	1	1	1	1	1	1
ADGRA3::intron	0.0377357	0.000110076	1	1	1	1	0.513484	0.00393628	0.00032561	1	1	1	0.0116863	1	1	3.92721e-15	1	1	1.61088e-05	1	1	5.29967e-08	1	0.184271	1	1	1	1	9.21004e-05
ADGRB1::exon	1	1	1	1	1	1	1	0.37823	1	1	1	1	1	1	1	1	1	1	1	1	1	1	1	1	1	1	1	1	1
ADGRB1::intron	1	1	1	1	1	1	0.957932	0	0.618865	1	1	6.56726e-05	1	1	1	1	1	1	1	1	1	1	1	0.116494	1	1	1	1	1
ADGRB2::exon	1	1	1	1	1	1	0.813887	0.0437302	1	1	1	1	1	1	1	1	1	1	1	1	1	1	1	0.624802	1	1	1	1	1
ADGRB2::intron	1	1	1	1	1	1	0.743974	0.00689311	0.159775	1	1	1	1	1	1	1	1	1	1	1	1	1	1	0.322758	0.912469	1	1	1	1
ADGRB3::exon	1	0.342733	1	1	1	1	1	0.755626	1	1	1	1	1	1	1	1	1	1	1	1	1	1	1	0.811738	1	1	1	1	0.385996
ADGRB3::intron	0.330709	0.211002	1	1	0.0231519	0.0683205	1	0.10176	0.578291	1	1	1	1.49957e-05	1	1	0.0171233	1	0.99785	1	0.237933	1	0.00491026	1	0.387433	1	1	0.00493008	1	2.43732e-07
ADGRD1::exon	1	1	1	1	1	1	1	0.607719	1	1	1	1	1	1	1	1	1	1	1	1	1	1	1	1	1	1	1	1	1
ADGRD1::intron	0.329243	0.692345	1	1	1	1	0.458507	0.00040614	0.268022	3.94684e-14	1	0.0251752	1	1	1	0.395814	7.03895e-05	1	1	1	1	1	1	0	1	1	1	1	0.35481
ADGRD2::exon	1	1	1	1	1	1	1	0.586504	1	1	1	1	1	1	1	1	1	1	1	1	1	1	1	1	1	1	1	1	1
ADGRD2::intron	1	1	1	1	1	1	1	0.384603	0.395191	1	1	1	1	1	1	1	1	1	1	1	1	1	1	1	1	1	1	1	1
ADGRE1::exon	1	1	1	1	1	1	1	1	1	1	1	1	1	1	1	1	1	1	1	1	1	1	1	1	1	1	1	1	1
ADGRE1::intron	0.807231	0.366523	1	1	1	1	1	0.305254	0.747068	1	1	0.709687	1	1	1	1	1	1	1	1	1	1	1	1	1	1	1	1	0.412706
ADGRE2::exon	1	1	1	1	1	1	1	1	1	1	1	0.562078	1	1	1	1	1	1	1	1	1	1	1	1	1	1	1	1	1
ADGRE2::intron	0.800167	1	1	1	1	1	1	0.610362	1	1	1	0.184085	0.991258	1	1	1	1	1	1	1	1	1	1	0.235741	1	1	1	1	1
ADGRE3::exon	1	1	1	1	1	1	1	1	1	1	1	1	1	1	1	1	1	1	1	1	1	1	1	1	1	1	1	1	1
ADGRE3::intron	0.818492	1	1	1	1	1	0.174196	0.626272	1	1	1	0.736456	1	1	1	1	1	1	1	1	1	1	1	1	1	1	1	1	1
ADGRE5::exon	1	1	1	1	1	1	1	0.824428	1	1	1	0.018409	1	1	1	1	1	1	1	1	1	1	1	1	1	1	1	1	1
ADGRE5::intron	0.942054	0.237692	1	1	1	1	1	0.198357	1	1	1	0.000108067	1	1	1	1	1	1	1	1	1	1	1	1	1	1	1	1	1
ADGRF1::exon	1	1	1	1	1	1	1	0.586504	1	1	1	0.12433	1	1	1	1	1	1	1	1	1	1	1	1	1	1	1	1	1
ADGRF1::intron	0.350872	0.336125	1	1	1	1	1	0.607325	0.286067	1	1	2.36763e-06	1	1	1	1	1	1	1	1	1	1	1	1	1	1	1	1	1
ADGRF2::exon	0.932254	0.223598	1	1	1	1	1	1	1	1	1	1	1	1	1	1	1	1	1	1	1	1	1	0.149079	1	1	1	1	1
ADGRF2::intron	0.00105346	1	1	1	1	1	1	0.60374	0.272627	1	1	1	0.369601	1	1	0.0109159	1	1	1	1	1	1	1	1.839e-09	1	1	1	1	0.0709678
ADGRF3::exon	1	1	1	1	1	1	1	0.586504	1	1	1	1	1	1	1	1	1	1	1	1	1	1	1	1	1	1	1	1	1
ADGRF3::intron	3.02785e-07	0.12069	1	1	1	1	1	0.586504	0.00528964	1	1	1	2.36397e-11	1	1	0.46244	1	1	1	1	1	1	1	2.07834e-05	1	1	1	1	0.032754
ADGRF4::exon	1	1	1	1	1	1	1	1	1	1	1	1	1	1	1	1	1	1	1	1	1	1	1	0.184271	1	1	1	1	1
ADGRF4::intron	0.586304	1	1	1	1	1	1	0.696459	0.847003	1	1	1	1	1	1	0.209881	1	1	1	1	1	1	1	0.000732292	1	1	1	1	1
ADGRF5::exon	1	1	1	1	1	1	1	1	1	1	1	1	1	1	1	1	1	1	1	1	1	1	1	1	1	1	1	1	1
ADGRF5::intron	0.330628	0.0657176	1	1	1	1	1	0.00832856	0.26929	1	1	0.626377	0.364885	1	1	1	1	1	1	1	1	1	1	0.0442633	1	1	1	1	1
ADGRF5P1::exon	1	1	1	1	1	1	1	1	1	1	1	1	1	1	1	1	1	1	1	1	1	1	1	1	1	1	1	1	1
ADGRG1::exon	1	1	1	1	1	1	1	1	1	1	1	0.000176536	1	1	1	1	1	1	1	1	1	1	1	1	1	1	1	1	1
ADGRG1::intron	0.834232	1	1	1	1	1	1	0.0891412	0.779413	1	1	8.12369e-06	1	1	1	1	1	1	1	1	1	1	1	1	1	1	1	1	1
ADGRG3::exon	1	1	1	1	1	1	1	1	1	1	1	1	1	1	1	1	1	1	1	1	1	1	1	1	1	1	1	1	1
ADGRG3::intron	1	1	1	1	1	1	1	0.678077	1	1	1	1	1	1	1	1	1	1	1	1	1	1	1	1	1	1	1	1	1
ADGRG5::exon	1	1	1	1	1	1	1	1	1	1	1	0.562078	1	1	1	1	1	1	1	1	1	1	1	1	1	1	1	1	1
ADGRG5::intron	0.784483	1	1	1	1	1	1	0.594877	1	1	1	0.00248788	1	1	1	1	1	1	1	1	1	1	1	0.197472	1	1	1	1	1
ADGRG6::exon	1	1	1	1	1	1	1	0.67363	1	1	1	1.51273e-13	1	1	1	0.91721	1	1	1	1	1	1	1	1	1	1	1	1	1
ADGRG6::intron	1.85004e-06	0.00104802	1	1	1	1	0.613072	4.79859e-05	0.0291809	1	1	0	1.12215e-05	1	1	0.000970359	1	1	1	1	1	3.58539e-07	1	0.00256223	1	1	1	1	6.42462e-08
ADGRG7::exon	1	1	1	1	1	1	1	1	1	1	1	1	1	1	1	1	1	1	1	1	1	1	1	1	1	1	1	1	1
ADGRG7::intron	0.0113434	0.346081	1	1	1	1	1	0.289413	0.00115251	1	1	1	0.399673	1	1	0.0903086	1	1	1	1	1	1	1	0.0514338	1	1	1	1	0.0814878
ADGRL1::exon	1	1	1	1	1	1	0.894788	0.352676	1	1	1	0.00205258	1	1	1	1	1	1	1	1	1	1	1	1	1	1	1	1	1
ADGRL1::intron	1	0.859611	1	1	1	1	0.377827	0.000161649	0.766189	0.866408	1	0.0613336	1	1	1	1	1	1	1	1	0.857728	1	1	0.0607038	0.769495	1	1	1	1
ADGRL2::exon	1	1	1	1	1	1	1	1	1	1	1	1	1	1	1	1	1	1	1	1	1	1	1	1	1	1	1	1	1
ADGRL2::intron	8.32316e-07	2.26001e-07	0.96652	1	1	1	1	0.000145251	0.000124274	1	1	0.0936372	0.000759215	1	1	0.00324743	1	1	1	1	1	1	1	0.00806017	1	1	1	1	1.48179e-07
ADGRL3::exon	1	1	1	1	1	1	0.672033	0.586504	1	1	1	1	0.161675	1	1	1	1	1	1	1	1	1	1	0.354228	1	1	1	1	1.62048e-05
ADGRL3::intron	0.00298583	7.09527e-06	1	1	5.54378e-09	0.000648806	1	2.18707e-06	0.0284169	1	1	1	5.22069e-15	1	1	4.08924e-12	1	1	1	0.050077	0.729766	3.6744e-09	1	0.0360198	0.87205	0.00528341	2.91428e-09	0.00454777	4.95212e-15
ADGRL4::exon	1	1	1	1	1	1	1	1	1	1	1	1	1	1	1	1	1	1	1	1	1	1	1	1	1	1	1	1	1
ADGRL4::intron	0.0240224	6.25328e-05	1	1	1	1	1	0.0212111	0.399928	1	1	0.857589	0.1413	1	1	0.15328	1	1	1	1	1	1	1	0.31038	1	1	1	1	0.529497
ADGRV1::exon	1	1	1	1	1	1	5.69519e-06	0.693144	1	1	1	1	1	1	1	1	1	1	1	1	0.745086	1	1	0.00832803	0.679954	1	1	1	0.0275458
ADGRV1::intron	0.000434695	0.0340501	1	1	0.00609881	0.00728318	0.634422	0.0139747	0.00818229	1	1	1	0.000371906	1	1	8.13932e-07	1	1	1	1	0.853612	3.07208e-05	1	0.0316657	1	1	0.00175459	1	2.49156e-08
ADH1A::intron	1	1	1	1	1	1	1	0.60166	1	1	1	1	1	1	1	1	1	1	1	1	1	1	1	1	1	1	1	1	1
ADH1B::exon	1	1	1	1	1	1	1	1	1	1	1	1	1	1	1	1	1	1	1	1	1	1	1	1	1	1	1	1	1
ADH1B::intron	1	1	1	1	1	1	1	1	1	1	1	1	1	1	1	1	1	1	1	1	1	1	1	1	1	1	1	1	1
ADH1C::exon	1	1	1	1	1	1	1	1	1	1	1	1	1	1	1	1	1	1	1	1	1	1	1	1	1	1	1	1	1
ADH1C::intron	1	1	1	1	1	1	1	1	1	1	1	1	1	1	1	1	1	1	1	1	1	1	1	1	1	1	1	1	1
ADH4::exon	1	1	1	1	1	1	1	1	1	1	1	1	1	1	1	1	1	1	1	1	1	1	1	1	1	1	1	1	1
ADH4::intron	0.772696	1	1	1	1	1	1	1	1	1	1	1	0.949361	1	1	1	1	1	1	1	1	1	1	1	1	1	1	1	1
ADH5::exon	1	1	1	1	1	1	0.953021	1	0.700881	1	1	1	0.949361	1	1	2.47258e-06	1	1	1	1	1	9.09869e-06	1	0.560258	1	1	1	1	0.37827
ADH5::intron	0.0172831	0.01857	1	1	1	1	0.380657	3.3647e-05	0.0948833	1	1	1	0.00198426	1	1	1	1	1	1	1	0.737978	1	1	0.307639	1	1	1	1	0.00055748
ADH7::exon	1	1	1	1	1	1	1	1	1	1	1	1	1	1	1	1	1	1	1	1	1	1	1	1	1	1	1	1	1
ADH7::intron	1	1	1	1	1	1	1	0.586504	0.700881	1	1	1	0.949361	1	1	1	1	1	1	1	1	1	1	1	1	1	1	1	1
ADHFE1::exon	0.794092	1	1	1	1	1	0.464659	0.60374	1	1	1	1	0.980404	1	1	1	1	1	1	1	1	1	1	0.0451139	1	1	1	1	1
ADHFE1::intron	0.772696	0.859611	1	1	1	1	0.9906	0.586504	0.700881	1	1	1	0.949361	1	1	0.482187	1	0.99785	1	1	1	1	1	0.252428	1	1	1	1	1
ADI1::exon	0.772696	1	1	1	1	1	0.960588	0.648527	0.399436	1	1	1	1	1	1	1	1	1	1	1	0.694371	1	1	0.683043	1	1	1	1	1
ADI1::intron	0.0521201	0.268055	1	1	1	1	0.962696	0	0.00014073	1	1	1	1	1	1	0.151714	1	1	1	1	0.741078	1	1	0.177878	1	1	1	1	1
ADIG::exon	1	1	1	1	1	1	1	1	1	1	1	1	1	1	1	1	1	1	1	1	1	1	1	1	1	1	1	1	1
ADIG::intron	0.288795	1	1	1	1	1	1	0.586504	0.234963	1	1	1	1	1	1	1	1	1	1	1	1	1	1	0.184271	1	1	1	1	1
ADIPOQ::exon	0.772696	1	1	1	1	1	1	1	1	1	1	1	1	1	1	1	1	1	1	1	1	1	1	1	1	1	1	1	1
ADIPOQ::intron	0.772696	1	1	1	1	1	1	0.586504	1	1	1	1	1	1	1	1	1	1	1	1	1	1	1	1	1	1	1	1	1
ADIPOR1::exon	1	1	1	1	1	1	0.577085	1	1	1	1	1	1	1	1	1	1	1	1	1	0.748686	1	1	0.013758	0.844498	1	1	1	1
ADIPOR1::intron	0.095744	0.237468	1	1	1	1	0.0808885	0.0187485	5.54865e-06	1	1	0.919454	0.853855	1	1	0.9334	1	1	1	1	1	1	1	1.08161e-05	0.657827	1	1	1	0.828549
ADIPOR2::exon	0.772696	1	1	1	1	1	0.916566	1	0.700881	1	1	1	1	1	1	1	1	1	1	1	1	1	1	0.0205557	0.958593	1	1	1	1
ADIPOR2::intron	1.61102e-12	0.000147561	1	1	1	1	0.752764	0.00148903	0.0360523	1	1	1	0.0542553	1	1	2.66728e-08	1	1	1	1	0.792316	0.00120815	1	2.026e-06	0.89881	1	1.70064e-05	1	0.00172059
ADIRF::exon	1	1	1	1	1	1	1	1	1	1	1	0	1	1	1	1	1	1	1	1	1	1	1	1	1	1	1	1	1
ADIRF::intron	1	1	1	1	1	1	1	1	1	1	1	0.0183637	1	1	1	1	1	1	1	1	1	1	1	1	1	1	1	1	1
ADK::exon	1	1	1	1	1	1	0.997403	0.937248	1	1	1	1	1	1	1	1	1	1	1	1	0.915047	1	1	1	1	1	1	1	1
ADK::intron	1.23627e-11	1.73916e-09	1	1	8.21403e-15	9.01365e-07	1	0.00050969	0.0590336	1	1	1	5.22069e-15	1	1	3.92721e-15	1	1	0.122178	1	0.788831	4.80736e-15	1	2.64292e-06	1	1	6.67825e-15	1	4.95212e-15
ADM5::exon	1	1	1	1	1	1	1	0.0145706	0.341837	1	1	6.14161e-06	1	1	1	1	1	1	1	1	1	1	1	0.000200668	1	1	1	1	1
ADM5::intron	1	1	1	1	1	1	1	1	1	1	1	1	1	1	1	1	1	1	1	1	1	1	1	1	1	1	1	1	1
ADM::exon	1	1	1	1	1	1	0.918741	0.858769	0.703375	1	1	0	1	1	1	1	1	1	1	1	1	1	1	0.590666	1	1	1	1	1
ADM::intron	1	1	1	1	1	1	1	0.607719	1	1	1	1	1	1	1	1	1	1	1	1	1	1	1	1	1	1	1	1	1
ADNP2::exon	0.0663269	1	1	1	1	1	0.690371	0.607325	1.84005e-08	0.293724	1	1	0.190675	1	1	0.261831	1	1	1	1.08669e-15	0.877403	1	1	2.80071e-05	1	2.38336e-15	1	1	1
ADNP2::intron	0.406714	0.503624	1	1	1	1	1	0.630805	0.121171	1	0.017324	1	0.949361	1	1	0.0268095	1	1	1	1	1	0.120871	1	0.0777488	0.882154	1	1	1	0.57204
ADNP::exon	0.68259	1	1	1	1	1	0.968523	0.981041	0.84307	1	1.05543e-08	1	1	1	1	1	1	1	1	2.10716e-13	0.76823	0.0459791	1	0.000478303	1	1	1	1	1
ADNP::intron	4.08999e-15	3.41626e-10	1	1	1	1.28562e-14	0.741696	0.000207745	3.83189e-15	1	1	1	0.000177907	1	1	0.0087512	1	1	1	1	0.729766	0.0348031	1	2.34879e-12	0.806102	1	1	1	0.000393425
ADORA1::exon	1	1	1	1	1	1	1	0.607325	1	1	1	1	1	1	1	1	1	1	1	1	1	1	1	1	1	1	1	1	1
ADORA1::intron	0.0349461	0.542604	1	1	1	1	1	9.54919e-05	0.000686403	1	1	0.959141	1	1	1	0.0415958	1	1	1	1	1	1	1	0	1	1	1	1	1
ADORA2B::exon	1	1	1	1	1	1	1	0.941181	0.828705	1	1	1	1	1	1	1	1	1	1	1	1	1	1	0.723498	1	1	1	1	1
ADORA2B::intron	0.965726	0.00982986	1	1	1	1	1	2.26456e-05	0.22219	1	1	1.87403e-05	1	1	1	1	1	1	1	1	1	1	1	0.639599	1	1	1	1	1
ADORA3::exon	1	1	1	1	1	1	1	0.607719	1	1	1	1	1	1	1	1	1	1	1	1	1	1	1	1	1	1	1	1	1
ADPGK::exon	1	1	1	1	1	1	0.877773	0.97226	0.0863553	1	1	1	1	1	1	1	1	1	1	1	1	1	1	0.318436	1	1	1	1	1
ADPGK::intron	3.49076e-07	1.66332e-06	1	1	1	1	0.18306	0.212007	0	1	1	1	0.0614768	1	1	0.000154638	1	1	1	1	0.749138	1	1	1.16943e-14	0.87205	1	0.000158125	1	0.0602111
ADPRH::exon	1	1	1	1	1	1	1	1	1	1	1	1	1	1	1	1	1	1	1	1	1	1	1	1	1	1	1	1	1
ADPRH::intron	0.797105	1	1	1	1	1	1	1	1	1	1	1	1	1	1	1	1	1	1	1	1	1	1	1	1	1	1	1	1
ADPRHL1::exon	1	1	1	1	1	1	1	1	1	1	1	1	1	1	1	1	1	1	1	1	1	1	1	1	1	1	1	1	1
ADPRHL1::intron	0.904064	0.184771	1	1	1	1	1	0.154364	5.4125e-10	1	1	0	0.677159	1	1	0.741373	1	1	1	1	1	1	1	0.123392	1	1	1	1	1
ADPRHL2::exon	1	1	1	1	1	1	1	0.754824	0.413545	1	1	1	1	1	1	1	1	1	1	1	1	1	1	0.58884	1	1	1	1	1
ADPRHL2::intron	1	1	1	1	1	1	0.449391	0.00364858	0.0173472	1	1	1	0.923458	1	1	1	1	1	1	1	1	1	1	0.203226	1	1	1	1	1
ADPRM::exon	1	1	1	1	1	1	1	0.836773	0.700881	1	1	1	0.949361	1	1	1	1	1	1	1	1	1	1	0.0921112	1	1	1	1	1
ADPRM::intron	0.00423697	0.0237391	1	1	1	1	0.460181	0.265711	0.960347	1	1	1	1.60997e-06	1	1	1	1	1	1	1	1	1	1	8.54583e-05	1	1	1	1	0.0241707
ADRA1A::exon	1	1	1	1	1	1	1	0.586504	1	1	1	1	1	1	1	1	1	1	1	1	1	1	1	1	1	1	1	1	1
ADRA1A::intron	0.772696	0.0709209	0.96652	1	1	1	1	0.492771	0.510008	1	1	1	0.989883	1	1	1	1	1	1	1	1	1	1	0.542714	1	1	1	1	0.499076
ADRA1B::exon	1	1	1	1	1	1	1	1	1	1	1	1	1	1	1	1	1	1	1	1	1	1	1	1	1	1	1	1	1
ADRA1B::intron	0.630503	1	1	1	1	1	1	0.162343	0.162216	1	1	1	0.218428	1	1	1	1	1	1	1	1	1	1	0.399127	1	1	1	1	0.680968
ADRA1D::exon	1	1	1	1	1	1	1	1	1	1	1	1	1	1	1	1	1	1	1	1	1	1	1	1	1	1	1	1	1
ADRA1D::intron	0.883948	1	1	1	1	1	1	0.687281	0.83602	1	1	1	1	1	1	1	1	1	1	1	1	1	1	1	1	1	1	1	1
ADRB3::exon	1	1	1	1	1	1	1	0.586504	1	1	1	1	1	1	1	1	1	1	1	1	1	1	1	1	1	1	1	1	1
ADRB3::intron	1	1	1	1	1	1	1	1	1	1	1	1	1	1	1	1	1	1	1	1	1	1	1	1	1	1	1	1	1
ADRM1::exon	1	1	1	1	1	1	0.851324	0.980565	1	1	1	0.744766	1	1	1	1	1	1	1	1	0.818281	1	1	1	1	1	1	1	1
ADRM1::intron	1	0.421201	1	1	1	1	0.0260191	4.36353e-05	0.00148579	0.0430609	1	0.102615	1	1	1	1	1	1	1	1	1	1	1	0.00680168	1	1	1	1	1
ADSS::exon	0.861883	1	1	1	1	1	1	0.854922	1	1	5.09693e-09	1	1	1	1	0.00207978	1	1	1	1	0.807145	7.05151e-05	1	0.24202	1	1	1	1	0.175544
ADSS::intron	0.00548853	0.170051	1	1	1	1	0.149109	0.142122	0.141683	1	1	1	0.0143225	1	1	4.98924e-07	1	1	0.0404554	1	0.922175	0.000591223	1	0.0274631	0.844498	1	0.0241943	1	0.016065
ADSSL1::exon	1	1	1	1	1	1	1	0.648527	1	1	1	1	1	1	1	1	1	1	1	1	1	1	1	1	1	1	1	1	1
ADSSL1::intron	1	1	1	1	1	1	0.923966	0.000395411	0.00958822	1	1	0.00672713	1	1	1	1	1	1	1	1	1	1	1	1	1	1	1	1	1
ADTRP::exon	1	1	1	1	1	1	1	1	1	1	1	1	1	1	1	1	1	1	1	1	1	1	1	1	1	1	1	1	1
ADTRP::intron	0.973899	1	1	1	1	1	1	0.237228	0.645885	1	1	1	0.879896	1	1	1	1	1	1	1	1	1	1	0.503318	1	1	1	1	1
AEBP1::exon	1	1	1	1	1	1	1	0.586504	1	1	1	1	1	1	1	1	1	1	1	1	1	1	1	1	1	1	1	1	1
AEBP1::intron	1	1	1	1	1	1	1	0.607325	1	1	1	1	1	1	1	1	1	1	1	1	1	1	1	1	1	1	1	1	1
AEBP2::exon	0.000113269	1	1	1	1	1	0.424067	0.296758	0.303136	1	4.33719e-15	1	1.10266e-05	1	1	3.92721e-15	1	1	1	1	0.833195	5.51343e-11	1	0.0149805	0.844498	2.38336e-15	1.11585e-05	1	7.64955e-13
AEBP2::intron	6.89576e-05	0.00288145	1	1	1	1	0.965557	0.303546	0.0858759	1	0.0380598	1	0.387841	1	1	0.0036282	1	1	1	1	0.858569	0.0113548	1	0.00393989	0.988854	1	0.0761354	1	0.000886191
AEN::exon	1	1	1	1	1	1	0.715476	0.964695	1	1	1	1	1	1	1	1	1	1	1	1.08669e-15	0.730532	1	1	0.000297286	1	1	1	1	1
AEN::intron	0.138041	1	1	1	1	1	0.240232	0.0121847	1.94081e-06	0.635967	1	1	1	1	1	1	1	1	1	1	1	1	1	0.0915281	1	1	1	1	1
AES::exon	1	1	1	1	1	1	1	0.000509281	0.915926	1	1	0.00363954	1	1	1	1	1	1	1	1	0.694371	1	1	0.700303	1	1	1	1	1
AES::intron	1	0.906964	1	1	1	1	0.458507	0.000996295	1	1	1	4.59168e-11	1	1	1	1	1	1	1	1	1	1	1	0.630001	1	1	1	1	1
AF067845.2::exon	1	1	1	1	1	1	1	1	1	1	1	1	1	1	1	1	1	1	1	1	1	1	1	1	1	1	1	1	1
AF067845.2::intron	1	1	1	1	1	1	1	1	1	1	1	1	1	1	1	1	1	1	1	1	1	1	1	1	1	1	1	1	1
AF096876.1::intron	1	1	1	1	1	1	1	1	1	1	1	1	1	1	1	1	1	1	1	1	1	1	1	1	1	1	1	1	1
AF131215.3::exon	1	1	1	1	1	1	1	1	1	1	1	1	1	1	1	1	1	1	1	1	1	1	1	1	1	1	1	1	1
AF131216.1::exon	1	1	1	1	1	1	1	1	1	1	1	1	1	1	1	1	1	1	1	1	1	1	1	1	1	1	1	1	1
AF131216.1::intron	1	1	1	1	1	1	1	1	1	1	1	1	1	1	1	1	1	1	1	1	1	1	1	1	1	1	1	1	1
AFAP1-AS1::exon	1	1	1	1	1	1	1	1	1	1	1	1	1	1	1	1	1	1	1	1	1	1	1	1	1	1	1	1	1
AFAP1-AS1::intron	1	1	1	1	1	1	1	0.586504	1	1	1	1	1	1	1	1	1	1	1	1	1	1	1	1	1	1	1	1	1
AFAP1::exon	1	0.90332	1	1	1	1	1	0.814433	0.982501	1	1	1	0.722567	1	1	1	1	1	1	1	1	1	1	0.0870023	1	1	1	1	1
AFAP1::intron	0.903995	8.9537e-09	0.96652	1	1	1	0.936743	0	4.18432e-09	1	1	0.673617	1	1	1	1	1	1	1	1	0.824472	1	1	0.228034	1	1	1	1	0.38665
AFAP1L1::exon	1	1	1	1	1	1	1	0.712078	1	1	1	1	1	1	1	1	1	1	1	1	1	1	1	1	1	1	1	1	1
AFAP1L1::intron	0.474392	0.45152	1	1	1	1	1	0.0603555	0.0588043	1	1	1	1	1	1	1	1	1	1	1	1	1	1	1	1	1	1	1	0.991739
AFAP1L2::exon	1	1	1	1	1	1	1	0.586504	1	1	1	1	1	1	1	1	1	1	1	1	1	1	1	1	1	1	1	1	1
AFAP1L2::intron	0.772696	0.138699	1	1	1	1	0.979535	0	0.115037	1	1	1	1	1	1	0.958518	1	1	1	1	1	1	1	0.501613	1	1	1	1	0.850255
AFDN-DT::exon	1	1	1	1	1	1	0.914567	0.292029	1	1	1	1	1	1	1	1	1	1	1	1	1	1	1	1	1	1	1	1	1
AFDN-DT::intron	1	1	1	1	1	1	1	1	1	1	1	1	1	1	1	1	1	1	1	1	1	1	1	1	1	1	1	1	1
AFDN::exon	1	0.859611	1	1	1	1	0.291921	0.865759	1	1	1	1	1	1	1	1	1	1	1	1	0.715053	1	1	0.75812	1	1	1	1	1
AFDN::intron	7.61766e-07	7.19474e-07	1	1	5.51556e-11	0.0161309	0.0026137	5.45085e-08	3.83189e-15	1	1	1	0.000221156	1	1	3.92721e-15	1	1	0.208555	1	0.773458	4.80736e-15	1	1.23223e-07	0.982097	1	7.34352e-12	1	9.75273e-10
AFF1::exon	1	1	1	1	1	1	0.893343	0.95936	1	1	1	0.376161	1	1	1	1	1	1	1	1	1	1	1	0.551895	1	1	1	1	1
AFF1::intron	0.0340632	0.00104283	1	1	1	1	0.995143	2.07379e-08	0.000234814	1	1	0.881153	0.0101666	1	1	0.00780626	1	1	1	1	0.78241	0.621593	1	0.0360369	0.844498	1	0.000497252	1	0.000155419
AFF4::exon	0.0825923	1	1	1	1	1	0.319167	1	0.154946	1	4.33719e-15	1	0.0262181	1	1	0.228288	1	1	1	3.7566e-08	0.783292	0.00215352	1	0.000372379	1	5.2815e-10	0.440192	1	0.0322157
AFF4::intron	0.000510273	0.0932945	1	1	1	1	0.680522	0.586504	0.373825	1	1	1	0.154985	1	1	0.00312341	1	1	1	1	0.981953	0.0261156	1	0.00145979	0.87029	1	0.528243	1	0.0408776
AFG1L::exon	0.681627	1	1	1	1	1	0.765206	0.536841	0.186585	1	1	1	1	1	1	1	1	1	1	1	1	1	1	0.0382173	1	1	1	1	1
AFG1L::intron	6.9748e-09	1.82462e-05	1	1	3.81833e-12	1	0.939185	0.000408971	3.83189e-15	1	1	1	1.18025e-12	1	1	1.52241e-14	1	1	1	1	0.694371	1.5808e-10	1	4.09478e-09	1	1	1.47209e-05	1	1.64239e-10
AFG3L1P::exon	1	0.859611	1	1	1	1	0.226422	0.826435	1	1	1	1	1	1	1	1	1	1	1	1	1	1	1	0.58884	1	1	1	1	1
AFG3L1P::intron	1	0.336763	1	1	1	1	0.723079	0.586504	0.441522	1	1	1	1	1	1	1	1	0.99785	1	1	1	1	1	0.297419	1	1	1	1	1
AFG3L2::exon	1	1	1	1	1	1	0.968953	0.954065	1	1	1	1	1	1	1	1	1	1	1	1	0.694371	1	1	0.700882	1	1	1	1	1
AFG3L2::intron	0.016215	3.11761e-12	1	1	1	1	0.0191812	7.96447e-05	0	1	1	1	0.0945267	1	1	1.74447e-06	1	1	1	1	0.747366	1	1	4.04277e-07	1	1	1	1	0.0419025
AFM::exon	1	1	1	1	1	1	1	1	1	1	1	1	1	1	1	1	1	1	1	1	1	1	1	1	1	1	1	1	1
AFM::intron	0.330628	1	1	1	1	1	1	0.60166	1	1	1	1	1	1	1	1	1	1	1	1	1	1	1	1	1	1	1	1	1
AFMID::exon	1	1	1	1	1	1	0.916566	0.756498	1	1	1	0.886895	0.567513	1	1	1	1	1	1	1	1	1	1	0.812859	1	1	1	1	1
AFMID::intron	1	1.39314e-06	1	1	1	1	0.575456	1.61721e-05	0.0165539	1	1	0.799215	1	1	1	1	1	1	1	1	1	1	1	0.802698	1	1	1	1	1
AFP::exon	1	1	1	1	1	1	1	1	1	1	1	1	1	1	1	1	1	1	1	1	1	1	1	1	1	1	1	1	1
AFP::intron	0.772696	1	1	1	1	1	1	0.586504	1	1	1	1	0.949361	1	1	1	1	1	1	1	1	1	1	1	1	1	1	1	1
AFTPH::exon	0.693149	1	1	1	1	1	0.947042	0.620791	0.294953	1	1	1	0.949361	1	1	1	1	1	1	1	0.861068	1	1	0.0083186	0.657827	1	1	1	0.121481
AFTPH::intron	3.07714e-06	0.370935	1	1	1	1	0.965557	0.531632	0.273927	1	1	1	0.021716	1	1	0.0210183	1	1	1	1	1	0.790421	1	0.0405273	1	1	1	1	0.0145855
AGA::exon	0.986456	1	1	1	1	1	0.869886	0.586504	0.678867	1	1	1	1	1	1	1	1	1	1	1	1	1	1	0.528125	1	1	1	1	1
AGA::intron	0.408371	1	1	1	1	1	0.234908	0.586504	0.33302	1	1	1	1	1	1	1	1	1	1	1	1	1	1	0.258997	1	1	1	1	0.440589
AGAP12P::exon	1	1	1	1	1	1	1	1	1	1	1	1	1	1	1	1	1	1	1	1	1	1	1	1	1	1	1	1	1
AGAP12P::intron	0.797105	1	1	1	1	1	1	0.607325	0.281396	1	1	1	1	1	1	1	1	1	1	1	1	1	1	1	1	1	1	1	1
AGAP1::exon	1	1	1	1	1	1	1	0.981678	1	1	1	1	1	1	1	1	1	1	1	1	0.729766	1	1	0.808716	1	1	1	1	1
AGAP1::intron	0.800167	0.0337939	1	1	0.885244	0.559528	1	4.51151e-07	8.34339e-07	1	1	0.531706	1	1	1	0.569203	1	1	0.824909	1	0.907259	0.598839	1	0.00637299	0.673857	0.261652	0.301092	0.218176	0.280668
AGAP2-AS1::exon	1	1	1	1	1	1	1	0.617921	1	1	1	0.71274	1	1	1	1	1	1	1	1	1	1	1	1	1	1	1	1	1
AGAP2-AS1::intron	1	1	1	1	1	1	1	1	1	1	1	1	1	1	1	1	1	1	1	1	1	1	1	1	1	1	1	1	1
AGAP2::exon	1	1	1	1	1	1	1	0.575161	0.91223	1	1	0.530085	1	1	1	1	1	1	1	1	1	1	1	1	1	1	1	1	1
AGAP2::intron	1	1	1	1	1	1	0.739455	0	1	1	1	2.8126e-06	1	1	1	1	1	1	1	1	1	1	1	0.668841	1	1	1	1	1
AGAP3::exon	1	1	1	1	1	1	0.119198	0.00139389	0.963375	1	1	0.733975	1	1	1	1	1	1	1	1	0.729766	1	1	0.58884	1	1	1	1	1
AGAP3::intron	1	0.105827	1	1	1	1	0.299957	4.88471e-15	7.59625e-06	0.0266212	1	0.126188	1	1	1	1	1	1	1	1	1	0.818475	1	0.0003037	0.657827	1	1	1	1
AGAP4::exon	1	1	1	1	1	1	1	1	1	1	1	1	1	1	1	1	1	1	1	1	1	1	1	1	1	1	1	1	1
AGAP4::intron	0.876404	1	1	1	1	1	1	0.679694	0.125588	1	1	1	1	1	1	0.660255	1	1	1	1	1	1	1	0.721938	1	1	1	1	1
AGAP5::exon	0.809441	1	1	1	1	1	1	1	1	1	1	1	1	1	1	1	1	1	1	1	1	1	1	1	1	1	1	1	1
AGAP5::intron	0.000201944	0.631183	1	1	1	1	0.110096	0.523989	2.00663e-05	1	1	1	0.241239	1	1	0.263408	1	1	1	1	1	1	1	0.0360111	1	1	1	1	0.0560925
AGAP6::exon	1	1	1	1	1	1	0.957932	0.850303	1	1	1	1	1	1	1	1	1	1	1	1	1	1	1	0.53738	1	1	1	1	1
AGAP6::intron	0.00646626	0.471898	1	1	1	1	0.0195793	0.586504	2.58962e-07	1	1	1	0.00722379	1	1	0.262258	1	1	1	1	1	9.00633e-11	1	0.141989	1	1	1	1	0.235061
AGAP9::exon	1	1	1	1	1	1	0.0872912	1	1	1	1	1	1	1	1	1	1	1	1	1	1	1	1	1	1	1	1	1	1
AGAP9::intron	0.630741	0.294201	1	1	1	1	0.434298	0.806653	0.00294657	1	1	1	0.337524	1	1	1	1	1	1	1	0.694371	1	1	0.619246	1	1	1	1	0.681224
AGBL1::exon	1	1	1	1	1	1	1	1	1	1	1	1	1	1	1	1	1	1	1	1	1	1	1	1	1	1	1	1	1
AGBL1::intron	1	1	1	1	1	1	0.916566	0.706752	1	1	1	1	1	1	1	1	0.54032	1	1	1	1	1	1	1	1	1	1	1	1
AGBL2::exon	1	1	1	1	1	1	1	1	0.735836	1	1	1	1	1	1	1	1	1	1	1	1	1	1	9.68658e-06	1	1	1	1	1
AGBL2::intron	0.00014098	0.0129059	1	1	1	1	1	0.293062	0.299151	1	1	1	0.404825	1	1	0.442995	1	1	1	1	1	1	1	0	1	1	1	1	1
AGBL3::exon	0.792024	1	1	1	1	1	0.638708	0.874125	1	1	1	1	0.214594	1	1	1	1	1	1	1	1	1	1	0.0102464	1	1	1	1	1
AGBL3::intron	6.15096e-12	0.0146947	1	1	1	1	0.206059	0.0940151	0.000151949	1	1	1	5.22069e-15	1	1	3.92721e-15	1	1	1	1	0.736256	4.80736e-15	1	6.03493e-15	1	1	6.67825e-15	1	4.95212e-15
AGBL4::exon	1	1	1	1	1	1	1	1	1	1	1	1	1	1	1	1	1	1	1	1	1	1	1	1	1	1	1	1	1
AGBL4::intron	0	0	1	1	1	1	0.972828	1.42143e-14	0	1	1	0.594451	1.7037e-05	1	1	0	1	1	1	1	1	1	1	3.05598e-08	0.657827	0	1	1	0
AGBL5::exon	1	1	1	1	1	1	0.984494	1	1	1	1	1	1	1	1	1	1	1	1	1	0.768539	1	1	0.00303788	1	1	1	1	1
AGBL5::intron	0.772696	1	1	1	1	1	0.127988	0.0162204	0.150035	1	1	0.791381	1	1	1	1	1	1	1	1	1	1	1	0.120353	1	1	1	1	1
AGER::exon	1	1	1	1	1	1	1	0.75587	1	1	1	1	1	1	1	1	1	1	1	1	1	1	1	1	1	1	1	1	1
AGER::intron	1	1	1	1	1	1	1	0.654662	1	1	1	0.840921	1	1	1	1	1	1	1	1	1	1	1	1	1	1	1	1	1
AGFG1::exon	0	0.000206375	1	1	1	1	0.195159	0.378065	1.67881e-13	1	1	1	0	1	1	0	1	1	1	1	0.99308	0	1	1.2405e-09	1	1	1	1	2.19988e-13
AGFG1::intron	3.56121e-10	2.10518e-05	1	1	4.18541e-15	2.04116e-09	0.0428236	0.00156924	6.91699e-09	1	0.000740058	1	0.000978483	1	1	3.92721e-15	1	1	1	1	0.785261	4.41481e-14	1	8.23152e-07	0.684213	1	3.41133e-05	1	4.50269e-07
AGFG2::exon	1	1	1	1	1	1	0.911909	0.000227609	0.700881	1	1	0.400973	1	1	1	1	1	1	1	1	1	1	1	0.0437645	1	1	1	1	1
AGFG2::intron	0.296718	0.0523961	1	1	1	1	0.425313	0.0434422	0.241005	1	1	0.964139	1	1	1	1	1	1	1	1	1	1	1	0.364594	1	1	1	1	1
AGGF1::exon	1	1	1	1	1	1	0.985287	1	1	1	1	1	0.00296922	1	1	1	1	1	1	1	1	7.68511e-07	1	0.602842	0.657827	1	1	1	1
AGGF1::intron	0	0.00117142	1	1	1	1	0.000281789	2.35967e-06	0.000831533	1	1	1	0	1	1	3.33254e-11	1	1	1	1	1	9.3306e-15	1	1.92575e-09	1	1	1	1	7.8279e-08
AGK::exon	0.772696	0.903076	1	1	1	1	0.916566	0.666941	0.270611	1	1	1	0.168024	1	1	1	1	1	1	1	0.711689	1	1	0.504808	1	1	1	1	0.85646
AGK::intron	0.000139262	0.000550252	1	1	1	1	0.187258	0.0017092	5.91508e-06	1	1	1	1.68795e-05	1	1	8.33332e-13	1	1	1	1	0.787264	2.02679e-08	1	0.0824597	1	1	0.000117356	1	3.88128e-07
AGL::exon	0.499222	1	1	1	1	1	0.746161	0.784659	0.717285	1	4.3009e-09	1	9.6616e-05	1	1	0.604502	1	1	1	1	0.834666	0.00827248	1	0.236697	1	1	1	1	0.401278
AGL::intron	0.00363988	0.400556	1	1	1	1	0.955463	0.60166	0.774037	1	1	1	0.0211179	1	1	0.00245169	1	1	1	1	0.961857	0.0149822	1	0.414308	1	1	0.274551	1	0.0279285
AGMAT::exon	1	1	1	1	1	1	1	1	1	1	1	1	1	1	1	1	1	1	1	1	1	1	1	1	1	1	1	1	1
AGMAT::intron	1	1	1	1	1	1	1	0.670946	1	1	1	1	1	1	1	1	1	1	1	1	1	1	1	1	1	1	1	1	1
AGMO::exon	1	1	1	1	1	1	1	1	1	1	1	1	1	1	1	1	1	1	1	1	1	1	1	1	1	1	1	1	1
AGMO::intron	0.772696	0.767563	1	1	1	1	1	0.586504	0.661185	1	1	1	1	1	1	1	1	1	1	1	1	1	1	0.58884	1	1	1	1	0.988452
AGO1::exon	0.00518022	1.87845e-06	1	1	1	1	1	0	0	1	1	0.869777	1	1	1	1	1	1	1	1	0.729766	1	1	0	1	1	1	1	1
AGO1::intron	0.772696	0.341537	0.96652	1	1	1	0.698839	0.0784724	0.32618	1	1	1	1	1	1	1	1	1	1	1	0.906908	1	1	0.300296	1	1	1	1	1
AGO2::exon	1	0.054363	1	1	1	1	0.43312	0.630805	7.17486e-10	1	4.33719e-15	0.14967	0.382937	1	1	0.0166321	1	1	1	1	0.943193	0.00270929	1	1.40435e-07	1	4.70422e-15	1	1	0.760124
AGO2::intron	1	0.000563293	1	1	1	1	0.936743	0.000369168	3.83189e-15	0.451198	1	0.0251347	1	1	1	1	1	0.99785	1	1	1	0.700891	1	9.30483e-07	1	1	1	1	1
AGO3::exon	0.996645	1	1	1	1	1	0.985522	0.911584	1	1	1	1	1	1	1	1	1	0.99785	1	1	0.981917	1	1	0.518688	1	1	1	1	1
AGO3::intron	4.08999e-15	1.29067e-08	1	1	5.51355e-09	7.30855e-12	0.0976175	0.0385926	0.0308564	1	1	1	5.22069e-15	1	1	3.92721e-15	1	1	1	1	0.846795	4.80736e-15	1	9.81274e-07	1	1	9.27538e-09	1	5.36845e-12
AGO4::exon	0.868794	0.659358	1	1	1	1	0.230642	0.67239	0.00186421	1	1	1	1	1	1	0.656502	1	1	1	1	1	1	1	0.264391	1	1	1	1	0.952795
AGO4::intron	2.64617e-05	3.58816e-10	1	1	1	1	1.26234e-05	0.00279634	8.70219e-13	1	1	1	0.00113001	1	1	0.000350312	1	1	1	1	0.898304	1	1	1.7155e-06	0.836233	1	1	1	1.01036e-09
AGPAT1::exon	1	1	1	1	1	1	1	0.944887	1	1	1	1	1	1	1	1	1	0.99785	1	1	1	1	1	0.228115	1	1	1	1	1
AGPAT1::intron	0.792024	0.888979	1	1	1	1	0.93139	9.15113e-08	1.33114e-13	1	1	1	1	1	1	1	1	1	1	1	0.729766	1	1	0.00689761	0.657827	1	1	1	1
AGPAT2::exon	1	1	1	1	1	1	1	0.931156	1	1	1	1	1	1	1	1	1	1	1	1	1	1	1	1	1	1	1	1	1
AGPAT2::intron	1	1	1	1	1	1	0.914965	0.000145272	1	1	1	0.00286109	1	1	1	1	1	1	1	1	1	1	1	0.232083	1	1	1	1	1
AGPAT3::exon	1	0.704676	1	1	1	1	0.326375	4.07215e-06	0	1	1	1	1	1	1	1	1	1	1	0	1	1	1	6.6048e-05	1	1	1	1	1
AGPAT3::intron	0.276783	3.91903e-07	1	1	4.18541e-15	0.000247256	0.360073	4.88471e-15	3.83189e-15	0.000207988	1	1	0.949361	1	1	1.43816e-08	1	1	1	4.79742e-11	0.987069	5.49701e-08	1	6.85774e-10	1	1	0.00428981	1	0.11904
AGPAT4::exon	1	1	1	1	1	1	0.629117	0.928649	0.412102	1	1	1	1	1	1	1	1	1	1	1	1	1	1	0.837621	1	1	1	1	1
AGPAT4::intron	0.886583	0.859611	1	1	1	1	1	0.00569553	0.00485051	1	1	1	0.560807	1	1	1	1	0.99785	1	1	1	1	1	0.0576405	1	1	1	1	0.287131
AGPAT5::exon	1	1	0.96652	1	1	1	1	0.614646	0.103039	1	0.00585113	1	0.829098	1	1	0.546729	1	1	1	1	1	1	1	0.53494	1	1	1	1	0.804578
AGPAT5::intron	0.0011222	0.0133483	1	1	1	1	0.758895	0.0130545	2.18941e-06	1	1	0.559796	0.00320998	1	1	4.06691e-09	1	1	1	1	0.912598	0.00988597	1	0.00452756	0.684213	1	1	1	0.00261474
AGPS::exon	0.000262486	0.198963	1	1	1	1	0.319802	0.0554523	0.00135687	1	0	1	0	1	1	1.28274e-08	1	1	1	1	0.694371	0	1	0.00126852	1	1	1	1	0
AGPS::intron	4.08999e-15	0.000224644	1	1	2.05066e-07	1	0.374831	0.00783979	0.204855	1	1	1	3.11046e-07	1	1	3.92721e-15	1	1	1	1	0.759478	4.80736e-15	1	0.000197146	0.844498	1	9.44737e-10	1	1.23004e-10
AGR2::exon	1	1	1	1	1	1	1	1	1	1	1	1	1	1	1	1	1	1	1	1	1	1	1	1	1	1	1	1	1
AGR2::intron	1	1	1	1	1	1	1	0.586504	1	1	1	1	1	1	1	1	1	1	1	1	1	1	1	1	1	1	1	1	1
AGR3::exon	1	1	1	1	1	1	1	0.586504	1	1	1	1	1	1	1	1	1	1	1	1	1	1	1	1	1	1	1	1	1
AGR3::intron	0.772696	1	1	1	1	1	1	0.586504	1	1	1	1	1	1	1	1	1	1	1	1	1	1	1	1	1	1	1	1	1
AGRN::exon	1	1	1	1	1	1	0.0364727	6.85038e-06	1	0.0605304	1	4.16732e-07	1	1	1	1	1	1	1	1	0.711689	1	1	1	1	1	1	1	1
AGRN::intron	1	1	1	1	1	1	0.272017	4.88471e-15	0.0208245	0.00150037	1	1.89687e-08	1	1	1	1	1	1	1	1	1	1	1	0.107346	0.728954	1	1	1	1
AGRP::exon	1	1	1	1	1	1	1	1	1	1	1	1	1	1	1	1	1	1	1	1	1	1	1	1	1	1	1	1	1
AGRP::intron	1	1	1	1	1	1	1	1	1	1	1	1	1	1	1	1	1	1	1	1	1	1	1	1	1	1	1	1	1
AGT::exon	1	1	1	1	1	1	1	1	1	1	1	1	1	1	1	1	1	1	1	1	1	1	1	1	1	1	1	1	1
AGT::intron	1	1	1	1	1	1	1	0.586504	1	1	1	1	1	1	1	1	1	1	1	1	1	1	1	1	1	1	1	1	1
AGTPBP1::exon	1	0.808129	1	1	1	1	0.791279	0.586504	0.404239	1	1	1	1	1	1	0.601455	1	1	1	1	0.694371	1	1	0.257514	1	1	1	1	1
AGTPBP1::intron	5.37991e-07	1.46859e-06	1	1	4.18541e-15	0.0203467	0.263871	0.000448445	0.000948445	1	1	1	5.49505e-13	1	1	3.92721e-15	1	1	1	1	0.847138	4.80736e-15	1	0.000899842	0.941736	1	4.12052e-09	1	4.53226e-12
AGTR1::exon	1	1	1	1	1	1	1	0.723033	1	1	1	1	1	1	1	1	1	1	1	1	1	1	1	1	1	1	1	1	1
AGTR1::intron	0.0420646	0.121236	1	1	1	1	0.9331	0.0363481	0.972094	1	1	1	1.35233e-06	1	1	0.365118	1	1	1	1	1	1	1	0.617156	1	1	1	1	0.327056
AGTRAP::exon	1	1	1	1	1	1	1	0.797746	0.963218	1	1	1	1	1	1	1	1	1	1	1	1	1	1	0.86189	1	1	1	1	1
AGTRAP::intron	1	0.498629	1	1	1	1	0.231462	0.000179806	0.232079	1	1	0.904085	1	1	1	1	1	1	1	1	1	1	1	0.908106	1	1	1	1	1
AGXT2::exon	1	1	1	1	1	1	1	1	1	1	1	1	1	1	1	1	1	1	1	1	1	1	1	1	1	1	1	1	1
AGXT2::intron	0.393617	0.0878505	1	1	1	1	1	0.621042	0.321276	1	1	1	1	1	1	1	1	1	1	1	1	1	1	1	1	1	1	1	0.0942251
AGXT::exon	1	1	1	1	1	1	1	0.586504	1	1	1	1	1	1	1	1	1	1	1	1	1	1	1	1	1	1	1	1	1
AGXT::intron	1	1	1	1	1	1	1	0.586504	1	1	1	1	1	1	1	1	1	1	1	1	1	1	1	1	1	1	1	1	1
AHCTF1::exon	0.881817	1	1	1	1	1	0.45259	1	1	1	1	1	0.357243	1	1	0.0596869	1	1	1	1	0.917711	1	1	0.122973	1	1	1	1	1
AHCTF1::intron	0	0	1	1	1	1	4.87921e-11	1.85675e-09	7.49638e-15	1	1	1	0	1	1	0	1	1	1	1	0.74236	0	1	0	0.684213	1	0	1	0
AHCY::exon	1	1	1	1	1	1	1	1	1	1	1	1	1	1	1	1	1	1	1	1	0.739154	1	1	1	1	1	1	1	1
AHCY::intron	0.858125	0.129995	1	1	1	1	0.0915244	0.075829	0.804784	1	1	1	1	1	1	1	1	1	1	1	0.694371	0.0175831	1	0.699647	1	1	1	1	1
AHCYL1::exon	0.822394	1	1	1	1	1	0.802608	0.203323	0.598888	1	1	1	0.817441	1	1	1	1	1	1	1	1	1	1	0.0203171	1	1	1	1	1
AHCYL1::intron	0.00115836	0.052901	1	1	1	1	0.0316812	0.0295261	0.0184349	1	1	1	0.181264	1	1	0.955158	1	1	1	1	0.81285	1	1	0.00854255	0.806874	1	0.00203078	1	0.122145
AHCYL2::exon	0.945476	1	1	1	1	1	1	0.840147	0.700881	1	1	1	1	1	1	1	1	1	1	1	1	1	1	0.528455	1	1	1	1	1
AHCYL2::intron	0.00037692	0.00399924	1	1	1	0.00287485	1	0.0690656	0.307386	1	1	1	0.00667085	1	1	0.000299058	1	0.99785	1	1	1	5.77624e-05	1	0.000942454	1	1	0.0961833	1	0.000622713
AHI1::exon	1	1	1	1	1	1	0.166874	1	1	1	1	1	0.721573	1	1	1	1	1	1	1	1	1	1	0.0251708	0.675126	1	1	1	0.0383238
AHI1::intron	0.000293532	0.0403624	1	1	0.0029689	0.0365557	0.916566	0.185913	0.487036	1	1	1	6.55905e-05	1	1	1.09865e-05	1	0.99785	1	1	0.867237	0.000210444	1	0.0813848	1	1	0.00145484	1	9.14471e-06
AHNAK2::exon	1	1	1	1	1	1	1	1	1	1	1	0.742733	1	1	1	1	1	1	1	1	1	1	1	1	1	1	1	1	1
AHNAK2::intron	1	1	1	1	1	1	1	0.904076	1	1	1	1	1	1	1	1	1	1	1	1	1	1	1	1	1	1	1	1	1
AHNAK::exon	1	1	1	1	1	1	1	0.653063	1	1	1	1	1	1	1	1	1	1	1	1	1	1	1	1	1	1	1	1	1
AHNAK::intron	1	1	1	1	1	1	1	0.705056	0.700881	0.0872826	1	0.00207705	1	1	1	1	1	1	1	1	1	1	1	0.177906	0.844498	1	1	1	1
AHR::exon	0.004459	0.643601	1	1	1	1	0.9398	0.2715	0.993466	1	1	1	1.18691e-09	1	1	5.94569e-05	1	1	1	1	1	1	1	0.0355417	1	1	1	1	0.0173437
AHR::intron	0	5.70507e-05	1	1	1	1	0.443741	0.000206313	0.105106	1	1	1	3.99724e-08	1	1	0	1	1	1	1	1	0	1	0.00290142	1	1	1	1	1.36554e-13
AHRR::exon	1	1	1	1	1	1	0.735123	0.636011	0.521878	1	1	1	1	1	1	1	1	1	1	1	1	1	1	0.406292	1	1	1	1	1
AHRR::intron	0.46497	0.305062	1	1	1	1	0.232436	1.66588e-13	3.83189e-15	0.0310654	1	0.533571	1	1	1	0.059312	1	1	1	1	0.916015	1	1	0.000101753	0.753221	1	1	1	0.604163
AHSA1::exon	1	1	1	1	1	1	1	0.000781208	1	1	1	1	1	1	1	1	1	1	1	1	0.729766	1	1	0.875979	1	1	1	1	1
AHSA1::intron	0.0597459	0.061431	1	1	1	1	0.0173067	0.296041	0.0047885	1	1	1	0.805607	1	1	1	1	1	1	1	0.694371	1	1	0.000295684	1	1	1	1	1
AHSA2P::exon	0.0125052	1	1	1	1	1	0.0053191	0.0112839	1.45689e-13	1	1	1	0.0356808	1	1	1	1	1	1	1	0.844618	1	1	0.559547	1	1	1	1	1
AHSA2P::intron	0.772696	0.248483	1	1	1	1	0.196492	0.0115804	0.0107983	1	1	1	1	1	1	0.00115934	1	1	1	1	0.694371	1	1	0.324556	1	1	1	1	1
AHSG::exon	1	1	1	1	1	1	1	1	1	1	1	1	1	1	1	1	1	1	1	1	1	1	1	1	1	1	1	1	1
AHSG::intron	0.797105	1	1	1	1	1	1	1	1	1	1	1	1	1	1	1	1	1	1	1	1	1	1	0.233049	1	1	1	1	1
AHSP::exon	1	1	1	1	1	1	1	1	1	1	1	1	1	1	1	1	1	1	1	1	1	1	1	1	1	1	1	1	1
AICDA::exon	1	1	1	1	1	1	1	1	1	1	1	1	1	1	1	1	1	1	1	1	1	1	1	1	1	1	1	1	1
AICDA::intron	1	1	1	1	1	1	1	1	1	1	1	1	1	1	1	1	1	1	1	1	1	1	1	1	1	1	1	1	1
AIDA::exon	1	1	1	1	1	1	1	0.807606	0.974326	1	1	1	1	1	1	1	1	0.99785	1	1	1	1	1	0.666034	1	1	1	1	1
AIDA::intron	2.36805e-09	0.000374063	1	1	1	1	0.232436	0.586504	0.221953	1	1	1	7.35632e-08	1	1	1.3001e-11	1	1	1	1	0.81612	1.5235e-11	1	1.3381e-08	0.717394	1	1	1	1.56794e-11
AIF1::exon	1	1	1	1	1	1	1	1	1	1	1	1	1	1	1	1	1	1	1	1	1	1	1	1	1	1	1	1	1
AIF1::intron	1	1	1	1	1	1	1	1	1	1	1	1	1	1	1	1	1	1	1	1	1	1	1	1	1	1	1	1	1
AIF1L::exon	1	1	1	1	1	1	1	0.586504	1	1	1	0.408628	1	1	1	1	1	1	1	1	1	1	1	0.124768	1	1	1	1	1
AIF1L::intron	0.823276	0.0847203	1	1	1	1	0.952745	0.489819	0.766189	1	1	1	1	1	1	1	1	1	1	1	1	1	1	0.394612	1	1	1	1	1
AIFM2::exon	1	1	1	1	1	1	1	0.86795	0.716926	1	1	1	1	1	1	1	1	1	1	1	1	1	1	0.317659	1	1	1	1	1
AIFM2::intron	0.97396	0.283252	1	1	1	1	0.842547	0.586504	3.55613e-11	1	1	0.571123	1	1	1	1	1	1	1	1	1	1	1	8.05863e-07	1	1	1	1	1
AIG1::exon	1	1	1	1	1	1	0.85411	1	0.979401	1	1	1	1	1	1	1	1	1	1	1	0.737654	1	1	0.878531	1	1	1	1	1
AIG1::intron	7.48947e-06	1.83656e-07	1	1	1.00453e-11	1	1	1.10227e-11	3.83189e-15	1	1	1	1.64776e-07	1	1	3.16786e-07	1	1	1	1	0.694371	1.12394e-06	1	1.41191e-05	1	1	1.42436e-11	1	4.95212e-15
AIM2::exon	1	1	1	1	1	1	1	1	1	1	1	1	1	1	1	1	1	1	1	1	1	1	1	1	1	1	1	1	1
AIM2::intron	0.772696	1	1	1	1	1	1	0.586504	1	1	1	1	1	1	1	1	1	1	1	1	1	1	1	1	1	1	1	1	1
AIMP1::exon	0.926321	1	1	1	1	1	1	0.969303	1	1	1	1	0.0246937	1	1	1	1	1	1	1	0.729766	1	1	0.350024	1	1	1	1	0.893926
AIMP1::intron	0.0383619	0.952992	1	1	1	1	1	0.586504	0.809137	1	1	1	0.0258777	1	1	0.485537	1	1	1	1	1	0.0944561	1	0.53869	1	1	0.0994921	1	0.00299238
AIMP2::exon	1	1	1	1	1	1	1	0.594704	0.710859	1	1	1	1	1	1	1	1	1	1	1	1	1	1	0.596907	1	1	1	1	1
AIMP2::intron	1	0.859611	1	1	1	1	1	0.784096	0.949359	1	1	1	1	1	1	1	1	1	1	1	1	1	1	0.6914	0.657827	1	1	1	1
AIP::exon	1	1	1	1	1	1	0.937563	1	1	1	1	1	1	1	1	1	1	1	1	1	0.694371	1	1	1	1	1	1	1	1
AIP::intron	1	0.691207	1	1	1	1	1	0.0554523	0.0539113	1	1	1	1	1	1	1	1	1	1	1	1	1	1	0.166685	1	1	1	1	1
AIPL1::exon	1	1	1	1	1	1	1	1	1	1	1	1	1	1	1	1	1	1	1	1	1	1	1	1	1	1	1	1	1
AIPL1::intron	0.772696	1	1	1	1	1	1	0.586504	1	1	1	1	1	1	1	1	1	1	1	1	1	1	1	0.58884	1	1	1	1	1
AIRE::exon	1	1	1	1	1	1	0.686403	0.693339	1	1	1	1	1	1	1	1	1	1	1	1	1	1	1	1	1	1	1	1	1
AIRE::intron	1	1	1	1	1	1	1	0.586504	1	1	1	0.12433	1	1	1	1	1	1	1	1	1	1	1	1	1	1	1	1	1
AJ009632.1::exon	1	1	1	1	1	1	1	1	1	1	1	1	1	1	1	1	1	1	1	1	1	1	1	1	1	1	1	1	1
AJ009632.1::intron	1	1	1	1	1	1	1	1	1	1	1	1	1	1	1	1	1	1	1	1	1	1	1	1	1	1	1	1	1
AJ239318.1::intron	1	1	1	1	1	1	1	1	1	1	1	1	1	1	1	1	1	1	1	1	1	1	1	1	1	1	1	1	1
AJAP1::exon	1	1	1	1	1	1	1	0.707502	1	1	1	1	1	1	1	1	1	1	1	1	1	1	1	1	1	1	1	1	1
AJAP1::intron	0.465213	0.443136	1	1	1	1	1	0.000353791	0.0176131	1	1	0.263938	1	1	1	1	1	1	1	1	1	1	1	0.0780121	1	1	1	1	0.126229
AJUBA::exon	0.640675	1	1	1	1	1	1	0.503853	0.0733973	1	1	1	1	1	1	1	1	1	1	1	1	1	1	7.34345e-07	1	1	1	1	1
AJUBA::intron	1	1	1	1	1	1	0.729463	0.630805	0.515227	1	1	1	1	1	1	1	1	1	1	1	1	1	1	0.981914	1	1	1	1	1
AK1::exon	1	1	1	1	1	1	0.985429	0.951413	0.00287404	1	1	0.724102	1	1	1	1	1	1	1	1	1	1	1	1	1	1	1	1	1
AK1::intron	1	1	1	1	1	1	0.901078	0.0878534	0.700881	1	1	1	1	1	1	1	1	1	1	1	1	1	1	0.22205	1	1	1	1	1
AK2::exon	0.935999	1	1	1	1	1	0.944625	0.702748	0.700881	1	1	1	1	1	1	1	1	1	1	1	0.694371	1	1	0.129559	0.893683	1	1	1	0.991739
AK2::intron	0.290054	0.0109185	1	1	1	1	0.0586404	5.78168e-05	3.47933e-05	1	1	1	1	1	1	0.100162	1	1	1	1	0.694371	0.88773	1	0.00167776	1	1	1	1	1
AK3::exon	0.846405	1	1	1	1	1	0.68656	1	0.976108	1	0	1	0.000191219	1	1	0.0425663	1	1	1	1	1	1	1	0.0564252	1	1	1	1	0.981687
AK3::intron	0.184072	0.252734	1	1	1	1	0.977928	0.586504	0.530313	1	1	1	0.577758	1	1	1	1	1	1	1	0.801029	1	1	0.725699	0.931979	1	1	1	0.198538
AK4::exon	1	1	1	1	1	1	1	0.988074	1	1	1	1	1	1	1	0.43461	1	1	1	1	1	0.406659	1	0.696046	1	1	1	1	1
AK4::intron	0.0566047	0	1	1	1	1	1	4.45213e-07	1.25046e-05	1	1	1	0.565142	1	1	0.015061	1	1	1	1	0.902517	1	1	4.3316e-06	1	1	1	1	0.00619809
AK5::exon	1	1	1	1	1	1	0.170234	0.622964	1	1	1	1	1	1	1	1	1	1	1	1	1	1	1	1	1	1	1	1	1
AK5::intron	0.766217	0.724928	1	1	1	1	1	0.554808	0.700881	1	1	1	0.666193	1	1	1	1	1	1	1	1	1	1	0.302009	1	1	1	1	0.556741
AK6::exon	0.772696	1	1	1	1	1	0.916566	1	1	1	1	1	0.00150303	1	1	1	1	1	1	1	1	1	1	0.404366	1	1	1	1	0.991739
AK6::intron	0.00147019	0.528749	1	1	1	1	0.964289	0.586504	0.793861	1	1	1	0.788563	1	1	0.524285	1	1	1	1	1	0.191159	1	0.274672	1	1	1	1	0.530025
AK7::exon	0.980243	1	1	1	1	1	1	0.782066	1	1	1	1	1	1	1	1	1	1	1	1	1	1	1	1	1	1	1	1	1
AK7::intron	0.739134	0.909893	1	1	1	1	1	0.580176	0.739773	1	1	1	0.991258	1	1	1	1	1	1	1	1	1	1	0.00874877	1	1	1	1	0.796201
AK8::exon	1	1	1	1	1	1	1	1	1	1	1	1	1	1	1	1	1	1	1	1	1	1	1	1	1	1	1	1	1
AK8::intron	0.182282	0.00466586	1	1	1	1	0.98606	0.00123155	0	1	1	1	0.000427275	1	1	0.218942	1	1	1	1	1	1	1	1.27598e-08	1	1	1	1	0.00452271
AK9::exon	0.911574	1	1	1	1	1	1	0.493815	0.51104	1	1	1	1	1	1	1.7263e-06	1	1	1	1	1	1	1	0.0314957	1	1	1	1	1
AK9::intron	0	0.624009	1	1	1	1	1	0.516679	1.34958e-06	1	1	1	0.00111587	1	1	0.00111359	1	1	1	1	1	1	1	8.12173e-06	1	1	1	1	0.00439842
AKAP10::exon	0.344071	0.698894	1	1	1	1	0.298044	0.709522	0.601185	1	1	1	0.949361	1	1	0.50597	1	1	1	1	0.694371	1	1	0.0784852	1	1	1	1	0.795641
AKAP10::intron	0.000151117	0.00647124	1	1	1	1	0.631361	0.0654494	0.0141054	1	1	1	0.0352289	1	1	0.139037	1	1	1	1	0.861707	0.109697	1	0.0172736	0.658881	1	0.0564206	1	0.0243164
AKAP11::exon	0.188445	0.9848	1	1	1	1	0.952745	0.964997	0.856484	1	1	1	0.000899917	1	1	0.00413201	1	1	1	1	0.89313	8.69471e-05	1	0.00022201	1	1	1	1	0.622434
AKAP11::intron	0.16803	0.495882	1	1	0.0257456	1	0.916566	0.0371344	0.211326	1	1	1	0.265402	1	1	0.00374569	1	1	1	1	1	0.042758	1	0.364864	1	1	0.328516	1	0.209085
AKAP12::exon	1	1	1	1	1	1	1	1	1	1	1	0	1	1	1	1	1	1	1	1	0.88997	1	1	0.324067	1	1	1	1	1
AKAP12::intron	0.3131	0.00429309	1	1	1	1	0.982221	0.0263438	1.64622e-07	1	1	1.5007e-14	0.949361	1	1	1	1	1	1	1	0.954774	1	1	0.0214792	0.657827	1	1	1	0.292361
AKAP13::exon	1	1	1	1	1	1	0.916566	0.586504	0.00177254	1	1	1	1	1	1	1	1	1	1	0	0.799958	1	1	0.150505	0.691287	1	1	1	1
AKAP13::intron	5.00212e-05	9.90813e-05	1	1	1.06687e-07	5.41548e-06	0.799277	4.74022e-05	4.08078e-08	1	1	0.960085	0.0241305	1	1	4.33022e-07	1	1	1	1	0.801955	0.000112184	1	3.03011e-05	0.720154	0.0390053	0.00112663	1	4.12897e-05
AKAP1::exon	1	1	1	1	1	1	0.992332	0.845351	1	1	1	1	1	1	1	1	1	1	1	1	0.946411	1	1	0.920155	1	1	1	1	1
AKAP1::intron	0.366705	7.21102e-11	1	1	1	1	0.0153111	0	0	0.0486286	1	1	1	1	1	1	1	1	1	1	0.747483	1	1	0.000757083	1	1	1	1	1
AKAP2::exon	1	1	1	1	1	1	1	0.677478	1	1	1	1	1	1	1	1	1	0.99785	1	1	1	1	1	0.91703	1	1	1	1	1
AKAP2::intron	0.772696	0.285584	1	1	1	1	1	0.239449	0.610925	1	1	1	1	1	1	1	1	1	1	1	0.911224	1	1	0.534161	1	1	1	1	1
AKAP5::exon	0.00570941	0.942544	1	1	1	1	1	0.909127	0.219534	1	1	1	0.0976066	1	1	0.772379	1	1	1	1	1	1	1	0.173841	1	1	1	1	0.00129334
AKAP5::intron	0.351757	1	1	1	1	1	1	0.607325	0.00894195	1	1	1	0.00139228	1	1	1	1	1	1	1	1	1	1	0.00788538	1	1	1	1	1
AKAP6::exon	1	1	1	1	1	1	1	0.888369	0.736197	1	1	1	0.625205	1	1	1	1	1	1	1	1	1	1	1	1	1	1	1	0.073584
AKAP6::intron	1.97461e-11	4.24949e-08	1	1	1	1	1	1.71886e-09	7.61223e-08	1	1	0.594326	0	1	1	0	1	1	1	1	1	9.3306e-15	1	0.000640187	1	1	0	1	0
AKAP7::exon	1	1	1	1	1	1	1	0.675482	0.822882	1	1	1	1	1	1	0.177237	1	1	1	1	1	1	1	0.0976505	1	1	1	1	1
AKAP7::intron	0.833965	0.863607	1	1	1	1	1	0.607719	0.735836	1	1	1	0.987904	1	1	0.608683	1	0.99785	1	1	1	1	1	0.723995	1	1	1	1	0.58781
AKAP8::exon	1	1	1	1	1	1	0.492635	0.586504	1	1	1	1	1	1	1	1	1	1	1	1	1	1	1	0.229791	1	1	1	1	1
AKAP8::intron	0.999398	0.940227	0.96652	1	1	1	0.953021	0.449699	0.736197	1	1	1	1	1	1	1	1	1	1	1	1	1	1	0.611427	1	1	1	1	1
AKAP8L::exon	1	1	1	1	1	1	0.733464	0.00936266	0.00867054	1	1	1	1	1	1	1	1	1	1	0	1	1	1	0.691379	0.907491	1	1	1	1
AKAP8L::intron	0.101855	0.00140696	1	1	1	1	0.218972	0.00173597	9.81301e-09	1	1	0.709443	0.565749	1	1	1	1	1	1	1	0.975577	0.436285	1	0.00021233	0.699684	1	1	1	0.720759
AKAP9::exon	1	1	1	1	1	1	0.916566	1	1	1	1	1	0.977528	1	0.511175	1	1	1	1	1	1	1	1	1	1	1	1	1	1
AKAP9::intron	4.08999e-15	2.00098e-08	1	1	1	1	0.00661149	1.80223e-05	3.27189e-09	1	1	1	5.22069e-15	1	1	3.92721e-15	1	1	1	1	0.708583	5.67577e-14	1	0.00090251	0.87029	1	1.04626e-11	1	4.95212e-15
AKIP1::exon	1	1	1	1	1	1	0.925281	0.594877	0.714669	1	1	1	1	1	1	1	1	1	1	1	1	1	1	0.601547	1	1	1	1	1
AKIP1::intron	0.443412	0.00206881	1	1	1	1	0.258437	0.0355901	0.00775483	1	1	1	1	1	1	1	1	1	1	1	1	1	1	0.100704	1	1	1	1	1
AKIRIN1::exon	0.772696	1	1	1	1	1	0.940405	0.951063	0.687897	1	0.0172438	1	1	1	1	0.489144	1	1	1	1	0.851847	1	1	0.297913	0.904768	1	1	1	1
AKIRIN1::intron	1.70655e-13	2.6359e-07	1	1	1	1	0.515969	0.630805	1	5.24691e-05	1	1	0.134706	1	1	1	1	1	1	1	0.694371	1	1	1.02414e-08	0.810112	1	1	1	1
AKIRIN2::exon	1	1	1	1	1	1	0.666558	1	0.0179474	1	1	1	1	1	1	1	1	1	1	1	0.694371	1	1	1.28914e-06	0.765607	1	1	1	1
AKIRIN2::intron	4.08999e-15	9.01048e-06	1	1	1	1	0.937563	0.234179	0.000671903	1	1	1	0.00271327	1	1	0.000593473	1	1	1	1	1	0.000789468	1	1.4353e-09	1	1	3.71467e-05	1	3.64073e-05
AKNA::exon	1	1	1	1	1	1	1	0.845463	1	1	1	1	1	1	1	1	1	1	1	1	1	1	1	1	1	1	1	1	1
AKNA::intron	0.969995	0.242831	1	1	1	1	1	0.00769361	0.934776	1	1	0.023287	1	1	1	1	1	1	1	1	1	1	1	0.344937	1	1	1	1	1
AKNAD1::exon	1	1	1	1	1	1	1	1	1	1	1	1	1	1	1	1	1	1	1	1	1	1	1	1	1	1	1	1	1
AKNAD1::intron	0.797105	1	1	1	1	1	1	0.607719	0.735836	1	1	1	1	1	1	1	1	1	1	1	1	1	1	0.0514338	1	1	1	1	0.389617
AKR1A1::exon	1	1	1	1	1	1	0.717176	0.999162	1	1	1	1	1	1	1	1	1	1	1	1	1	1	1	0.952805	1	1	1	1	1
AKR1A1::intron	0.772696	0.176975	1	1	1	1	0.433717	0.193137	1	1	1	1	1	1	1	1	1	1	1	1	0.694371	1	1	0.392627	1	1	1	1	1
AKR1B10::exon	1	1	1	1	1	1	1	1	1	1	1	1	1	1	1	1	1	1	1	1	1	1	1	1	1	1	1	1	1
AKR1B10::intron	1	1	1	1	1	1	1	1	1	1	1	1	1	1	1	1	1	1	1	1	1	1	1	1	1	1	1	1	1
AKR1B15::exon	1	1	1	1	1	1	1	1	1	1	1	1	1	1	1	1	1	1	1	1	1	1	1	1	1	1	1	1	1
AKR1B15::intron	1	1	1	1	1	1	1	1	1	1	1	1	1	1	1	1	1	1	1	1	1	1	1	1	1	1	1	1	1
AKR1B1::exon	1	1	1	1	1	1	0.996502	1	1	1	1	1	1	1	1	1	1	1	1	1	0.856098	1	1	1	1	1	1	1	1
AKR1B1::intron	1	0.00958154	1	1	1	1	8.88662e-05	0.00264604	0	1	1	1	1	1	1	1	1	1	1	1	1	1	1	0.000199793	1	1	1	1	1
AKR1C1::exon	1	1	1	1	1	1	1	1	1	1	1	1	1	1	1	1	1	1	1	1	1	1	1	1	1	1	1	1	1
AKR1C1::intron	1	1	1	1	1	1	1	1	1	1	1	1	1	1	1	1	1	1	1	1	1	1	1	1	1	1	1	1	1
AKR1C2::exon	1	1	1	1	1	1	1	1	1	1	1	1	1	1	1	1	1	1	1	1	1	1	1	1	1	1	1	1	1
AKR1C2::intron	1	1	1	1	1	1	1	0.586504	1	1	1	1	1	1	1	1	1	1	1	1	1	1	1	1	1	1	1	1	1
AKR1C3::exon	1	1	1	1	1	1	1	1	1	1	1	1	1	1	1	1	1	1	1	1	1	1	1	1	1	1	1	1	1
AKR1C3::intron	1	1	1	1	1	1	1	0.586504	0.700881	1	1	1	1	1	1	1	1	1	1	1	1	1	1	1	1	1	1	1	1
AKR1C4::intron	1	1	1	1	1	1	1	0.607719	1	1	1	1	1	1	1	1	1	1	1	1	1	1	1	1	1	1	1	1	1
AKR1D1::exon	1	1	1	1	1	1	1	1	1	1	1	1	1	1	1	1	1	1	1	1	1	1	1	1	1	1	1	1	1
AKR1D1::intron	0.350872	0.336125	1	1	1	1	1	0.607325	0.732218	1	1	1	1	1	1	1	1	1	1	1	1	1	1	1	1	1	1	1	1
AKR1E2::exon	1	1	1	1	1	1	1	1	1	1	1	1	1	1	1	1	1	1	1	1	1	1	1	1	1	1	1	1	1
AKR1E2::intron	0.809608	1	1	1	1	1	1	0.618618	0.749888	1	1	0.71757	1	1	1	1	1	1	1	1	1	1	1	1	1	1	1	1	1
AKR7A2::exon	1	1	1	1	1	1	1	0.901776	1	1	1	0.255727	1	1	1	1	1	1	1	1	1	1	1	0.58884	1	1	1	1	1
AKR7A2::intron	1	0.165889	1	1	1	1	0.279043	0.0585015	0.0569579	1	1	1	1	1	1	1	1	1	1	1	1	1	1	0.606359	1	1	1	1	1
AKR7A3::exon	1	1	1	1	1	1	1	1	1	1	1	1	1	1	1	1	1	1	1	1	1	1	1	1	1	1	1	1	1
AKR7A3::intron	1	1	1	1	1	1	1	0.609135	0.301088	1	1	1	1	1	1	1	1	1	1	1	1	1	1	1	1	1	1	1	1
AKR7L::exon	1	1	1	1	1	1	1	1	1	1	1	1	1	1	1	1	1	1	1	1	1	1	1	1	1	1	1	1	1
AKR7L::intron	1	1	1	1	1	1	0.960588	0.728388	0.732218	1	1	1	1	1	1	1	1	1	1	1	1	1	1	1	1	1	1	1	1
AKT1::exon	1	1	1	1	1	1	0.964208	0.586989	1	1	1	0.537423	1	1	1	1	1	1	1	1	0.694371	1	1	0.302822	0.904768	1	1	1	1
AKT1::intron	1	0.938266	1	1	1	1	0.0498943	0	2.0726e-10	3.98058e-12	1	0	1	1	1	1	1	1	1	1	1	1	1	0.0142447	1	1	1	1	1
AKT1S1::exon	1	1	1	1	1	1	1	0.604406	1	1	1	1.50853e-09	1	1	1	1	1	1	1	1	1	1	1	1.1472e-11	1	1	1	1	1
AKT1S1::intron	1	1	1	1	1	1	0.258672	0.000138833	1	1	1	0.336265	1	1	1	1	1	1	1	1	1	1	1	0.521364	1	1	1	1	1
AKT2::exon	1	1	1	1	1	1	0.90872	0.00287335	0.0156063	1	1	0.226007	1	1	1	1	1	1	1	1	0.767282	1	1	0.013578	0.769495	1	1	1	1
AKT2::intron	1	0.0226966	1	1	1	1	0.936743	1.21575e-13	3.83189e-15	1	1	1	1	1	1	1	1	1	1	1.38076e-13	0.880089	1	1	0.00329309	0.964459	1	0.582911	1	1
AKT3::exon	1	1	1	1	1	1	0.95118	0.851766	1	1	1	1	1	1	1	1	1	1	1	1	0.694371	1	1	0.775541	0.871308	1	1	1	1
AKT3::intron	0.064184	0.120557	1	1	0.0399008	0.00333859	0.939185	0.0473862	0.0260656	1	0.165605	1	0.0450709	1	1	8.2445e-06	1	1	1	1	0.832075	0.000146345	1	0.106457	0.836233	1	0.0107991	1	0.00155788
AKTIP::exon	1	1	1	1	1	1	1	0.702615	0.0331649	1	1	1	1	1	1	1	1	1	1	1	1	1	1	0.381358	1	1	1	1	1
AKTIP::intron	0.630741	0.598348	1	1	1	1	0.434298	0.102209	4.712e-10	1	1	1	0.698477	1	1	1	1	1	1	1	0.694371	1	1	0.0300598	1	1	1	1	1
AL021920.1::exon	1	1	1	1	1	1	1	1	1	1	1	1	1	1	1	1	1	1	1	1	1	1	1	1	1	1	1	1	1
AL021920.1::intron	1	1	1	1	1	1	1	1	1	1	1	1	1	1	1	1	1	1	1	1	1	1	1	1	1	1	1	1	1
AL022097.1::exon	1	1	1	1	1	1	1	1	1	1	1	1	1	1	1	1	1	1	1	1	1	1	1	1	1	1	1	1	1
AL022097.1::intron	0.772696	1	1	1	1	1	1	0.586504	1	1	1	1	1	1	1	1	1	1	1	1	1	1	1	0.184271	1	1	1	1	1
AL022344.1::exon	1	1	1	1	1	1	1	1	1	1	1	1	1	1	1	1	1	1	1	1	1	1	1	1	1	1	1	1	1
AL022344.1::intron	1	1	1	1	1	1	1	1	1	1	1	1	1	1	1	1	1	1	1	1	1	1	1	1	1	1	1	1	1
AL023755.1::exon	1	1	1	1	1	1	1	1	1	1	1	1	1	1	1	1	1	1	1	1	1	1	1	1	1	1	1	1	1
AL023755.1::intron	0.808796	1	1	1	1	1	1	0.617928	0.314858	1	1	1	1	1	1	0.467184	1	1	1	1	1	1	1	1	1	1	1	1	1
AL031056.1::exon	1	1	1	1	1	1	1	1	1	1	1	1	1	1	1	1	1	1	1	1	1	1	1	1	1	1	1	1	1
AL031056.1::intron	1	1	1	1	1	1	1	1	1	1	1	1	1	1	1	1	1	1	1	1	1	1	1	1	1	1	1	1	1
AL031283.1::exon	1	1	1	1	1	1	1	0.607325	1	1	1	1	1	1	1	1	1	1	1	1	1	1	1	1	1	1	1	1	1
AL031283.1::intron	1	1	1	1	1	1	1	1	1	1	1	1	1	1	1	1	1	1	1	1	1	1	1	1	1	1	1	1	1
AL031656.1::exon	1	1	1	1	1	1	1	1	1	1	1	1	1	1	1	1	1	1	1	1	1	1	1	1	1	1	1	1	1
AL031666.1::exon	1	1	1	1	1	1	1	1	1	1	1	1	1	1	1	1	1	1	1	1	1	1	1	1	1	1	1	1	1
AL031666.1::intron	1	1	1	1	1	1	1	1	1	1	1	1	1	1	1	1	1	1	1	1	1	1	1	1	1	1	1	1	1
AL031676.1::exon	1	1	1	1	1	1	1	1	1	1	1	1	1	1	1	1	1	1	1	1	1	1	1	1	1	1	1	1	1
AL031676.1::intron	1	1	1	1	1	1	1	1	1	1	1	1	1	1	1	1	1	1	1	1	1	1	1	1	1	1	1	1	1
AL033384.1::exon	1	1	1	1	1	1	1	1	1	1	1	1	1	1	1	1	1	1	1	1	1	1	1	1	1	1	1	1	1
AL033384.1::intron	1.12439e-07	0.0956032	1	1	1	1	1	0.0798295	0.00177348	1	1	1	0.0176176	1	1	0.113929	1	1	1	1	1	1	1	1.58551e-06	1	1	1	1	2.31549e-05
AL033397.1::exon	1	1	1	1	1	1	1	1	1	1	1	1	1	1	1	1	1	1	1	1	1	1	1	1	1	1	1	1	1
AL033397.1::intron	0.772696	0.859611	1	1	1	1	1	0.722377	0.700881	1	1	1	0.949361	1	1	1	1	1	1	1	1	1	1	1	1	1	1	1	0.991739
AL034550.1::exon	1	1	1	1	1	1	1	0.60061	1	1	1	1	1	1	1	1	1	1	1	1	1	1	1	1	1	1	1	1	1
AL034550.1::intron	1	1	1	1	1	1	1	0.586504	0.700881	1	1	1	1	1	1	1	1	1	1	1	1	1	1	1	1	1	1	1	1
AL035448.1::exon	1	1	1	1	1	1	1	1	1	1	1	1	1	1	1	1	1	1	1	1	1	1	1	1	1	1	1	1	1
AL035448.1::intron	1	1	1	1	1	1	1	1	1	1	1	1	1	1	1	1	1	1	1	1	1	1	1	1	1	1	1	1	1
AL049557.1::exon	1	1	1	1	1	1	1	1	1	1	1	1	1	1	1	1	1	1	1	1	1	1	1	1	1	1	1	1	1
AL049557.1::intron	0.784483	1	1	1	1	1	1	0.594877	1	1	1	1	1	1	1	1	1	1	1	1	1	1	1	1	1	1	1	1	1
AL049557.2::exon	1	1	1	1	1	1	1	0.586504	0.0422178	1	1	1	1	1	1	1	1	1	1	1	1	1	1	1	1	1	1	1	1
AL049646.1::exon	1	1	1	1	1	1	1	1	1	1	1	1	1	1	1	1	1	1	1	1	1	1	1	1	1	1	1	1	1
AL049646.1::intron	0.456299	1	1	1	1	1	1	0.647665	0.78669	1	1	1	1	1	1	0.552884	1	1	1	1	1	1	1	0.288668	1	1	1	1	1
AL049775.1::exon	1	1	1	1	1	1	1	1	1	1	1	1	1	1	1	1	1	1	1	1	1	1	1	1	1	1	1	1	1
AL049775.1::intron	1	1	1	1	1	1	1	1	1	1	1	1	1	1	1	1	1	1	1	1	1	1	1	1	1	1	1	1	1
AL049830.3::exon	0.543565	1	1	1	1	1	1	0.852357	1	1	1	1	1	1	1	1	1	1	1	1	1	1	1	0.217981	1	1	1	1	0.586804
AL049830.3::intron	0.00839874	0.776794	1	1	1	1	1	0.622126	1	1	1	1	0.166152	1	1	0.997683	1	1	1	1	1	1	1	0.00149159	1	1	1	1	0.162954
AL050403.1::exon	1	1	1	1	1	1	1	1	1	1	1	1	1	1	1	1	1	1	1	1	1	1	1	1	1	1	1	1	1
AL050403.1::intron	0.809608	1	1	1	1	1	1	0.309331	1	1	1	1	1	1	1	1	1	1	1	1	1	1	1	1	1	1	1	1	1
AL079307.1::exon	1	1	1	1	1	1	1	1	1	1	1	1	1	1	1	1	1	1	1	1	1	1	1	1	1	1	1	1	1
AL079307.1::intron	0.310059	1	1	1	1	1	1	0.0491177	0.714669	1	1	1	0.965246	1	1	1	1	1	1	1	1	1	1	0.0398488	1	1	1	1	1
AL080250.1::exon	1	1	1	1	1	1	1	1	1	1	1	1	1	1	1	0.642805	1	1	1	1	1	1	1	1	1	1	1	1	1
AL080250.1::intron	0.0043259	0.0977223	1	1	1	1	0.884845	0.796478	0.961672	1	1	1	0.945283	1	1	0.000111679	1	1	1	1	1	1	1	1.4033e-06	1	1	1	1	0.000113221
AL096772.1::exon	1	1	1	1	1	1	1	1	1	1	1	1	1	1	1	1	1	1	1	1	1	1	1	1	1	1	1	1	1
AL096772.1::intron	0.772696	1	1	1	1	1	1	1	1	1	1	1	1	1	1	1	1	1	1	1	1	1	1	1	1	1	1	1	1
AL096869.2::exon	1	1	1	1	1	1	1	1	1	1	1	1	1	1	1	1	1	1	1	1	1	1	1	1	1	1	1	1	1
AL096869.2::intron	1	1	1	1	1	1	1	1	1	1	1	1	1	1	1	1	1	1	1	1	1	1	1	1	1	1	1	1	1
AL096870.2::exon	1	1	1	1	1	1	1	1	1	1	1	1	1	1	1	1	1	1	1	1	1	1	1	1	1	1	1	1	1
AL109613.1::exon	1	1	1	1	1	1	1	1	1	1	1	1	1	1	1	1	1	1	1	1	1	1	1	1	1	1	1	1	1
AL109613.1::intron	0.772696	1	1	1	1	1	1	0.586504	4.77698e-05	1	1	1	1	1	1	1	1	1	1	1	1	1	1	0.000551309	1	1	1	1	1
AL109615.2::exon	1	1	1	1	1	1	1	1	1	1	1	1	1	1	1	1	1	1	1	1	1	1	1	1	1	1	1	1	1
AL109615.2::intron	1	1	1	1	1	1	1	1	1	1	1	1	1	1	1	1	1	1	1	1	1	1	1	1	1	1	1	1	1
AL109918.1::exon	0.772696	1	1	1	1	1	1	0.738908	0.896361	1	1	1	0.986736	1	1	1	1	1	1	1	0.694371	1	1	0.791674	1	1	1	1	0.446483
AL109918.1::intron	1	1	1	1	1	1	1	0.607719	1	1	1	1	1	1	1	1	1	1	1	1	1	1	1	1	1	1	1	1	1
AL109924.2::exon	1	1	1	1	1	1	1	1	1	1	1	1	1	1	1	1	1	1	1	1	1	1	1	1	1	1	1	1	1
AL109924.2::intron	1	1	1	1	1	1	1	1	1	1	1	1	1	1	1	1	1	1	1	1	1	1	1	1	1	1	1	1	1
AL117339.1::exon	1	1	1	1	1	1	1	1	1	1	1	1	1	1	1	1	1	1	1	1	1	1	1	1	1	1	1	1	1
AL117339.1::intron	0.530973	1	1	1	1	1	1	0.673557	0.431486	1	1	1	1	1	1	1	1	1	1	1	1	1	1	1	1	1	1	1	1
AL118511.1::exon	1	1	1	1	1	1	1	1	1	1	1	1	1	1	1	1	1	1	1	1	1	1	1	1	1	1	1	1	1
AL118511.1::intron	1	1	1	1	1	1	1	0.586504	1	1	1	1	1	1	1	1	1	1	1	1	1	1	1	1	1	1	1	1	1
AL121757.1::exon	1	1	1	1	1	1	1	1	1	1	1	1	1	1	1	1	1	1	1	1	1	1	1	1	1	1	1	1	1
AL121757.1::intron	1	1	1	1	1	1	1	1	1	1	1	1	1	1	1	1	1	1	1	1	1	1	1	1	1	1	1	1	1
AL121900.1::exon	1	1	1	1	1	1	1	1	1	1	1	1	1	1	1	1	1	1	1	1	1	1	1	1	1	1	1	1	1
AL121900.1::intron	1	1	1	1	1	1	1	0.586504	1	1	1	1	1	1	1	1	1	1	1	1	1	1	1	1	1	1	1	1	1
AL121956.1::exon	1	1	1	1	1	1	1	1	1	1	1	1	1	1	1	1	1	1	1	1	1	1	1	1	1	1	1	1	1
AL121956.1::intron	0.772696	1	1	1	1	1	1	0.586504	1	1	1	1	1	1	1	1	1	1	1	1	1	1	1	1	1	1	1	1	1
AL121970.1::exon	0.772696	1	1	1	1	1	1	1	1	1	1	1	0.949361	1	1	1	1	1	1	1	1	1	1	1	1	1	1	1	1
AL121970.1::intron	1	1	1	1	1	1	1	1	1	1	1	1	1	1	1	1	1	1	1	1	1	1	1	1	1	1	1	1	1
AL122058.1::exon	1	1	1	1	1	1	1	1	1	1	1	1	1	1	1	1	1	1	1	1	1	1	1	1	1	1	1	1	1
AL122058.1::intron	1	1	1	1	1	1	1	0.725506	0.881411	1	1	1	1	1	1	1	1	1	1	1	1	1	1	1	1	1	1	1	1
AL133216.1::exon	1	1	1	1	1	1	1	1	1	1	1	1	1	1	1	1	1	1	1	1	1	1	1	1	1	1	1	1	1
AL133216.1::intron	0.772696	1	1	1	1	1	1	1	1	1	1	1	0.949361	1	1	1	1	1	1	1	1	1	1	1	1	1	1	1	1
AL133216.2::exon	1	1	1	1	1	1	1	0.738245	1	1	1	1	1	1	1	1	1	1	1	1	1	1	1	0.152696	1	1	1	1	1
AL133216.2::intron	0.772696	0.154373	1	1	1	1	1	0.357999	0.367214	1	1	1	1	1	1	1	1	1	1	1	1	1	1	0.286004	1	1	1	1	1
AL133284.1::exon	1	1	1	1	1	1	1	1	1	1	1	1	1	1	1	1	1	1	1	1	1	1	1	1	1	1	1	1	1
AL133284.1::intron	1	1	1	1	1	1	1	0.586504	1	1	1	1	1	1	1	1	1	1	1	1	1	1	1	1	1	1	1	1	1
AL133319.1::exon	1	1	1	1	1	1	1	1	1	1	1	1	1	1	1	1	1	1	1	1	1	1	1	1	1	1	1	1	1
AL133319.1::intron	1	1	1	1	1	1	1	1	1	1	1	1	1	1	1	1	1	1	1	1	1	1	1	1	1	1	1	1	1
AL133372.2::exon	1	1	1	1	1	1	1	1	1	1	1	1	1	1	1	1	1	1	1	1	1	1	1	1	1	1	1	1	1
[truncated: 33,551 more rows]

## Sheet: Per protein
Gene name	hnRNPD	hnRNPC	UBA2	TPGS2	SMAD4	SMAD3	SF3B1	Rbfox2	Rbfox1	RPL5	RARS2	PCBP1	KHDRBS2	ITPA	IDE	FUBP1	FBL	ETS2	EPB41L5	DDX3X	DCTN6	CRNKL1	CHMP3	CELF1	CDK4	CCIN	BRCA1	BARD1	A1CF
5S-Deu-L2::exon	1.71714e-16	1.60761e-16	1	0.978821	1	1	7.5178e-15	1	1.48333e-16	0.0335122	1	0.170024	3.94526e-16	1	1	6.08919e-11	1.96924e-15	0.306208	1	1	1	1	1	1.46985e-16	1	1	7.87165e-16	1	2.18892e-16
5S::exon	0.0277214	1.60761e-16	0.253126	1	1	1	0.346231	1	0.00647677	1.48433e-15	1	0.988376	0.996772	1	1	0.632638	0.688473	0.307697	1	1	1	0.396374	1	0.00233506	1	1	0.367956	1	0.0889472
A1BG::exon	1	1	1	1	1	1	1	1	1	1	1	1	1	1	1	1	1	1	1	1	1	1	1	1	1	1	1	1	1
A1CF::exon	0.44101	0.30045	1	1	1	1	1	1	1	0.392396	1	1	0.292763	1	1	0.0655578	1	0.279095	1	1	1	0.373479	1	1	1	1	5.26072e-09	1	2.18892e-16
A1CF::intron	1.71714e-16	1.60761e-16	1	1	1	1	0.470903	1	1.48333e-16	1	1	0.206796	1.1592e-10	1	1	5.32229e-10	0.150414	0.614666	1	1	1	1	1	1.46985e-16	1	1	7.87165e-16	1	2.18892e-16
A2M::exon	0	1	1	1	1	1	1.52896e-09	1	0	1	1	1	1	1	1	1	1	1	1	1	1	1	1	1	1	1	1	1	1
A2M::intron	1.71714e-16	1	1	1	1	1	1	1	1.48333e-16	1	1	1	9.54061e-07	1	1	2.7966e-16	1	1	1	1	1	1	1	1.46985e-16	1	1	1	1	2.18892e-16
A2ML1::exon	0	1	1	1	1	1	1	1	1	1	1	1.91876e-10	1	1	1	1	1	1	1	1	1	1	1	1	1	1	1	1	1
A2ML1::intron	0	0	1	1	1	1	1	1	0	1	1	0.323865	0	1	1	0	1	1	1	1	1	0	1	0	1	1	1	1	1
A4GNT::exon	0	1	1	1	1	1	1	1	1	1	1	1	1	1	1	1	0	1	1	1	1	1	1	0	1	1	1	1	1
A4GNT::intron	0	1	1	1	1	1	0.000258064	1	0	1	1	0.285301	3.65251e-13	1	1	1.12972e-14	1	1	1	1	1	1	1	1	1	1	1	1	1
AA06::exon	1	1	1	1	1	1	1	1	1	1	1	1	1	1	1	1	1	1	1	1	1	1	1	1	1	1	1	1	1
AAAS::exon	8.02169e-09	1.60761e-16	0.719859	0.978821	1	1	0.00054562	1	1.48333e-16	1	1	0.000739753	0.109166	1	1	0.619567	5.05358e-16	0.291876	1	5.43717e-16	1	1	1	1.46985e-16	1	1	1	1.31737e-15	9.67238e-05
AAAS::intron	1.71714e-16	1.60761e-16	0.312544	1	1	1	1.42755e-10	1	1.48333e-16	2.93337e-15	1	0.0033924	3.75214e-05	1	1	3.57404e-15	6.61581e-11	0.374828	1	1	1	3.42757e-16	1	1.46985e-16	1	1	1	1	2.18892e-16
AACS::exon	4.47189e-12	1.60761e-16	1	0.978821	1	1.41174e-07	0.00309251	1	1.48333e-16	1.48433e-15	1	0.156095	1	1	1	0.0358773	5.05358e-16	1	1	1	1	1	1	1.46985e-16	1	1	1	1.31737e-15	1
AACS::intron	1.71714e-16	1.60761e-16	0.245787	0.984881	1	0.380469	0.0343119	1	1.48333e-16	3.91411e-08	1	0.072874	0.000769647	1	1	2.61393e-06	0.000391739	0.437172	0.0523849	4.25765e-14	1	2.03393e-15	1	1.46985e-16	1	1	6.81404e-15	1.02527e-08	2.18892e-16
AACSP1::exon	1	1	1	1	1	1	0.000258064	1	1	1	1	0	1	1	1	1	1	1	1	1	1	1	1	1	1	1	1	1	0
AACSP1::intron	1.71714e-16	1.60761e-16	0.245787	1	1	1	0.323068	1	1.48333e-16	1	1	4.26419e-07	0.00532299	1	1	2.7966e-16	2.16652e-12	1	1	1	1	3.42757e-16	1	1.46985e-16	1	1	1	1	2.18892e-16
AADAC::exon	1	1	1	1	1	1	1	1	0	1	1	0.285301	1	1	1	1	1	1	1	1	1	1	1	1	1	1	1	1	1
AADAC::intron	0	0	1	1	1	1	1	1	0	1	1	0.0868499	7.35913e-12	1	1	1	1	1	1	1	1	1	1	1	1	1	1	1	0
AADACL2::exon	0	1	1	1	1	1	1	1	0	1	1	1	1	1	1	1	1	1	1	1	1	1	1	0	1	1	1	1	1
AADACL2::intron	0	0	1	1	1	1	0.000258064	1	0	1	1	1	6.90056e-06	1	1	0	0	1	1	1	1	1	1	0	1	1	1	1	0
AADACP1::exon	1	0	1	1	1	1	1	1	0	1	1	0.000328577	1	1	1	1	1	1	1	1	1	1	1	1	1	1	1	1	1
AADACP1::intron	0	0	1	1	1	1	1	1	0	1	1	0	7.35913e-12	1	1	1.12972e-14	1	1	1	1	1	1	1	0	1	1	1	1	0
AADAT::exon	1.71714e-16	1.60761e-16	0.261242	1	1	0.000183353	0.00604116	1	1.48333e-16	0.0368008	2.6794e-06	0.221393	3.94526e-16	1	1	1.23759e-11	0.00552837	0.424441	1	1	1	3.42757e-16	1	1.46985e-16	1	1	1	1	2.18892e-16
AADAT::intron	2.37547e-15	1.60761e-16	0.598954	1	1	0.508341	0.158301	1	6.93472e-10	1	0.161805	0.61301	2.91124e-05	1	1	2.7966e-16	0.345885	0.279095	1	1	1	5.52499e-13	1	1.46985e-16	1	0.861202	0.00100643	1	1.08561e-15
AAGAB::exon	1.71714e-16	1.60761e-16	0.644279	0.978821	1	0.11502	0.0400067	1	1.48333e-16	0.625309	1	0.717883	0.0409477	1	1	2.7966e-16	3.41169e-15	0.324768	1	5.43717e-16	1	1	1	1.46985e-16	1	2.75769e-05	6.77151e-13	1.31737e-15	7.29784e-15
AAGAB::intron	1.71714e-16	1.60761e-16	0.245787	0.994517	1	2.80381e-06	0.000123068	1	1.48333e-16	8.06118e-08	1	0.46866	3.94526e-16	1	1	2.7966e-16	0.00021813	0.406018	0.0233986	1	1	3.42757e-16	1	1.46985e-16	1	1	7.87165e-16	1.31737e-15	2.18892e-16
AAK1::exon	1.71714e-16	1.60761e-16	0.587209	0.978821	1	1	0.00235569	1	1.48333e-16	1	1	0.180506	5.31941e-06	1	1	1.78661e-10	5.05358e-16	0.289917	1	1	1	3.42757e-16	1	1.46985e-16	1	1.5859e-07	1	1	2.18892e-16
AAK1::intron	1.71714e-16	1.60761e-16	0.397217	0.979418	1	0.550018	0.0610539	1	1.48333e-16	0.473187	7.80719e-09	0.248455	3.94526e-16	1	1	2.7966e-16	0.000491953	0.343137	0.334372	5.43717e-16	1	3.42757e-16	1	1.46985e-16	1	0.198943	6.10386e-13	1	2.18892e-16
AAMDC::exon	0	1	1	1	1	1	0.00245999	1	1	0	1	0.485489	1	1	1	1	0	1	1	0	1	1	1	0	1	1	1	1	1
AAMDC::intron	1.71714e-16	1.60761e-16	0.270355	0.992239	1	1.02393e-05	0.0333229	1	1.48333e-16	3.79957e-07	1	0.591793	3.94526e-16	1	1	2.7966e-16	5.05358e-16	0.329096	0.0611943	1	1	3.42757e-16	1	1.46985e-16	1	1	3.23958e-12	1	2.18892e-16
AAMP::exon	2.38813e-08	1.60761e-16	1	0.978821	1	0.0471615	0.0198036	1	1.48333e-16	0.00594503	1	0.158127	0.00327017	1	1	0.00385225	5.05358e-16	0.290679	1	5.43717e-16	1	3.42757e-16	1	1.46985e-16	1	0.00398804	1	1	2.51941e-07
AAMP::intron	1.71714e-16	1.60761e-16	0.342923	0.978821	1	1	1.48972e-08	1	1.48333e-16	1	1	0.00269353	0.0330207	1	1	1	4.70122e-09	0.603274	8.61756e-15	1	1	3.42757e-16	1	1.46985e-16	1	1	1	1.31737e-15	1
AANAT::exon	1	1	1	1	1	1	0.000258064	1	1	1	1	1	7.35913e-12	1	1	1	0	1	1	1	1	1	1	1	1	1	1	1	1
AANAT::intron	0	0	1	1	1	1	1	1	0	0	1	0.00313314	0	1	1	1	0	1	1	1	1	1	1	0	1	1	1	1	1
AAR2::exon	1.71714e-16	1.60761e-16	0.268178	1	1	1	0.0709117	1	2.05971e-14	0.0449379	1	0.335426	0.0145154	1	1	1.21632e-08	5.05358e-16	0.305225	1	5.43717e-16	1	1	1	1.46985e-16	1	1	1	1.31737e-15	3.67461e-05
AAR2::intron	1.71714e-16	1.60761e-16	1	0.978821	0.307215	0.000141549	0.0133758	1	1.48333e-16	0.0359875	1	0.285301	3.94526e-16	1	1	2.7966e-16	4.05606e-13	0.320445	1	1	1	3.42757e-16	1	1.46985e-16	1	1	1	1	2.18892e-16
AARD::exon	0	1	1	0.831954	1	1	0.0031009	1	0	1	1	1	0	1	1	1	1	1	1	1	1	1	1	1	1	1	1	1	0
AARD::intron	1	1	1	1	1	1	1	1	1	1	1	1	1	1	1	1	1	1	1	1	1	0	1	1	1	1	1	1	0
AARS2::exon	3.90936e-11	1.60761e-16	0.318366	0.978821	1	1	1.29885e-07	1	1.48333e-16	7.43689e-09	1	0.557175	0.500841	1	1	0.724108	5.05358e-16	0.580724	1	1	1	3.42757e-16	1	1.46985e-16	1	1	1	1	8.67667e-05
AARS2::intron	1.71714e-16	1.60761e-16	0.267059	1	1	0.0982877	6.61307e-06	1	1.48333e-16	5.00785e-05	1	0.0379252	0.0276639	1	1	0.00185456	5.05358e-16	0.337525	0.0641169	5.43717e-16	1	1	1	1.46985e-16	1	1	1	1.31737e-15	7.26816e-14
AARS::exon	2.97158e-11	1.60761e-16	0.402892	0.978821	1	0.264054	0.00960901	1	1.48333e-16	1.99658e-06	0.0223284	0.0643967	1	1	1	1.94537e-05	5.05358e-16	0.359042	0.000946396	5.43717e-16	1	3.42757e-16	1	1.46985e-16	1	1	1	3.55647e-09	6.12176e-09
AARS::intron	8.12305e-08	1.60761e-16	0.245787	1	1	1	0.119912	1	1.48333e-16	0.173647	1	0.494492	0.170953	1	1	0.00357397	0.201877	0.672123	1	1	1	0.055676	1	1.46985e-16	1	1	0.0140614	1	5.75667e-07
AARSD1::exon	0	0	1	1	1	1	0	1	0	1	1	1.65427e-06	1	1	1	0	0	1	1	1	1	0	1	0	1	1	1	0	0
AARSD1::intron	1	1	1	1	1	1	1	1	1	1	1	1.55914e-08	1	1	1	1	1	1	1	1	1	1	1	1	1	1	1	1	0
AASDH::exon	4.67744e-08	1.19689e-12	1	1	1	1	0.508603	1	5.58993e-09	1	0.0258354	0.900497	0.0873364	1	1	0.00911216	0.0719981	0.279095	0.83182	0.000936163	1	1	1	1.46985e-16	1	1	0.00399591	1	1.25688e-05
AASDH::intron	1.71714e-16	1.60761e-16	0.270296	1	1	1	0.00475417	1	1.48333e-16	0.00172294	0.000219142	0.501856	3.94526e-16	1	1	2.7966e-16	0.0496524	0.361652	1	1.08504e-15	1	3.42757e-16	1	1.46985e-16	1	1	1.22626e-13	1	2.18892e-16
AASDHPPT::exon	1.71714e-16	1.60761e-16	0.359983	0.978821	0.617217	8.15597e-10	0.00110546	1	1.48333e-16	0.601299	2.15557e-15	0.0796893	3.94526e-16	1	1	2.7966e-16	5.05358e-16	0.290679	0.000552105	5.43717e-16	1	3.42757e-16	1	1.46985e-16	1	5.11249e-15	7.87165e-16	1	2.18892e-16
AASDHPPT::intron	1.71714e-16	1.60761e-16	0.383747	1	1	0.012598	0.00127018	1	1.48333e-16	1	1	0.189618	3.94526e-16	1	1	2.7966e-16	5.05358e-16	0.293239	2.92714e-11	1	1	3.42757e-16	1	1.46985e-16	1	1	1.14641e-12	1	2.18892e-16
AASS::exon	1.71714e-16	1.60761e-16	0.321185	0.978821	1	1	0.0132009	1	1.48333e-16	1	1	1	1.92141e-12	1	1	2.7966e-16	1.75625e-06	0.610943	0.0131108	1	1	1	1	1.46985e-16	1	1	5.44136e-12	1	2.18892e-16
AASS::intron	1.71714e-16	1.60761e-16	0.312227	0.978821	1	1.17257e-05	0.0021582	1	1.48333e-16	1	1	0.319091	3.94526e-16	1	1	2.7966e-16	0.0230911	0.348498	0.562304	5.43717e-16	1	3.42757e-16	1	1.46985e-16	1	0.0287813	7.87165e-16	1.31737e-15	2.18892e-16
AATBC::exon	1	1	1	1	1	1	1	1	1	1	1	1	1	1	1	1	1	1	1	1	1	1	1	1	1	1	1	1	0
AATBC::intron	1	1	1	1	1	1	1	1	1	1	1	0.285301	1	1	1	1	1	1	1	1	1	1	1	1	1	1	1	1	1
AATF::exon	1.71714e-16	1.60761e-16	0.688308	0.978821	1	1	0.00400806	1	2.02442e-10	0.0339012	1.92476e-07	0.0947687	0.0177848	1	1	2.7966e-16	5.05358e-16	0.305767	1	1	1	3.42757e-16	1	1.46985e-16	1	1	1	1	2.18892e-16
AATF::intron	1.71714e-16	1.60761e-16	0.280104	1	1	0.755033	0.348435	1	1.48333e-16	0.183281	0.622524	0.509892	4.27684e-10	1	1	2.7966e-16	0.231838	0.284647	0.664774	0.000153023	1	1.34649e-13	1	1.46985e-16	1	0.976039	4.31925e-06	1	2.18892e-16
AATK::exon	0.0163933	1	1	0.833163	1	1	0.165768	1	1.48333e-16	1	1	0.00596538	1	1	1	0.083046	1.96424e-05	0.527791	1	5.43717e-16	1	1	1	1.46985e-16	1	1	1	1	2.18892e-16
AATK::intron	0.0123984	1.60761e-16	0.245787	1	1	1	1	1	1.48333e-16	1	3.59306e-13	0.285301	1	1	1	1	8.79792e-08	1	9.2974e-11	1	1	3.42757e-16	1	1.46985e-16	1	1	1	1	1.52528e-10
ABAT::exon	4.84819e-12	1.60761e-16	0.277947	0.978821	1	1	0.565804	1	1.48333e-16	1.10045e-13	1	0.227862	7.04279e-09	1	1	0.188914	0.00109869	0.450993	1	1	1	3.42757e-16	1	1.46985e-16	1	1	1	1.31737e-15	2.18892e-16
ABAT::intron	1.71714e-16	1.60761e-16	0.246304	0.981684	1	1	0.123823	1	1.48333e-16	0.00418795	1	0.221347	0.00203873	1	1	2.59812e-14	0.00115755	0.559668	0.109905	1	1	3.42757e-16	1	1.46985e-16	1	1	1	1	2.18892e-16
ABCA10::exon	1.71714e-16	1.60761e-16	1	0.831954	1	1	2.14794e-05	1	1.48333e-16	1	1	1	3.94526e-16	1	1	2.7966e-16	1	1	1	1	1	3.42757e-16	1	1.46985e-16	1	1	1	1	2.18892e-16
ABCA10::intron	1.71714e-16	1.60761e-16	0.265523	0.991882	1	1	0.181252	1	1.48333e-16	0.0011121	2.18126e-07	0.285301	3.94526e-16	1	1	2.7966e-16	0.256701	0.320315	1	1	1	3.42757e-16	1	1.46985e-16	1	1	7.87165e-16	1	2.18892e-16
ABCA12::exon	0	1	1	1	1	1	0.000258064	1	0	1	1	0.0868499	0	1	1	1.12972e-14	1	1	1	1	1	1	1	0	1	1	1	1	0
ABCA12::intron	1.71714e-16	1.60761e-16	1	0.978821	1	1	0.00165289	1	1.48333e-16	1	2.15557e-15	8.14647e-06	3.94526e-16	1	1	2.7966e-16	5.05358e-16	1	1	1	1	3.42757e-16	1	1.46985e-16	1	1	1	1	2.18892e-16
ABCA13::exon	0	1	1	1	1	1	0	1	0	1	1	1	1	1	1	0	0	1	1	1	1	1	1	1	1	1	1	1	0
ABCA13::intron	1.71714e-16	1.60761e-16	1	1	1	1	2.18455e-07	1	1.48333e-16	1	2.15557e-15	3.55863e-14	3.94526e-16	1	1	2.7966e-16	5.05358e-16	0.541406	1	5.43717e-16	1	1	1	1.46985e-16	1	1	7.87165e-16	1	2.18892e-16
ABCA17P::exon	0	0	1	1	1	1	1	1	0	1	1	0.285301	1	1	1	1.12972e-14	0	1	1	1	1	1	1	1	1	1	1	1	1
ABCA17P::intron	1.71714e-16	1.60761e-16	0.245787	1	1	1	0.182286	1	1.48333e-16	1	1	0.218014	1.026e-06	1	1	2.7966e-16	0.00401144	1	1	1	1	1	1	1.46985e-16	1	1	1	1.31737e-15	2.18892e-16
ABCA1::exon	1.71714e-16	1.60761e-16	0.249862	0.981684	1	1	0.284617	1	1.48333e-16	1	3.89596e-11	0.490527	2.03464e-08	1	1	2.7966e-16	0.0567346	0.817985	1.01272e-06	1	1	3.42757e-16	1	1.46985e-16	1	1	1	1	2.18892e-16
ABCA1::intron	1.71714e-16	1.60761e-16	0.26094	0.978821	1	6.32507e-15	0.101223	1	1.48333e-16	0.0100488	1	0.179071	3.94526e-16	1	1	2.7966e-16	0.000852152	0.868037	1	1	1	3.42757e-16	1	1.46985e-16	1	1	7.87165e-16	1	2.18892e-16
ABCA2::exon	0.493912	5.98559e-06	0.245787	0.98454	1	0.114318	0.0414007	1	4.54169e-10	0.0955	1	0.0104017	0.670449	1	1	0.504635	1.15531e-09	0.65961	0.00481198	1	1	1	1	1.46985e-16	1	1	1	1	0.00094558
ABCA2::intron	0.0591634	1.60761e-16	0.298664	0.980326	1	1	0.000258064	1	1.48333e-16	0.0739882	1.77695e-10	6.42517e-09	1	1	1	0.22777	6.82654e-11	0.636431	0.000370097	1	1	1	1	1.46985e-16	1	1	1	1	4.3688e-10
ABCA3::exon	2.07107e-05	1.60761e-16	1	0.981684	1	1	0.00239931	1	7.25211e-06	0.000994541	1	7.23988e-05	0.0140035	1	1	0.676128	5.05358e-16	0.287733	1	5.43717e-16	1	1	1	1.46985e-16	1	1	7.87165e-16	1	1.21049e-11
ABCA3::intron	5.9085e-12	1.60761e-16	0.256582	1	1	1	0.0436292	1	1.48333e-16	2.41775e-06	0.178777	0.117912	0.0107961	1	1	1.4172e-05	8.67665e-07	0.312867	1	1.02785e-11	1	1	1	1.46985e-16	1	1	1	1	2.40619e-07
ABCA4::exon	7.75543e-08	1	1	1	1	1	1	1	1.48333e-16	1	1	0.53041	1	1	1	1	1	0.279095	1	1	1	1	1	1	1	1	1	1	1
ABCA4::intron	0.00383238	2.61261e-07	0.245787	1	1	1	0.604151	1	5.85855e-08	1	1	0.497895	0.180356	1	1	0.29826	0.0714048	1	1	1	1	1	1	3.34941e-06	1	1	1	1	0.0145079
ABCA5::exon	1.71714e-16	1.60761e-16	0.474572	0.929397	1	1	1.59317e-07	1	1.48333e-16	0.0046665	1	0.843894	3.94526e-16	1	1	2.7966e-16	5.48567e-08	0.720187	8.61756e-15	1	1	3.42757e-16	1	1.46985e-16	1	5.11249e-15	7.87165e-16	1	2.18892e-16
ABCA5::intron	1.71714e-16	1.60761e-16	0.528915	1	1	1	0.161611	1	1.48333e-16	0.582629	1	0.680422	1.43084e-06	1	1	2.7966e-16	0.348399	0.279095	1	2.16021e-05	1	3.42757e-16	1	1.46985e-16	1	1	9.19155e-08	1	2.18892e-16
ABCA6::exon	0	0	1	1	1	1	0.000258064	1	0	1	1	0.285301	7.35913e-12	1	1	0	0	1	1	1	1	1	1	0	1	1	1	1	0
ABCA6::intron	1.71714e-16	1.60761e-16	0.245787	0.978821	1	1	0.175519	1	1.48333e-16	1	1	0.860343	3.94526e-16	1	1	2.7966e-16	0.00142602	1	1	1	1	3.42757e-16	1	1.46985e-16	1	1	1	1	2.18892e-16
ABCA7::exon	1	1.60761e-16	0.363889	0.978821	1	1	7.49245e-09	1	1.48333e-16	2.71163e-08	1	4.71341e-09	1.80957e-06	1	1	1	5.05358e-16	0.385153	1	1	1	1	1	1.46985e-16	1	1	7.87165e-16	1.31737e-15	1
ABCA7::intron	6.26728e-07	1.60761e-16	0.270045	1	1	1	0.000904273	1	1.48333e-16	1.3359e-08	1	3.40245e-15	4.32585e-07	1	1	5.19927e-13	5.74053e-09	0.387571	0.011083	1	1	1	1	1.46985e-16	1	1	1.68286e-08	1	1.07791e-13
ABCA8::exon	0	0	1	1	1	1	1	1	0	1	1	1	0	1	1	1	0	1	1	1	1	1	1	0	1	1	1	1	1
ABCA8::intron	1.71714e-16	1.60761e-16	0.245787	1	1	1	1	1	1.48333e-16	1	2.40173e-14	0.740951	1.17252e-14	1	1	2.7966e-16	1.53599e-07	1	1	1	1	3.42757e-16	1	1.46985e-16	1	1	1	1	2.18892e-16
ABCA9::exon	0	1	1	1	1	1	1	1	1	1	1	1	3.65251e-13	1	1	0	1	1	1	1	1	1	1	0	1	1	1	1	0
ABCA9::intron	1.71714e-16	1.60761e-16	1	0.978821	1	1	1	1	1.48333e-16	1.68548e-14	2.15557e-15	0.464981	3.94526e-16	1	1	2.7966e-16	5.84285e-05	0.308798	1	1	1	3.42757e-16	1	1.46985e-16	1	1	7.87165e-16	1	2.18892e-16
ABCB10::exon	1.71714e-16	1.60761e-16	0.888781	0.978821	1	6.32507e-15	0.0018261	1	1.48333e-16	2.54855e-05	2.15557e-15	0.944449	3.94526e-16	1	1	2.7966e-16	5.05358e-16	0.289324	1	5.43717e-16	1	3.42757e-16	1	1.46985e-16	1	5.60206e-06	7.87165e-16	1.31737e-15	2.18892e-16
ABCB10::intron	1.71714e-16	1.60761e-16	0.255328	1	1	0.757041	0.00170821	1	1.48333e-16	0.0272513	1	0.622272	4.22746e-08	1	1	2.7966e-16	0.0021764	0.33795	1	1	1	1.18538e-13	1	1.46985e-16	1	1	8.32534e-09	1	2.18892e-16
ABCB11::exon	0	1	1	1	1	1	1	1	0	1	1	1	6.90056e-06	1	1	1	1	1	1	1	1	1	1	1	1	1	1	1	0
ABCB11::intron	0	0	1	1	1	1	0.0006992	1	0	1	0	0	0	1	1	0	0	1	1	0	1	1	1	0	1	1	1	1	0
ABCB1::exon	1.71714e-16	1.60761e-16	1	1	1	1	0.59967	1	1.48333e-16	1	2.15557e-15	1	1.56949e-10	1	1	3.34498e-06	5.05358e-16	0.458719	1	1	1	3.42757e-16	1	1.46985e-16	1	1	1	1	1.00456e-08
ABCB1::intron	1.71714e-16	1.60761e-16	0.277764	0.996225	1	1	0.00154966	1	1.48333e-16	4.78017e-09	1	0.0551556	3.94526e-16	1	1	2.7966e-16	5.09497e-10	0.339078	1	1	1	3.42757e-16	1	1.46985e-16	1	1	1	1	2.18892e-16
ABCB4::exon	1.95586e-07	1	0.245787	1	1	1	0.266468	1	1	1	1	1	1	1	1	1	1	1	1	1	1	1	1	1	1	1	7.87165e-16	1	1
ABCB4::intron	1.71714e-16	1.60761e-16	0.247561	1	1	1	0.292716	1	1.48333e-16	1	1	0.872478	3.85108e-11	1	1	2.7966e-16	1.98781e-08	0.34998	1	1	1	3.42757e-16	1	1.46985e-16	1	1	1	1	2.18892e-16
ABCB5::exon	0	0	1	1	1	1	1	1	0	1	1	1	7.35913e-12	1	1	1	1	1	1	1	1	1	1	1	1	1	1	1	1
ABCB5::intron	1.71714e-16	1.60761e-16	1	1	1	1	7.32061e-10	1	1.48333e-16	1	1	0.53041	3.94526e-16	1	1	2.7966e-16	5.05358e-16	0.279095	1	1	1	1	1	1.46985e-16	1	1	1	1	2.18892e-16
ABCB6::exon	0.100595	1	1	0.98454	1	1	2.10329e-07	1	1.48333e-16	1.48433e-15	1	0.332697	0.000665093	1	1	0.327471	1.09985e-06	0.297985	1	5.43717e-16	1	1	1	1.46985e-16	1	1	1	1	1
ABCB6::intron	1.71714e-16	1.60761e-16	0.245787	1	1	1	0.000211751	1	1.48333e-16	4.39106e-06	1	0.642662	0.033139	1	1	2.5174e-06	4.26303e-06	0.413121	1	1	1	1	1	1.46985e-16	1	1	1	1	2.38475e-05
ABCB8::exon	0.034974	1.60761e-16	0.252574	0.978821	1	1	0.000897404	1	1.48333e-16	1.48433e-15	1	0.0123715	1	1	1	1	5.05358e-16	0.470373	1	1	1	3.42757e-16	1	1.46985e-16	1	1	1	1	0.000192298
ABCB8::intron	1.71714e-16	1.60761e-16	0.472737	0.994486	1	1	0.00129553	1	1.48333e-16	3.45665e-07	1	0.0402418	0.0028034	1	1	0.000234369	2.20554e-06	0.27995	1	5.43717e-16	1	1	1	1.46985e-16	1	1	1	1	9.74108e-10
ABCB9::exon	0.0944296	1.60761e-16	1	0.978821	1	1	0.159147	1	1.48333e-16	0.0173986	1	0.308806	1	1	1	1	6.2967e-09	0.374653	1	1	1	1	1	1.46985e-16	1	1	1	1	1
ABCB9::intron	1.71714e-16	1.60761e-16	0.647289	0.981684	1	0.000131642	0.00279636	1	1.48333e-16	1.48433e-15	1	0.0254541	1.16955e-15	1	1	0.00144373	7.57271e-10	0.279095	3.60944e-05	1	1	3.42757e-16	1	1.46985e-16	1	1	1	1	2.18892e-16
ABCC10::exon	6.76438e-09	1.60761e-16	0.312621	1	1	1	3.03851e-05	1	1.48333e-16	0.0733601	1	0.00986074	1	1	1	0.240743	5.05358e-16	0.302508	1	5.43717e-16	1	1	1	1.46985e-16	1	1	1	1	1.6558e-08
ABCC10::intron	1.71714e-16	1.60761e-16	0.69624	1	1	1	2.36179e-10	1	1.48333e-16	0.0211831	1	0.000756732	0.65134	1	1	0.0393088	7.75025e-08	0.291785	1	5.43717e-16	1	3.42757e-16	1	1.46985e-16	1	1	1	1	2.18892e-16
ABCC11::exon	0	1	1	1	1	1	1	1	0	1	1	1	7.35913e-12	1	1	0	1	1	1	1	1	1	1	0	1	1	1	1	0
ABCC11::intron	0.000270184	1.28314e-08	0.245787	1	1	1	0.792287	1	9.48005e-14	1	1	0.69403	0.207317	1	1	0.225961	0.577225	0.908954	1	1	1	1	1	3.80656e-11	1	1	1	1	0.0104598
ABCC12::exon	0	0	1	1	1	1	1	1	0	1	1	1	6.90056e-06	1	1	0	0	1	1	1	1	1	1	0	1	1	1	1	0
ABCC12::intron	0	0	1	1	1	1	1	1	0	0	1	0.0341415	0	1	1	0	0	1	1	1	1	1	1	0	1	1	1	1	0
ABCC13::exon	0	1	1	1	1	1	0.000258064	1	1	1	1	1	1	1	1	1	1	1	1	1	1	1	1	1	1	1	1	1	0
ABCC13::intron	0	0	1	1	1	1	0.00147724	1	0	1	1	4.57286e-06	0	1	1	0	0	1	1	1	1	1	1	0	1	1	1	1	0
ABCC1::exon	0.0887804	1.60761e-16	0.248392	0.978821	1	1	0.0963456	1	1.48333e-16	5.18207e-07	2.94764e-08	0.0179437	0.759463	1	1	0.00388722	5.05358e-16	0.42159	0.103975	1	1	1	1	1.46985e-16	1	0.0362606	1	1.50308e-13	1.29651e-10
ABCC1::intron	1.71714e-16	1.60761e-16	0.423695	0.999503	1	4.56766e-08	2.36181e-05	1	1.48333e-16	4.64301e-11	0.318219	1.10999e-05	1.61802e-14	1	1	2.7966e-16	6.46864e-13	0.279095	7.50532e-05	1	1	3.42757e-16	1	1.46985e-16	1	0.386729	7.87165e-16	1.0946e-13	2.18892e-16
ABCC2::exon	1.71714e-16	1	1	1	1	1	0.146842	1	1.48333e-16	1	1	3.40245e-15	3.94526e-16	1	1	2.7966e-16	1	0.279095	1	1	1	1	1	1.46985e-16	1	1	1	1	1
ABCC2::intron	1.71714e-16	1.60761e-16	0.245787	1	1	0.00574876	0.0189659	1	1.48333e-16	2.66968e-07	1	8.47369e-09	0.000236257	1	1	2.7966e-16	0.000351713	0.551044	1	1	1	1	1	1.46985e-16	1	1	1.45829e-09	1	7.29784e-15
ABCC3::exon	0	1	1	1	1	1	1	1	0	1	1	0	1	1	1	1.12972e-14	1	1	1	1	1	1	1	1	1	1	1	1	1
ABCC3::intron	5.87888e-10	1.60761e-16	0.245787	0.978821	1	1	0.136199	1	1.48333e-16	1	1	3.40245e-15	0.458134	1	1	1	0.00759646	1	1	1	1	1	1	1.46985e-16	1	1	1	1	1.27248e-11
ABCC4::exon	1.74293e-13	1.60761e-16	0.246826	1	1	0.111212	0.082172	1	1.48333e-16	1	1	0.322186	0.000526382	1	1	5.33781e-09	1.28385e-09	0.45229	0.0745849	5.43717e-16	1	1	1	1.46985e-16	1	1	1	1.31737e-15	1.08087e-08
ABCC4::intron	1.71714e-16	1.60761e-16	0.562171	1	1	0.0873082	0.309429	1	1.48333e-16	0.0926104	1	0.418774	0.000259365	1	1	2.7966e-16	0.0670397	0.279095	0.367509	0.0493996	1	3.42757e-16	1	1.46985e-16	1	1	0.000352157	1	2.18892e-16
ABCC5::exon	1.71714e-16	1.60761e-16	0.341871	0.986916	1	1	0.00196661	1	1.48333e-16	1.48433e-15	1	0.982829	1	1	1	1.20619e-13	5.05358e-16	0.367662	1	5.43717e-16	1	3.42757e-16	1	1.46985e-16	1	1	1.55182e-11	1	2.18892e-16
ABCC5::intron	1.71714e-16	1.60761e-16	0.510159	1	1	1	5.72804e-09	1	1.48333e-16	1.48433e-15	1	0.193106	3.94526e-16	1	1	2.7966e-16	6.87041e-06	0.279095	5.91596e-11	1	1	3.42757e-16	1	1.46985e-16	1	0.059516	7.87165e-16	1	2.18892e-16
ABCC6::exon	0	0	1	0.957359	1	1	2.38075e-06	1	0	1	1	0.327002	1	1	1	1	0	1	1	1	1	1	1	0	1	1	1	1	0
ABCC6::intron	1.71714e-16	1.60761e-16	0.246304	0.98454	1	0.00524487	0.175661	1	1.48333e-16	1	1	0.224557	6.10952e-06	1	1	0.00738169	3.15651e-05	0.541873	1	1	1	1	1	1.46985e-16	1	1	1	1	2.18892e-16
ABCC6P1::exon	1	1	1	1	1	1	1	1	1	1	1	1	1	1	1	1	1	1	1	1	1	1	1	1	1	1	1	1	1
ABCC6P1::intron	1	1	1	1	1	1	1	1	1	1	1	1	1	1	1	1	1	1	1	1	1	1	1	1	1	1	1	1	1
ABCC6P2::exon	0	1	1	1	1	1	1	1	0	1	1	1	1	1	1	1	1	1	1	1	1	1	1	0	1	1	1	1	1
ABCC6P2::intron	1	1	1	1	1	1	1	1	1	1	1	0.285301	1	1	1	1	1	1	1	1	1	1	1	1	1	1	1	1	1
ABCC8::exon	0.000565637	1	0.245787	1	1	1	0.117136	1	4.23613e-12	1	1	1	1	1	1	0.213248	0.00317195	0.645591	1	1	1	1	1	1.46985e-16	1	1	1	1	1
ABCC8::intron	1.71714e-16	1.60761e-16	0.273223	1	1	1	0.0688118	1	1.48333e-16	1	1	1	0.0232125	1	1	1.09659e-05	3.12402e-05	0.566033	1	5.43717e-16	1	1	1	1.46985e-16	1	1	1	1.35449e-13	1.02357e-10
ABCC9::exon	0	1	1	1	1	1	1.52896e-09	1	0	1	1	1	1	1	1	0	1	1	1	1	1	1	1	1	1	1	1	1	1
ABCC9::intron	1.71714e-16	1.60761e-16	1	1	1	1	1	1	1.48333e-16	1	1	1	3.94526e-16	1	1	2.7966e-16	1.38083e-10	0.279095	1	1	1	1	1	1.46985e-16	1	1	7.87165e-16	1	2.18892e-16
ABCD2::exon	0	0	1	0.831954	1	1	1	1	0	1	1	1	0	1	1	0	1	1	1	1	1	1	1	0	1	1	1	1	0
ABCD2::intron	0	0	1	0.978821	1	0	1.1447e-08	1	0	1	1	0.558227	0	1	1	0	0	0.289117	1	1	1	0	1	0	1	1	0	1	0
ABCD3::exon	1.71714e-16	1.60761e-16	0.245787	1	1	0.000449533	0.213038	1	1.48333e-16	0.159017	0.240444	0.759765	4.8139e-12	1	1	2.7966e-16	2.91216e-05	0.663974	1	5.43717e-16	1	3.42757e-16	1	1.46985e-16	1	1	0.136038	0.00120913	2.18892e-16
ABCD3::intron	1.71714e-16	1.60761e-16	0.245787	1	1	2.75899e-05	0.0018454	1	1.48333e-16	0.351856	7.58381e-06	0.335426	3.94526e-16	1	1	2.7966e-16	0.00692866	0.41456	0.286711	1.49989e-14	1	3.42757e-16	1	1.46985e-16	1	1	7.87165e-16	0.000385071	2.18892e-16
ABCD4::exon	1.71714e-16	1.60761e-16	0.487637	0.978821	1	1	0.000120118	1	1.48333e-16	0.00514512	5.72444e-05	0.403832	3.94526e-16	1	1	0.0344761	5.64547e-08	0.31985	1	1	1	1	1	1.46985e-16	1	1	1	1	2.18892e-16
ABCD4::intron	1.71714e-16	1.60761e-16	0.307618	0.981684	1	0.0417034	0.000153391	1	1.48333e-16	6.03565e-06	1	0.264868	0.0738786	1	1	0.00126428	0.00109083	0.337971	0.356116	1.65173e-10	1	1.51297e-09	1	1.46985e-16	1	1	1	1	2.64388e-14
ABCE1::exon	1.71714e-16	1.60761e-16	0.375051	0.999484	1	2.49343e-05	0.0144922	1	1.48333e-16	1	4.56125e-05	0.503346	3.94526e-16	1	1	2.7966e-16	5.05358e-16	0.308798	0.150875	5.43717e-16	1	3.42757e-16	1	1.46985e-16	1	0.00506098	7.87165e-16	1.05616e-12	2.18892e-16
ABCE1::intron	1.71714e-16	1.60761e-16	0.250615	1	1	1	9.30954e-10	1	1.48333e-16	1	1	0.759221	3.94526e-16	1	1	2.7966e-16	0.00683586	0.32151	1	1	1	3.42757e-16	1	1.46985e-16	1	1	7.87165e-16	1	2.18892e-16
ABCF1::exon	5.34151e-09	1.60761e-16	0.279782	0.978821	1	1	0.00116606	1	1.48333e-16	1	1	0.668565	1	1	1	0.00192706	5.05358e-16	0.452794	1	5.43717e-16	1	3.42757e-16	1	1.46985e-16	1	1	1	1	1
ABCF1::intron	1.71714e-16	1.60761e-16	0.397454	0.978821	1	1	1.15315e-07	1	1.48333e-16	0.121149	1	0.0668062	0.00209809	1	1	1.6208e-13	3.71653e-06	0.379978	1	1	1	3.42757e-16	1	1.46985e-16	1	1	1	1	1.08561e-15
ABCF2::exon	0.0206268	9.61299e-11	0.970745	1	1	1	0.299396	1	1.6481e-05	0.0898828	1	0.683534	1	1	1	0.320822	5.17109e-06	0.279095	0.344644	2.12024e-10	1	0.000214846	1	1.46985e-16	1	1	0.0215191	0.0215245	0.148043
ABCF2::intron	1.71714e-16	1.60761e-16	0.442234	1	1	1	7.5178e-15	1	1.48333e-16	0.00771361	1	0.0441663	3.22835e-09	1	1	2.7966e-16	6.54049e-12	0.279095	2.8239e-11	1	1	3.42757e-16	1	1.46985e-16	1	1	1	1.31737e-15	2.18892e-16
ABCF3::exon	3.45296e-12	1.60761e-16	0.481508	1	1	1	1.36866e-05	1	1.48333e-16	3.29026e-09	1	0.13155	1	1	1	0.415452	5.05358e-16	0.287469	1	1	1	1	1	1.46985e-16	1	1	1	1	7.78532e-08
ABCF3::intron	1.71714e-16	1.60761e-16	1	1	1	1	7.5178e-15	1	1.48333e-16	1	1	2.30762e-05	0.265737	1	1	2.7966e-16	1.01302e-07	0.288333	1	1	1	1	1	1.46985e-16	1	1	1	1	2.18892e-16
ABCG1::exon	0.133353	1	0.431155	0.978821	1	1	0.639756	1	1	1.8086e-07	1	0.449909	0.574518	1	1	1	0.0457681	0.790586	1	1	1	1	1	1.46985e-16	1	1	1	1	1
ABCG1::intron	1.04109e-12	1.60761e-16	0.253986	0.978821	1	1	0.389084	1	1.48333e-16	4.44598e-06	0.000205304	0.394464	0.00316571	1	1	3.94684e-06	1.8625e-05	0.437565	1	1	1	1	1	1.46985e-16	1	1	1	1	6.14232e-13
ABCG2::exon	0.267493	0.00127214	0.245787	1	1	1	0.677531	1	1	1	1	0.813642	0.402471	1	1	0.130916	0.415287	1	1	1	1	0.0143805	1	0.152142	1	1	1	1	0.0978763
ABCG2::intron	1.71714e-16	1.60761e-16	0.245787	1	1	1	0.38733	1	1.48333e-16	0.0486431	1	0.309544	3.81338e-08	1	1	2.7966e-16	0.000185528	1	1	1	1	1.36051e-15	1	1.46985e-16	1	8.57447e-13	8.46877e-10	1	2.18892e-16
ABCG4::exon	0.0281115	1	0.248745	0.978821	0.359454	1	1	1	1.48333e-16	1	1	0.283933	0.168716	1	1	1	4.64603e-05	1	1	1	1	1	1	1.46985e-16	1	1	1	1	2.71082e-12
ABCG4::intron	1.71714e-16	1.60761e-16	1	0.978821	1	1	0.00183081	1	1.48333e-16	1	1	0.0254802	7.98289e-12	1	1	0.0169803	7.91347e-14	0.285434	1	1	1	1	1	1.46985e-16	1	1	1	1	2.18892e-16
ABCG5::exon	1	1	1	1	1	1	1	1	1	1	1	1	1	1	1	1.12972e-14	1	1	1	1	1	1	1	0	1	1	1	1	0
ABCG5::intron	1.71714e-16	1.60761e-16	1	1	1	1	1	1	1.48333e-16	1	1	0.75387	0.0250526	1	1	0.0935829	0.0656068	1	1	1	1	1	1	1.46985e-16	1	1	1	1	1
ABCG8::exon	1	1	1	1	1	1	1	1	1	1	1	1	1	1	1	1	1	1	1	1	1	1	1	1	1	1	1	1	1
ABCG8::intron	1.71714e-16	1.60761e-16	0.245787	1	1	1	0.28634	1	6.62686e-12	1	1	0.68672	5.67769e-06	1	1	0.0583307	0.0395039	1	1	1	1	1	1	1.15678e-12	1	1	1	1	8.35882e-14
ABHD10::exon	3.93133e-10	7.91244e-13	0.878919	1	1	1	0.44985	1	1.04161e-12	1	0.0401474	0.349731	2.11572e-08	1	1	7.25032e-07	0.0271319	0.279095	1	5.43717e-16	1	3.42757e-16	1	1.46985e-16	1	0.756799	0.0438202	1	4.36405e-16
ABHD10::intron	1.71714e-16	1.60761e-16	0.246304	1	1	1	0.0133215	1	1.48333e-16	0.292	1	0.192428	3.94526e-16	1	1	2.7966e-16	0.119281	0.357924	1	1	1	3.42757e-16	1	1.46985e-16	1	1	7.87165e-16	1	2.18892e-16
ABHD11::exon	1	1	1	1	1	1	0.0179889	1	1	1	1	0.0903757	1	1	1	1	1.21747e-05	0.279095	1	5.43717e-16	1	1	1	7.50942e-09	1	1	1	1	1
ABHD11::intron	1	1	1	0.981684	1	1	0	1	1	1	1	0	1	1	1	9.8705e-07	0	0.339024	1	1	1	1	1	0	1	1	1	1	1
ABHD12::exon	1.22474e-09	1.60761e-16	1	1	1	1	0.00702708	1	1.48333e-16	1	1	0.341682	0.0618802	1	1	0.215322	2.47369e-11	0.303745	1	1	1	1	1	1.46985e-16	1	1	1	1	2.18892e-16
ABHD12::intron	1.71714e-16	1.60761e-16	0.245787	1	1	0.143129	0.0320881	1	1.48333e-16	1.48433e-15	0.00735629	0.0868499	3.94526e-16	1	1	2.7966e-16	1.87744e-06	0.413121	1	1	1	3.42757e-16	1	1.46985e-16	1	1	5.73096e-13	4.12866e-11	2.18892e-16
ABHD12B::exon	0	1	1	1	1	1	1	1	0	1	1	1	1	1	1	1	1	1	1	1	1	1	1	0	1	1	1	1	1
ABHD12B::intron	0	0	1	1	1	1	1	1	0	1	1	2.84283e-12	6.90056e-06	1	1	0	0	1	1	1	1	1	1	0	1	1	1	1	0
ABHD13::exon	1.71714e-16	1.60761e-16	0.256464	0.978821	1	2.68652e-05	0.511198	1	1.48333e-16	1	1	0.3901	3.94526e-16	1	1	2.7966e-16	5.90981e-14	0.921672	1	1	1	3.42757e-16	1	1.46985e-16	1	1	1	1	2.18892e-16
ABHD13::intron	5.0698e-15	3.04799e-08	1	1	1	1	0.576098	1	0.00231198	1	0.6742	0.688054	0.011402	1	1	0.000116344	0.486758	0.279095	1	1	1	8.5713e-05	1	3.27897e-13	1	1	0.0308472	1	1.35365e-06
ABHD14A::exon	0.0155936	1	0.466067	0.978821	1	1	0.440231	1	1.88585e-06	1	1	0.269045	1	1	1	0.347558	0.0903116	0.294373	1	5.43717e-16	1	1	1	4.64765e-05	1	1	1	1	1
ABHD14A::intron	1	0	1	0.834835	1	1	2.17657e-14	1	0	1	1	1	6.19653e-10	1	1	0	0	1	1	1	1	1	1	0	1	1	1	1	1
ABHD14B::exon	0.00965562	1.60761e-16	0.370961	0.981684	1	1	0.507363	1	1.48333e-16	1	1	0.000701627	0.704139	1	1	1	5.49608e-12	0.661088	1	1	1	1	1	1.46985e-16	1	1	1	1	1.09841e-06
ABHD14B::intron	1.71714e-16	1.60761e-16	0.402773	1	1	1	0.000783403	1	1.48333e-16	1.48433e-15	1	0.00805014	2.8553e-09	1	1	0.345679	3.71911e-14	0.287469	1	1	1	1	1	1.46985e-16	1	1	1	1	2.18892e-16
ABHD15::exon	5.6331e-07	1.60761e-16	0.26973	0.978821	1	1	0.0282065	1	1.48333e-16	1	1	1	0.522085	1	1	1	5.05358e-16	0.453234	1	1	1	1	1	1.46985e-16	1	5.11249e-15	1	1	6.78359e-11
ABHD15::intron	0.00202633	1.60761e-16	0.249415	1	1	1	0.201799	1	1	1	1	0.753745	0.153052	1	1	1	1	0.355602	1	1	1	1	1	1.46985e-16	1	1	1	1	1
ABHD16A::exon	2.46016e-09	1.60761e-16	1	1	1	1	0.0167992	1	1.48333e-16	1	1	0.0313342	0.169694	1	1	0.0434212	1.17956e-10	0.311099	1	5.43717e-16	1	1	1	1.46985e-16	1	1	1	1	2.18892e-16
ABHD16A::intron	1.71714e-16	1.60761e-16	0.245787	1	1	1	0.00046743	1	1.48333e-16	1.78815e-06	1	0.0958267	3.66291e-05	1	1	7.1134e-15	0.00215873	0.419155	1	1	1	3.42757e-16	1	1.46985e-16	1	1	2.52734e-10	1	6.05252e-07
ABHD17A::exon	0.0147633	1	1	0.978821	1	1	0.523524	1	1.48333e-16	1	2.15557e-15	1	1.45924e-06	1	1	1	1.69993e-09	0.279095	1	1	1	1	1	1.46985e-16	1	1	1	1	1
ABHD17A::intron	1.5553e-08	1.60761e-16	0.495359	1	1	6.32507e-15	6.85291e-05	1	1.48333e-16	1.48433e-15	2.15557e-15	2.6137e-05	0.0379934	1	1	6.17233e-08	2.57544e-10	0.279095	1	1	1	1	1	1.46985e-16	1	1	7.55377e-15	1.31737e-15	1.92203e-05
ABHD17B::exon	1.71714e-16	1.60761e-16	1	0.978821	1	1	0.000582805	1	1.48333e-16	1	3.89482e-11	0.418813	3.94526e-16	1	1	2.7966e-16	5.05358e-16	0.308798	8.61756e-15	1	1	3.42757e-16	1	1.46985e-16	1	1	1	1.31737e-15	2.18892e-16
ABHD17B::intron	1.71714e-16	1.60761e-16	0.245787	1	1	0.00110773	0.140405	1	1.48333e-16	0.291071	0.000292819	0.638976	3.94526e-16	1	1	2.7966e-16	0.0436848	0.619248	1	2.9581e-11	1	3.42757e-16	1	1.46985e-16	1	0.0385319	5.42845e-14	1	2.18892e-16
ABHD17C::exon	1.71714e-16	1.60761e-16	1	0.978821	1	1	0.248393	1	1.48333e-16	1.48433e-15	2.15557e-15	0.442982	9.85574e-15	1	1	2.7966e-16	1.40757e-07	0.284258	1	5.43717e-16	1	3.42757e-16	1	1.46985e-16	1	1	1	1	2.18892e-16
ABHD17C::intron	1.71714e-16	1.60761e-16	0.245787	1	1	0.63679	0.58424	1	1.48333e-16	1	1	0.452064	3.1974e-05	1	1	6.32043e-12	0.124219	0.942909	1	1	1	6.20277e-06	1	1.46985e-16	1	0.374178	1	1	2.18892e-16
ABHD18::exon	1.71714e-16	1.60761e-16	0.245787	1	1	1	0.00333257	1	1.48333e-16	1	1	0.393828	7.80437e-08	1	1	2.7966e-16	0.0125326	0.575935	1	1	1	1	1	1.46985e-16	1	1	1	1	2.18892e-16
ABHD18::intron	1.71714e-16	1.60761e-16	0.247561	1	1	1	0.0692091	1	1.48333e-16	0.229793	1	0.247171	3.94526e-16	1	1	2.7966e-16	0.0281705	0.373724	0.636466	3.78506e-11	1	3.42757e-16	1	1.46985e-16	1	0.0339491	7.87165e-16	1.31737e-15	2.18892e-16
ABHD1::exon	5.63363e-05	1	0.245787	1	1	1	0.170464	1	2.0678e-15	1	1	0.765204	1	1	1	1	0.0444963	0.524835	1	1	1	1	1	1	1	1	1	1	1
ABHD1::intron	0	0	1	0.978821	1	1	0.0747709	1	1	1	1	1	0	1	1	1	1	0.319801	1	1	1	1	1	0	1	1	1	1	0
ABHD2::exon	1.71714e-16	1.60761e-16	0.412161	1	1	1	0.00533757	1	1.48333e-16	0.373297	1.42928e-14	0.0149612	5.57907e-08	1	1	2.7966e-16	5.05358e-16	0.37908	1	5.43717e-16	1	3.42757e-16	1	1.46985e-16	1	0.000271073	1	1.31737e-15	2.18892e-16
ABHD2::intron	1.71714e-16	1.60761e-16	0.254677	1	1	9.20415e-08	0.0340235	1	1.48333e-16	0.741279	1	0.360698	3.94526e-16	1	1	2.7966e-16	7.43735e-08	0.414311	0.0725845	5.43717e-16	1	3.42757e-16	1	1.46985e-16	1	1	1	1.31737e-15	2.18892e-16
ABHD3::exon	1.71714e-16	1.60761e-16	0.734099	0.978821	1	2.47733e-13	0.00139858	1	1.48333e-16	7.11662e-09	1.83342e-10	0.0404828	3.94526e-16	1	1	2.7966e-16	1.07019e-10	0.391443	1	5.43717e-16	1	3.42757e-16	1	1.46985e-16	1	2.36601e-05	1	1.31737e-15	2.18892e-16
ABHD3::intron	1.71714e-16	1.60761e-16	0.245787	1	1	1	0.209782	1	1.48333e-16	0.00111687	0.98578	0.509803	4.60407e-15	1	1	2.7966e-16	0.188496	0.663178	1	1	1	3.42757e-16	1	1.46985e-16	1	1	4.55829e-05	1	2.18892e-16
ABHD4::exon	7.61318e-06	1.60761e-16	1	0.831954	1	1	0.1966	1	1.48333e-16	0.00510443	1.50321e-08	0.00168582	0.240779	1	1	2.13013e-09	2.32907e-14	0.469057	1	5.43717e-16	1	1	1	1.46985e-16	1	1	7.87165e-16	1	1
ABHD4::intron	1.71714e-16	1.60761e-16	1	0.978821	1	1	0.000125864	1	1.48333e-16	1	1	0.0325207	7.66284e-06	1	1	1	5.05358e-16	0.279095	1	1	1	1	1	1.46985e-16	1	1	1	1	2.18892e-16
ABHD5::exon	1.71714e-16	1.60761e-16	0.247561	0.978821	1	1	0.0519854	1	1.48333e-16	1	2.79792e-06	0.517312	2.81219e-06	1	1	2.7966e-16	0.00109233	0.481281	1	1	1	1	1	1.46985e-16	1	1	1	1	5.05325e-14
ABHD5::intron	1.71714e-16	1.60761e-16	0.324654	1	1	1	0.000258064	1	1.48333e-16	1	1	0.696182	3.94526e-16	1	1	2.7966e-16	0.0637299	0.290679	0.00941068	1	1	3.42757e-16	1	1.46985e-16	1	1	7.87165e-16	1	2.18892e-16
ABHD6::exon	0.00217941	1.60761e-16	1	0.981684	1	1.4678e-07	0.0227945	1	1.48333e-16	1	1	0.102693	1.03652e-08	1	1	0.0263535	1.76013e-12	1	1	1	1	1	1	1.46985e-16	1	1	1	1	1.73221e-15
ABHD6::intron	1.71714e-16	1.60761e-16	0.246304	0.981684	1	1	0.151032	1	1.48333e-16	0.000438275	0.000577955	0.356034	2.27252e-07	1	1	2.7966e-16	0.0807672	0.7113	0.0101175	5.43717e-16	1	1.62451e-07	1	1.46985e-16	1	1	1	9.35811e-13	2.18892e-16
ABHD8::exon	1	1.60761e-16	1	0.892663	1	1	0.339209	1	1.48333e-16	1.78648e-05	1	0.0318826	1	1	1	1	1.33741e-08	0.518011	1	1	1	1	1	1.46985e-16	1	5.11249e-15	1	1	1
ABHD8::intron	0	1	1	1	1	1	0.00063135	1	0	1	1	3.01681e-11	0	1	1	1	0	1	1	1	1	1	1	1	1	1	1	1	0
ABI1::exon	2.76404e-08	2.6704e-06	0.292098	1	1	1	0.666027	1	1.48333e-16	1	0.112702	0.897688	1.44503e-05	1	1	3.67842e-09	0.115887	0.287733	1	0.0114013	1	2.73539e-06	1	4.40496e-16	1	1	0.000850481	0.00141439	2.18892e-16
ABI1::intron	1.71714e-16	1.60761e-16	0.245787	1	1	1	0.306116	1	1.48333e-16	1	1	0.546264	7.44681e-11	1	1	2.7966e-16	0.145979	0.637289	0.516561	0.00685252	1	3.42757e-16	1	1.46985e-16	1	1	2.49262e-10	1	2.18892e-16
ABI2::exon	1.71714e-16	1.60761e-16	0.245806	0.978821	1	0.00255238	0.212495	1	1.48333e-16	0.0315946	0.149351	0.374602	3.94526e-16	1	1	2.7966e-16	0.00099981	0.536469	0.059597	5.43717e-16	1	3.42757e-16	1	1.46985e-16	1	1	1	3.9207e-15	2.18892e-16
ABI2::intron	1.71714e-16	1.60761e-16	0.280864	1	1	1	0.225404	1	1.48333e-16	0.747982	1	0.543227	9.48354e-09	1	1	2.7966e-16	0.277273	0.297573	1	1	1	3.42757e-16	1	1.46985e-16	1	1	6.09546e-05	0.0105639	2.18892e-16
ABI3::exon	1	1	1	1	1	1	0.000258064	1	1	1	1	0.285301	1	1	1	1	1	1	1	1	1	1	1	0	1	1	1	1	1
ABI3::intron	1.35884e-06	1	1	0.834835	1	1	0.31303	1	1	1	1	0.300248	0.0994143	1	1	8.68061e-05	1	0.476991	1	1	1	1	1	4.32085e-12	1	1	1	1	1
ABI3BP::exon	1	1	1	0.978821	1	1	1	1	0	1	1	1	0.00517827	1	1	2.08313e-08	1	1	1	1	1	1	1	1	1	1	1	1	0
ABI3BP::intron	1.71714e-16	1.60761e-16	0.265261	0.981684	1	0.00162958	0.456175	1	1.48333e-16	1	1	0.445631	5.95318e-13	1	1	2.7966e-16	3.98366e-05	0.597076	0.278663	1	1	3.42757e-16	1	1.46985e-16	1	1	3.19854e-05	1	2.18892e-16
ABL1::exon	8.39149e-13	1.60761e-16	0.298917	0.98454	1	1	0.00443077	1	1.48333e-16	1.48433e-15	1.71291e-05	0.263867	0.0353226	1	1	1.17971e-06	5.05358e-16	0.318174	1	1	1	1	1	1.46985e-16	1	1	1	1.31737e-15	1.74458e-10
ABL1::intron	1.71714e-16	1.60761e-16	0.245787	1	1	0.311281	0.163874	1	1.48333e-16	0.000342736	0.134584	0.271479	1.61222e-13	1	1	2.7966e-16	0.0336822	0.569655	0.513411	1.7604e-12	1	5.67768e-13	1	1.46985e-16	1	0.561878	6.55109e-06	1	2.18892e-16
ABL2::exon	1.71714e-16	1.60761e-16	0.258294	0.981684	1	0.19113	0.0324956	1	1.48333e-16	4.47524e-10	5.3163e-09	0.539786	3.94526e-16	1	1	2.7966e-16	2.23881e-14	0.322805	1	5.43717e-16	1	3.42757e-16	1	1.46985e-16	1	0.0250731	1.55817e-15	1.31737e-15	2.18892e-16
ABL2::intron	1.71714e-16	1.60761e-16	0.246304	1	1	0.361777	0.0881276	1	1.48333e-16	0.189331	0.00148786	0.538147	3.94526e-16	1	1	2.7966e-16	0.0674795	0.401733	1	2.29778e-14	1	3.42757e-16	1	1.46985e-16	1	1	7.87165e-16	5.1404e-10	2.18892e-16
ABLIM2::exon	0.0169814	1	0.245787	0.981684	1	1	0.153069	1	1	1	1	0.0670097	1	1	1	1	0.0401697	1	1	1	1	1	1	1.46985e-16	1	1	1	1	1
ABLIM2::intron	1.71714e-16	1.60761e-16	0.476542	0.978821	1	1	0.09373	1	1.48333e-16	0.000285136	1	0.000179551	0.000656043	1	1	2.7966e-16	4.16567e-08	0.355991	1	1	1	3.42757e-16	1	1.46985e-16	1	1	1	1	2.18892e-16
ABLIM3::exon	0	1	1	1	1	1	1	1	0	0	1	0	1	1	1	1	0	1	1	1	1	1	1	1	1	1	1	1	1
ABLIM3::intron	1.71714e-16	1.60761e-16	1	1	1	1	0.045477	1	1.48333e-16	1	1	5.75715e-14	3.94526e-16	1	1	2.7966e-16	5.05358e-16	0.279095	1	1	1	1	1	1.46985e-16	1	1	1	1	2.18892e-16
ABO::exon	0	0	1	1	1	1	0.000258064	1	0	1	1	0	1	1	1	0	1	1	1	1	1	1	1	0	1	1	1	1	1
ABO::intron	0	0	1	1	1	1	1	1	0	1	1	0	7.4395e-05	1	1	0	1	1	1	1	1	1	1	0	1	1	1	1	0
ABR::exon	0.0354808	1.60761e-16	0.885825	0.978821	1	1	0.0111847	1	1.48333e-16	1.3086e-08	1	0.00393081	0.442522	1	1	2.4368e-08	5.05358e-16	0.825169	1	5.43717e-16	1	1	1	1.46985e-16	1	1	1	1	1
ABR::intron	8.59401e-15	1.60761e-16	0.270609	0.981684	1	0.395965	0.046256	1	1.48333e-16	1.48433e-15	0.101635	0.00402865	0.000331068	1	1	3.96953e-08	3.94151e-06	0.416433	0.132157	8.10885e-09	1	4.63063e-05	1	1.46985e-16	1	1	1	2.71396e-05	2.18892e-16
ABRA::exon	1	1	1	1	1	1	1	1	0	1	1	1	1	1	1	1.12972e-14	1	1	1	1	1	1	1	1	1	1	1	1	1
ABRA::intron	0	0	1	1	1	1	1	1	0	1	1	1	1	1	1	1	1	1	1	1	1	1	1	1	1	1	1	1	1
ABRACL::exon	1.71714e-16	1.60761e-16	0.528812	0.982923	1	1.20522e-06	0.617166	1	1.48333e-16	1	2.66174e-05	0.695483	9.83207e-09	1	1	2.7966e-16	4.3216e-05	0.289012	1	1	1	3.42757e-16	1	1.46985e-16	1	1	1	1	2.86314e-11
ABRACL::intron	1.71714e-16	1.60761e-16	0.245787	1	1	1	0.087238	1	1.48333e-16	1	1	0.165752	3.94526e-16	1	1	2.7966e-16	7.5813e-05	0.880027	1	1	1	1	1	1.46985e-16	1	1	7.87165e-16	1	2.18892e-16
ABRAXAS1::exon	1.71714e-16	1.60761e-16	0.251604	1	1	1	0.0523556	1	1.48333e-16	1	1	0.113824	3.94526e-16	1	1	0.0120397	0.00453956	0.364867	1	1	1	3.42757e-16	1	4.55237e-14	1	2.50437e-07	1	1	2.18892e-16
ABRAXAS1::intron	1.71714e-16	1.60761e-16	0.281575	0.981684	1	1	0.0211502	1	1.48333e-16	1	1	0.199894	3.94526e-16	1	1	2.7966e-16	0.00706189	0.33222	1	1	1	3.42757e-16	1	1.46985e-16	1	1	1	1	2.18892e-16
ABRAXAS2::exon	1.71714e-16	1.60761e-16	0.659598	0.978821	1	1	0.00444034	1	1.48333e-16	1	2.15557e-15	0.50237	3.94526e-16	1	1	2.7966e-16	5.05358e-16	0.394287	1	5.43717e-16	1	3.42757e-16	1	1.46985e-16	1	1	7.87165e-16	1	2.18892e-16
ABRAXAS2::intron	1.71714e-16	1.60761e-16	0.722656	0.981684	1	1	0.000376573	1	1.48333e-16	0.00485731	1	0.395078	3.94526e-16	1	1	2.7966e-16	2.53979e-06	0.281323	2.44095e-06	1	1	3.42757e-16	1	1.46985e-16	1	1	2.10405e-10	1	2.18892e-16
ABT1::exon	1.71714e-16	1.60761e-16	1	0.978821	1	1	0.24602	1	1.48333e-16	1	1	0.331762	0.000850113	1	1	0.00885998	2.414e-10	0.291785	1	5.43717e-16	1	3.42757e-16	1	1.46985e-16	1	0.00110072	1	1	5.72012e-06
ABT1::intron	1.40954e-11	1.60761e-16	1	1	1	1	0.0309573	1	1.48333e-16	1	1	0.28274	1	1	1	1	0.0189248	0.279095	1	1	1	1	1	1.46985e-16	1	1	1	1	1.24715e-12
ABTB1::exon	1	1	1	0.831954	1	1	0.0694131	1	1.48333e-16	1	1	5.9554e-10	0.027348	1	1	1	5.05358e-16	1	1	1	1	1	1	1	1	1	1	1	1
ABTB1::intron	1	1.60761e-16	0.250615	0.981684	1	1	0.00862272	1	1.48333e-16	1	1	7.43573e-06	1	1	1	1	2.37683e-07	0.718013	1	1	1	3.42757e-16	1	1.46985e-16	1	1	1	1	1
ABTB2::exon	1.98259e-05	1	1	1	1	1	0.11055	1	1.48333e-16	0.00578917	1	0.12058	0.000382379	1	1	2.95411e-07	1.8784e-13	1	1	5.43717e-16	1	3.42757e-16	1	1.46985e-16	1	1	1	1	1
ABTB2::intron	1.71714e-16	1.60761e-16	0.245787	1	1	1	0.0339271	1	1.48333e-16	1.48433e-15	0.282531	0.0173299	3.94526e-16	1	1	2.7966e-16	4.48295e-12	0.378995	0.00334145	1	1	3.42757e-16	1	1.46985e-16	1	1	1.39205e-12	1	2.18892e-16
AC000099.1::exon	1	1	1	1	1	1	1	1	1	1	1	1	1	1	1	1	1	1	1	1	1	1	1	1	1	1	1	1	1
AC000099.1::intron	0	1	1	1	1	1	1	1	0	1	1	0.285301	7.35913e-12	1	1	1	0	1	1	1	1	1	1	1	1	1	1	1	1
AC000120.1::exon	0	0	1	0.904191	1	1	1	1	0	1	1	0.580934	0	1	1	0	1	1	1	1	1	0	1	0	1	1	0	1	1
AC002064.1::exon	0	1	1	1	1	1	1	1	1	1	1	1	0	1	1	1	1	1	1	1	1	1	1	1	1	1	1	1	1
AC002064.1::intron	1.71714e-16	1.60761e-16	0.248392	1	1	1	0.38613	1	1.48333e-16	1	1	0.222179	3.94526e-16	1	1	2.7966e-16	1.94437e-06	0.349999	1	1	1	3.42757e-16	1	1.46985e-16	1	1	1	1	2.18892e-16
AC002070.1::exon	1	1	1	1	1	1	1	1	1	1	1	1	1	1	1	1	1	1	1	1	1	1	1	1	1	1	1	1	1
AC002070.1::intron	0	0	1	0.978821	0	1	7.68521e-06	1	0	1	1	0	0	1	1	0	0	0.283584	1	1	1	1	1	0	1	1	0	0	0
AC002116.2::exon	0.000114386	1.60761e-16	0.245787	1	1	1	0.390108	1	1	1	1	0.877011	0.00141763	1	1	1	1	0.545183	1	1	1	1	1	1	1	1	1	1	0.000886321
AC002116.2::intron	1.71714e-16	1.60761e-16	0.559926	0.978821	1	1	0.00632096	1	1.48333e-16	1.00163e-05	0.000652268	0.0242537	3.94526e-16	1	1	2.7966e-16	2.70185e-12	0.279095	1	5.43717e-16	1	3.42757e-16	1	1.46985e-16	1	1	7.87165e-16	1	2.18892e-16
AC002310.2::exon	2.4931e-05	1.60761e-16	0.30175	1	1	1	0.461112	1	2.7614e-06	6.81849e-10	1	0.396009	0.0302992	1	1	1	0.00715856	1	1	1	1	1	1	1.46985e-16	1	1	1	1	3.02043e-15
AC002310.2::intron	1.71714e-16	1.60761e-16	0.494562	1	1	1	0.0233116	1	1.48333e-16	2.40869e-13	1	0.773363	3.94526e-16	1	1	2.7966e-16	1.3354e-08	0.290395	1	1	1	3.42757e-16	1	1.46985e-16	1	1	7.87165e-16	1	2.18892e-16
AC002463.1::exon	1	1	1	1	1	1	1	1	1	1	1	0.285301	0	1	1	1	1	1	1	1	1	1	1	1	1	1	1	1	1
AC002463.1::intron	1.71714e-16	1.60761e-16	1	0.978821	1	1	1	1	1.48333e-16	1	1	0.0262312	3.94526e-16	1	1	2.7966e-16	1.18338e-06	0.307424	1	1	1	3.42757e-16	1	1.46985e-16	1	1	7.87165e-16	1	2.18892e-16
AC003006.1::intron	1.71714e-16	1.60761e-16	0.769215	1	1	1	0.599624	1	1.48333e-16	1	1	0.588791	0.000963342	1	1	0.0252193	0.393134	0.279095	1	1	1	0.000249838	1	1.46985e-16	1	1	0.00802661	1	4.30317e-09
AC003958.2::exon	1	1	1	1	1	1	1	1	1	1	1	1	1	1	1	1	1	1	1	1	1	1	1	1	1	1	1	1	1
AC003958.2::intron	1	1	1	1	1	1	0.000258064	1	1	1	1	5.50428e-11	1	1	1	0	0	1	1	1	1	1	1	0	1	1	1	1	1
AC003973.2::exon	1	1	1	1	1	1	1	1	1	1	1	1	1	1	1	1	0	1	1	1	1	1	1	1	1	1	1	1	1
AC003973.2::intron	0	0	1	1	1	1	1	1	0	1	1	1	1	1	1	0	1	1	1	1	1	1	1	0	1	1	1	1	1
AC003984.1::exon	0	1	1	1	1	1	1	1	0	1	1	1	1	1	1	1	1	1	1	1	1	1	1	1	1	1	1	1	0
AC003984.1::intron	0	0	1	1	1	1	1	1	0	1	1	1	0	1	1	0	1	1	1	1	1	1	1	0	1	1	1	1	0
AC003986.1::exon	0	1	1	1	1	1	1	1	1	1	1	1	1	1	1	1	1	1	1	1	1	1	1	0	1	1	1	1	1
AC004080.5::exon	1	1.60761e-16	1	0.978821	1	1	0.000648013	1	1.48333e-16	1.19179e-08	1	0.990332	0.274485	1	1	1	5.05358e-16	0.299167	1	1	1	1	1	1.46985e-16	1	1	7.87165e-16	1.31737e-15	2.18892e-16
AC004080.5::intron	1.71714e-16	1.60761e-16	0.246304	1	1	1	0.00550139	1	1.48333e-16	1.48433e-15	1	0.695128	3.94526e-16	1	1	2.7966e-16	2.45206e-15	0.422298	0.00176929	1	1	3.42757e-16	1	1.46985e-16	1	1	7.87165e-16	1	2.18892e-16
AC004160.1::exon	0	1	1	1	1	1	1	1	0	1	1	1	0	1	1	0	1	1	1	1	1	1	1	0	1	1	1	1	0
AC004160.1::intron	1.71714e-16	1.60761e-16	0.26339	0.978821	1	6.32507e-15	0.170317	1	1.48333e-16	0.0445098	1.03372e-05	0.212649	3.94526e-16	1	1	2.7966e-16	3.20843e-08	1	0.000156098	1	1	3.42757e-16	1	1.46985e-16	1	1	7.87165e-16	1	2.18892e-16
AC004690.2::exon	0	1	1	1	1	1	1	1	1	1	1	2.2104e-07	1	1	1	1.12972e-14	1	1	1	1	1	1	1	1	1	1	1	1	1
AC004690.2::intron	0	0	1	1	1	1	7.8963e-10	1	0	1	1	0.353633	0	1	1	0	5.05358e-16	1	1	1	1	1	1	1	1	1	1	1	0
AC004801.3::exon	1	1	1	1	1	1	1	1	1	1	1	1	1	1	1	1	1	1	1	1	1	1	1	0	1	1	1	1	1
AC004801.3::intron	0	0	1	1	1	1	0.000258064	1	0	1	1	1	6.90056e-06	1	1	1	1	1	1	1	1	1	1	0	1	1	1	1	1
AC004803.1::exon	1.71714e-16	1	1	0.978821	1	1	1	1	1.48333e-16	1	1	0.711332	3.84533e-15	1	1	2.7966e-16	2.31544e-09	0.289012	1	1	1	1	1	1.46985e-16	1	1	1	1	1
AC004846.1::exon	1	1	1	1	1	1	1	1	0	1	1	1	1	1	1	1	1	1	1	1	1	1	1	1	1	1	1	1	1
AC004846.1::intron	1	1	1	1	1	1	1	1	1	1	1	1	1	1	1	1	1	1	1	1	1	1	1	1	1	1	1	1	1
AC004852.2::exon	1	1	1	1	1	1	1	1	1	1	1	1	1	1	1	1	1	1	1	1	1	1	1	1	1	1	1	1	0
AC004852.2::intron	0	0	1	0.882343	1	1	0.0049056	1	0	1	1	3.80173e-05	0	1	1	0	0	1	1	1	1	1	1	0	1	1	1	1	0
AC004890.2::exon	0	1	1	0.831954	1	1	0	1	0	0	1	0	1	1	1	0	0	1	1	1	1	1	1	1	1	1	1	1	1
AC004890.2::intron	1.71714e-16	1.60761e-16	1	1	1	1	0.000143221	1	1.48333e-16	1.48433e-15	1	0.263919	0.00543665	1	1	1	1.66526e-08	0.279095	1	1	1	1	1	1.46985e-16	1	1	1	1	1
AC004906.1::exon	1	1	1	1	1	1	0.000258064	1	1	1	1	1	1	1	1	1	1	1	1	1	1	1	1	1	1	1	1	1	0
AC004906.1::intron	1	1	0.245787	1	1	1	1	1	1.47794e-15	1	1	1	1	1	1	1	1	1	1	1	1	1	1	1	1	1	1	1	1
AC004941.1::exon	1.86901e-15	1	1	1	1	1	1	1	1	1	1	1	0.0130072	1	1	1	1	0.279095	1	1	1	1	1	1	1	1	1	1	1
AC004947.1::exon	0	0	1	1	1	1	1	1	1	1	1	1	1	1	1	1	1	1	1	1	1	1	1	1	1	1	1	1	1
AC004947.1::intron	1	0	1	1	1	1	1	1	0	1	1	1	1	1	1	1	1	1	1	1	1	1	1	0	1	1	1	1	1
AC004949.1::exon	1	1	0.245787	1	1	1	1	1	0.0167469	1	1	1	0.170831	1	1	1	1	1	1	1	1	1	1	1	1	1	1	1	0.121438
AC004949.1::intron	1.37158e-09	4.71801e-13	0.654249	1	1	1	0.587637	1	1.48333e-16	1	0.784142	0.729071	3.94526e-16	1	1	9.62167e-05	0.137633	0.279095	1	1	1	3.42757e-16	1	1.46985e-16	1	1	0.0212202	1	2.18892e-16
AC004951.4::exon	0	1	1	1	1	1	1.01289e-10	1	0	1	1	1	6.90056e-06	1	1	1	1	1	1	1	1	1	1	0	1	1	1	1	0
AC004980.1::exon	6.42684e-14	1.60761e-16	1	1	1	1	7.58435e-05	1	1.48333e-16	1	1	1	1.61467e-06	1	1	0.00406031	0.000702007	0.279095	1	1	1	1	1	1.46985e-16	1	1	1	1	1
AC004980.1::intron	1.71714e-16	1.60761e-16	0.698289	1	1	1	0.430983	1	1.48333e-16	0.0777896	0.000854599	0.526646	3.94526e-16	1	1	2.7966e-16	0.368208	0.279095	0.592523	1	1	3.42757e-16	1	1.46985e-16	1	1	1.52187e-09	1	2.18892e-16
AC004988.1::exon	1	1	1	1	1	1	1	1	1	1	1	1	1	1	1	1	1	1	1	1	1	1	1	0	1	1	1	1	1
AC004988.1::intron	0	0	1	1	1	1	1	1	0	1	1	1	3.65251e-13	1	1	1.12972e-14	1	1	1	1	1	1	1	0	1	1	1	1	1
AC005064.1::exon	1	1	1	1	1	1	1	1	1	1	1	0.285301	0	1	1	1.12972e-14	0	1	1	1	1	1	1	1	1	1	1	1	1
AC005064.1::intron	0	0	1	1	1	1	0	1	0	0	1	0.000328577	0	1	1	0	0	1	1	1	1	0	1	0	1	1	0	1	0
AC005076.1::exon	1.71714e-16	1	1	1	1	1	1	1	1	1	1	1	3.94526e-16	1	1	7.65687e-15	2.70432e-07	0.327212	1	1	1	1	1	1.46985e-16	1	1	1	1	2.18892e-16
AC005076.1::intron	0	1	1	1	1	1	1	1	1	1	1	1	0	1	1	1.73896e-12	1	1	1	1	1	1	1	1	1	1	1	1	1
AC005224.1::exon	0	0	1	1	1	1	6.82438e-06	1	0	1	1	1	0.0016403	1	1	0	1	1	1	1	1	0	1	0	1	1	1	1	0
AC005224.1::intron	1.71714e-16	1.60761e-16	1	1	1	1	2.65433e-05	1	1.48333e-16	4.25626e-09	1	0.260614	1.65218e-06	1	1	2.7966e-16	8.1761e-07	0.279095	1	1	1	3.42757e-16	1	1.46985e-16	1	1	1	1	1
AC005358.1::exon	1	1	1	1	1	1	1	1	1	1	1	1	6.90056e-06	1	1	1	1	1	1	1	1	1	1	1	1	1	1	1	1
AC005358.1::intron	1.71714e-16	1.60761e-16	1	1	1	1	1	1	1.48333e-16	1	1	0.53041	3.94526e-16	1	1	2.7966e-16	5.05358e-16	0.279095	1	1	1	1	1	1.46985e-16	1	1	1	1	1
AC005358.2::exon	0	0	1	1	1	0	1	1	1	1	1	1	6.90056e-06	1	1	1.12972e-14	1	1	1	1	1	1	1	1	1	1	1	1	0
AC005358.2::intron	0	0	1	1	1	1	0.00209695	1	0	1	1	1	0	1	1	0	0	1	1	1	1	1	1	0	1	1	1	0	0
AC005394.1::exon	0	1	1	1	1	1	1	1	0	1	1	1	1	1	1	1	1	1	1	1	1	1	1	1	1	1	1	1	1
AC005394.2::exon	0	0	1	1	1	1	1	1	0	1	1	1	1	1	1	1	1	1	1	1	1	1	1	1	1	1	1	1	1
AC005394.2::intron	1.71714e-16	1.60761e-16	1	0.831954	1	1	1	1	1.48333e-16	1	1	0.0269519	3.94526e-16	1	1	2.7966e-16	5.05358e-16	1	1	1	1	1	1	1.46985e-16	1	1	7.87165e-16	1.31737e-15	2.18892e-16
AC005480.1::exon	1	1	1	1	1	1	1	1	1	1	1	1	1	1	1	1	1	1	1	1	1	1	1	0	1	1	1	1	1
AC005480.1::intron	0	0	1	1	1	1	1	1	0	1	1	1	0	1	1	1	0	1	1	1	1	1	1	0	1	1	1	1	0
AC005498.3::exon	0	1	1	1	1	1	1	1	0	1	1	1	3.65251e-13	1	1	1	1	1	1	1	1	1	1	1	1	1	1	1	1
AC005498.3::intron	0	0	1	1	1	1	0.0142309	1	0	1	1	0.688272	0	1	1	0	1	0.279095	1	1	1	0	1	0	1	1	1	1	0
AC005537.1::exon	0	1	1	1	1	1	1	1	1	1	1	1	1	1	1	1	0	1	1	1	1	1	1	0	1	1	1	1	1
AC005537.1::intron	0	0	1	1	1	1	1	1	1	1	1	1	0	1	1	0	1	1	1	1	1	1	1	0	1	1	1	1	0
AC005550.2::exon	0	0	1	1	1	1	1	1	0	1	1	1	0	1	1	1	1	1	1	1	1	1	1	1	1	1	1	1	1
AC005550.2::intron	0	0	1	1	1	1	1	1	0	1	1	1	6.90056e-06	1	1	0	1	1	1	1	1	1	1	1	1	1	0	1	1
AC005609.5::exon	1	1	1	1	1	1	1	1	1	1	1	1	1	1	1	1	1	1	1	1	1	1	1	1	1	1	1	1	1
AC005609.5::intron	0	1	1	1	1	1	0.000358012	1	0	1	1	0.0221875	0	1	1	0	0	1	1	1	1	1	1	0	1	1	1	1	0
AC005674.2::exon	1.71714e-16	1.60761e-16	0.245787	0.992239	1	1	0.357196	1	1.48333e-16	1	1	0.789992	6.07651e-11	1	1	1	1	1	1	1	1	3.42757e-16	1	1.46985e-16	1	1	1	1	2.18892e-16
AC005674.2::intron	0	0	1	1	1	1	1	1	0	1	1	1	0	1	1	1.12972e-14	1	1	1	1	1	1	1	0	1	1	1	1	0
AC005695.1::exon	0	1	1	1	1	1	1	1	1	0	1	1	1	1	1	1	1	1	1	1	1	1	1	0	1	1	1	1	1
AC005695.1::intron	0	1	1	1	1	1	1	1	1	1	1	1	1	1	1	1	0	1	1	1	1	1	1	1	1	1	1	1	1
AC005726.1::exon	1	0	1	0.831954	1	1	0.0020845	1	0	0	1	0.208788	0	1	1	1	1	1	1	1	1	1	1	0	1	1	1	1	1
AC005726.1::intron	1.71714e-16	1.60761e-16	0.279377	1	1	0.236703	0.057626	1	1.48333e-16	0.0565364	1	0.0223331	3.94526e-16	1	1	2.7966e-16	0.000945109	0.307764	1	1	1	3.42757e-16	1	1.46985e-16	1	1	1.03778e-05	1	2.18892e-16
AC005736.1::exon	1	1	1	1	1	1	1	1	0	1	1	1	0	1	1	1.12972e-14	1	1	1	1	1	1	1	1	1	1	1	1	1
AC005736.1::intron	0	1	1	1	1	1	1	1	1	1	1	1	1	1	1	1	1	1	1	1	1	1	1	1	1	1	1	1	1
AC005772.1::exon	1	1	1	1	1	1	1	1	0	1	1	1	1	1	1	1	1	1	1	1	1	1	1	1	1	1	1	1	1
AC005772.1::intron	1.71714e-16	1.60761e-16	1	1	1	1	0.040564	1	1.48333e-16	1	1	0.00921697	9.54061e-07	1	1	4.66304e-05	1	1	8.61756e-15	1	1	1	1	1.46985e-16	1	1	1	1	2.18892e-16
AC005821.1::exon	1	1	1	1	1	1	1	1	0	1	1	1	1	1	1	1.12972e-14	1	1	1	1	1	1	1	1	1	1	1	1	1
AC005821.1::intron	0	0	1	1	1	1	1	1	0	1	1	3.49551e-08	0	1	1	0	5.57074e-12	0.279095	1	1	1	1	1	0	1	0	0	1	0
AC005972.3::exon	1	1	1	1	1	1	1	1	0	1	1	1	1	1	1	1	1	1	1	1	1	1	1	1	1	1	1	1	1
AC005972.3::intron	0	1	1	1	1	1	1	1	1	1	1	1	1	1	1	1	1	1	1	1	1	1	1	1	1	1	1	1	1
AC006004.1::exon	1	1	1	1	1	1	1	1	1	1	1	1	1	1	1	1	1	1	1	1	1	1	1	1	1	1	1	1	0
AC006004.1::intron	0	1	1	1	1	1	1	1	0	1	1	1	7.35913e-12	1	1	0	1	1	1	1	1	1	1	1	1	1	1	1	0
AC006148.1::exon	0	0	1	1	1	1	1	1	0	1	1	1	1	1	1	0	1	1	1	1	1	1	1	1	1	1	1	1	1
AC006148.1::intron	1.71714e-16	1.60761e-16	0.245787	0.98475	1	1	0.22597	1	1.48333e-16	1	1	0.0642127	3.94526e-16	1	1	2.7966e-16	1.76747e-07	1	1	1	1	1	1	1.46985e-16	1	1	1	1	2.18892e-16
AC006213.2::exon	1.71714e-16	1.60761e-16	1	0.978821	1	1	0.0796197	1	1	1	1	1	3.94526e-16	1	1	2.7966e-16	6.38165e-10	0.299167	8.61756e-15	1	1	1	1	1.46985e-16	1	1	1	1	2.18892e-16
AC006213.2::intron	0	0	1	0.978821	1	1	0.00019229	1	0	1	1	1	0	1	1	0	1	0.307697	1	1	1	1	1	0	1	1	1	1	0
AC006252.1::exon	0	0	1	0.978821	1	1	8.87698e-14	1	0	1	0	0.0812217	8.24844e-07	1	1	1	1	1	1	1	1	1	1	0	1	1	1	1	0
AC006252.1::intron	1	1	1	1	1	1	0.00268923	1	0	1	1	1	1	1	1	1	1	1	1	1	1	1	1	0	1	1	1	1	1
AC006254.1::exon	1	1	1	1	1	1	0.000791604	1	0	1	1	1	1	1	1	1	1.48452e-15	1	1	1	1	1	1	0	1	1	1	1	1
AC006254.1::intron	0.000126201	1.60761e-16	0.248392	1	1	1	0.188093	1	1.48333e-16	1	1	0.58378	1	1	1	1	0.0545312	0.346949	1	1	1	1	1	1.46985e-16	1	1	1	1	1
AC006262.1::exon	1	1	1	1	1	1	1	1	1	1	1	1	1	1	1	1	1	1	1	1	1	1	1	1	1	1	1	1	1
AC006262.1::intron	1	1	1	1	1	1	1	1	0	1	1	1	1	1	1	1	1	1	1	1	1	1	1	0	1	1	1	1	1
AC006372.3::exon	0	1	1	1	1	1	0	1	0	0	1	1	6.90056e-06	1	1	1	1	1	1	1	1	1	1	0	1	1	1	1	1
AC006372.3::intron	0.0361633	1.45388e-07	0.245787	1	1	1	0.738788	1	8.17445e-07	0.0110988	1	0.664007	0.529393	1	1	0.00922864	0.456529	1	1	1	1	0.00533661	1	5.76482e-08	1	1	1	1	0.0984901
AC006453.2::exon	1	1	1	0.831954	1	1	1	1	1.48333e-16	1	1	1	1	1	1	1	0.000179852	1	1	1	1	1	1	1	1	1	1	1	1
AC006453.2::intron	1.71714e-16	1.60761e-16	1	0.903795	1	1	0.0589898	1	1.48333e-16	1	1	0.224514	3.94526e-16	1	1	0.0242516	2.47408e-09	0.416545	1	1	1	1	1	1.46985e-16	1	1	1	1	2.18892e-16
AC006504.5::exon	5.90819e-15	1.60761e-16	1	0.903795	1	1	1	1	1.48333e-16	1	1	0.760681	1.00495e-06	1	1	0.0144883	1	1	1	1	1	1	1	1.46985e-16	1	1	1	1	2.18892e-16
AC006504.5::intron	1.71714e-16	1.60761e-16	1	0.978821	1	2.25561e-05	0.0196799	1	1.48333e-16	5.93229e-12	1	0.00671425	3.94526e-16	1	1	2.7966e-16	1.29518e-12	0.282905	1	1	1	3.42757e-16	1	1.46985e-16	1	1	7.87165e-16	1.31737e-15	2.18892e-16
AC007003.1::intron	1	1	1	1	1	1	1	1	1	1	1	1	0	1	1	1.12972e-14	0	1	1	1	1	1	1	1	1	1	1	1	0
AC007098.1::exon	1	0	1	1	1	1	1	1	1	1	1	0.285301	1	1	1	1	1	1	1	1	1	1	1	1	1	1	1	1	1
AC007098.1::intron	1	1	1	1	1	1	1	1	0	1	1	1	6.90056e-06	1	1	1	0	1	1	1	1	1	1	1	1	1	1	1	0
AC007099.1::exon	0	1	1	1	1	1	1	1	1	1	1	1	1	1	1	1	1	1	1	1	1	1	1	1	1	1	1	1	1
AC007099.1::intron	0	0	1	1	1	1	1	1	0	1	1	1	0	1	1	0	0	1	1	1	1	1	1	0	1	1	1	1	1
AC007182.1::exon	1	1	1	1	1	1	1	1	1	1	1	0.285301	1	1	1	1	1	1	0	1	1	1	1	0	1	1	1	1	1
AC007182.1::intron	0	1	1	1	1	1	1	1	1	1	1	1	1	1	1	1	1	1	1	1	1	1	1	1	1	1	1	1	1
AC007255.1::exon	0	1	1	1	1	1	1	1	1	1	1	0.285301	1	1	1	1	1	1	1	1	1	1	1	0	1	1	1	1	1
AC007255.1::intron	1.71714e-16	1.60761e-16	1	1	1	1	0.153337	1	1.48333e-16	1	1	9.66324e-06	3.94526e-16	1	1	2.7966e-16	2.58425e-09	0.279095	1	1	1	3.42757e-16	1	1.46985e-16	1	1	1	1	2.18892e-16
AC007342.3::exon	0	1	1	1	1	1	1	1	0	1	1	1	1	1	1	1	1	1	1	1	1	1	1	1	1	1	1	1	1
AC007342.3::intron	0	1	1	1	1	1	1	1	1	1	1	1	1	1	1	1	1	1	1	1	1	1	1	1	1	1	1	1	1
AC007349.3::exon	1	1	1	1	1	1	1	1	1	1	1	1	1	1	1	1	0	1	1	1	1	1	1	1	1	1	1	1	1
AC007349.3::intron	1	1	1	1	1	1	1	1	1	1	1	1	1	1	1	1	0	1	1	1	1	1	1	1	1	1	1	1	1
AC007368.1::exon	1	1	1	1	1	1	1	1	0	1	1	1	1	1	1	1	1	1	1	1	1	1	1	1	1	1	1	1	1
AC007384.1::exon	1	1	1	1	1	1	1	1	1	1	1	1	1	1	1	1	1	1	1	1	1	1	1	0	1	1	1	1	1
AC007384.1::intron	0	0	1	1	1	1	1	1	0	1	1	2.91688e-06	1	1	1	1.12972e-14	1	1	1	1	1	1	1	0	1	1	1	1	0
AC007388.1::exon	0	0	1	0.981684	1	1	1	1	0	1	1	0.974516	1	1	1	0	3.57389e-08	0.336741	1	1	1	1	1	0	1	1	1	0	0
AC007388.1::intron	7.47738e-11	1.60761e-16	0.300234	1	1	1	0.582196	1	1.48333e-16	0.555378	0.0855722	0.580354	7.73881e-09	1	1	1.60378e-13	0.289195	0.291396	1	0.000544126	1	3.03605e-06	1	1.46985e-16	1	1	0.0736027	1	2.18892e-16
AC007389.3::exon	1	1	1	1	1	1	1	1	1	1	1	0.285301	1	1	1	1	1	1	1	1	1	1	1	1	1	1	1	1	1
AC007389.3::intron	0	0	1	1	1	1	1.09676e-11	1	0	1	0	1	0	1	1	0	0	0.279095	1	1	1	1	1	0	1	1	1	1	0
AC007406.4::exon	1	1	1	1	1	1	1	1	1	1	1	1	1	1	1	1	1	0.279095	1	1	1	1	1	1	1	1	1	1	1
AC007406.4::intron	1	1	1	1	1	1	1	1	1	1	1	1	1	1	1	1	1	1	1	1	1	1	1	1	1	1	1	1	1
AC007424.1::exon	0	1	1	1	1	1	1	1	0	1	1	1	6.90056e-06	1	1	1	1	1	1	1	1	1	1	1	1	1	1	1	1
AC007424.1::intron	0	0	1	1	1	1	1	1	0	1	1	2.2104e-07	7.35913e-12	1	1	0	1	1	1	1	1	1	1	0	1	1	1	1	0
AC007431.1::exon	0	1	1	1	1	1	1	1	0	1	1	1	1	1	1	1	1	1	1	1	1	1	1	1	1	1	1	1	1
AC007431.1::intron	1.14056e-09	1	0.245787	1	1	1	1	1	1	1	1	1	0.196387	1	1	1	1	1	1	1	1	1	1	1	1	1	1	1	1
AC007495.1::exon	1	1	1	1	1	1	1	1	1	1	1	4.56007e-07	1	1	1	1	1	1	1	1	1	1	1	0	1	1	1	1	1
AC007495.1::intron	1.71714e-16	1.60761e-16	0.245787	1	1	1	0.0275233	1	1.48333e-16	0.000153392	1	0.124012	3.94526e-16	1	1	2.7966e-16	9.25985e-14	1	1	1	1	3.42757e-16	1	1.46985e-16	1	1	1	1	2.18892e-16
AC007557.4::exon	1	1	1	1	1	1	1	1	1	1	1	1	1	1	1	1	1	1	1	1	1	1	1	1	1	1	1	1	1
AC007557.4::intron	1	1	1	1	1	1	0	1	1	1	1	1	1	1	1	1	0	1	1	1	1	1	1	1	1	1	1	1	1
AC007608.3::exon	1	1	1	1	1	1	1	1	1	1	1	1	1	1	1	1.12972e-14	1	1	1	1	1	1	1	1	1	1	1	1	1
AC007608.3::intron	0	1	1	1	1	1	1	1	1	1	1	1	1	1	1	1	1	1	1	1	1	1	1	1	1	1	1	1	1
AC007743.1::exon	0	1	1	1	1	1	1	1	1	1	1	1	1	1	1	1	0	1	1	1	1	1	1	1	1	1	1	1	1
AC007743.1::intron	0	1	1	0.831954	1	1	1	1	0	1	1	1	0.000120392	1	1	1	0	1	1	1	1	1	1	1	1	1	1	1	1
AC007846.1::exon	1	1	1	1	1	1	1	1	1	1	1	1	1	1	1	1	1	1	1	1	1	1	1	1	1	1	1	1	1
AC007846.1::intron	0	0	1	1	1	0	0.00430956	1	0	1	1	1.32223e-14	0	1	1	0	0	1	1	1	1	1	1	0	1	1	1	1	0
AC007878.1::exon	1.71714e-16	1.60761e-16	0.351736	0.978821	1	1	0.038139	1	1.48333e-16	3.18182e-14	1	0.120021	3.94526e-16	1	1	2.7966e-16	0.0019304	0.558337	1	1	1	3.42757e-16	1	1.46985e-16	1	1	7.87165e-16	1	2.18892e-16
AC007879.3::exon	1	1	1	1	1	1	1	1	1	1	1	1	1	1	1	1	1	1	1	1	1	1	1	0	1	1	1	1	1
AC007879.3::intron	1.71714e-16	1.60761e-16	0.245787	1	1	1	1	1	1.48333e-16	1	1	1	0.220737	1	1	0.0547508	1	1	1	1	1	1	1	1.46985e-16	1	1	1	1	1
AC007920.2::exon	0	1	1	1	1	1	1	1	0	1	1	1	1	1	1	1	1	1	1	1	1	1	1	1	1	1	1	1	1
AC007920.2::intron	0	1	1	1	1	1	1	1	1	1	1	1	1	1	1	1	0	1	1	1	1	1	1	1	1	1	1	1	1
AC007952.1::exon	1	1	1	1	1	1	1	1	1	1	1	1	1	1	1	1	1	1	1	1	1	1	1	1	1	1	1	1	1
AC007952.2::exon	1	1	1	1	1	1	1	1	1	1	1	1	1	1	1	1	1	1	1	1	1	1	1	1	1	1	1	1	1
AC007952.2::intron	1	1	1	1	1	1	1	1	0	1	1	1	1	1	1	1	1	1	1	1	1	1	1	1	1	1	1	1	1
AC007966.1::exon	1	1	1	1	1	1	1	1	1	1	1	1	0	1	1	1.12972e-14	1	1	1	1	1	1	1	0	1	1	0	1	0
AC007966.1::intron	0	0	1	1	1	1	1	1	0	1	1	0.323865	0	1	1	0	1	1	1	0	1	1	1	0	1	1	0	1	0
AC008014.1::exon	1	1	1	1	1	1	1	1	1	1	1	0.000585505	1	1	1	1	1	0.279095	1	1	1	1	1	1	1	1	1	1	2.18892e-16
AC008014.1::intron	1.71714e-16	1.60761e-16	0.245787	1	1	1	0.353688	1	1.48333e-16	0.00960168	1.66777e-05	3.40245e-15	3.94526e-16	1	1	2.7966e-16	0.000115142	0.510055	0.878149	6.5829e-10	1	3.42757e-16	1	1.46985e-16	1	1	7.87165e-16	1	2.18892e-16
AC008040.1::exon	1.71714e-16	1.60761e-16	1	1	1	1	1	1	1.48333e-16	1	1	0.53041	1.53575e-06	1	1	2.7966e-16	1	0.279095	1	1	1	1	1	1.46985e-16	1	1	1	1	1
AC008040.1::intron	0	0	1	0.834835	1	1	1	1	0	1	1	0.540915	0	1	1	0	3.67198e-13	1	1	1	1	1	1	0	1	1	1	1	0
AC008060.1::exon	1	1	1	1	1	1	1	1	0	1	1	0.285301	1	1	1	1	0	1	1	1	1	1	1	1	1	1	1	1	1
AC008060.1::intron	0	0	1	1	1	1	1	1	0	1	1	1	1	1	1	1	0	1	1	1	1	1	1	0	1	1	1	1	1
AC008080.1::exon	1	1	1	1	1	1	1	1	1	1	1	1	1	1	1	1	1	0.279095	1	1	1	1	1	1	1	1	1	1	1
AC008080.1::intron	1.71714e-16	1	1	1	1	1	1	1	1	1	1	1	0.0132291	1	1	1	1	0.279095	1	1	1	1	1	1	1	1	1	1	1
AC008105.3::exon	1	1	1	1	1	1	1	1	1	1	1	1	1	1	1	1	1	0.279095	1	1	1	1	1	1	1	1	1	1	1
AC008105.3::intron	1	1	1	1	1	1	1	1	1	1	1	1	1	1	1	1	1	1	1	1	1	1	1	1	1	1	1	1	1
AC008115.1::exon	1	1	1	1	1	1	1	1	1	1	1	1	1	1	1	1	1	1	1	1	1	1	1	1	1	1	1	1	1
AC008115.1::intron	0	0	1	1	1	1	1	1	1	1	1	1	1	1	1	1	0	1	1	1	1	1	1	1	1	1	1	1	1
AC008147.2::exon	0	0	1	1	1	1	1.01289e-10	1	0	1	1	1.55914e-08	3.65251e-13	1	1	1	1	1	1	1	1	1	1	0	1	1	1	1	0
AC008163.1::exon	0	1	1	1	1	1	1	1	1	1	1	1	6.90056e-06	1	1	1	0	1	1	1	1	1	1	1	1	1	1	1	1
AC008163.1::intron	0	0	1	1	1	1	0.00758947	1	0	1	0	0.00268684	0	1	1	0	0	1	1	1	1	0	1	0	1	1	1	1	0
AC008268.1::exon	1	1	1	1	1	1	1	1	1	1	1	1	1	1	1	1	1	1	1	1	1	1	1	1	1	1	1	1	1
AC008268.1::intron	1	1	1	1	1	1	1	1	1	1	1	0.285301	1	1	1	1	1	1	1	1	1	1	1	1	1	1	1	1	1
AC008393.1::exon	1.71714e-16	1.60761e-16	1	0.981684	1	1	0.0633456	1	1.48333e-16	1.48433e-15	1	1	4.31112e-10	1	1	9.82481e-15	7.03986e-05	0.283584	1	1	1	1	1	1.46985e-16	1	1	1	1	2.18892e-16
AC008393.1::intron	1	1	1	1	1	1	1	1	1	1	1	0.285301	1	1	1	1	0	1	1	1	1	1	1	1	1	1	1	1	1
AC008403.2::exon	0	1	1	1	1	1	1	1	1	1	1	1	1	1	1	1	0	1	1	1	1	1	1	0	1	1	1	1	1
AC008403.2::intron	1	1	1	1	1	1	1	1	1	1	1	4.57286e-06	1	1	1	1	1	1	1	1	1	1	1	1	1	1	1	1	1
AC008467.1::exon	0	0	1	1	1	1	0.00110094	1	0	1	1	0	0	1	1	0	1	1	1	1	1	1	1	0	1	1	1	1	0
AC008467.1::intron	2.83724e-08	1.64495e-08	0.893853	1	1	1	0.676698	1	1.48333e-16	1	0.77288	0.588473	0.0094368	1	1	3.38903e-08	0.183095	0.279095	1	1	1	1.57841e-05	1	1.46985e-16	1	1	1	1	2.18892e-16
AC008663.2::exon	0	1	1	1	1	1	1	1	1	1	1	1	1	1	1	1	1	1	1	1	1	1	1	1	1	1	1	1	1
AC008663.2::intron	1	1	1	1	1	1	1	1	0	1	1	1	1	1	1	1	1	1	1	1	1	1	1	0	1	1	1	1	1
AC008687.1::exon	1	1	1	1	1	1	1	1	1	1	1	1	1	1	1	1	1	1	1	1	1	1	1	1	1	1	1	1	1
AC008687.1::intron	1	1	1	0.904191	1	1	0.159484	1	1.48333e-16	1	1	0.719637	1	1	1	1	1	0.357208	1	1	1	1	1	1.46985e-16	1	1	1	1	1
AC008687.7::exon	1	1	1	1	1	1	1	1	1	1	1	0.0179673	1	1	1	1	0	1	1	1	1	1	1	1	1	1	1	1	1
AC008687.7::intron	1	1	1	1	1	1	1	1	1	1	1	0	1	1	1	1	1	1	1	1	1	1	1	1	1	1	1	1	1
AC008708.2::exon	1	1	1	1	1	1	1	1	1	1	1	1	1	1	1	1	1	1	1	1	1	1	1	1	1	1	1	1	1
AC008708.2::intron	0	1	1	1	1	1	1	1	0	1	1	1	7.35913e-12	1	1	1	1	1	1	1	1	1	1	1	1	1	1	1	0
AC008781.2::exon	1	1	1	1	1	1	1	1	1	1	1	1	1	1	1	0	1	1	1	1	1	1	1	0	1	1	1	1	1
AC008781.2::intron	1	1	1	1	1	1	1	1	1	1	1	1	6.90056e-06	1	1	1	1	1	1	1	1	1	1	1	1	1	1	1	1
AC008878.3::exon	1	1	1	1	1	1	1	1	1	1	1	1	1	1	1	1	1	1	1	1	1	1	1	1	1	1	1	1	1
AC008878.3::intron	0	0	1	1	1	1	1	1	1	1	1	0.000123212	1	1	1	1	0	1	1	1	1	1	1	0	1	1	1	1	0
AC008938.1::exon	0	0	1	1	1	1	1	1	1	1	1	1	7.35913e-12	1	1	1.12972e-14	1	1	1	1	1	1	1	1	1	1	1	1	0
AC008938.1::intron	1.71714e-16	1.60761e-16	1	1	1	1	0.0402348	1	1	1	1	0.53041	1	1	1	9.39968e-10	1	0.279095	1	1	1	1	1	1.46985e-16	1	1	1	1	2.18892e-16
AC008969.1::exon	1.71714e-16	1	1	1	1	1	2.60593e-05	1	1	1	1	1	3.94526e-16	1	1	2.7966e-16	1	0.279095	1	1	1	1	1	1.46985e-16	1	1	1	1	2.18892e-16
AC008969.1::intron	0.000734621	1	1	0.981684	1	1	1	1	1.48333e-16	1	1	1	1	1	1	1	1	0.279095	1	1	1	1	1	1	1	1	1	1	2.18892e-16
AC009041.2::exon	1	1	1	0.978821	1	0	1.24498e-09	1	1	1	1	0	0.00310517	1	1	6.45042e-09	1.26094e-12	0.279095	1	1	1	1	1	0	1	1	1	0	0
AC009041.2::intron	0.010302	1	0.245787	1	1	1	1	1	2.04007e-12	0.000131425	1	0.0454791	0.0863778	1	1	2.7966e-16	0.0392145	1	1	1	1	3.42757e-16	1	1.46985e-16	1	1	1	1	1
AC009053.1::exon	1.71714e-16	1.60761e-16	1	0.831954	1	1	0.0936865	1	1.48333e-16	1.48433e-15	1	0.047009	1	1	1	1	3.33857e-05	1	1	1	1	1	1	1.46985e-16	1	1	1	1	1
AC009053.1::intron	1.71714e-16	1.60761e-16	0.580246	1	1	1	0.000380092	1	1.48333e-16	1	1	0.47746	6.9686e-06	1	1	2.7966e-16	0.135947	0.283497	1	1	1	1	1	1.46985e-16	1	1	7.87165e-16	1.31737e-15	2.18892e-16
AC009093.1::exon	1	1	1	1	1	1	1	1	1	1	1	1	1	1	1	1	1	1	1	1	1	1	1	1	1	1	1	1	1
AC009121.1::exon	1	1	1	1	1	1	1	1	1	1	1	1	1	1	1	1	1	1	1	1	1	1	1	1	1	1	1	1	1
AC009133.1::exon	0	1	1	1	1	1	1	1	1	1	1	1	1	1	1	1	1	1	1	1	1	1	1	0	1	1	1	1	1
AC009133.1::intron	0	0	1	1	1	1	1	1	0	1	1	0.0868499	1	1	1	1.12972e-14	1	1	1	1	1	1	1	1	1	1	1	1	1
AC009163.2::intron	0	0	1	1	1	1	1	1	1	1	1	0.433036	0	1	1	1	1	1	1	1	1	1	1	0	1	1	1	1	0
AC009237.3::exon	1	1	0.245787	1	1	1	1	1	1.48333e-16	1	1	0.661794	1	1	1	1	1	1	1	1	1	1	1	7.63919e-13	1	1	1	1	1
AC009237.3::intron	0	1	1	1	1	1	1	1	1	1	1	1	1	1	1	1	1	1	1	1	1	1	1	1	1	1	1	1	1
AC009264.1::exon	1	1	1	1	1	1	1	1	1	1	1	1	3.65251e-13	1	1	1	1	1	1	1	1	1	1	0	1	1	1	1	1
AC009264.1::intron	1.71714e-16	1.60761e-16	0.283713	0.979913	1	6.32507e-15	0.079536	1	1.48333e-16	1	1	0.0348955	3.94526e-16	1	1	2.7966e-16	5.05358e-16	0.349406	1	1	1	3.42757e-16	1	1.46985e-16	1	1	7.87165e-16	1.31737e-15	2.18892e-16
AC009292.1::exon	1	1	1	1	1	1	1	1	1	1	1	1	1	1	1	1	1	1	1	1	1	1	1	1	1	1	1	1	1
AC009292.1::intron	0	1	1	1	1	1	1	1	1	1	1	0.0868499	1	1	1	1	1	1	1	1	1	1	1	1	1	1	1	1	1
AC009690.2::exon	0	0	1	1	1	1	1	1	0	1	1	1	6.90056e-06	1	1	1.12972e-14	1	1	1	1	1	1	1	1	1	1	1	1	1
AC009690.2::intron	1.71714e-16	1.60761e-16	0.246304	0.981684	1	1	1	1	1.48333e-16	1	1	0.345987	0.00110384	1	1	2.66205e-11	7.79486e-11	0.423581	1	5.43717e-16	1	1	1	1.46985e-16	1	1	1	1	1.76256e-12
AC009961.1::exon	1.71714e-16	1	1	1	1	1	0.0348976	1	1.48333e-16	1	1	1	3.94526e-16	1	1	1	5.05358e-16	0.279095	1	1	1	1	1	1.46985e-16	1	1	1	1	1
AC009961.1::intron	1.71714e-16	1.60761e-16	0.245787	0.981684	0.10893	1	0.0493802	1	1.48333e-16	1	1	0.524194	3.94526e-16	1	1	2.7966e-16	0.027565	1	1	1	1	1	1	1.46985e-16	1	1	1	1	2.18892e-16
AC010096.1::exon	0	1	1	1	1	1	1	1	1	1	1	1	0	1	1	1	1	1	1	1	1	1	1	1	1	1	1	1	1
AC010096.1::intron	0	0	1	1	1	1	1	1	0	1	1	1	0	1	1	0	1	1	1	1	1	1	1	0	1	1	1	1	0
AC010127.1::exon	0	1	1	1	1	1	1	1	1	1	1	1	1	1	1	1	1	1	1	1	1	1	1	1	1	1	1	1	1
AC010127.1::intron	1.71714e-16	1.60761e-16	1	0.986745	1	1	1	1	1.48333e-16	1	1	0.559167	3.94526e-16	1	1	2.7966e-16	5.05358e-16	1	1	1	1	3.42757e-16	1	1.46985e-16	1	1	7.87165e-16	1	2.18892e-16
AC010148.1::exon	1	0	1	0.978821	1	1	0.0446907	1	0	1	1	0.857143	6.45391e-07	1	1	7.67176e-08	0	0.291426	1	1	1	0	1	1	1	1	1	1	0
AC010148.1::intron	0	0	1	1	1	0	0.00147724	1	0	1	1	0	0	1	1	1	1	1	0	1	1	1	1	0	1	1	1	1	0
AC010186.2::exon	0	0	1	1	1	1	8.2328e-09	1	0	1	1	1	1	1	1	1	1	1	1	0	1	1	1	0	1	1	1	1	0
AC010186.3::exon	1.71714e-16	1.60761e-16	0.245787	0.981684	1	1	0.0757275	1	1.48333e-16	1	1	1	3.94526e-16	1	1	2.7966e-16	1	0.580448	1	1	1	3.42757e-16	1	1.46985e-16	1	1.05741e-07	1	1	2.18892e-16
AC010186.3::intron	1.71714e-16	1.60761e-16	1	0.891348	1	1	0.227418	1	1.48333e-16	1	1	1	6.7284e-05	1	1	2.7966e-16	0.0137159	0.401785	1	1	1	1	1	1.46985e-16	1	1	1	1	2.18892e-16
AC010198.1::exon	0	1	1	1	1	1	1	1	1	1	1	1	6.90056e-06	1	1	0	1	1	1	1	1	1	1	0	1	1	1	1	1
AC010198.1::intron	0	1	1	1	1	1	2.37137e-07	1	0	1	1	1.75875e-08	0	1	1	0	1	1	1	1	1	1	1	0	1	1	1	1	0
AC010210.1::exon	3.31091e-14	1.60761e-16	0.246304	0.991882	1	1	1	1	1	1	1	1	1.24288e-05	1	1	0.0015312	0.0497441	1	1	1	1	1	1	3.86852e-11	1	1	1	1	5.97104e-09
AC010210.1::intron	1.71714e-16	1.60761e-16	0.245787	1	1	6.32507e-15	0.10772	1	1.48333e-16	0.0738467	1	0.00952913	3.94526e-16	1	1	2.7966e-16	0.147126	0.663012	1	5.43717e-16	1	3.42757e-16	1	1.46985e-16	1	1	7.87165e-16	1	2.18892e-16
AC010247.1::exon	1	1	1	1	1	1	1	1	1	1	1	1	1	1	1	1	1	1	1	1	1	1	1	0	1	1	1	1	1
AC010247.1::intron	0	1	1	1	1	1	1	1	1	1	1	1.55914e-08	1	1	1	1	1	1	1	1	1	1	1	1	1	1	1	1	1
AC010247.2::exon	1	1	1	1	1	1	1	1	1	1	1	1	1	1	1	1	0	1	1	1	1	1	1	0	1	1	1	1	1
AC010247.2::intron	1	0	1	1	1	1	1	1	1	1	1	1	1	1	1	1	1	1	1	1	1	1	1	1	1	1	1	1	1
AC010325.1::exon	1	1	1	1	1	1	0.000258064	1	1	1	1	0	1	1	1	1	1	1	1	0	1	1	1	0	1	1	1	1	1
AC010325.1::intron	0	1	1	1	1	1	1.52896e-09	1	1	1	1	1	1	1	1	1	1	1	1	1	1	1	1	0	1	1	1	1	1
AC010422.6::exon	0	0	1	0.834835	1	1	1	1	0	1	1	1	1	1	1	1	1	1	1	1	1	1	1	0	1	1	1	1	1
AC010422.6::intron	1.71714e-16	1.60761e-16	0.245787	1	1	1	1	1	1.48333e-16	1	1	0.861497	1.86349e-05	1	1	2.7966e-16	0.00145791	0.573744	1	1	1	3.42757e-16	1	1.46985e-16	1	1	1	1	2.18892e-16
AC010485.1::exon	0	1	1	1	1	1	1	1	0	1	1	1	1	1	1	1	0	1	1	1	1	1	1	1	1	1	1	1	1
AC010485.1::intron	1	1	1	1	1	1	1	1	1	1	1	1	1	1	1	1	1	1	1	1	1	1	1	1	1	1	1	1	1
AC010615.2::exon	0	0	1	1	1	1	1	1	0	1	1	1	1	1	1	5.27116e-14	1	1	1	1	1	1	1	1	1	1	1	1	1
AC010615.2::intron	0	0	1	1	1	1	1	1	0	1	1	1	1.43732e-05	1	1	1	1	1	1	1	1	1	1	1	1	1	1	1	1
AC010894.3::exon	0	1	1	1	1	1	1	1	1	1	1	1	1	1	1	1.12972e-14	1	1	1	1	1	1	1	1	1	1	1	1	1
AC010894.3::intron	0	0	1	0.978821	1	1	0	1	0	1	1	0	0	1	1	0	0	0.84061	1	0	1	1	1	0	1	0	0	1	0
AC010931.2::exon	1	1.60761e-16	1	1	1	1	1	1	1	1	1	1	1	1	1	1	1	0.279095	1	1	1	1	1	1	1	1	1	1	1
AC010980.1::exon	1	1	1	0.978821	1	1	1	1	1	1	1	1	1	1	1	1	4.70258e-05	0.299167	1	1	1	1	1	1	1	1	1	1	2.18892e-16
AC010980.1::intron	1	1	1	1	1	1	0.000258064	1	1	1	1	1	1	1	1	1	1	1	1	1	1	1	1	1	1	1	1	1	1
AC010997.3::exon	1.71714e-16	1.60761e-16	1	1	1	1	1.56869e-05	1	1.48333e-16	1	1	0.293331	6.90056e-06	1	1	2.7966e-16	6.71476e-15	0.279095	1	1	1	3.42757e-16	1	1.46985e-16	1	1	1	1	2.18892e-16
AC010997.3::intron	0.00923333	1.60761e-16	1	1	1	1	0.000299963	1	1.48333e-16	1	1	1	0.0105776	1	1	2.7966e-16	0.0388633	0.279095	1	1	1	1	1	1.46985e-16	1	1	7.87165e-16	1	8.48349e-11
AC011092.2::exon	1	1	1	1	1	1	1	1	1	1	1	1	6.90056e-06	1	1	1	1	1	1	1	1	1	1	1	1	1	1	1	1
AC011092.2::intron	0	0	1	0.978821	1	1	0.0183178	1	0	1	1	2.39779e-07	0	1	1	0	0	1	1	1	1	0	1	0	1	1	1	1	0
AC011095.1::exon	1	1	1	1	1	1	1	1	1	0	1	1	6.90056e-06	1	1	1	1	1	1	1	1	1	1	1	1	1	1	1	0
AC011095.1::intron	0	0	1	1	1	1	1	1	0	1	1	0.323865	1	1	1	1	1	1	1	1	1	1	1	1	1	1	1	1	0
AC011124.2::exon	0	0	1	1	1	1	1	1	1	1	1	1	0	1	1	1	1	1	1	1	1	1	1	1	1	1	1	1	1
AC011124.2::intron	0.415462	1	0.245787	1	1	1	1	1	0.0306817	1	1	0.822605	0.476951	1	1	0.583993	0.337971	1	1	1	1	1	1	0.152033	1	1	1	1	0.167188
AC011228.1::exon	1	1	1	1	1	1	1	1	1	1	1	1	1	1	1	1	1	1	1	1	1	1	1	0	1	1	1	1	1
AC011228.1::intron	0	1	1	1	1	1	1	1	1	1	1	1	6.90056e-06	1	1	0	1	1	1	1	1	1	1	1	1	1	1	1	1
AC011306.1::exon	1	1	1	1	1	1	1	1	1	1	1	1	1	1	1	1	1	1	1	1	1	1	1	1	1	1	1	1	1
AC011306.1::intron	1.71714e-16	1.60761e-16	1	0.831954	1	1	0.285736	1	1.48333e-16	1	1	0.0036397	3.94526e-16	1	1	2.7966e-16	5.05358e-16	1	1	1	1	1	1	1.46985e-16	1	1	1	1	2.18892e-16
AC011374.1::exon	1	1	1	1	1	1	1	1	1	1	1	1	1	1	1	1	1	1	1	1	1	1	1	1	1	1	1	1	1
AC011374.1::intron	1	1.60761e-16	0.245787	1	1	1	1	1	1	1	1	1	1	1	1	1	1	1	1	1	1	1	1	1	1	1	1	1	1
AC011445.1::exon	1	1	1	1	1	1	1	1	1	1	1	0.225632	1	1	1	8.96317e-12	0	1	1	1	1	1	1	0	1	1	1	1	1
AC011445.1::intron	1.71714e-16	1.60761e-16	1	1	1	1	0.00833161	1	1.48333e-16	1.09798e-10	1	0.036041	0.0130072	1	1	2.7966e-16	6.74599e-06	0.279095	1	1	1	3.42757e-16	1	1.46985e-16	1	1	1	1	2.18892e-16
AC011468.1::exon	0	1	1	0.831954	1	1	0.0020845	1	0	1	1	1	0	1	1	0	1	1	1	1	1	1	1	0	1	1	1	1	0
AC011468.1::intron	1.71714e-16	1.60761e-16	1	1	1	1	0.533581	1	1.48333e-16	1	1	0.935518	1.23828e-06	1	1	1.20581e-14	1	0.428457	1	1	1	1	1	1.46985e-16	1	1	1	1	2.18892e-16
AC011472.2::exon	1	1	1	1	1	1	1	1	0	1	1	1	1	1	1	1	1	1	1	1	1	1	1	1	1	1	1	1	1
AC011472.2::intron	1.71714e-16	1.60761e-16	0.258249	0.978821	1	1	1	1	1.48333e-16	1	1	0.697308	0.351358	1	1	2.7966e-16	1	1	1	1	1	1	1	1.46985e-16	1	1	1	1	1
AC011487.2::exon	1	1	1	1	1	1	1	1	1	1	1	0.285301	1	1	1	1	1	1	1	1	1	1	1	1	1	1	1	1	1
AC011487.2::intron	0	1	1	1	1	1	1	1	1	1	1	1	1	1	1	0	1	1	1	1	1	1	1	1	1	1	1	1	1
AC011491.1::exon	1	1	1	1	1	1	1	1	1	1	1	1	1	1	1	1	1	1	1	1	1	1	1	1	1	1	1	1	1
AC011491.1::intron	0	0	1	0.978821	1	1	1	1	0	0	1	1	0.00224511	1	1	0	0	0.279095	1	1	1	1	1	0	1	1	1	1	0
AC011525.1::exon	0	1	1	1	1	1	1	1	1	1	1	1	1	1	1	1	0	1	1	1	1	1	1	1	1	1	1	1	1
AC011525.1::intron	0	1	1	1	1	1	1	1	1	1	1	1	7.35913e-12	1	1	1	1	1	1	1	1	1	1	1	1	1	1	1	1
AC011525.2::exon	1	1	1	1	1	1	1	1	1	1	1	1	1	1	1	1	1	1	1	1	1	1	1	1	1	1	1	1	1
AC011525.2::intron	9.54109e-06	1	0.245787	1	1	1	1	1	1.48333e-16	1	1	1	1	1	1	1	1	1	1	1	1	1	1	1.08388e-13	1	1	1	1	1
AC011900.1::exon	1	1	1	1	1	1	1	1	1	1	1	1	1	1	1	1	1	1	1	1	1	1	1	1	1	1	1	1	1
AC011900.1::intron	1.71714e-16	1.60761e-16	0.319213	1	1	1	1	1	1.48333e-16	1	1	1	0.402673	1	1	0.0194778	0.157241	1	1	1	1	1	1	1.61732e-06	1	1	1	1	1.26275e-14
AC011912.1::exon	1.71714e-16	1.60761e-16	1	0.89992	1	6.32507e-15	0.0107233	1	1.48333e-16	1	2.15557e-15	1	3.94526e-16	1	1	2.7966e-16	1	0.538111	1	1	1	3.42757e-16	1	1.46985e-16	1	1	1	1	2.18892e-16
AC011933.3::exon	1	1	1	1	1	1	1	1	1	1	1	1	6.90056e-06	1	1	1	1	1	1	1	1	1	1	1	1	1	1	1	1
AC011933.3::intron	0	1	1	1	1	1	0.000258064	1	1	1	1	1	1	1	1	1	1	1	1	1	1	1	1	0	1	1	1	1	1
AC011995.1::exon	1	1	1	1	1	1	1	1	1	1	1	1	1	1	1	1	1	1	1	1	1	1	1	1	1	1	1	1	1
AC011997.1::exon	0	1	1	1	0	1	1	1	1	1	1	1	0	1	1	0	1	1	1	1	1	1	1	0	1	1	1	1	0
AC011997.1::intron	1.71714e-16	1.60761e-16	0.415943	1	1	1	0.700018	1	1.48333e-16	0.532887	0.591604	0.895595	3.94526e-16	1	1	1.52468e-08	0.123038	0.279095	1	1.04295e-05	1	1.08998e-12	1	1.46985e-16	1	1	0.0193942	1	2.18892e-16
AC012158.1::exon	1	1.60761e-16	1	1	1	1	1	1	1	1	1	1	1	1	1	1	1	0.279095	1	1	1	1	1	1	1	1	1	1	1
AC012158.1::intron	1.71714e-16	1.60761e-16	0.245787	0.981684	1	1	1	1	1.48333e-16	1	1	0.178842	2.7777e-09	1	1	9.10733e-14	0.0401697	1	1	1	1	1	1	1.46985e-16	1	1	1	1	2.18892e-16
AC012184.3::exon	0	1	1	1	1	1	0.00908487	1	1	1	1	0.000113469	0	1	1	4.24624e-10	1	0.279095	0	1	1	1	1	0	1	1	1	1	0
AC012184.3::intron	1.71714e-16	1.60761e-16	1	0.978821	1	1	0.362098	1	1.48333e-16	1	1	0.82254	3.94526e-16	1	1	2.7966e-16	0.0189716	0.285116	1	1	1	3.42757e-16	1	1.46985e-16	1	1	1	1	2.18892e-16
AC012313.1::exon	1	1	1	1	1	1	1	1	1	1	1	0.433036	1	1	1	1	1	1	1	1	1	1	1	1	1	1	1	1	1
AC012313.1::intron	1	1	1	1	1	1	1	1	1	1	1	1	1	1	1	1	1	1	1	1	1	1	1	1	1	1	1	1	1
AC012313.3::intron	0	0	1	1	1	1	0.00321279	1	0	1	1	2.18836e-09	3.72339e-09	1	1	1	1.52565e-13	1	1	1	1	1	1	1	1	1	1	1	1
AC012339.1::exon	0	1	1	1	1	1	1	1	1	1	1	1	6.90056e-06	1	1	1	1	1	1	1	1	1	1	1	1	1	1	1	1
AC012339.1::intron	0	1	1	1	1	1	1	1	0	1	1	2.2104e-07	6.90056e-06	1	1	1	1	1	1	1	1	1	1	0	1	1	1	1	1
AC012361.1::exon	0	0	1	1	1	1	1	1	1	1	1	1	1	1	1	1	1	1	1	1	1	1	1	1	1	1	1	1	1
AC012361.1::intron	1	1	1	1	1	1	1	1	1	1	1	1	1	1	1	1	1	1	1	1	1	1	1	0	1	1	1	1	1
AC012377.1::exon	1.71714e-16	1	1	1	1	1	1	1	1	1	1	1	0.0132291	1	1	1	3.53393e-06	0.279095	1	1	1	1	1	1.46985e-16	1	1	1	1	1
AC012377.1::intron	0	0	1	1	1	1	1	1	1	1	1	1	0	1	1	1	1	1	1	1	1	1	1	1	1	1	1	1	1
AC012414.7::exon	0	1	1	1	1	1	1	1	1	1	1	1	6.90056e-06	1	1	1	1	1	1	1	1	1	1	1	1	1	1	1	1
AC012414.7::intron	1	1	1	1	1	1	1	1	1	1	1	1	1	1	1	1	1	1	1	1	1	1	1	1	1	1	1	1	1
AC012456.1::exon	0	1	1	1	1	1	1	1	0	1	1	1	1	1	1	1	1	1	1	1	1	1	1	1	1	1	1	1	1
AC012485.1::exon	1	1	1	1	1	1	1	1	1	1	1	1	1	1	1	1	1	1	1	1	1	1	1	1	1	1	1	1	1
AC012485.1::intron	0	1	1	1	1	1	1	1	1	1	1	1	6.90056e-06	1	1	1	1	1	1	1	1	1	1	0	1	1	1	1	1
AC012494.1::exon	1	1	1	1	1	1	1	1	1	1	1	1	1	1	1	1	0	1	1	1	1	1	1	1	1	1	1	1	1
AC012494.1::intron	0.0125735	2.96391e-06	0.245787	1	1	1	1	1	0.0772812	1	1	0.650969	0.539181	1	1	0.114967	0.514023	1	1	1	1	1	1	1	1	1	1	1	0.226333
AC012555.1::exon	0	1	1	1	1	1	0.00063135	1	1	1	1	1	1	1	1	1	1	1	1	1	1	1	1	1	1	1	1	1	1
AC012555.1::intron	0	0	1	1	1	1	1	1	1	1	1	1	7.35913e-12	1	1	1	1	1	1	1	1	1	1	1	1	1	1	1	1
AC012560.1::exon	1	1	1	1	1	1	1	1	1	1	1	1	1	1	1	1.12972e-14	1	1	1	1	1	1	1	1	1	1	1	1	1
AC012560.1::intron	1.71714e-16	1.60761e-16	0.245787	0.981684	1	0.00151231	0.230665	1	1.48333e-16	0.434826	2.15557e-15	0.0568036	3.94526e-16	1	1	2.7966e-16	6.0626e-13	0.542062	1	5.43717e-16	1	3.42757e-16	1	1.46985e-16	1	1	1	1	2.18892e-16
AC012613.2::exon	1	0	1	1	1	1	1	1	0	1	1	1	1	1	1	1	1	1	1	1	1	1	1	1	1	1	1	1	1
AC012613.2::intron	0	0	1	0.831954	1	1	0.00254745	1	0	1	1	2.926e-14	0	1	1	0	0	1	1	1	1	1	1	0	1	1	1	1	0
AC012645.1::exon	0	1	1	1	1	1	1	1	0	1	1	0.624944	1	1	1	1	1	0.279095	1	1	1	1	1	0	1	1	1	1	1
AC012645.1::intron	0	0	1	0.978821	1	1	4.75826e-05	1	0	1	1	0.805533	0	1	1	1	7.84111e-12	1	1	1	1	1	1	0	1	1	1	1	0
AC013268.1::intron	0	1	1	1	1	1	1	1	0	1	1	1	1	1	1	1	1	1	1	1	1	1	1	1	1	1	1	1	1
AC013275.1::exon	1	0	1	1	1	1	1	1	1	1	1	1	1	1	1	1	1	1	1	1	1	1	1	0	1	1	1	1	1
AC013275.1::intron	0	1	1	1	1	1	1	1	1	1	1	0.285301	6.90056e-06	1	1	1	1	1	1	1	1	1	1	1	1	1	1	1	0
AC013460.1::exon	1	1	1	1	1	1	1	1	0	1	1	1	1	1	1	1	1	1	1	1	1	1	1	1	1	1	1	1	1
AC013460.1::intron	0	0	1	1	1	1	0.000258064	1	0	1	1	2.84283e-12	1	1	1	1.12972e-14	0	1	1	1	1	1	1	0	1	1	1	1	0
AC013652.1::exon	1	1	1	1	1	1	1	1	1	1	1	1	1	1	1	1.12972e-14	1	1	1	1	1	1	1	1	1	1	1	1	0
AC013652.1::intron	0	1	1	1	1	1	1	1	0	1	1	1	1	1	1	1.12972e-14	0	1	1	1	1	1	1	1	1	1	1	1	0
AC015712.2::exon	1	0	1	1	1	1	1	1	0	1	1	1	1	1	1	1	1	1	1	1	1	1	1	1	1	1	1	1	1
AC015712.2::intron	1	1	1	1	1	1	1	1	1	1	1	0.285301	1	1	1	1	0	1	1	1	1	1	1	1	1	1	1	1	1
AC015813.3::exon	1.71714e-16	1.60761e-16	1	1	1	1	1	1	1.48333e-16	1	1	0.000225478	0.000126776	1	1	1	5.05358e-16	1	1	1	1	1	1	1.46985e-16	1	1	1	1	1
AC015813.3::intron	1	1	1	1	1	1	1	1	1	1	1	1	1	1	1	1	1	1	1	1	1	1	1	1	1	1	1	1	1
AC015914.1::exon	1	1	1	1	1	1	1	1	1	1	1	1	1	1	1	1.12972e-14	1	1	1	1	1	1	1	1	1	1	1	1	1
AC015914.1::intron	0	1	1	1	1	1	1	1	0	1	1	1	1	1	1	1.12972e-14	1	1	1	1	1	1	1	0	1	1	1	1	1
AC015921.1::exon	0	1	1	1	1	1	0.000258064	1	1	1	1	1	0	1	1	1	1	1	1	1	1	1	1	1	1	1	1	1	1
AC015921.1::intron	8.44198e-08	1	1	1	1	1	1	1	1.48333e-16	1	1	1	1	1	1	1.63642e-14	1.61736e-05	0.279095	1	1	1	1	1	1	1	1	1	1	1
AC015969.1::exon	1	1	1	1	1	1	1	1	1	1	1	1	1	1	1	1	1	1	1	1	1	1	1	1	1	1	1	1	1
AC015969.1::intron	1	1	1	1	1	1	1	1	0	1	1	1	6.90056e-06	1	1	1	1	1	1	1	1	1	1	1	1	1	1	1	1
AC015971.1::exon	1	1	1	1	1	1	1	1	1	1	1	1	1	1	1	1	1	1	1	1	1	1	1	1	1	1	1	1	0
AC015971.1::intron	0	1	1	1	1	1	1	1	0	1	1	1	3.65251e-13	1	1	1.12972e-14	1	1	1	1	1	1	1	0	1	1	1	1	0
AC016205.1::exon	1.38285e-05	1.60761e-16	1	0.978821	1	1	0.337449	1	1.48333e-16	1	1	0.259837	3.94526e-16	1	1	2.7966e-16	0.000608142	0.305831	1	1	1	3.42757e-16	1	1.46985e-16	1	1	1	1	2.18892e-16
AC016205.1::intron	1.71714e-16	1.60761e-16	0.246304	1	1	0.243897	0.265337	1	1.48333e-16	1	5.64846e-07	0.815022	4.15223e-14	1	1	2.7966e-16	0.0395747	0.515815	0.980574	0.0326243	1	3.42757e-16	1	1.46985e-16	1	0.804773	1.7634e-11	0.292809	2.18892e-16
AC016493.1::exon	1	1	1	1	1	1	1	1	1	1	1	1	1	1	1	1	1	1	1	1	1	1	1	1	1	1	1	1	1
AC016493.1::intron	0	0	1	0.831954	1	1	1	1	0	1	1	0.468568	0	1	1	4.90173e-12	0	1	1	1	1	1	1	0	1	1	1	1	0
AC016582.1::exon	1	1	1	1	1	1	1	1	0	1	1	1	1	1	1	0	0	1	1	1	1	1	1	1	1	1	1	1	1
AC016582.1::intron	0	1	1	1	1	1	1	1	0	1	1	0.285301	1	1	1	0	0	1	1	1	1	1	1	0	1	1	1	1	0
AC016582.3::exon	0	1	1	1	1	1	1	1	0	0	1	1	1	1	1	1	1	1	1	1	1	1	1	0	1	1	1	1	1
AC016582.3::intron	0.0155428	1.60761e-16	0.245787	1	1	1	1	1	4.60498e-11	1	1	1	0.106012	1	1	0.0750784	0.00522707	1	1	1	1	1	1	1.46985e-16	1	1	1	1	1
AC016597.1::exon	1	0	1	1	1	1	1	1	0	1	1	0.285301	6.90056e-06	1	1	1	1	1	1	1	1	1	1	0	1	1	1	1	1
AC016597.1::intron	0	0	1	1	1	1	1	1	0	1	1	0.285301	6.90056e-06	1	1	0	1	1	1	1	1	1	1	0	1	1	1	1	0
AC016687.3::exon	1	0	1	1	1	1	1	1	1	1	1	1	7.35913e-12	1	1	1	1	1	1	1	1	1	1	1	1	1	1	1	0
AC016687.3::intron	0	0	1	0.981684	1	1	6.61292e-09	1	0	0	1	2.92029e-08	0	1	1	0	0	0.33541	1	1	1	1	1	0	1	1	1	1	0
AC016738.1::exon	0	1	1	1	1	1	1	1	0	1	1	0.285301	6.90056e-06	1	1	1	1	1	1	1	1	1	1	1	1	1	1	1	1
AC016738.1::intron	0	1	1	1	1	1	1	1	0	1	1	1	0	1	1	1	1	1	1	1	1	1	1	0	1	1	1	1	1
AC016747.1::exon	1.71714e-16	1.60761e-16	1	0.978821	1	1	1	1	1.48333e-16	1	1	1	3.94526e-16	1	1	2.7966e-16	1	0.315604	1	1	1	1	1	1.46985e-16	1	1	1	1	2.18892e-16
AC016747.1::intron	1	0	1	1	1	1	1	1	0	1	1	1	1	1	1	1	0	1	1	1	1	1	1	1	1	1	1	1	1
AC016825.1::exon	1	0	1	1	1	1	1	1	0	1	1	1	1	1	1	1	1	1	1	1	1	1	1	1	1	1	1	1	1
AC016825.1::intron	0	1	1	1	1	1	1	1	1	1	1	1	1	1	1	1	0	1	1	1	1	1	1	1	1	1	1	1	1
AC016909.2::exon	0	1	1	1	1	1	1	1	1	1	1	1	1	1	1	1	1	1	1	1	1	1	1	1	1	0	1	1	1
AC016909.2::intron	0	0	1	1	1	1	1	1	0	1	1	0.285301	6.90056e-06	1	1	1.12972e-14	0	1	1	1	1	1	1	0	1	1	1	1	1
AC016910.1::exon	1	1	1	1	1	1	1	1	1	1	1	0.285301	1	1	1	1	1	1	1	1	1	1	1	1	1	1	1	1	1
AC016910.1::intron	0	0	1	1	1	1	1	1	0	1	1	1	0	1	1	1	0	1	1	1	1	1	1	0	1	1	1	1	0
AC018462.1::exon	0	1	1	1	1	1	1	1	1	1	1	1	1	1	1	1	1	1	1	1	1	1	1	1	1	1	1	1	1
AC018462.1::intron	1.71714e-16	1.60761e-16	0.277764	1	1	1	0.462101	1	1.48333e-16	1	1	0.592349	0.000487546	1	1	0.0176631	2.38524e-05	0.39425	1	5.43717e-16	1	1	1	2.77546e-11	1	1	1	1	2.40024e-07
AC018521.3::exon	1	1	1	1	1	1	1	1	0	1	1	1	1	1	1	1	1	1	1	1	1	1	1	1	1	1	1	1	1
AC018553.2::exon	1	1	1	1	1	1	1	1	1	1	1	1	0.0130072	1	1	1	1	0.279095	1	1	1	1	1	1	1	1	1	1	1
AC018553.2::intron	0.00939435	1.60761e-16	0.245787	1	1	1	1	1	4.46018e-12	1.48433e-15	1	0.0310098	0.196387	1	1	1	0.0350566	1	1	1	1	1	1	7.63919e-13	1	1	1	1	2.46293e-10
AC018558.1::exon	1	1	1	1	1	1	1	1	1	1	1	1	1	1	1	1	1	1	1	1	1	1	1	1	1	1	1	1	1
AC018558.1::intron	1	1	1	1	1	1	1	1	1	1	1	1	1	1	1	1	0	1	1	1	1	1	1	1	1	1	1	1	1
AC018682.1::exon	1	1	1	1	1	1	1	1	0	1	1	1	1	1	1	1	1	1	1	1	1	1	1	1	1	1	1	1	1
AC018682.1::intron	1.71714e-16	1.60761e-16	1	1	1	1	1	1	1.48333e-16	1	1	0.00035879	3.94526e-16	1	1	3.21645e-05	7.39458e-06	0.279095	1	1	1	1	1	1.46985e-16	1	1	1	1	2.18892e-16
AC018755.2::exon	1	1	1	1	1	1	1	1	1	1	1	1	6.90056e-06	1	1	1	1	1	1	1	1	1	1	1	1	1	1	1	1
AC018755.2::intron	0	0	1	1	1	1	1	1	0	1	1	0.433036	0	1	1	0	1	1	1	1	1	1	1	0	1	1	1	1	0
AC018904.2::exon	1	1	1	1	1	1	1	1	1	1	1	1	1	1	1	1	1	1	1	1	1	1	1	1	1	1	1	1	1
AC019080.1::exon	5.74537e-06	1.60761e-16	0.254324	0.978821	1	1	0.208743	1	1.48333e-16	1	1	0.530859	6.30774e-08	1	1	0.136887	0.0972314	1	1	1	1	1	1	1.46985e-16	1	1	1	1	2.18892e-16
AC019080.1::intron	1.71714e-16	1.60761e-16	0.58378	1	1	0.214608	0.365757	1	1.48333e-16	0.184698	1	0.522457	1.16955e-15	1	1	2.7966e-16	0.171333	0.279095	1	1.86874e-09	1	3.42757e-16	1	1.46985e-16	1	1	0.00129526	1	2.18892e-16
AC019155.2::exon	1	1	1	1	1	1	1	1	1	1	1	1	1	1	1	1	1	1	1	1	1	1	1	0	1	1	1	1	1
AC019155.2::intron	0	0	1	1	1	1	1	1	0	1	1	0	0	1	1	1	1	1	1	1	1	1	1	0	1	1	1	1	0
AC019205.1::exon	1.71714e-16	1.60761e-16	1	0.922946	1	1	0.185799	1	1.48333e-16	1	1	1	0.101393	1	1	2.7966e-16	1	0.388608	1	1	1	1	1	1.46985e-16	1	1	7.87165e-16	1	2.18892e-16
AC019205.1::intron	1.71714e-16	1.60761e-16	0.277233	0.978821	1	1	0.0223969	1	1.48333e-16	1	1	1	3.94526e-16	1	1	2.7966e-16	6.01544e-10	1	1	1	1	1	1	1.46985e-16	1	1	7.87165e-16	1	2.18892e-16
AC020571.1::exon	1	1	1	1	1	1	1	1	1	1	1	1	1	1	1	1	1	1	1	1	1	1	1	1	1	1	1	1	0
AC020571.1::intron	0	1	1	1	1	1	1	1	0	1	1	0.285301	1	1	1	1	1	1	1	1	1	1	1	1	1	1	1	1	1
AC020636.2::exon	1	1	1	1	1	1	1	1	1	1	1	1	1	1	1	1	1	1	1	1	1	1	1	1	1	1	1	1	1
AC020636.2::intron	0	0	1	1	1	1	1.01289e-10	1	0	1	1	1	6.90056e-06	1	1	0	0	1	1	1	1	1	1	0	1	1	1	1	1
AC020661.1::exon	1	0	1	1	1	1	0.00794685	1	0	1	1	0.615913	1	1	1	1	1	0.279095	1	1	1	1	1	0	1	1	1	1	1
AC020661.1::intron	0	1	1	1	1	1	1	1	0	1	1	8.36599e-09	1	1	1	1	1	1	1	1	1	1	1	0	1	1	1	1	1
AC021078.1::exon	1.71714e-16	1.60761e-16	0.977395	1	1	0.0956694	0.133664	1	1.48333e-16	0.1174	0.0103315	0.601521	5.2462e-14	1	1	2.7966e-16	0.297851	0.279095	1	1	1	3.42757e-16	1	1.46985e-16	1	1	0.00582324	0.000607076	2.18892e-16
AC021092.1::exon	0	1	1	1	1	1	1	1	0	1	1	1	0.000940726	1	1	1	1	0.279095	1	1	1	1	1	0	1	1	1	1	1
AC021092.1::intron	0	1	1	1	1	1	1	1	0	1	1	0.285301	0	1	1	0	1	1	1	1	1	1	1	0	1	1	1	1	0
AC021148.1::exon	0	1	1	1	1	1	1	1	0	1	1	1	0	1	1	1	0	1	1	1	1	1	1	0	1	1	1	1	1
AC021148.1::intron	1	1	1	1	1	1	1	1	1	1	1	1	1	1	1	1	1	1	1	1	1	1	1	0	1	1	1	1	1
AC021517.1::intron	0	0	1	1	1	1	1	1	0	1	1	2.68765e-10	0	1	1	1.73896e-12	1.09134e-14	1	1	1	1	1	1	1	1	1	1	1	0
AC021713.1::intron	1	1	1	1	1	1	1	1	1	1	1	1	1	1	1	1	1	1	1	1	1	1	1	1	1	1	1	1	1
AC021915.1::exon	1	1	1	1	1	1	1	1	1	1	1	1	1	1	1	1	1	1	1	1	1	1	1	1	1	1	1	1	1
AC021915.1::intron	0	0	1	1	1	1	1	1	1	1	1	0.285301	0	1	1	1.12972e-14	1	1	1	1	1	1	1	0	1	1	1	1	1
AC022098.1::exon	1.71714e-16	1	1	1	1	1	0.122277	1	1.48333e-16	1	1	0.690519	1	1	1	1	1	0.327212	1	1	1	1	1	1.46985e-16	1	1	1	1	1
AC022098.1::intron	1.71714e-16	1.60761e-16	0.419108	0.978821	1	1	0.377198	1	1.48333e-16	0.0121645	1	0.33038	7.31728e-07	1	1	0.344335	1.25198e-06	0.323798	1	1	1	1	1	1.46985e-16	1	0.000480147	1	1	2.18892e-16
AC022240.1::exon	1	1	1	1	1	1	1	1	0	1	1	1	1	1	1	1	1	1	1	1	1	1	1	1	1	1	1	1	1
AC022240.1::intron	1	1	1	1	1	1	1	1	1	1	1	1	1	1	1	1	1	1	1	1	1	1	1	1	1	1	1	1	1
AC022613.1::exon	0.000431968	1	1	1	1	1	1	1	1.48333e-16	1	1	1	1	1	1	1	1	0.279095	1	1	1	1	1	1	1	1	1	1	1
AC022613.1::intron	1	1	1	1	1	1	1	1	0	0	1	1	1	1	1	1	0	1	1	1	1	1	1	1	1	1	1	1	1
AC022748.1::exon	1	0	1	1	1	1	1	1	1	1	1	1	1	1	1	1	0	1	1	1	1	1	1	1	1	1	1	1	1
AC022748.1::intron	1	1	1	1	1	1	1	1	1	1	1	1	1	1	1	1	1	1	1	1	1	1	1	1	1	1	1	1	1
AC022784.1::exon	0.000376853	1	0.245787	0.98454	1	1	1	1	1	1	1	1	0.00170702	1	1	1	1	1	1	1	1	1	1	1	1	1	1	1	1
AC022784.1::intron	0	0	1	1	1	1	5.1721e-09	1	0	1	1	0.433036	0	1	1	0	1.09134e-14	1	1	1	1	1	1	0	1	1	1	1	0
AC022784.3::exon	1	1	1	1	1	1	1	1	1	1	1	1	1	1	1	1	1	1	1	1	1	1	1	1	1	1	1	1	1
AC022784.3::intron	0	1	1	1	1	1	1	1	0	1	1	1	1	1	1	1	1	1	1	1	1	1	1	1	1	1	1	1	1
AC023024.1::exon	1.71714e-16	1.60761e-16	1	1	1	1	0.040564	1	1.48333e-16	1	1	1	3.94526e-16	1	1	6.11143e-05	1	0.279095	1	1	1	1	1	1.46985e-16	1	1	7.87165e-16	1	1
AC023024.1::intron	1.71714e-16	1.60761e-16	0.246304	1	1	1	0.678449	1	1.48333e-16	1	1	0.988075	3.94526e-16	1	1	2.7966e-16	0.256519	0.353385	1	1	1	3.42757e-16	1	1.46985e-16	1	1	1.04486e-13	1	2.18892e-16
AC023043.1::exon	1	1.60761e-16	1	0.978821	1	1	1	1	1	1	1	1	1	1	1	1	1	0.289012	1	5.43717e-16	1	1	1	1.46985e-16	1	1	1	1	1
AC023043.1::intron	0	0	1	1	1	1	1	1	0	1	1	0.374604	1.17297e-10	1	1	1	1.48452e-15	1	1	1	1	1	1	1	1	1	1	1	1
AC023136.1::exon	0	1	1	1	1	1	1	1	1	1	1	1	1	1	1	1	1	1	1	1	1	1	1	1	1	1	1	1	1
AC023136.1::intron	0	0	1	1	1	1	0.000258064	1	0	1	1	0.0868499	0	1	1	0	1	1	1	1	1	1	1	0	1	1	0	1	1
AC023154.1::exon	1	1	1	1	1	1	1	1	1	1	1	1	1	1	1	1	1	1	1	1	1	1	1	1	1	1	1	1	1
AC023154.1::intron	0	1	1	1	1	1	0.000258064	1	0	1	1	1	1	1	1	1	1	1	1	1	1	1	1	1	1	1	1	1	1
AC023509.2::exon	1	1	1	1	1	1	0.000258064	1	0	1	1	1	3.65251e-13	1	1	1	0	1	1	1	1	1	1	1	1	1	1	1	0
AC023509.2::intron	0	0	1	1	1	1	0.000258064	1	1	1	1	1	1	1	1	1	1	1	1	1	1	1	1	1	1	1	1	1	1
AC023509.3::exon	1	0	1	1	1	1	1.72161e-09	1	0	1	1	1.85544e-07	1	1	1	1	1	1	1	1	1	1	1	1	1	1	1	1	1
AC024267.4::exon	0	1	1	1	1	1	1	1	1	1	1	1	6.90056e-06	1	1	1	1	1	1	1	1	1	1	1	1	1	1	1	1
AC024267.4::intron	0	0	1	1	1	1	1	1	0	1	1	0.285301	1	1	1	0	1	1	1	1	1	1	1	0	1	1	1	1	1
AC024361.2::exon	1	1	1	1	1	1	1	1	1	1	1	1	1	1	1	1	1	1	1	1	1	1	1	1	1	1	1	1	1
AC024361.2::intron	1	1	1	1	1	1	1	1	1	1	1	1	1	1	1	1	0	1	1	1	1	1	1	1	1	1	1	1	1
AC024475.4::exon	0	1	1	1	1	1	1	1	1	1	1	1	1	1	1	1	1	1	1	1	1	1	1	1	1	1	1	1	1
AC024475.4::intron	0	1	1	1	1	1	1	1	1	1	1	1	1	1	1	1	1	1	1	1	1	1	1	1	1	1	1	1	1
AC024592.2::exon	1	1	1	1	1	1	1	1	0	1	1	1	1	1	1	1	1	1	1	1	1	1	1	1	1	1	1	1	1
AC024592.2::intron	0	0	1	1	1	1	1	1	0	1	1	1	1	1	1	1	1	1	1	1	1	1	1	0	1	1	1	1	0
AC024600.1::exon	0	1	1	1	1	1	1	1	1	1	1	1	6.90056e-06	1	1	1	1	1	1	1	1	1	1	1	1	1	1	1	1
AC024600.1::intron	0	0	1	1	1	1	1	1	0	1	1	0.285301	6.90056e-06	1	1	0	1	1	1	1	1	0	1	0	1	1	1	1	1
AC024940.1::exon	1	1	1	0.978821	1	1	0.0611502	1	1	1	1	0.820681	0.276212	1	1	3.17314e-09	0.0282559	0.321422	1	1	1	3.42757e-16	1	1	1	1	1	1	1
AC024940.1::intron	1.71714e-16	1.60761e-16	1	0.978821	1	1	0.0121825	1	1.48333e-16	1	1	0.706882	3.94526e-16	1	1	2.7966e-16	1	0.479508	1	1	1	1	1	1.46985e-16	1	1	1	1	2.18892e-16
AC025031.2::exon	1	1	1	1	1	1	1	1	1	1	1	1	1	1	1	1	1	1	1	1	1	1	1	1	1	1	1	1	1
AC025031.2::intron	0	0	1	1	1	1	1	1	1	1	1	0.433036	1	1	1	1	0	1	1	1	1	1	1	0	1	1	1	1	1
AC025165.1::exon	1	1	1	1	1	1	1	1	0	1	1	1	1	1	1	1	1	1	1	1	1	1	1	1	1	1	1	1	1
AC025165.1::intron	0	1	1	1	1	1	1	1	0	1	1	1	1	1	1	1	1	1	1	1	1	1	1	0	1	1	1	1	1
AC025171.1::exon	0	1	1	1	1	1	1	1	1	1	1	1	1	1	1	1	1	0.279095	1	1	1	1	1	0	1	1	1	1	0
AC025171.1::intron	1.71714e-16	1	1	1	1	1	1	1	1	1	1	1	0.000141205	1	1	1	5.05358e-16	0.279095	1	1	1	1	1	1.46985e-16	1	1	1	1	1
AC025171.2::exon	1.71714e-16	1	1	1	1	1	1	1	1	1	1	0.53041	1	1	1	1	2.58546e-13	0.279095	1	1	1	3.42757e-16	1	1	1	1	1	1	1
AC025263.1::exon	0	1	1	1	1	1	1	1	0	1	1	1	1	1	1	1.12972e-14	0	1	1	1	1	1	1	1	1	1	1	1	1
AC025263.1::intron	1.71714e-16	1.60761e-16	0.245787	1	1	1	0.317122	1	1.48333e-16	1	1	0.708462	4.21699e-08	1	1	0.00108904	1	0.478916	1	1	1	1	1	2.17158e-11	1	1	1	1	2.18892e-16
AC025419.1::exon	0	1	1	1	1	1	1	1	1	1	1	0.000328577	1	1	1	1	1	1	1	1	1	1	1	1	1	1	1	1	1
AC025419.1::intron	0	1	1	1	1	1	1	1	0	1	1	0	1	1	1	1	0	1	1	1	1	1	1	1	1	1	1	1	0
AC025428.2::exon	1	1	1	1	1	1	1	1	1	1	1	0.285301	1	1	1	1	1	1	1	1	1	1	1	1	1	1	1	1	1
AC025428.2::intron	0	0	1	1	1	1	1	1	0	1	1	1	7.35913e-12	1	1	1	0	1	1	1	1	1	1	1	1	1	1	1	0
AC025524.2::exon	0	1	1	1	1	1	1	1	1	1	1	1	1	1	1	1	1	1	1	1	1	1	1	1	1	1	1	1	1
AC025524.2::intron	0	0	1	1	1	1	1	1	0	1	1	1	1	1	1	1	1	1	1	1	1	1	1	0	1	1	1	1	0
AC025569.1::exon	0	1	1	1	1	1	1	1	0	1	1	0	0	1	1	1	1	1	1	1	1	1	1	0	1	1	1	1	0
AC025569.1::intron	1.71714e-16	1.60761e-16	1	1	1	1	0.286053	1	1.48333e-16	1	2.78605e-07	3.40245e-15	6.49992e-09	1	1	2.7966e-16	0.000694135	0.332876	1	1	1	3.42757e-16	1	1.46985e-16	1	1	1	1	2.18892e-16
AC025575.2::intron	0	0	1	0.929397	1	1	1	1	0	1	1	1.43169e-06	0	1	1	0	0	1	1	1	1	0	1	0	1	1	0	1	0
AC025674.2::exon	1	1	1	1	1	1	1	1	1	1	1	1	1	1	1	1	1	1	1	1	1	1	1	1	1	1	1	1	1
AC025674.2::intron	0	1	1	1	1	1	0.000258064	1	0	1	1	1	1	1	1	1.12972e-14	1	1	1	1	1	1	1	1	1	1	1	1	1
AC025810.1::exon	1	1	1	1	1	1	1	1	1	1	1	1	1	1	1	1	1	1	1	1	1	1	1	1	1	1	1	1	1
AC025810.1::intron	0.0129361	1.60761e-16	0.245787	1	1	1	0.391549	1	7.6632e-14	1.48433e-15	1	0.809144	0.0463749	1	1	1	0.0763514	1	1	1	1	1	1	1.52158e-05	1	1	1	1	3.68905e-08
AC026250.1::exon	0	1	1	1	1	1	1	1	1	1	1	1	5.22499e-10	1	1	1	1.09134e-14	1	1	1	1	1	1	1	1	1	1	1	1
AC026250.1::intron	0	1	1	1	1	1	1	1	1	1	1	1	1	1	1	1	1	1	1	1	1	1	1	1	1	1	1	1	1
AC026316.3::exon	1	1	1	1	1	1	1	1	0	1	1	1	6.90056e-06	1	1	1	1	1	1	1	1	1	1	1	1	1	1	1	1
AC026316.4::exon	1	1	1	1	1	1	1	1	1	1	1	1	1	1	1	1	1	1	1	1	1	1	1	0	1	1	1	1	1
AC026316.4::intron	1.71714e-16	1.60761e-16	1	1	1	7.88109e-11	0.0832719	1	1.48333e-16	0.126958	1	0.110234	1.43074e-10	1	1	2.7966e-16	8.11036e-07	1	1	1	1	3.42757e-16	1	1.46985e-16	1	1	1	1	2.18892e-16
AC026369.1::exon	1	1	1	1	1	1	1	1	0	1	1	1	1	1	1	0	1	1	1	1	1	1	1	1	1	1	1	1	1
AC026369.1::intron	1	1	1	1	1	1	1	1	1.48333e-16	1	1	0.53041	1	1	1	1	2.58546e-13	0.279095	1	1	1	1	1	1.46985e-16	1	1	1	1	1
AC026412.1::exon	1.71714e-16	1.60761e-16	1	0.981684	1	1	0.0100801	1	1.48333e-16	1	1	0.633345	0.0162315	1	1	2.7966e-16	9.36931e-09	1	1	5.43717e-16	1	1	1	1.46985e-16	1	1	1	1	2.18892e-16
AC026412.1::intron	5.22834e-05	1.52139e-13	0.245787	1	1	0.143959	0.549834	1	1.48333e-16	0.857461	1	0.726858	0.0274412	1	1	0.030987	0.382786	0.687509	1	1	1	0.00500001	1	1.46985e-16	1	1	9.26091e-05	1	0.00252712
AC026523.1::exon	1	1	1	1	1	1	1	1	1	1	1	1	1	1	1	1	1	1	1	1	1	1	1	1	1	1	1	1	0
AC026523.1::intron	0	0	1	1	1	1	1	1	0	1	1	1	1	1	1	1.12972e-14	1	1	1	1	1	1	1	0	1	1	1	1	0
AC026725.1::exon	1	1	1	1	1	1	1	1	1	1	1	1	1	1	1	1	1	1	1	1	1	0	1	1	1	1	1	1	1
AC026725.1::intron	1	1	1	1	1	1	1	1	1	1	1	1	1	1	1	1	1	1	1	1	1	1	1	1	1	1	1	1	0
AC026746.1::exon	0	1	1	1	1	1	1	1	0	1	1	1	1	1	1	1	1	1	1	1	1	1	1	0	1	1	1	1	1
AC026746.1::intron	4.37148e-11	1.60761e-16	0.245787	0.999914	1	1	1	1	3.73753e-09	0.000396744	1	0.888212	0.228756	1	1	0.000379062	0.0137489	0.867194	1	1	1	1	1	1	1	1	1	1	1.08556e-05
AC027020.1::exon	0	1	1	1	1	1	1	1	1	1	1	1	6.90056e-06	1	1	1	1	1	1	1	1	1	1	1	1	1	1	1	1
AC027020.1::intron	1	1	1	1	1	1	1	1	1	1	1	1	1	1	1	1	1	1	1	1	1	1	1	1	1	1	1	1	1
AC027031.2::exon	0	0	1	0.978821	1	1	1	1	0	0	1	1	1	1	1	1	0	1	1	1	1	1	1	0	1	1	1	1	0
AC027031.2::intron	0	1	1	0.978821	1	1	0.0409344	1	0	1	1	0.000394495	1	1	1	5.69e-08	1	1	1	1	1	1	1	0	1	1	1	1	0
AC027097.1::exon	1.71714e-16	1.60761e-16	0.249862	1	1	1	0.379213	1	1.48333e-16	1	1	0.29263	3.94526e-16	1	1	4.93938e-15	0.00533332	0.34998	1	1	1	1	1	1.46985e-16	1	1	7.87165e-16	1	2.18892e-16
AC027097.1::intron	1.71714e-16	1.60761e-16	0.26294	1	1	0.11203	0.0676239	1	1.48333e-16	0.0687255	1	0.256594	3.94526e-16	1	1	2.7966e-16	7.9364e-10	0.290657	1	1	1	3.42757e-16	1	1.46985e-16	1	1	1	1	2.18892e-16
AC027458.1::exon	1	1	1	1	1	1	1	1	1	1	1	1	1	1	1	1	0	1	1	1	1	1	1	1	1	1	1	1	1
AC027458.1::intron	0	0	1	1	1	1	1	1	0	1	1	0.285301	0	1	1	0	1	1	1	1	1	1	1	0	1	1	1	1	0
AC027612.2::exon	1	1	1	1	1	1	1	1	1	1	1	1	7.35913e-12	1	1	1	1	1	1	1	1	1	1	1	1	1	1	1	1
AC027612.2::intron	0	1	1	0.831954	1	1	1	1	0	1	1	1	1	1	1	0	1	1	1	1	1	1	1	1	1	1	1	1	0
AC034228.1::exon	1	1	1	1	1	1	1	1	1	1	1	1	1	1	1	1	1	1	1	1	1	1	1	1	1	1	1	1	1
AC034228.1::intron	1	1	1	1	1	1	1	1	1	1	1	1	1	1	1	1	1	1	1	1	1	1	1	1	1	1	1	1	1
AC036108.3::exon	0	1	1	1	1	1	0.000434128	1	1	1	1	1	1	1	1	1	1	1	1	1	1	1	1	0	1	1	1	1	1
AC036108.3::intron	1	1	1	1	1	1	1	1	0	1	1	1	0	1	1	1.12972e-14	1	1	1	1	1	1	1	1	1	1	1	1	1
AC037486.1::exon	1	1	1	1	1	1	1	1	1	1	1	1	1	1	1	1	1	1	1	1	1	1	1	1	1	1	1	1	1
AC037486.1::intron	0	0	1	0.978821	1	1	1.448e-05	1	0	0	0	0.0221875	0	1	1	0	0	1	1	0	1	1	1	0	1	1	1	1	0
AC040174.1::exon	1	1	1	1	1	1	1	1	1	1	1	1	1	1	1	1	1	1	1	1	1	1	1	1	1	1	1	1	1
AC040174.1::intron	1.71714e-16	1.60761e-16	0.245787	1	1	1	0.129978	1	1.48333e-16	1	1	0.783102	0.000160464	1	1	2.7966e-16	2.93014e-08	1	1	1	1	1	1	1.46985e-16	1	1	1	1	2.18892e-16
AC044802.1::exon	4.56854e-08	1	1	1	1	1	1	1	1	1	1	1	0.0129309	1	1	1	1	1	1	1	1	1	1	1	1	1	1	1	1
AC044802.1::intron	1	1	1	1	1	1	1	1	1	1	1	1	1	1	1	1	1	1	1	1	1	1	1	1	1	1	1	1	1
AC044802.2::exon	0.00939435	1	0.245787	1	1	1	1	1	1.48333e-16	1	1	1	1	1	1	1	1	1	1	1	1	1	1	1.46985e-16	1	1	1	1	1
AC044802.2::intron	1.71714e-16	1.60761e-16	0.267976	1	1	1	1	1	1.48333e-16	1	1	0.259179	1	1	1	0.172193	0.00139353	1	1	1	1	1	1	1.46985e-16	1	1	1	1.31737e-15	1
AC044860.1::exon	1	1	1	1	1	1	1	1	1	1	1	1	1	1	1	1	1	1	1	1	1	1	1	1	1	1	1	1	1
AC044860.1::intron	1.71714e-16	1.60761e-16	0.254677	1	1	1	1	1	1.48333e-16	1	1	0.782623	6.77519e-07	1	1	2.7966e-16	0.0622893	0.742428	1	1	1	1	1	1.46985e-16	1	1	1	1	2.18892e-16
AC046168.1::exon	0	1	1	1	1	1	1	1	1	1	1	1	1	1	1	1.12972e-14	1	1	1	1	1	1	1	0	1	1	1	1	1
AC046168.1::intron	0	1	1	1	1	1	1	1	0	1	1	0.109686	1	1	1	1	1	1	1	1	1	1	1	0	1	1	1	1	1
AC055717.1::exon	1	1	1	1	1	1	1	1	1	1	1	1	1	1	1	1	1	1	1	1	1	1	1	1	1	1	1	1	1
AC055811.2::exon	1	1	1	1	1	1	1	1	1	1	1	1	1	1	1	1	1	1	1	1	1	1	1	1	1	1	1	1	0
AC055811.2::intron	0	0	1	0.834835	1	1	1	1	0	0	1	0.540915	0	1	1	0	3.67198e-13	1	1	1	1	1	1	0	1	1	1	1	1
AC060780.1::exon	1.71714e-16	1.60761e-16	0.246304	1	1	1	0.293858	1	1.48333e-16	1	1	0.739263	6.90401e-12	1	1	0.000223729	0.0959308	0.352136	1	1	1	1	1	1.46985e-16	1	1	1	1	2.18892e-16
AC060780.1::intron	1.71714e-16	1.60761e-16	0.75843	1	1	5.2806e-13	0.012491	1	1.48333e-16	1	1	0.789437	3.94526e-16	1	1	2.7966e-16	0.0290023	0.279095	1	1	1	3.42757e-16	1	1.46985e-16	1	1	1.2472e-13	1	2.18892e-16
AC062015.1::exon	1	1	1	1	1	1	1	1	1	1	1	1.35991e-13	6.90056e-06	1	1	1	1	1	1	1	1	1	1	1	1	1	1	1	0
AC062015.1::intron	0	1	1	1	1	1	1	1	1	1	1	0	1	1	1	1.12972e-14	1	1	1	1	1	1	1	1	1	1	1	1	0
AC062029.1::exon	8.44198e-08	1	1	1	1	1	1	1	1.48333e-16	1	1	1	3.33286e-06	1	1	1	3.04734e-13	0.279095	1	1	1	1	1	1	1	1	1	1	1
AC062029.1::intron	1.71714e-16	1.60761e-16	0.248633	1	1	1	1	1	1.48333e-16	1	1	1	1.64474e-06	1	1	1	1	0.348405	1	1	1	1	1	1.68373e-10	1	1	1	1	2.04017e-11
AC063977.6::exon	1	1	1	1	1	1	1	1	1	1	1	1	1	1	1	1	1	1	1	1	1	1	1	1	1	1	1	1	1
AC063977.6::intron	0	0	1	1	1	1	1	1	0	1	1	1	0	1	1	0	0	1	1	1	1	1	1	0	1	1	1	1	0
AC064875.1::exon	1	1	1	1	1	1	1	1	1	1	1	1	6.90056e-06	1	1	1	1	1	1	1	1	1	1	1	1	1	1	1	1
AC064875.1::intron	0	1	1	0.831954	1	1	1	1	1	1	1	1	1	1	1	1	5.05358e-16	1	1	1	1	1	1	0	1	1	1	1	1
AC067752.1::exon	0	1	1	1	1	1	1	1	0	1	1	1	1	1	1	1	1	1	1	1	1	1	1	1	1	1	1	1	1
AC067752.1::intron	1.71714e-16	1.60761e-16	1	0.834835	1	6.32507e-15	0.000746225	1	1.48333e-16	1	2.15557e-15	0.000171076	3.94526e-16	1	1	2.7966e-16	5.05358e-16	0.417686	1	1	1	3.42757e-16	1	1.46985e-16	1	1	7.87165e-16	1.31737e-15	2.18892e-16
AC067956.1::exon	0	1	1	1	1	1	1	1	1	1	1	0.0179673	1	1	1	1	1	1	1	1	1	1	1	1	1	1	1	1	1
AC067956.1::intron	1.71714e-16	1.60761e-16	1	1	1	3.94348e-11	0.00331677	1	1.48333e-16	1	1	3.40245e-15	3.94526e-16	1	1	2.7966e-16	5.05358e-16	0.279095	1	1	1	1	1	1.46985e-16	1	5.11249e-15	1	1	2.18892e-16
AC068075.1::exon	1	1	1	1	1	1	0.000258064	1	1	1	1	1	1	1	1	1	1	1	1	1	1	1	1	1	1	1	1	1	1
AC068075.1::intron	0	0	1	1	1	1	1	1	0	1	1	2.2104e-07	3.65251e-13	1	1	0	0	1	1	1	1	1	1	0	1	1	1	1	0
AC068282.1::exon	1.71714e-16	1	1	1	1	1	0.0373099	1	1.48333e-16	1	1	0.00719387	3.94526e-16	1	1	1	1	0.279095	1	1	1	1	1	1	1	1	1	1	2.18892e-16
AC068282.1::intron	1.71714e-16	1.60761e-16	1	0.981684	1	1	0.0402311	1	1.48333e-16	1	1	0.767369	0.145822	1	1	2.7966e-16	1	0.279095	1	1	1	1	1	1.46985e-16	1	1	1	1	2.18892e-16
AC068473.3::exon	1	1	1	1	1	1	1	1	0	1	1	0.285301	1	1	1	1	0	1	1	1	1	1	1	1	1	1	1	1	1
AC068473.3::intron	1	0	1	1	1	1	1	1	0	1	1	2.84283e-12	1	1	1	1.12972e-14	1	1	1	1	1	1	1	0	1	1	1	1	1
AC068512.1::exon	0	1	1	1	1	1	1	1	1	1	1	1	1	1	1	1	1	1	1	1	1	1	1	1	1	1	1	1	1
AC068512.1::intron	0	0	1	1	1	1	1	1	0	1	1	0.440461	8.22551e-05	1	1	1	0	1	1	1	1	1	1	0	1	1	1	1	0
AC068580.3::exon	1	1	1	1	1	1	1	1	1	1	1	2.2104e-07	1	1	1	1	0	1	1	1	1	1	1	1	1	1	1	1	1
AC068587.4::exon	1	1.60761e-16	1	1	1	1	0.0329637	1	1	1.51834e-08	1	0.172789	1	1	1	1	0.00181158	0.279095	1	1	1	1	1	1	1	1	1	1	1
AC068587.4::intron	1.71714e-16	1.60761e-16	0.303117	0.978821	1	1	0.201863	1	1.48333e-16	1	1	0.0256492	8.2477e-05	1	1	2.7966e-16	0.00201377	0.721129	1	5.43717e-16	1	3.42757e-16	1	1.46985e-16	1	1	1.03838e-08	1	2.18892e-16
AC068775.1::exon	0	1	1	1	1	1	1	1	1	1	1	2.84283e-12	1	1	1	0	1	1	1	1	1	1	1	1	1	1	1	1	0
AC068775.1::intron	0	1	1	1	1	1	1	1	0	1	1	2.84283e-12	0	1	1	0	1	1	1	1	1	1	1	0	1	1	1	1	0
AC068858.1::exon	1	1	1	1	1	1	1	1	1	1	1	1	1	1	1	1	0	1	1	0	1	1	1	1	1	1	1	1	1
AC068858.1::intron	0	1	1	1	1	1	1	1	1	1	1	0.285301	0	1	1	1	1	1	1	1	1	1	1	1	1	1	1	1	1
AC069277.1::exon	0	1	1	1	1	1	1	1	1	1	1	1	1	1	1	1	1	1	1	1	1	1	1	1	1	1	1	1	1
AC069277.1::intron	1.71714e-16	1.60761e-16	1	0.978821	1	6.32507e-15	0.142186	1	1.48333e-16	1	1	0.72595	3.94526e-16	1	1	2.7966e-16	0.000255646	0.361162	8.61756e-15	1	1	3.42757e-16	1	1.46985e-16	1	1	7.87165e-16	1	2.18892e-16
AC073072.1::exon	1	1	1	1	1	1	1	1	1	1	1	4.78073e-06	1	1	1	1	1	1	1	1	1	1	1	1	1	1	1	1	1
AC073072.1::intron	1	1	1	1	1	1	0.040564	1	1	1	1	0.550541	1	1	1	1	1	1	1	1	1	1	1	1.46985e-16	1	1	1	1	1
AC073316.1::exon	1	1	1	1	1	1	1	1	1	1	1	1	1	1	1	1	1	1	1	1	1	1	1	0	1	1	1	1	1
AC073316.1::intron	1.71714e-16	1.60761e-16	1	1	1	1	1	1	1.48333e-16	1	1	0.549522	1.58437e-08	1	1	5.57267e-16	6.94344e-06	0.279095	1	1	1	1	1	1	1	1	1	1	2.18892e-16
AC073321.1::exon	1	1	1	1	1	1	1	1	1	1	1	1	1	1	1	1	1	1	1	1	1	1	1	0	1	1	1	1	1
AC073321.1::intron	1.71714e-16	1	1	1	1	1	1	1	1.48333e-16	1	1	1	3.34613e-13	1	1	4.66304e-05	7.65066e-14	1	1	1	1	3.42757e-16	1	1.46985e-16	1	1	1	1	2.18892e-16
AC073349.1::exon	1	1	1	1	1	1	1	1	1	1	1	1	1	1	1	1	1	1	1	1	1	1	1	1	1	1	1	1	1
AC073349.1::intron	1.86901e-15	1	1	1	1	1	1	1	1	1	1	1	1	1	1	1	1	0.279095	1	1	1	1	1	1	1	1	1	1	1
AC073578.1::intron	0	0	1	1	1	1	1	1	0	1	1	1	1	1	1	1	1	1	1	1	1	1	1	0	1	1	1	1	0
AC073869.1::exon	8.74737e-09	1.60761e-16	0.375018	0.981684	1	1	0.00034033	1	1.48333e-16	2.10639e-13	1	0.412333	1	1	1	0.0721948	4.01596e-05	0.412364	1	1	1	1	1	1.46985e-16	1	5.11249e-15	1	1	4.55409e-06
AC073869.1::intron	1.34759e-09	1.60761e-16	0.245787	1	1	1	0.106223	1	1.48333e-16	0.00478064	1	0.615673	0.556822	1	1	0.00747725	0.11302	0.883666	1	1.60536e-05	1	9.29197e-09	1	1.46985e-16	1	1	0.134316	1	0.00306473
AC073911.1::exon	0	1	1	1	1	1	0.000258064	1	1	1	1	1	6.90056e-06	1	1	1	1	1	1	1	1	1	1	1	1	1	1	1	1
AC073911.1::intron	0	1	1	1	1	1	0.000258064	1	1	1	1	1	0	1	1	1	1	1	1	1	1	1	1	1	1	1	1	1	1
AC074143.1::exon	2.67889e-14	0	1	0.978821	1	1	1.1295e-07	1	1	0	1	0	1	1	1	1	0	1	1	0	1	1	1	1	1	1	1	1	1
AC074143.1::intron	1	1	1	1	1	1	1.01289e-10	1	0	1	1	0.0868499	0	1	1	1	1	1	1	1	1	1	1	1	1	1	1	1	1
AC076966.1::intron	1.71714e-16	1.60761e-16	1	1	1	6.32507e-15	0.248248	1	1.48333e-16	1	1	0.652194	3.94526e-16	1	1	2.7966e-16	1	0.279095	1	1	1	3.42757e-16	1	1.46985e-16	1	1	7.87165e-16	1	2.18892e-16
AC078880.2::exon	1	1	1	1	1	1	1	1	1	1	1	1	7.35913e-12	1	1	1	1	1	1	1	1	1	1	1	1	1	1	1	1
AC079035.1::exon	0	1	1	1	1	1	1	1	1	1	1	1	1	1	1	1.12972e-14	1	1	1	1	1	1	1	1	1	1	1	1	1
AC079035.1::intron	0	1	1	1	1	1	1	1	0	1	1	1	1	1	1	1	1	1	1	1	1	1	1	1	1	1	1	1	1
AC079062.1::intron	1.71714e-16	1.60761e-16	1	1	1	1	1	1	1.48333e-16	0.000277304	1	0.245107	6.23301e-09	1	1	2.7966e-16	1.20398e-05	1	1	1	1	1	1	1.46985e-16	1	1	7.87165e-16	1	2.18892e-16
AC079089.1::exon	0	1	1	1	1	1	1	1	1	1	1	1	0	1	1	1	1	1	1	1	1	1	1	1	1	1	1	1	1
AC079089.1::intron	0	1	1	1	1	1	1.01289e-10	1	0	1	1	0.285301	1	1	1	1	1	1	1	1	1	1	1	1	1	1	1	1	1
AC079117.1::exon	1	1	1	1	1	1	1	1	0	1	1	1	1	1	1	1	0	1	1	1	1	1	1	1	1	1	1	1	1
AC079117.1::intron	0	1	1	1	1	1	1	1	0	1	1	3.93205e-07	8.67327e-13	1	1	1	1	1	1	1	1	1	1	0	1	1	0	1	0
AC079160.1::exon	1	1	1	1	1	1	1	1	1	1	1	1	6.90056e-06	1	1	1	1	1	1	1	1	1	1	1	1	1	1	1	0
AC079160.1::intron	1.71714e-16	1.60761e-16	0.382727	1	1	1	0.475374	1	1.48333e-16	0.457053	0.154795	1	3.94526e-16	1	1	2.7966e-16	0.0472858	0.279095	0.462911	5.30379e-05	1	3.42757e-16	1	1.46985e-16	1	1	2.41734e-10	0.169382	2.18892e-16
AC079385.2::exon	1	1	0.245787	0.981684	1	1	1	1	1	1	1	1	1	1	1	1	1	1	1	1	1	1	1	1	1	1	1	1	2.34402e-09
AC079385.2::intron	0	1	1	1	1	1	1	1	1	1	1	1	6.90056e-06	1	1	1	1	1	1	1	1	1	1	0	1	1	1	1	1
AC079414.1::intron	0	0	1	1	1	1	0.000258064	1	0	1	1	0.0868499	0	1	1	0	0	1	1	0	1	1	1	0	1	1	1	1	0
AC079601.1::exon	0	1	1	1	1	1	1	1	1	1	1	1	0	1	1	1	1	1	1	1	1	1	1	0	1	1	1	1	0
AC079601.1::intron	0	0	1	1	1	1	1	1	1	1	1	1	0	1	1	1	1	1	1	1	1	1	1	0	1	1	1	1	1
AC079612.1::exon	0	0	1	1	1	1	1	1	1	1	1	0.285301	1	1	1	1	1	1	1	1	1	1	1	1	1	1	1	1	1
AC079612.1::intron	0	0	1	1	1	1	1	1	1	1	1	1	1	1	1	1	1	1	1	1	1	1	1	1	1	1	1	1	1
AC079779.1::exon	0	0	1	1	1	1	0.000258064	1	1	1	1	2.2104e-07	1	1	1	1	0	1	0	1	1	1	1	0	1	1	1	1	1
AC079779.1::intron	1	1	1	1	1	1	1	1	1	1	1	1	1	1	1	1	1	1	1	1	1	1	1	1	1	1	1	1	1
AC080013.1::exon	1.71714e-16	1	1	1	1	1	0.166562	1	1.48333e-16	1	1	1	2.70332e-15	1	1	1.66145e-14	1	1	1	1	1	1	1	1.46985e-16	1	1	1	1	2.18892e-16
AC080013.1::intron	0	1	1	1	1	1	7.5178e-15	1	0	1	1	0.124248	0	1	1	1.21281e-13	1	1	1	1	1	1	1	0	1	1	1	1	0
AC082651.1::exon	1	1	1	1	1	1	1	1	1	1	1	0.285301	1	1	1	1	1	1	1	1	1	1	1	1	1	1	1	1	1
AC082651.1::intron	4.81298e-13	1	0.245787	1	1	1	1	1	1.48333e-16	1	1	0.667267	0.0017107	1	1	1	1	1	1	1	1	1	1	1.46985e-16	1	1	1	1	7.05524e-13
AC083805.1::exon	1	1	1	1	1	1	1	1	1	1	1	3.60538e-09	1	1	1	1.73896e-12	1	1	1	1	1	1	1	1	1	1	1	1	1
AC083805.1::intron	3.92629e-14	1.60761e-16	0.28161	1	1	1	0.00712163	1	1.48333e-16	1	1	0.695855	0.0160395	1	1	0.0727032	5.05358e-16	0.436528	1	1	1	1	1	1.46985e-16	1	1	1	1	8.38614e-06
AC083864.1::exon	1	1	1	1	1	1	1	1	0	1	1	1	1	1	1	1	0	1	1	1	1	1	1	0	1	1	1	1	1
AC083864.1::intron	0	1	1	1	1	1	1	1	1	1	1	2.2104e-07	1	1	1	1	1	1	1	1	1	1	1	1	1	1	1	1	1
AC083864.3::exon	1	1	1	1	1	1	1	1	1	1	1	1	1	1	1	1	1	1	1	1	1	1	1	1	1	1	1	1	1
AC083864.3::intron	1	0	1	1	1	1	1	1	0	1	1	1	1	1	1	1	1	1	1	1	1	1	1	0	1	1	1	1	1
AC084819.1::exon	0	1	1	1	1	1	1	1	1	1	1	1	0	1	1	0	1	1	1	1	1	1	1	0	1	1	1	1	1
AC084819.1::intron	1	1	1	1	1	1	1	1	1	1	1	1	1	1	1	0	1	1	1	1	1	1	1	1	1	1	1	1	1
AC087164.1::exon	0	0	1	1	1	1	0.000258064	1	0	1	1	1	1	1	1	1	1	1	1	1	1	1	1	0	1	1	1	1	1
AC087164.1::intron	1.71714e-16	1	0.245787	1	1	1	0.3726	1	1.48333e-16	1	1	0.302635	3.78921e-05	1	1	1	0.0544171	0.544137	1	1	1	1	1	4.06851e-13	1	1	1	1	1.79432e-10
AC087235.1::exon	1	1	1	1	1	1	1	1	1	1	1	0.285301	1	1	1	1	1	1	1	1	1	1	1	1	1	1	1	1	1
AC087235.1::intron	1.4252e-08	1.60761e-16	0.245787	1	1	1	1	1	1.48333e-16	1	1	0.361827	0.0264694	1	1	0.000729185	0.0464147	1	1	1	1	1.08241e-07	1	0.00344972	1	1	1	1	3.86911e-11
AC087289.2::exon	1	1	1	1	1	1	0.000258064	1	1	1	1	1	1	1	1	1	1	1	1	1	1	1	1	1	1	1	1	1	1
AC087289.2::intron	1	1	1	1	1	1	1	1	1	1	1	1	1	1	1	1	1	1	1	1	1	1	1	1	1	1	1	1	1
AC087473.1::intron	1.71714e-16	1.60761e-16	0.245787	1	1	1	0.0628514	1	1.48333e-16	1	1	1.24501e-05	0.000191361	1	1	3.87349e-10	5.05358e-16	0.528182	1	1	1	3.42757e-16	1	1.46985e-16	1	5.11249e-15	1	1	2.18892e-16
AC087500.1::exon	0.00226978	1.60761e-16	0.245787	1	1	1	0.188358	1	1.48333e-16	1	1	0.818207	0.241766	1	1	1	1	1	1	1	1	1	1	1.46985e-16	1	1	1	1	1
AC087500.1::intron	1.71714e-16	1.60761e-16	0.350688	1	1	1	0.0176737	1	1.48333e-16	0.10303	1	0.382947	3.94526e-16	1	1	2.7966e-16	1.01601e-06	0.289012	7.00525e-08	1	1	3.42757e-16	1	1.46985e-16	1	1	1	1	2.18892e-16
AC087632.1::exon	0	0	1	1	1	1	3.01614e-09	1	0	1	1	1	0	1	1	0	0	1	1	1	1	1	1	0	1	1	1	1	1
AC087632.1::intron	1.71714e-16	1.60761e-16	1	0.978821	1	1	0.026751	1	1.48333e-16	1.48433e-15	1	0.358275	3.94526e-16	1	1	2.7966e-16	2.49434e-06	0.279095	1	1	1	3.42757e-16	1	1.46985e-16	1	5.11249e-15	1	1	2.18892e-16
AC087667.1::exon	1	1	1	1	1	0	1	1	1	1	1	1	1	1	1	1	1	1	1	1	1	1	1	1	1	1	1	1	1
AC087667.1::intron	0	0	1	1	1	1	1	1	1	1	1	1	1	1	1	1	1	1	1	1	1	1	1	1	1	1	1	1	1
AC087672.2::exon	1	1	1	1	1	1	1	1	0	1	1	1	1	1	1	1	1	1	1	1	1	1	1	0	1	1	1	1	1
AC087672.2::intron	1.71714e-16	1.60761e-16	1	1	1	1	1	1	1.48333e-16	1	2.15557e-15	8.44388e-06	3.94526e-16	1	1	2.7966e-16	5.05358e-16	0.279095	1	1	1	3.42757e-16	1	1.46985e-16	1	1	1	1	2.18892e-16
AC087897.2::exon	1	1	1	1	1	1	1	1	1	1	1	1	1	1	1	1	1	1	1	1	1	1	1	0	1	1	1	1	0
AC087897.2::intron	1.71714e-16	1.60761e-16	1	1	1	1	0.146084	1	1.48333e-16	1	1	0.0944725	3.94526e-16	1	1	2.7966e-16	3.59012e-08	0.279095	1	1	1	1	1	1.46985e-16	1	1	7.87165e-16	1	2.18892e-16
AC090061.1::exon	0	1	1	1	1	1	1	1	0	1	1	0.433036	0	1	1	1.73896e-12	1	1	1	1	1	1	1	0	1	1	1	1	0
AC090061.1::intron	1.71714e-16	1.60761e-16	1	1	1	1	0.17444	1	1.48333e-16	1	1	0.189654	3.94526e-16	1	1	2.7966e-16	1	0.279095	1	1	1	1	1	1.46985e-16	1	1	1	1	2.18892e-16
AC090099.1::exon	1	1	1	1	1	1	1	1	0	1	1	1	6.90056e-06	1	1	1	1	1	1	1	1	1	1	0	1	1	1	1	1
AC090099.1::intron	1	0	1	1	1	1	1	1	1	1	1	1	1	1	1	1	1	1	1	1	1	1	1	0	1	1	1	1	1
AC090136.3::exon	0	1	1	1	1	1	1	1	1	1	1	1	1	1	1	1	1	1	1	1	1	1	1	1	1	1	1	1	1
AC090136.3::intron	1	1	1	1	1	1	1	1	1	1	1	1	1	1	1	1	1	1	1	1	1	1	1	1	1	1	1	1	1
AC090197.1::exon	1	1	1	1	1	1	1	1	1	1	1	1	1	1	1	1	1	1	1	1	1	1	1	1	1	1	1	1	1
AC090197.1::intron	1.71714e-16	1.60761e-16	1	0.978821	1	1	1	1	1.48333e-16	1	1	9.27117e-06	1.18102e-12	1	1	2.7966e-16	2.14837e-11	1	1	1	1	1	1	1.46985e-16	1	1	1	1	1
AC090286.1::exon	1	1	1	1	1	1	1	1	1	1	1	1	1	1	1	1.12972e-14	1	1	1	1	1	1	1	1	1	1	1	1	1
AC090286.1::intron	1	1	1	1	1	1	1	1	1	1	1	1	1	1	1	1	0	1	1	1	1	1	1	1	1	1	1	1	1
AC090502.1::exon	1	1	1	1	1	1	1	1	1	1	1	1.55914e-08	1	1	1	1	1	1	1	1	1	1	1	1	1	1	1	1	1
AC090502.1::intron	1.71714e-16	1.60761e-16	0.245787	0.996225	1	1	0.58638	1	1.48333e-16	0.0044798	1	0.039439	3.94526e-16	1	1	2.7966e-16	0.00219337	0.602556	1	1	1	3.42757e-16	1	1.46985e-16	1	0.0753243	7.87165e-16	1	2.18892e-16
AC090510.1::exon	0	1	1	1	1	1	1.52896e-09	1	1	1	1	1	0	1	1	1.12972e-14	1	1	1	1	1	1	1	0	1	1	1	1	0
AC090510.1::intron	0	1	1	1	1	1	1	1	1	1	1	1	3.65251e-13	1	1	1	1	1	1	1	1	1	1	1	1	1	1	1	0
AC090515.2::exon	8.44198e-08	1	1	1	1	1	1	1	1.48333e-16	1	1	1	0.000314278	1	1	2.7966e-16	1	0.279095	1	1	1	1	1	1	1	1	1	1	1
AC090515.2::intron	0	1	1	1	1	1	1	1	0	1	1	1	1	1	1	1.12972e-14	1	1	1	1	1	1	1	1	1	1	1	1	1
AC090517.5::exon	1	1	1	1	1	1	0.000434128	1	0	1	1	1.91876e-10	1	1	1	1	1	1	1	1	1	1	1	1	1	1	1	1	1
AC090517.5::intron	0	1	1	0.831954	1	1	1	1	1	1	1	1	1	1	1	1	1	1	1	1	1	1	1	1	1	1	1	1	1
AC090518.1::exon	0	1	1	1	1	1	1	1	0	1	1	1	0	1	1	0	1	1	1	1	1	1	1	0	1	1	1	1	0
AC090518.1::intron	7.06157e-08	2.03186e-06	1	1	1	1	0.594248	1	9.81468e-06	1	0.953336	0.720769	2.38965e-06	1	1	0.000167742	0.352381	0.279095	1	1	1	0.000731349	1	4.00147e-05	1	1	0.00108902	1	2.18892e-16
AC090673.1::exon	1	1	1	1	1	1	1	1	1	1	1	1	1	1	1	1	1	1	1	1	1	1	1	1	1	1	1	1	1
AC090673.1::intron	0	1	1	1	1	1	1	1	0	1	1	0.285301	6.90056e-06	1	1	1	1	1	1	1	1	1	1	0	1	1	1	1	0
AC090821.1::exon	1	1	1	1	1	1	1	1	1	1	1	1	1	1	1	1	1	1	1	1	1	1	1	1	1	1	1	1	1
AC090921.1::exon	1	1	1	1	1	1	1	1	1	1	1	1	1	1	1	1	1	1	1	1	1	1	1	1	1	1	1	1	1
AC090921.1::intron	1.71714e-16	1.60761e-16	0.245787	1	1	6.32507e-15	0.475546	1	1.48333e-16	1	1	0.728636	3.94526e-16	1	1	3.15589e-06	1	0.667182	1	1	1	1	1	1.46985e-16	1	1	1	1	2.18892e-16
AC091057.2::exon	0	0	1	1	1	1	0.000434128	1	0	1	1	1	2.60582e-11	1	1	1	1	1	1	1	1	1	1	1	1	1	1	1	1
AC091057.2::intron	0	0	1	1	1	1	0.00147724	1	0	1	1	1	0	1	1	0	0	1	1	1	1	1	1	0	1	1	1	1	0
AC091057.6::exon	1.71714e-16	1.60761e-16	1	0.978821	1	6.32507e-15	0.000116347	1	1.48333e-16	1	1	0.995632	0.0575366	1	1	2.7966e-16	1	0.301445	1	1	1	1	1	1.46985e-16	1	1	7.87165e-16	1	2.18892e-16
AC091057.6::intron	1.71714e-16	1.60761e-16	0.418124	0.996225	1	8.17979e-09	0.00703525	1	1.48333e-16	0.0165604	1	0.125664	3.94526e-16	1	1	2.7966e-16	0.00213298	0.35271	1	1	1	3.42757e-16	1	1.46985e-16	1	0.404631	7.87165e-16	1.31737e-15	2.18892e-16
AC091151.1::intron	6.24394e-15	1	1	0.978821	1	1	0.197398	1	1.48333e-16	1	1	0.733545	0.119807	1	1	2.38261e-07	1	0.279095	1	1	1	1	1	1.46985e-16	1	1	1	1	2.18892e-16
AC091170.1::exon	0	1	1	1	1	1	1	1	1	1	1	1	1	1	1	1	1	1	1	1	1	1	1	1	1	1	1	1	1
AC091170.1::intron	1	1	1	1	1	1	1	1	0	1	1	1	1	1	1	1	1	1	1	1	1	1	1	1	1	1	1	1	1
AC091173.1::exon	1	1	1	1	1	1	1	1	1	1	1	0.0868499	0	1	1	1	1	1	1	1	1	1	1	1	1	1	1	1	1
AC091173.1::intron	1	1	1	1	1	1	1	1	0	1	1	1	7.35913e-12	1	1	1	1	1	1	1	1	1	1	1	1	1	1	1	1
AC091819.1::exon	1	1	1	1	1	1	1	1	1	1	1	1	1	1	1	1	1	1	1	1	1	1	1	1	1	1	1	1	1
AC091819.1::intron	0	1	1	1	1	1	1	1	1	1	1	1	0	1	1	0	1	1	1	1	1	1	1	1	1	1	1	1	1
AC091946.1::exon	1	1	1	1	1	1	1	1	1	1	1	1	1	1	1	1	1	1	1	1	1	1	1	0	1	1	1	1	1
AC091946.1::intron	1.71714e-16	1.60761e-16	0.248864	0.978821	1	1	0.0291032	1	1.48333e-16	1	1	0.346167	3.94526e-16	1	1	2.7966e-16	6.36031e-12	1	1	1	1	3.42757e-16	1	1.46985e-16	1	1	1	1	2.18892e-16
AC092155.1::exon	1	1	1	1	1	1	1	1	1	1	1	1	1	1	1	1	1	1	1	1	1	1	1	1	1	1	1	1	1
AC092155.1::intron	0	0	1	1	1	1	0.000258064	1	0	1	1	1.55914e-08	0	1	1	0	1	1	1	1	1	0	1	0	1	1	1	1	0
AC092162.2::exon	0	1	1	1	1	1	1	1	1	1	1	1	0	1	1	1	1	1	1	1	1	1	1	1	1	1	1	1	1
AC092162.2::intron	1.71714e-16	1.60761e-16	1	1	1	1	1	1	1.48333e-16	1	2.15557e-15	0.00110365	3.94526e-16	1	1	2.7966e-16	1.03414e-07	0.387911	1	1	1	3.42757e-16	1	1.46985e-16	1	1	7.87165e-16	1	2.18892e-16
AC092335.1::exon	1	1	1	1	1	1	1	1	1	1	1	1	6.90056e-06	1	1	1	1	1	1	1	1	1	1	1	1	1	1	1	1
AC092335.1::intron	0	1	1	1	1	1	1	1	1	1	1	1	1	1	1	1	1	1	1	1	1	1	1	1	1	1	1	1	0
AC092447.4::intron	0	1	1	1	1	1	1	1	1	1	1	1	1	1	1	1	1	1	1	1	1	1	1	1	1	1	1	1	1
AC092447.5::exon	0	0	1	1	1	1	1	1	0	1	1	0.285301	1	1	1	0	1	1	1	1	1	1	1	0	1	1	1	1	1
AC092447.5::intron	0	1	1	1	1	1	1	1	0	1	1	2.91688e-06	1	1	1	1	1	1	1	1	1	1	1	1	1	1	1	1	1
AC092490.1::intron	1	1	0.245787	1	1	1	1	1	1	1	1	1	1	1	1	1	1	1	1	1	1	1	1	7.7518e-12	1	1	1	1	1
AC092506.1::exon	1	1	1	1	1	1	1	1	1	1	1	1	1	1	1	1	0	1	1	1	1	1	1	1	1	1	1	1	1
AC092506.1::intron	0	1	1	1	1	1	1	1	0	1	1	1	1	1	1	1	1	1	1	1	1	1	1	1	1	1	1	1	1
AC092611.1::exon	0	1	1	1	1	1	1	1	1	1	1	1	0	1	1	0	0	1	1	1	1	1	1	0	1	1	1	1	0
AC092611.1::intron	1	1	1	1	1	1	1	1	1	1	1	1	1	1	1	1	1	1	1	1	1	1	1	1	1	1	1	1	1
AC092634.3::exon	1	1	1	1	1	1	1	1	0	1	1	1	1	1	1	1	1	1	1	1	1	1	1	1	1	1	1	1	1
AC092634.3::intron	1.71714e-16	1.60761e-16	0.245787	1	1	1	1	1	1.48333e-16	1	1	0.582751	0.0716338	1	1	2.7966e-16	4.72203e-07	1	1	1	1	1	1	1	1	1	1	1	7.28778e-14
AC092650.1::exon	0	1	1	1	1	1	1	1	1	1	1	0.285301	0	1	1	1	1	1	1	1	1	1	1	0	1	1	1	1	1
AC092650.1::intron	1.71714e-16	1.60761e-16	0.318147	0.994321	1	1	0.522311	1	1.48333e-16	0.132596	0.00200452	0.264677	3.94526e-16	1	1	2.7966e-16	0.00225447	0.291785	1	1	1	3.42757e-16	1	1.46985e-16	1	1	7.87165e-16	1	2.18892e-16
AC092652.3::exon	1	1	1	1	1	1	1	1	1	1	1	1	6.90056e-06	1	1	1	1	1	1	1	1	1	1	1	1	1	1	1	1
AC092718.1::exon	0	1	1	1	1	1	0.000258064	1	1	1	1	2.2104e-07	6.90056e-06	1	1	1	0	1	1	1	1	1	1	1	1	1	1	1	1
AC092718.1::intron	0	1	1	1	1	1	0.000358012	1	1	1	1	1	1.07691e-05	1	1	1	1	1	1	1	1	1	1	1	1	1	1	1	1
AC092720.1::exon	1	1	1	1	1	1	1	1	1	1	1	0.285301	1	1	1	1	1	1	1	1	1	1	1	1	1	1	1	1	1
AC092720.1::intron	0	1	1	1	1	1	0.000258064	1	0	1	1	0.0868499	1	1	1	0	1	1	1	1	1	1	1	1	1	1	1	1	1
AC092809.2::exon	1	0	1	1	1	1	1	1	1	1	1	1	1	1	1	1	1	1	1	1	1	1	1	1	1	1	1	1	1
AC092809.2::intron	1	1	1	1	1	1	1	1	0	1	1	1	1	1	1	1	1	1	1	1	1	1	1	0	1	1	1	1	0
AC092809.4::exon	0	1	1	1	1	1	1	1	0	1	1	0.285301	0	1	1	1.12972e-14	1	1	1	1	1	1	1	0	1	1	1	1	0
AC092809.4::intron	1.71714e-16	1	1	0.978821	1	1	1	1	1.48333e-16	1	1	1	3.94526e-16	1	1	7.00268e-08	1	0.279095	1	1	1	1	1	1.46985e-16	1	1	1	1	2.18892e-16
AC092819.1::exon	0	1	1	1	1	1	1	1	1	1	1	1	1	1	1	1	0	1	1	1	1	1	1	1	1	1	1	1	1
AC092819.1::intron	0	0	1	1	1	1	0	1	0	1	1	0.285301	0	1	1	1	0	1	1	1	1	1	1	0	1	1	1	1	0
AC092821.3::exon	0	1	1	1	1	1	0.000358012	1	0	1	1	1	1.07691e-05	1	1	0	1	1	1	1	1	1	1	0	1	1	1	1	0
AC092821.3::intron	0	0	1	1	1	1	0.000258064	1	0	1	1	6.71232e-15	1	1	1	0	0	1	1	1	1	1	1	0	1	1	1	1	0
AC092828.1::exon	1.71714e-16	1.60761e-16	0.428961	0.986916	1	1	0.274878	1	1.48333e-16	0.00705441	1	0.0585578	3.94526e-16	1	1	2.7966e-16	0.206913	0.339372	3.21132e-07	1	1	3.42757e-16	1	1.46985e-16	1	1	1	1	2.18892e-16
AC092910.3::exon	0	1	1	1	1	1	1	1	1	1	1	1	6.90056e-06	1	1	1	1	1	1	1	1	1	1	1	1	1	1	1	0
AC092910.3::intron	1.71714e-16	1.60761e-16	0.683906	0.981684	1	1	0.269543	1	1.48333e-16	1.41413e-14	1.84402e-10	0.71159	3.94526e-16	1	1	2.7966e-16	8.42543e-09	0.308325	5.34782e-13	1	1	3.42757e-16	1	1.46985e-16	1	1	7.87165e-16	1	2.18892e-16
AC092979.1::exon	1	0	1	1	1	1	1	1	1	1	1	1	0	1	1	1	1	1	1	1	1	1	1	1	1	1	1	1	1
AC092979.1::intron	0	0	1	0.831954	1	1	1	1	0	1	1	0.000113054	0	1	1	0	0	1	1	1	1	1	1	0	1	1	1	1	0
AC093157.1::exon	1.71714e-16	1.60761e-16	1	0.978821	1	1	0.0552779	1	1.48333e-16	1	1	1	3.94526e-16	1	1	2.7966e-16	1	0.498985	1	5.43717e-16	1	3.42757e-16	1	1.46985e-16	1	1	1	1	2.18892e-16
AC093157.1::intron	1.71714e-16	1.60761e-16	0.250834	1	1	1	0.0168599	1	1.48333e-16	1	3.48347e-07	0.692183	3.94526e-16	1	1	2.7966e-16	0.334591	0.365943	1	5.43717e-16	1	3.42757e-16	1	1.46985e-16	1	1	7.87165e-16	1	2.18892e-16
AC093323.1::exon	1.71714e-16	1.60761e-16	0.586432	0.978821	1	1	0.0015697	1	1.48333e-16	1.48433e-15	2.15557e-15	1	9.50757e-05	1	1	2.7966e-16	8.47771e-14	0.430707	1	5.43717e-16	1	3.42757e-16	1	1.46985e-16	1	5.11249e-15	1	1	1
AC093323.1::intron	1.71714e-16	1.60761e-16	1	1	1	1	7.5178e-15	1	1.48333e-16	1	2.15557e-15	1	0.000163125	1	1	2.46533e-05	1	0.279095	1	1	1	1	1	1.46985e-16	1	1	1	1	1
AC093390.1::exon	0	1	1	1	1	1	1	1	1	1	1	1	1	1	1	1	1	1	1	1	1	1	1	1	1	1	1	1	1
AC093390.1::intron	1	1	1	1	1	1	1	1	0	1	1	1	1	1	1	1	1	1	1	1	1	1	1	1	1	1	1	1	1
AC093512.2::exon	0.00920653	1.60761e-16	0.245787	1	1	5.93478e-09	0.299008	1	1.48333e-16	1.48433e-15	1	0.191459	1.70639e-05	1	1	8.36619e-14	2.71422e-09	1	1	1	1	1	1	1.46985e-16	1	1	1	1	2.71315e-10
AC093512.2::intron	1.71714e-16	1.60761e-16	0.30482	1	1	1	0.000319706	1	1.48333e-16	1.48433e-15	1	0.151401	2.78634e-11	1	1	1	0.000763217	0.290428	1	1	1	3.42757e-16	1	1.46985e-16	1	1	1	1	2.18892e-16
AC093583.1::exon	0	1	1	1	1	1	1	1	1	1	1	1	1	1	1	1	1	1	1	1	1	1	1	1	1	1	1	1	1
AC093583.1::intron	8.47627e-10	1	1	1	1	1	1	1	1	1	1	1	1	1	1	1	1.87007e-06	0.279095	1	1	1	1	1	1	1	1	1	1	1
AC093627.4::exon	1	1	0.245787	1	1	1	1	1	1	1	1	1	1	1	1	1	1	1	1	1	1	1	1	1	1	1	1	1	4.06211e-14
AC093627.4::intron	0	1	1	1	1	1	0.00147724	1	0	1	1	1	7.4395e-05	1	1	1	1	1	1	1	1	1	1	0	1	1	1	1	1
AC093690.1::exon	1	1	1	1	1	1	1	1	0	1	1	1	1	1	1	1	1	1	1	1	1	1	1	1	1	1	1	1	1
AC093690.1::intron	1	0	1	1	1	1	1	1	1	1	1	1	1	1	1	1	1	1	1	1	1	1	1	1	1	1	1	1	1
AC093714.1::exon	1	1	1	1	1	1	1	1	1	1	1	1	1	1	1	1	1	1	1	1	1	1	1	1	1	1	1	1	1
AC093714.1::intron	1	1	1	1	1	1	1	1	1	1	1	1	1	1	1	1	1	1	1	1	1	1	1	1	1	1	1	1	1
AC093752.1::exon	1.71714e-16	1	1	1	1	1	0.00373858	1	1.48333e-16	1	1	1	3.94526e-16	1	1	0.00024331	1	0.430561	1	1	1	1	1	1.46985e-16	1	1	1	1	2.18892e-16
AC093752.1::intron	1.71714e-16	1.60761e-16	0.246304	1	1	1	0.246772	1	1.48333e-16	0.0641368	0.470374	0.511087	3.94526e-16	1	1	2.7966e-16	0.245424	0.469917	1	0.000285855	1	3.42757e-16	1	1.46985e-16	1	1	1.66956e-12	6.6871e-05	2.18892e-16
AC093797.1::exon	0	1	1	1	1	1	1	1	0	1	1	0.285301	1	1	1	1	1	1	1	1	1	1	1	1	1	1	1	1	1
AC093797.1::intron	0	1	1	1	1	1	1	1	0	1	1	1	1	1	1	1	1	1	1	1	1	1	1	1	1	1	1	1	0
AC095033.1::exon	0	1	1	1	1	1	1	1	1	1	1	1	1	1	1	1	1	1	1	1	1	1	1	0	1	1	1	1	1
AC095033.1::intron	0	0	1	1	1	1	1	1	0	1	1	1	6.90056e-06	1	1	1	1	1	1	1	1	1	1	0	1	1	1	1	1
AC096536.2::exon	1	1	1	0.831954	1	1	0.00847358	1	1	1	1	0.578873	1	1	1	1	0.000308952	1	1	1	1	1	1	1.46985e-16	1	1	1	1	1
AC096536.2::intron	1	1	1	1	1	1	1	1	1	1	1	0.0868499	1	1	1	1	1	1	1	1	1	1	1	1	1	1	1	1	1
AC096734.1::exon	0	1	1	1	1	1	1	1	1	1	1	1	1	1	1	1	1	1	1	1	1	1	1	1	1	1	1	1	1
AC096736.3::intron	0	1	1	1	1	1	1	1	0	1	1	1	0	1	1	1	1	1	1	1	1	1	1	1	1	1	1	1	1
AC096746.1::exon	0	1	1	1	1	1	1	1	1	1	1	1	1	1	1	0	1	1	1	1	1	1	1	1	1	1	1	1	1
AC096746.1::intron	1.71714e-16	1.60761e-16	1	0.978821	1	1	0.000288744	1	1.48333e-16	1	2.15557e-15	3.96185e-13	3.94526e-16	1	1	2.7966e-16	5.24809e-10	0.309299	1	1	1	1	1	1.46985e-16	1	1	7.87165e-16	1	2.18892e-16
AC096751.1::exon	0	0	1	1	1	1	1	1	0	1	1	1	1	1	1	1	1	1	1	1	1	1	1	1	1	1	1	1	1
AC096751.1::intron	0	1	1	1	1	1	1	1	0	1	1	1	0	1	1	0	1	1	1	1	1	1	1	0	1	1	1	1	0
AC097374.1::exon	0	1	1	1	1	1	1	1	0	1	1	1	1	1	1	1	1	1	1	1	1	1	1	1	1	1	1	1	1
AC097374.1::intron	0	0	1	0.978821	1	1	0.0171346	1	0	1	1	0.422636	4.12457e-13	1	1	1	0	0.279095	1	1	1	0	1	0	1	1	1	1	0
AC097375.3::exon	1	1	1	1	1	1	1	1	1.48333e-16	1	1	1	1	1	1	1	1	1	1	1	1	1	1	1	1	1	1	1	1
AC097375.3::intron	0	0	1	0.910306	1	1	1	1	0	1	1	0.124689	1	1	1	1	1	1	1	1	1	0	1	0	1	1	1	1	1
AC097537.1::exon	0	1	1	1	1	1	1	1	1	1	1	1	1	1	1	1	1	1	1	1	1	1	1	1	1	1	1	1	1
AC097537.1::intron	0	1	1	1	1	1	1	1	0	0	1	1	7.35913e-12	1	1	0	0	1	1	1	1	1	1	1	1	1	1	1	0
AC097634.2::exon	1	1	1	1	1	1	1	1	1	1	1	1	1	1	1	1	1	1	1	1	1	1	1	1	1	1	1	1	1
AC097634.2::intron	0	1	1	1	1	1	1	1	1	1	1	1	1	1	1	1	1	1	1	1	1	1	1	1	1	1	1	1	0
AC097662.1::exon	0	1	1	1	1	1	1	1	0	1	1	1	3.65251e-13	1	1	1	1	1	1	1	1	1	1	1	1	1	1	1	1
AC097662.1::intron	1.71714e-16	1.60761e-16	0.246304	1	0.488044	1	0.0267391	1	1.48333e-16	0.0253739	1	0.285859	3.94526e-16	1	1	2.7966e-16	5.05358e-16	0.466828	1	1	1	3.42757e-16	1	1.46985e-16	1	1	1	1	2.18892e-16
AC098484.2::exon	0	0	1	1	1	1	1	1	0	1	1	0.285301	6.90056e-06	1	1	1	1	1	1	1	1	1	1	0	1	1	1	1	1
AC098484.2::intron	0	0	1	1	1	1	0.00063135	1	0	1	1	1	1	1	1	1	1	1	1	1	1	1	1	0	1	1	1	1	1
AC098934.1::exon	1	1	1	0.831954	1	1	0.0976233	1	1.48333e-16	1	1	1	1	1	1	1	5.05358e-16	1	1	1	1	1	1	1.46985e-16	1	1	7.87165e-16	1	1
AC098934.1::intron	1.71714e-16	1.60761e-16	0.327426	1	1	6.32507e-15	0.00694671	1	1.48333e-16	1	1	0.42659	0.0134811	1	1	1	3.50713e-08	0.386072	1	1	1	1	1	1.46985e-16	1	1	1	1	1
AC099062.1::exon	1	0	1	1	1	1	1	1	0	1	1	1	1	1	1	1	1	1	1	1	1	1	1	0	1	1	1	1	1
AC099062.1::intron	0	0	1	1	1	1	1	1	0	1	1	0.000590883	0	1	1	0	0	1	1	1	1	1	1	0	1	1	1	1	0
AC099329.2::exon	1	1	1	1	1	1	1	1	0	1	1	1	1	1	1	1	1	1	1	1	1	1	1	1	1	1	1	1	1
AC099329.2::intron	1.71714e-16	1.60761e-16	0.245787	0.998126	1	1	0.259943	1	1.48333e-16	1	1	0.263266	0.00211868	1	1	9.89448e-13	0.00033755	1	2.3419e-06	1	1	3.42757e-16	1	1.46985e-16	1	1	1	1.31737e-15	7.97123e-13
AC099489.3::exon	1	1	1	1	1	1	1	1	1	1	1	0.0868499	1	1	1	1	1	1	1	1	1	1	1	1	1	1	1	1	1
AC099489.3::intron	1	1	1	1	1	1	1	1	1.48333e-16	1	1	1	0.000259858	1	1	1	1	1	1	1	1	1	1	1	1	1	1	1	2.18892e-16
AC099506.1::exon	1	1	1	1	1	1	0.000258064	1	0	1	1	1	1	1	1	1	1	1	1	1	1	1	1	1	1	1	1	1	1
AC099524.1::exon	1	1	1	1	1	1	1	1	1	1	1	1	1	1	1	1	1	1	1	1	1	1	1	0	1	1	1	1	1
AC099548.2::exon	1	1	1	1	1	1	1	1	1	1	1	1	1	1	1	1	1	1	1	1	1	1	1	1	1	1	1	1	1
AC099548.2::intron	0	0	1	1	1	1	0	1	1	1	1	1	1	1	1	1	0	1	1	1	1	1	1	0	1	1	1	1	0
AC099684.1::exon	1	1	1	1	1	1	1	1	1	1	1	1	1	1	1	1.12972e-14	1	1	1	1	1	1	1	1	1	1	1	1	1
AC099684.1::intron	1	1	1	1	1	1	1	1	0	1	1	1	1	1	1	1	1	1	1	1	1	1	1	1	1	1	1	1	1
AC099786.1::exon	1	0	1	1	1	1	1	1	1	1	1	1	1	1	1	1	1	1	1	1	1	1	1	1	1	1	1	1	1
AC099786.1::intron	0	1	1	1	1	1	1	1	1	0	1	0.335426	1.72736e-05	1	1	1	0	1	1	1	1	1	1	0	1	1	1	1	1
AC100800.1::exon	1	0	1	1	1	1	1	1	0	1	1	1	6.90056e-06	1	1	1	1	1	1	1	1	1	1	1	1	1	1	1	1
AC100800.1::intron	0	0	1	1	1	1	1	1	0	1	1	1	0	1	1	1	1	1	1	1	1	1	1	1	1	1	1	1	1
AC103740.2::exon	1	1	1	1	1	1	1	1	1	1	1	1	1	1	1	1.12972e-14	1	1	1	1	1	1	1	1	1	1	1	1	1
AC103740.2::intron	1	0	1	1	1	1	1	1	1	1	1	1	3.65251e-13	1	1	1.12972e-14	1	1	1	1	1	1	1	1	1	1	1	1	1
AC103760.1::exon	1	1	1	1	1	1	1	1	1	1	1	1	1.43732e-05	1	1	1	1	1	1	1	1	1	1	1	1	1	1	1	0
AC103760.1::intron	1.71714e-16	1.60761e-16	1	1	1	1	1	1	1.48333e-16	1	1	1	0.0110216	1	1	2.7966e-16	6.71476e-15	0.279095	1	1	1	1	1	1.46985e-16	1	1	1	1	2.18892e-16
AC103796.1::exon	1	1	1	1	1	1	1	1	1	1	1	1	7.35913e-12	1	1	1	1	1	1	1	1	1	1	1	1	1	1	1	1
AC103796.1::intron	0	0	1	1	1	1	0	1	0	1	1	0	0	1	1	0	0	0.279095	1	1	1	0	1	0	1	1	0	1	0
AC103923.1::exon	1.71714e-16	1.60761e-16	1	1	1	1	1	1	4.96752e-09	1	1	1	2.33668e-09	1	1	6.92631e-11	1	1	1	1	1	1	1	1	1	1	1	1	9.05321e-08
AC103923.1::intron	1.71714e-16	1.60761e-16	1	0.978821	1	1	0.178129	1	1.48333e-16	1.48433e-15	1	0.219258	3.94526e-16	1	1	2.7966e-16	2.11605e-06	0.280929	1	1	1	3.42757e-16	1	1.46985e-16	1	1	1	1	2.18892e-16
AC104051.2::exon	1	1	1	1	1	1	1	1	1	1	1	1	1	1	1	0	1	1	1	1	1	1	1	0	1	1	1	1	1
AC104051.2::intron	0	1	1	1	1	1	1	1	1	1	1	1	1	1	1	1	1	1	1	1	1	1	1	1	1	1	1	1	1
AC104078.1::exon	1	1	1	1	1	1	1	1	1	1	1	1	1	1	1	1	1	1	1	1	1	1	1	0	1	1	1	1	1
AC104078.1::intron	1.71714e-16	1.60761e-16	0.245787	1	1	1	1	1	1.48333e-16	1	1	0.00111982	0.00198721	1	1	0.000208718	2.42181e-05	1	1	5.43717e-16	1	3.42757e-16	1	1.46985e-16	1	1	1	1	2.18892e-16
AC104134.1::exon	0	1	1	1	1	1	1	1	0	1	1	1	1	1	1	1	1	1	1	1	1	1	1	1	1	1	1	1	1
AC104134.1::intron	0	0	1	1	1	1	1	1	0	1	1	0.20909	0	1	1	0	0	1	1	1	1	0	1	0	1	1	1	1	0
AC104461.1::exon	0	1	1	1	1	1	0.000258064	1	1	1	1	1	1	1	1	0	1	1	1	1	1	1	1	1	1	1	1	1	0
AC104461.1::intron	1.71714e-16	1.60761e-16	0.309799	1	1	1	0.110607	1	1.48333e-16	0.000395622	1	0.560112	0.0010368	1	1	4.24392e-14	0.000327579	1	1	1	1	1	1	1.46985e-16	1	1	1	1	2.18892e-16
AC104574.1::exon	1	1	1	1	1	1	1	1	1	1	1	1	1	1	1	1.12972e-14	1	1	1	1	1	1	1	1	1	1	1	1	1
AC104574.1::intron	0	0	1	1	1	1	1	1	1	1	1	1	1	1	1	1	1	1	1	1	1	1	1	0	1	1	1	1	0
AC104590.1::exon	1	1	1	1	1	1	1	1	1	1	1	1	1	1	1	1	1	1	1	1	1	1	1	1	1	1	1	1	1
AC104758.3::exon	1	1	1	1	1	1	1	1	0	1	1	1	1	1	1	1	1	1	1	1	1	1	1	1	1	1	1	1	1
AC104809.2::exon	1	1	1	1	1	1	1	1	1	1	1	1	1	1	1	1	1	1	1	1	1	1	1	1	1	1	1	1	1
AC104809.2::intron	1.10276e-08	1.60761e-16	1	1	1	1	1	1	1	1	1	1	1	1	1	1	8.30164e-07	1	1	1	1	1	1	1.46985e-16	1	1	1	1	1
AC104827.1::exon	1	1	1	1	1	1	1	1	1	1	1	1	1	1	1	1	1	1	1	1	1	1	1	1	1	1	1	1	1
AC104827.1::intron	1.71714e-16	1.60761e-16	0.309799	1	1	1	0.436108	1	1.48333e-16	1	1	0.517125	5.0787e-13	1	1	4.48216e-10	0.000165944	1	1	1	1	1	1	1.46985e-16	1	1	1	1	2.18892e-16
AC104836.1::exon	0	1	1	1	1	1	1	1	0	1	1	1	6.90056e-06	1	1	1	1	1	1	1	1	1	1	1	1	1	1	1	1
AC104836.1::intron	1	1	1	1	1	1	1	1	1	1	1	1	1	1	1	1	1	1	1	1	1	1	1	1	1	1	1	1	1
AC105001.1::intron	1.71714e-16	1.60761e-16	0.250615	1	1	1	1	1	1.48333e-16	0.00271188	1	0.565552	0.0162008	1	1	0.0220969	1.30148e-07	0.355002	1	1	1	3.42757e-16	1	2.93784e-16	1	1	1	1	1.25879e-09
AC105052.3::intron	3.46417e-13	1.60761e-16	0.280123	1	1	0.000234863	0.175418	1	1.48333e-16	6.94279e-06	0.00571255	0.696579	1.16955e-15	1	1	0.0378514	0.0399857	0.290679	1	1	1	1.62367e-05	1	1.46985e-16	1	1	0.00184961	1	2.41077e-14
AC105285.1::exon	1.74834e-10	1.60761e-16	1	1	1	1	0.144666	1	1	1	1	1	1	1	1	1	1	0.279095	1	1	1	1	1	1.46985e-16	1	1	1	1	2.18892e-16
AC105285.1::intron	1.71714e-16	1.60761e-16	1	1	1	1	0.0261987	1	1.48333e-16	1	1	0.0515934	3.94526e-16	1	1	2.7966e-16	1.0867e-06	0.279095	1	1	1	3.42757e-16	1	1.46985e-16	1	1	7.87165e-16	1	2.18892e-16
AC105339.1::exon	0	0	1	1	1	1	0.000258064	1	1	1	1	1	1	1	1	1	1	1	1	1	1	1	1	1	1	1	1	1	0
AC105339.1::intron	1	1	1	1	1	1	1	1	1	1	1	1	7.35913e-12	1	1	1	1	1	1	1	1	1	1	0	1	1	1	1	1
AC105383.1::exon	0	0	1	0.831954	1	1	0.175615	1	0	1	1	1	0	1	1	0	1	0.436554	1	1	1	1	1	0	1	1	1	1	0
AC105383.1::intron	1.71714e-16	1.60761e-16	0.253126	0.981684	1	1	0.0465001	1	1.48333e-16	0.00459043	1	0.981407	3.94526e-16	1	1	2.7966e-16	0.0315821	0.776898	1	1	1	3.42757e-16	1	1.46985e-16	1	1	7.87165e-16	5.82466e-14	2.18892e-16
AC106017.2::intron	1	1	1	1	1	1	1	1	1	1	1	1	1	1	1	1	1	1	1	1	1	1	1	1	1	1	1	1	1
AC106038.1::exon	0	1	1	1	1	1	1	1	0	1	1	0.161396	0	1	1	0	1	1	1	1	1	1	1	0	1	1	1	1	1
AC106038.1::intron	0	1	1	1	1	1	1	1	0	1	1	1	0	1	1	1	1	1	1	1	1	1	1	0	1	1	1	1	0
AC106712.1::exon	1	1	1	1	1	1	1	1	1	1	1	1	1	1	1	1	1	1	1	1	1	1	1	1	1	1	1	1	1
AC106712.1::intron	1.71714e-16	1.60761e-16	1	1	1	1	1	1	1.48333e-16	1	1	0.00704256	3.94526e-16	1	1	2.7966e-16	1	1	1	1	1	3.42757e-16	1	1.46985e-16	1	1	1	1	1
AC106795.1::exon	0	0	1	1	1	1	0.00063135	1	0	1	1	0.353633	1	1	1	1.48582e-13	1	1	1	1	1	1	1	0	1	1	1	1	1
AC106795.1::intron	1.71714e-16	1.60761e-16	0.341842	1	1	0.00290489	0.02714	1	1.48333e-16	0.00710506	2.53578e-11	0.0574256	3.94526e-16	1	1	2.7966e-16	1.37392e-12	0.290395	1	5.43717e-16	1	3.42757e-16	1	1.46985e-16	1	1	7.87165e-16	1	2.18892e-16
AC106865.1::exon	1	1	1	1	1	1	1	1	1	1	1	1	6.90056e-06	1	1	1	1	1	1	1	1	1	1	1	1	1	1	1	1
AC106865.1::intron	0.0279789	0.000151189	0.245787	1	1	1	0.57988	1	8.17561e-05	1	1	0.791866	0.30084	1	1	0.102925	0.472343	1	1	1	1	1	1	0.0078309	1	1	1	1	0.0269947
AC107067.1::exon	1	0	1	1	1	1	1	1	1	1	1	1	7.35913e-12	1	1	1	1	1	1	1	1	1	1	0	1	1	1	1	1
AC107067.1::intron	0	0	1	1	0	1	1	1	0	1	1	9.92425e-08	0	1	1	0	0	0.279095	1	1	1	1	1	0	1	1	1	1	0
AC107214.1::exon	0	1	1	0.831954	1	1	0.0020845	1	1	1	1	1	0	1	1	4.90173e-12	1	1	1	1	1	1	1	1	1	1	1	1	1
AC107214.1::intron	1.71714e-16	1.60761e-16	1	0.978821	1	1	0.0293635	1	1.48333e-16	1.48433e-15	1	0.973457	3.94526e-16	1	1	2.7966e-16	0.00943007	0.30762	1	1	1	3.42757e-16	1	1.46985e-16	1	1	1	1	2.18892e-16
AC107464.1::exon	1	1	1	1	1	1	1	1	0	1	1	1	1	1	1	1	1	1	1	1	1	1	1	0	1	1	1	1	1
AC107464.1::intron	1	1	1	1	1	1	1	1	0	1	1	0.285301	1	1	1	1	1	1	1	1	1	1	1	0	1	1	1	1	1
AC107871.1::exon	0.000590993	1.60761e-16	0.256581	0.9828	1	1	0.452011	1	1	1	1	0.323865	0.256629	1	1	1	0.0250544	0.449426	1	1	1	1	1	1.46985e-16	1	1	1	1	4.02131e-06
AC107953.2::exon	1	1	1	1	1	1	1	1	1	1	1	1	1	1	1	1	1	1	1	1	1	1	1	1	1	1	1	1	1
AC107953.2::intron	0	1	1	1	1	1	1	1	0	1	1	1	1	1	1	1	1	1	1	1	1	1	1	0	1	1	1	1	1
AC107959.1::exon	0	0	1	1	1	1	0.000258064	1	1	0	1	0.0179673	1	1	1	1.12972e-14	0	1	1	1	1	1	1	0	1	1	1	1	1
AC107959.1::intron	0	0	1	1	1	1	0	1	0	0	1	0	0	1	1	0	4.06021e-10	0.283333	1	1	1	1	1	0	1	1	0	1	0
AC108058.1::exon	0	0	1	1	1	1	0.000258064	1	0	1	1	1	1	1	1	0	1	1	1	1	1	1	1	0	1	1	1	1	0
AC108058.1::intron	1.71714e-16	1.60761e-16	0.245787	1	1	1	0.294229	1	1.48333e-16	1	1	0.160602	0.00195484	1	1	2.7966e-16	2.93363e-06	1	1	1	1	1	1	1.46985e-16	1	1	1	1	2.18892e-16
AC108134.3::exon	1	1	1	1	1	1	1	1	1	1	1	1	1	1	1	1	1	1	1	1	1	1	1	1	1	1	1	1	1
AC108134.3::intron	1	1	1	1	1	1	1.52896e-09	1	1	1	1	1	1	1	1	1	1	1	1	1	1	1	1	1	1	1	1	1	1
AC108451.1::exon	1	1	1	1	1	1	1	1	1	1	1	1	1	1	1	1	1	1	1	1	1	1	1	1	1	1	1	1	0
AC108451.1::intron	0	1	1	1	1	1	1	1	1	1	1	1	1	1	1	1	1	1	1	1	1	1	1	1	1	1	1	1	1
AC108734.4::exon	0	1	1	1	1	1	1	1	1	1	1	1	1	1	1	1.12972e-14	1	1	1	1	1	1	1	1	1	1	1	1	1
AC108734.4::intron	1.71714e-16	1.60761e-16	0.245787	0.999484	1	1	0.0115456	1	1.48333e-16	1	1.23146e-14	0.0263947	3.94526e-16	1	1	2.7966e-16	5.05358e-16	1	1	1	1	3.42757e-16	1	1.46985e-16	1	1	1	1	2.18892e-16
AC109349.1::intron	0	0	1	1	1	1	1	1	0	1	1	0.346802	0	1	1	0	0	1	1	1	1	1	1	0	1	1	0	1	0
AC109635.4::exon	1	1	1	1	1	1	1	1	1	1	1	1	8.67327e-13	1	1	1	1	1	1	1	1	1	1	1	1	1	1	1	1
AC109635.4::intron	1.71714e-16	1.60761e-16	1	1	1	1	0.0402348	1	1.48333e-16	1	1	3.38093e-06	0.0130072	1	1	1.35754e-14	1	0.279095	1	1	1	1	1	1.46985e-16	1	1	1	1	2.18892e-16
AC109811.1::exon	0	1	1	1	1	1	1	1	1	1	1	1	1	1	1	1	1	1	1	1	1	1	1	1	1	1	1	1	1
AC109811.1::intron	0	0	1	1	1	1	0.000258064	1	0	1	1	1	0	1	1	1	1	1	1	1	1	0	1	1	1	1	1	1	1
AC109830.1::exon	0	1	1	1	1	1	1	1	1	1	1	1	1	1	1	1	1	1	1	1	1	1	1	1	1	1	1	1	1
AC109830.1::intron	0	1	1	1	1	1	2.1351e-10	1	0	1	1	1	0	1	1	0	0	1	1	1	1	1	1	0	1	1	1	1	0
AC110079.2::exon	1.71714e-16	1	1	1	1	1	1	1	1.48333e-16	1	1	1	2.39429e-14	1	1	1	1	0.320161	1	1	1	1	1	1	1	1	1	1	1
AC110079.2::intron	0	0	1	0.978821	1	1	0.000216021	1	0	1	1	0.914141	0	1	1	0	0	0.309333	1	1	1	0	1	0	1	1	1	1	0
AC110760.2::exon	1	1	1	1	1	1	1	1	1	1	1	1	1	1	1	1	0	1	1	1	1	1	1	1	1	1	1	1	1
AC110760.2::intron	0	1	1	1	1	1	1	1	1	1	1	1	1	1	1	1	0	1	1	1	1	1	1	1	1	1	1	1	0
AC111188.1::exon	1	1	1	1	1	1	1	1	0	1	1	0.285301	1	1	1	1	1	1	1	1	1	1	1	1	1	1	1	1	1
AC111188.1::intron	0	0	1	1	1	1	1	1	0	0	0	0	0	1	1	0	0	0.279095	1	1	1	0	1	0	1	1	1	1	0
AC112206.2::exon	1	1	1	1	1	1	1	1	1	1	1	1	1	1	1	1	1	1	1	1	1	1	1	1	1	1	1	1	1
AC112206.2::intron	0	0	1	1	1	1	1	1	0	1	1	1	6.90056e-06	1	1	1	1	1	1	1	1	1	1	0	1	1	1	1	1
AC112229.1::intron	0	1	1	1	1	1	1	1	0	1	1	1	1	1	1	1	1	1	1	1	1	1	1	1	1	1	1	1	1
AC112236.1::exon	1	1	1	1	1	1	1	1	1	1	1	1	1	1	1	1	1	1	1	1	1	1	1	1	1	1	1	1	1
AC112236.1::intron	1	1	1	1	1	1	1	1	1	1	1	1	6.90056e-06	1	1	1	1	1	1	1	1	1	1	0	1	1	1	1	1
AC112487.1::exon	1	1	1	1	1	1	1	1	1	1	1	1	1	1	1	1	1	1	1	1	1	1	1	0	1	1	1	1	1
AC112487.1::intron	1.71714e-16	1.60761e-16	0.245787	1	1	1	1	1	1.48333e-16	1	1	0.623126	2.10089e-12	1	1	2.7966e-16	0.000608436	1	1	1	1	1	1	1.46985e-16	1	1	1	1	2.18892e-16
AC112719.2::exon	0	1	1	1	1	1	1	1	1	1	1	0.285301	1	1	1	1	1	1	1	1	1	1	1	1	1	1	1	1	1
AC112719.2::intron	0	0	1	1	1	1	1	1	0	1	1	0.000469673	0	1	1	0	0	1	1	1	1	1	1	0	1	1	1	1	0
AC113189.4::exon	3.04932e-15	1.60761e-16	1	0.978821	1	1	1	1	1	1	1	2.58763e-06	1	1	1	1	1.40695e-10	0.284946	1	1	1	1	1	1	1	1	1	1	1
AC113382.1::exon	1.71714e-16	1.60761e-16	1	1	1	1	1	1	1	1	1	1	0.0132291	1	1	1	1.61736e-05	0.279095	1	1	1	1	1	1.46985e-16	1	1	1	1	2.18892e-16
AC113382.1::intron	1.71714e-16	1.60761e-16	1	1	1	1	1	1	1.48333e-16	1	1	0.349312	3.94526e-16	1	1	2.32123e-05	1	1	1	1	1	1	1	1.46985e-16	1	1	1	1	2.18892e-16
AC113410.2::intron	0	0	1	1	1	1	1	1	1	1	1	1	1	1	1	1.12972e-14	1	1	1	1	1	1	1	1	1	1	1	1	1
AC113418.1::exon	1	1	1	1	1	1	1	1	0	1	1	1	1	1	1	1	1	1	1	1	1	1	1	1	1	1	1	1	1
AC113418.1::intron	0	0	1	1	1	1	1	1	0	1	1	0	0	1	1	0	0	1	1	1	1	0	1	0	1	1	1	1	0
AC114490.1::exon	1.71714e-16	1	1	0.978821	1	1	0.118464	1	1.48333e-16	1	1	0.0187208	3.09423e-07	1	1	2.7966e-16	0.000525106	0.504086	1	1	1	1	1	1.46985e-16	1	1	1	1	2.18892e-16
AC114490.1::intron	1	1	1	1	1	1	1	1	1	1	1	0	1	1	1	1	1	1	1	1	1	1	1	0	1	1	1	1	1
AC114498.1::intron	1	1	1	1	1	1	1	1	1	1	1	1	0	1	1	1	1	1	1	1	1	1	1	1	1	1	1	1	1
AC114689.3::exon	0	1	1	1	1	1	1	1	1	1	1	1	1	1	1	1.12972e-14	1	1	1	1	1	1	1	0	1	1	1	1	1
AC114689.3::intron	1.71714e-16	1.60761e-16	1	0.978821	1	1	0.456775	1	1.48333e-16	1	1	0.420148	6.99077e-14	1	1	2.7966e-16	5.21104e-12	0.797772	1	1	1	3.42757e-16	1	1.46985e-16	1	1	1	1	2.18892e-16
AC114752.2::exon	1	1	1	1	1	1	1	1	1	1	1	0.285301	1	1	1	1	1	1	1	1	1	1	1	1	1	1	1	1	0
AC114752.2::intron	0	1	1	1	1	1	0.000258064	1	0	1	1	0.285301	1	1	1	1	1	1	1	1	1	1	1	1	1	1	1	1	1
AC116903.2::exon	0	1	1	1	1	1	1	1	1	1	1	1	1	1	1	1	1	1	1	1	1	1	1	1	1	1	1	1	1
AC116903.2::intron	1.71714e-16	1.60761e-16	0.245787	1	1	1	0.36897	1	1.48333e-16	1	1	0.29799	1.67871e-06	1	1	2.00551e-12	3.87179e-05	1	1	1	1	3.42757e-16	1	1.46985e-16	1	1	1	1	2.18892e-16
AC116913.1::exon	1.71714e-16	1	1	1	1	1	0.0561613	1	1.48333e-16	1	1	0.695128	1.08969e-07	1	1	1	1	0.279095	1	1	1	3.42757e-16	1	1.46985e-16	1	1	1	1	2.18892e-16
AC116913.1::intron	1.71714e-16	1	0.245787	0.978821	1	1	0.0651845	1	1.48333e-16	1	1	0.956129	3.94526e-16	1	1	0.00430791	1	0.657599	8.61756e-15	1	1	3.42757e-16	1	1.46985e-16	1	1	1	1	2.18892e-16
AC117377.1::exon	1	1	1	1	1	1	1	1	1	1	1	1	1	1	1	1	1	1	1	1	1	1	1	1	1	1	1	1	1
AC117377.1::intron	0	0	1	1	1	1	1	1	0	1	1	1	7.35913e-12	1	1	1	0	1	1	1	1	1	1	0	1	1	1	1	0
AC117473.1::intron	1.71714e-16	1.60761e-16	1	1	1	1	1	1	1.48333e-16	1	1	7.84004e-06	3.94526e-16	1	1	2.7966e-16	5.05358e-16	0.279095	8.61756e-15	1	1	3.42757e-16	1	1.46985e-16	1	1	7.87165e-16	1	2.18892e-16
AC117500.1::exon	1	1	1	1	1	1	1	1	1	1	1	1	1	1	1	1	1	1	1	1	1	1	1	1	1	1	1	1	1
AC117500.2::exon	1	1	1	1	1	1	1	1	1	1	1	0.285301	1	1	1	1	1	1	1	1	1	1	1	1	1	1	1	1	1
AC117500.2::intron	1	1	1	1	1	1	1	1	1	1	1	1	1	1	1	1	1	1	1	1	1	1	1	1	1	1	1	1	1
AC118549.1::exon	1.71714e-16	1.60761e-16	0.267475	0.992627	1	0.111355	0.000331875	1	1.48333e-16	0.000310279	2.15557e-15	0.872808	3.94526e-16	1	1	2.7966e-16	0.00011783	0.354138	1	5.43717e-16	1	3.42757e-16	1	1.46985e-16	1	8.62524e-05	1.12799e-05	1	2.18892e-16
AC118549.1::intron	1.71714e-16	1.60761e-16	0.245787	1	1	1.23011e-06	0.0125438	1	1.48333e-16	0.00373362	7.52895e-05	0.495911	3.94526e-16	1	1	2.7966e-16	0.000348507	0.416996	0.00519602	5.43717e-16	1	3.42757e-16	1	1.46985e-16	1	1	7.87165e-16	1.31737e-15	2.18892e-16
AC120049.1::exon	1	1	1	1	1	1	0.00298721	1	0	1	1	0.08323	1	1	1	1	0	1	1	1	1	1	1	1	1	1	1	1	1
AC120049.1::intron	1	1	1	1	1	1	1	1	1	1	1	1	1	1	1	1	1	1	1	1	1	1	1	1	1	1	1	1	1
AC123768.2::exon	1	1	1	1	1	1	1	1	1	1	1	1	1	1	1	1	1	1	1	1	1	1	1	1	1	1	1	1	1
AC123768.3::exon	0	1	1	1	1	1	1	1	1	1	1	1	1	1	1	1	1	1	1	1	1	1	1	1	1	1	1	1	1
AC123768.3::intron	0	0	1	1	1	1	1	1	0	1	1	0.377244	0	1	1	0	0	1	1	1	1	1	1	0	1	1	1	1	0
AC123912.2::exon	0	1	1	1	1	1	1	1	0	1	1	1	7.35913e-12	1	1	1	1	1	1	1	1	1	1	1	1	1	1	1	1
AC123912.2::intron	0	1	1	1	1	1	1	1	1	1	1	1	1	1	1	1	1	1	1	1	1	1	1	1	1	1	1	1	1
AC124804.1::exon	1	1	1	1	1	1	1	1	0	1	1	1	1	1	1	1	1	1	1	1	1	1	1	1	1	1	1	1	1
AC124804.1::intron	1	1	1	1	1	1	1	1	1	1	1	1	1	1	1	1	1	1	1	1	1	1	1	1	1	1	1	1	1
AC125494.1::exon	1	0	1	1	1	1	1	1	0	1	1	1	1	1	1	1	1	1	1	1	1	1	1	1	1	1	1	1	1
AC125494.1::intron	1	1	1	1	1	1	1	1	1	1	1	1	1	1	1	1	1	1	1	1	1	1	1	1	1	1	1	1	1
AC125793.1::exon	1	1	1	0.831954	1	1	1	1	1	1	1	1	1	1	1	4.90173e-12	0	1	1	1	1	1	1	1	1	1	1	1	1
AC125793.1::intron	0	0	1	1	1	1	1.52896e-09	1	0	1	1	5.50428e-11	0	1	1	0	0	1	0	1	1	1	1	0	1	1	1	1	0
AC126755.2::exon	1	1	1	1	1	1	1	1	1	1	1	1	1	1	1	1	1	1	1	1	1	1	1	1	1	1	1	1	1
AC126755.2::intron	0	0	1	1	1	1	1	1	1	1	1	1	3.77646e-11	1	1	7.77469e-14	1	1	1	1	1	1	1	0	1	1	1	1	1
AC129492.1::exon	1	1	1	1	1	1	1	1	0	1	1	6.67493e-12	1	1	1	1	1	1	1	1	1	1	1	1	1	1	1	1	1
AC129492.1::intron	1	1	1	1	1	1	1	1	1	1	1	1.55914e-08	1	1	1	1	1	1	1	1	1	1	1	1	1	1	1	1	1
AC129507.1::exon	1	1	1	1	1	1	1	1	1	1	1	1	1	1	1	1.12972e-14	1	1	1	1	1	1	1	1	1	1	1	1	1
AC129507.1::intron	1	1	1	1	1	1	1	1	1	1	1	1	1	1	1	1	1	1	1	1	1	1	1	1	1	1	1	1	1
AC131097.3::exon	1	1	1	1	1	1	1	1	1	1	1	1	1	1	1	1.12972e-14	0	1	1	1	1	1	1	1	1	1	1	1	1
AC131097.3::intron	1	1	1	1	1	1	1	1	1	1	1	1	1	1	1	1	1	1	1	1	1	1	1	1	1	1	1	1	1
AC132008.2::exon	1.71714e-16	1.60761e-16	1	1	1	1	0.000901782	1	1.48333e-16	1	1	0.257818	3.10709e-10	1	1	0.00278201	0.0217523	0.279095	1	1	1	1	1	2.3433e-15	1	1	1	1	2.18892e-16
AC132008.2::intron	1.71714e-16	1.60761e-16	0.280726	1	1	1	2.53186e-09	1	1.48333e-16	1	1	0.609398	3.94526e-16	1	1	2.7966e-16	0.0114559	0.808176	1	1	1	1	1	1.46985e-16	1	1	1	1	2.18892e-16
AC132938.1::exon	1	1	1	1	1	1	1	1	0	1	1	1	1	1	1	1	1	1	1	1	1	1	1	0	1	1	1	1	1
AC132938.1::intron	1	1.60761e-16	0.245787	1	1	1	0.142083	1	1.30161e-06	1	1	0.65182	0.183912	1	1	1	1	0.512155	1	1	1	1	1	1.46985e-16	1	1	1	1	1
AC133548.2::exon	1	1	1	1	1	1	1	1	1	1	1	1	1	1	1	1	1	1	1	1	1	1	1	0	1	1	1	1	1
AC133548.2::intron	1	1	1	1	1	1	1	1	1	1	1	1	1	1	1	1	1	1	1	1	1	1	1	1	1	1	1	1	1
AC135012.1::exon	0	0	1	1	1	1	1	1	0	1	1	0.285301	6.90056e-06	1	1	0	1	1	1	1	1	1	1	0	1	1	1	1	1
AC135012.1::intron	1	1	1	1	1	1	1	1	1	1	1	0.285301	1	1	1	1	1	1	1	1	1	1	1	1	1	1	1	1	1
AC135050.2::intron	1.23381e-09	1.60761e-16	0.250242	1	1	1	0.0402763	1	1.48333e-16	1	1	0.00929128	1	1	1	1	1	1	1	1	1	1	1	1.46985e-16	1	1	1	1	1.02941e-13
AC135983.2::exon	1	0	1	1	1	1	1	1	0	1	1	1	0	1	1	1	0	1	1	1	1	1	1	1	1	1	1	1	1
AC135983.2::intron	0	0	1	1	1	1	1	1	1	1	1	1	1	1	1	0	1	1	1	1	1	1	1	0	1	1	1	1	0
AC136285.1::exon	1	1	1	1	1	1	1	1	0	1	1	1	1	1	1	1	1	1	1	1	1	1	1	1	1	1	1	1	1
AC136285.1::intron	1.71714e-16	1	1	0.978821	1	1	0.0796197	1	1.48333e-16	1	1	0.621291	0.000914903	1	1	0.00045336	0.000152483	0.299167	1	1	1	1	1	1.46985e-16	1	1	1	1	2.18892e-16
AC136475.1::exon	0	1	1	0.831954	1	1	1	1	1	1	1	0.468568	1	1	1	0	1	1	1	1	1	1	1	1	1	1	1	1	1
AC136475.1::intron	1	1	1	0.840029	1	1	1	1	1	1	1	1	1	1	1	4.24502e-11	1.96924e-15	1	1	1	1	1	1	1	1	1	1	1	0
AC136759.1::intron	1.71714e-16	1.60761e-16	0.245787	1	1	1	0.111114	1	1.48333e-16	1	1	0.0102018	1.55424e-08	1	1	2.7966e-16	6.64141e-05	1	1	1	1	3.42757e-16	1	1.46985e-16	1	1	1	1	2.18892e-16
AC138035.1::exon	1	1	1	1	1	1	1	1	1	1	1	1	1	1	1	1	1	1	1	1	1	1	1	1	1	1	1	1	1
AC138035.1::intron	1	1	1	1	1	1	1	1	1	1	1	1	1	1	1	1	1	1	1	1	1	1	1	1	1	1	1	1	1
AC138331.1::intron	0	0	1	0.831954	1	1	1	1	1	1	1	1	0	1	1	1.60737e-11	1.34923e-13	1	1	1	1	1	1	0	1	1	1	1	1
AC138356.3::exon	1	1	0.245787	1	1	1	1	1	1	1	1	1	0.211982	1	1	1	1	1	1	1	1	1	1	1	1	1	1	1	1
AC138356.3::intron	3.79645e-07	1.60761e-16	0.245787	0.986745	1	1	1	1	1.48333e-16	1.48864e-08	1	0.650969	0.000597099	1	1	3.54723e-06	1	1	1	1	1	1	1	1.46985e-16	1	1	1	1	2.18892e-16
AC138393.1::exon	1.71714e-16	1.60761e-16	0.245787	1	1	1	0.273127	1	1	1	1	1	1	1	1	1.52651e-06	1	1	1	1	1	1	1	1	1	1	1	1	2.18892e-16
AC138393.1::intron	1.71714e-16	1.60761e-16	0.246304	0.98576	1	1	0.0222097	1	1.48333e-16	1	0.0328624	1	3.94526e-16	1	1	2.7966e-16	0.180248	0.396145	0.00139236	1	1	3.42757e-16	1	1.46985e-16	1	1	2.02914e-05	1.31737e-15	2.18892e-16
AC138409.2::exon	0	0	1	1	1	1	1	1	0	0	1	1	1	1	1	0	1	1	1	1	1	1	1	1	1	1	1	1	0
AC138409.2::intron	4.56046e-11	3.64481e-10	0.245787	1	1	1	0.545305	1	6.96776e-09	0.252575	1	0.885912	0.00175024	1	1	4.68245e-10	0.667831	1	1	1	1	0.00037381	1	6.18401e-06	1	1	1	1	1.51685e-15
AC138627.1::exon	0	1	1	1	1	1	1	1	0	1	1	1	0	1	1	4.39505e-12	1	1	1	1	1	1	1	0	1	1	1	1	1
AC138627.1::intron	1.71714e-16	1.60761e-16	1	1	1	1	1	1	1.48333e-16	1	1	0.53041	3.94526e-16	1	1	2.7966e-16	1	0.279095	1	1	1	1	1	1.46985e-16	1	1	1	1	2.18892e-16
AC138649.1::exon	0	0	1	1	1	1	0.0116737	1	0	1	0	1	0	1	1	0	1	0.279095	1	1	1	1	1	0	1	1	1	1	0
AC138649.1::intron	1.71714e-16	1.60761e-16	1	0.978821	1	6.32507e-15	0.00210126	1	1.48333e-16	3.35292e-07	1	1	1.6063e-08	1	1	2.7966e-16	2.41515e-07	0.316851	1	1	1	3.42757e-16	1	1.46985e-16	1	1	1	1	2.18892e-16
AC138696.1::intron	9.10793e-05	1.60761e-16	0.245787	1	1	1	0.280716	1	1.48333e-16	1	1	0.00284532	0.00680464	1	1	0.831511	5.30005e-09	0.70711	1	5.43717e-16	1	1	1	1.46985e-16	1	1	1	1	1
AC138894.1::exon	0	1	1	1	1	1	0.000258064	1	1	1	1	0.285301	1	1	1	1	1	1	1	1	1	1	1	1	1	1	1	1	1
AC138894.1::intron	0	0	1	1	1	1	0.000715908	1	0	0	1	1.15965e-07	8.87605e-11	1	1	0	1	1	1	1	1	1	1	0	1	1	1	1	0
AC138904.1::exon	0.392097	5.61463e-07	0.245787	1	1	1	0.710326	1	4.27062e-05	1	1	1	0.64126	1	1	0.42056	0.465857	0.812658	1	0.0151721	1	1	1	0.00278483	1	1	1	1	1
AC138904.1::intron	1.71714e-16	1.60761e-16	0.276338	0.987926	1	1	0.00321279	1	1.48333e-16	1	1	0.178933	1	1	1	1	0.000543025	1	1	1	1	1	1	1.46985e-16	1	1	1	1	2.18892e-16
AC138907.1::exon	1	1	1	1	1	1	1	1	1	1	1	1	1	1	1	1.12972e-14	1	1	1	1	1	1	1	1	1	1	1	1	1
AC139099.1::intron	1	1	1	1	1	1	1	1	0	1	1	1	6.90056e-06	1	1	1	1	1	1	1	1	1	1	1	1	1	1	1	1
AC139491.1::intron	0	1	1	1	1	1	1	1	0	1	1	5.50428e-11	1	1	1	1	1	1	1	1	1	1	1	1	1	1	1	1	1
AC139491.2::exon	1	0	1	1	1	1	1	1	0	1	1	1	1	1	1	1	0	1	1	1	1	1	1	0	1	1	1	1	0
AC139491.2::intron	1.71714e-16	1.60761e-16	1	0.996225	1	1	0.00878119	1	1.48333e-16	1	1	0.0883147	5.16243e-06	1	1	2.7966e-16	0.0128722	0.526651	1	1	1	1	1	1.46985e-16	1	1	1	1	2.18892e-16
AC139491.5::intron	0	1	1	1	1	1	1	1	1	1	1	1	1	1	1	1	1	1	1	1	1	1	1	1	1	1	1	1	1
AC139493.2::exon	1	1	1	1	1	1	1	1	0	1	1	1.55914e-08	1	1	1	1	1	1	1	1	1	1	1	1	1	1	1	1	1
AC139493.2::intron	1.71714e-16	1.60761e-16	1	0.978821	1	1	0.254442	1	1.48333e-16	1	1	0.283779	1.512e-08	1	1	2.7966e-16	8.67615e-06	0.284946	1	1	1	1	1	1.46985e-16	1	1	7.87165e-16	1	2.18892e-16
AC139495.1::exon	1	1	1	1	1	1	1	1	1	1	1	1	1	1	1	1	1	1	1	1	1	1	1	0	1	1	1	1	1
AC139495.1::intron	1	1	1	1	1	1	1	1	0	1	1	1	6.90056e-06	1	1	0	1	1	1	1	1	1	1	0	1	1	1	1	1
AC139713.2::exon	0	1	1	1	1	1	1	1	1	1	1	1	1	1	1	1	1	1	1	1	1	1	1	1	1	1	1	1	1
AC139713.2::intron	1.71714e-16	1.60761e-16	1	0.978821	1	1	1	1	1.48333e-16	1	1	0.0237825	3.94526e-16	1	1	1.77014e-07	1	1	1	1	1	1	1	1	1	1	1	1	2.18892e-16
AC140125.2::exon	0	1	1	1	1	1	1	1	1	1	1	1	1	1	1	1	1	1	1	1	1	1	1	1	1	1	1	1	1
AC140125.2::intron	1	0	1	1	1	1	0.000715908	1	1	1	1	1	1	1	1	1	1	1	1	1	1	1	1	1	1	1	1	1	1
AC140479.4::intron	0	1	1	1	1	1	1	1	1	1	1	1	1	1	1	1	1	1	1	1	1	1	1	1	1	1	1	1	1
AC141586.1::exon	1.71714e-16	1	1	0.831954	1	1	0.0798279	1	1.48333e-16	1.48433e-15	1	0.46276	1	1	1	1	5.05358e-16	1	1	1	1	1	1	1.46985e-16	1	1	1	1	2.18892e-16
AC141586.1::intron	1.71714e-16	1.60761e-16	1	1	1	1	0.0022464	1	1.48333e-16	1.48433e-15	2.15557e-15	0.246728	2.13956e-11	1	1	2.7966e-16	8.71464e-12	0.279095	1	1	1	1	1	1.46985e-16	1	1	1	1	2.18892e-16
AC142086.1::exon	1	1	1	1	1	1	1	1	1	1	1	1	1	1	1	1	1	1	1	1	1	1	1	1	1	1	1	1	1
AC144568.2::intron	0	1	1	1	1	1	1	1	1	1	1	1	1	1	1	1	1	1	1	1	1	1	1	1	1	1	1	1	1
AC146944.2::exon	0	1	1	1	1	1	1	1	1	1	1	1	1	1	1	1	1	1	1	1	1	1	1	1	1	1	1	1	1
AC211433.1::exon	0	1	1	1	1	1	1	1	1	1	1	1	1	1	1	1	0	1	1	1	1	1	1	1	1	1	1	1	1
AC211433.1::intron	1.71714e-16	1.60761e-16	1	0.831954	1	1	0.0813046	1	1.48333e-16	1	1	1	1.39598e-14	1	1	1.81749e-10	0.000308952	1	1	1	1	1	1	1.46985e-16	1	1	1	1	1
AC211486.1::intron	1	1	1	1	1	1	1	1	1	1	1	1	1	1	1	1	1	1	1	1	1	1	1	1	1	1	1	1	1
AC237221.1::exon	1	1	1	1	1	1	1	1	0	1	1	1	1	1	1	1	1	1	1	1	1	1	1	1	1	1	1	1	1
AC237221.1::intron	0	0	1	1	1	1	1	1	1	1	1	1	6.90056e-06	1	1	1	1	1	1	1	1	1	1	1	1	1	1	1	0
AC239798.2::exon	1	0	1	1	1	1	1	1	1	1	1	1	1	1	1	1	1	1	1	1	1	1	1	1	1	1	1	1	1
AC239798.2::intron	1	1	1	1	1	1	1	1	1	1	1	2.2104e-07	1	1	1	1	1	1	1	1	1	1	1	1	1	1	1	1	1
AC239800.2::exon	0	1	1	1	1	1	1	1	1	1	1	1	1	1	1	0	1	1	1	1	1	1	1	0	1	1	1	1	1
AC239800.2::intron	1	1	1	1	1	1	1	1	1	1	1	1	1	1	1	1.12972e-14	1	1	1	1	1	1	1	1	1	1	1	1	1
AC239803.1::exon	1	1	1	1	1	1	1	1	1	1	1	1	1	1	1	1	1	1	1	1	1	1	1	1	1	1	1	1	1
AC243562.3::exon	1	1	1	1	1	1	1	1	0	1	1	1	1	1	1	1	1	1	1	1	1	1	1	0	1	1	1	1	1
AC243562.3::intron	1	1	1	1	1	1	1	1	1	1	1	1	1	1	1	1	1	1	1	1	1	1	1	1	1	1	1	1	1
AC243772.2::exon	0	1	1	1	1	1	1	1	0	1	1	1	0	1	1	1.12972e-14	1	1	1	1	1	1	1	0	1	1	1	1	1
AC243772.2::intron	0	1	1	1	1	1	1	1	1	1	1	1	1	1	1	1	1	1	1	1	1	1	1	0	1	1	1	1	1
AC244021.1::exon	1.71714e-16	1	1	1	1	1	1	1	1.48333e-16	1	1	1	3.94526e-16	1	1	2.7966e-16	1	0.279095	1	1	1	1	1	1.46985e-16	1	1	1	1	2.18892e-16
AC244021.1::intron	0	0	1	0.978821	1	1	0	1	0	0	1	9.24198e-05	0	1	1	0	1.06983e-12	1	1	1	1	0	1	0	1	1	0	1	0
AC244100.2::exon	0	1	1	1	1	1	1	1	1	1	1	1	6.90056e-06	1	1	0	1	1	1	1	1	1	1	0	1	1	1	1	1
AC244100.2::intron	1	1	1	1	1	1	1	1	1	1	1	0.285301	1	1	1	1	1	1	1	1	1	1	1	1	1	1	1	1	1
AC244453.2::exon	0	1	1	1	1	1	1	1	1	1	1	1	0	1	1	1	1	1	1	1	1	1	1	1	1	1	1	1	1
AC244453.2::intron	0	1	1	1	1	1	1	1	1	1	1	1	1	1	1	1	1	1	1	1	1	1	1	1	1	1	1	1	1
AC244517.2::exon	0	1	1	1	1	1	1	1	1	1	1	1	1	1	1	1	1	1	1	1	1	1	1	1	1	1	1	1	1
AC244517.2::intron	1	1	1	1	1	1	1	1	0	1	1	0.0868499	1	1	1	1	0	1	1	1	1	1	1	0	1	1	1	1	0
AC244669.1::exon	1	1	1	1	1	1	1	1	1	1	1	1	1	1	1	1	1	1	1	1	1	1	1	1	1	1	1	1	0
AC244669.1::intron	1.71714e-16	1.60761e-16	1	1	1	1	1	1	1.48333e-16	1	1	0.721403	0.000678863	1	1	2.6207e-11	1	0.518744	1	1	1	1	1	1.46985e-16	1	1	1	1	2.18892e-16
AC245041.2::exon	1	1	1	1	1	1	1	1	1	1	1	1	1	1	1	1	1	1	1	1	1	1	1	1	1	1	1	1	1
AC245041.2::intron	1	1	1	1	1	1	1	1	1	1	1	1	1	1	1	1	1	1	1	1	1	1	1	1	1	1	1	1	1
AC245100.1::exon	1	1	1	1	1	1	1	1	0	1	1	1	1	1	1	1	1	1	1	1	1	1	1	1	1	1	1	1	1
AC245100.1::intron	1.71714e-16	1.60761e-16	1	0.831954	1	1	0.010036	1	1.48333e-16	1	1	0.568723	1.10856e-06	1	1	2.7966e-16	5.05358e-16	1	1	1	1	1	1	1.46985e-16	1	1	1	1	2.18892e-16
AC245100.6::exon	1	1	1	1	1	1	1	1	1	1	1	1	1	1	1	1	1	1	1	1	1	1	1	1	1	1	1	1	1
AC245100.6::intron	1	1	1	1	1	1	1	1	1	1	1	1	1	1	1	1.12972e-14	1	1	1	1	1	1	1	1	1	1	1	1	1
AC245123.1::exon	1	1	1	1	1	1	1	1	1	1	1	1	6.90056e-06	1	1	0	1	1	1	1	1	1	1	1	1	1	1	1	0
AC245123.1::intron	1.71714e-16	1.60761e-16	0.245787	1	1	1	1	1	1.48333e-16	1	1	1	0.0125926	1	1	0.00642837	0.00127993	1	1	1	1	1	1	1.46985e-16	1	1	1	1	1
AC245595.2::intron	1	1	1	1	1	1	1	1	1	1	1	1	1	1	1	1	1	1	1	1	1	1	1	1	1	1	1	1	1
ACAA1::exon	0.000439938	1.60761e-16	1	0.98454	1	1	0.000128248	1	1.48333e-16	1.42641e-09	1	0.206898	0.343468	1	1	1	5.05358e-16	0.279095	1	1	1	1	1	1.46985e-16	1	1	1	1	5.861e-06
ACAA1::intron	1.71714e-16	1.60761e-16	0.668229	1	1	0.00729643	0.00437335	1	1.48333e-16	1	0.000129245	0.456562	0.0479775	1	1	0.047002	0.00757758	0.287733	1	1	1	1	1	1.46985e-16	1	1	1	1	3.44872e-15
ACAA2::exon	3.25314e-13	1.60761e-16	0.809633	0.984358	1	1	0.120544	1	1.48333e-16	0.174436	1	0.992094	5.47419e-13	1	1	0.170789	4.01615e-08	0.325441	1	5.43717e-16	1	1	1	1.46985e-16	1	1	1	1	2.45166e-13
ACAA2::intron	1.71714e-16	1.60761e-16	1	0.891348	1	1	0.0102824	1	1.48333e-16	1	1	0.48742	3.94526e-16	1	1	2.7966e-16	1	1	1	5.43717e-16	1	3.42757e-16	1	1.46985e-16	1	1	1.86018e-12	1	2.18892e-16
ACACA::exon	1.09368e-14	1.60761e-16	0.250834	0.978821	1	1	0.00427391	1	1.48333e-16	0.00223552	1	0.0650794	0.0700801	1	1	1.01635e-07	5.05358e-16	0.431845	0.191886	5.43717e-16	1	8.8751e-06	1	1.46985e-16	1	0.356614	0.00260538	2.79013e-10	2.18892e-16
ACACA::intron	1.71714e-16	1.60761e-16	0.497832	1	1	0.374323	0.0116604	1	1.48333e-16	0.0825081	0.933853	0.210334	3.94526e-16	1	1	2.7966e-16	0.00473622	0.279095	0.7657	2.47846e-10	1	3.42757e-16	1	1.46985e-16	1	1	4.01102e-14	1	2.18892e-16
ACACB::exon	2.6588e-11	1.60761e-16	0.410794	0.987438	1	2.72686e-05	0.0230663	1	1.48333e-16	1.48433e-15	1	0.12298	1	1	1	0.0792182	2.00275e-11	0.287469	1	1	1	1	1	1.46985e-16	1	1	1	1	2.18892e-16
ACACB::intron	1.71714e-16	1.60761e-16	0.26788	1	1	0.199043	0.000605114	1	1.48333e-16	0.577342	1	0.199684	2.70187e-06	1	1	2.7966e-16	4.78252e-05	0.333337	0.010226	1	1	1.06335e-11	1	1.46985e-16	1	6.0639e-06	1	1	2.18892e-16
ACAD10::exon	1	1.60761e-16	0.245787	1	1	1	0.00187806	1	1.48333e-16	1.47083e-12	1	0.671759	0.494255	1	1	2.91983e-09	1.69582e-11	1	1	1	1	1	1	1.46985e-16	1	1	1	1	2.18892e-16
ACAD10::intron	1.71714e-16	1.60761e-16	0.256582	0.992239	1	1	0.0119451	1	1.48333e-16	0.00607379	1	0.305757	7.7621e-10	1	1	2.7966e-16	0.00130094	0.374355	1	1	1	2.63065e-05	1	1.46985e-16	1	1	1	1	2.18892e-16
ACAD11::exon	1.71714e-16	1.60761e-16	0.911332	0.978821	1	1	1.927e-05	1	1.48333e-16	0.179022	0.000325139	0.350023	9.48213e-15	1	1	2.7966e-16	2.45206e-15	0.283497	1	5.43717e-16	1	1	1	1.46985e-16	1	1	1	1	2.18892e-16
ACAD11::intron	1.71714e-16	1.60761e-16	0.245787	1	1	0.122123	0.00454613	1	1.48333e-16	0.407121	0.00735446	0.484226	3.94526e-16	1	1	2.7966e-16	0.0925785	0.390272	1	1	1	3.42757e-16	1	1.46985e-16	1	0.342714	3.15044e-14	1	2.18892e-16
ACAD8::exon	1.71714e-16	1.60761e-16	1	0.978821	1	1	0.00183143	1	1.48333e-16	0.00196551	1	0.283259	0.000204893	1	1	0.025986	7.31124e-11	0.287733	1	5.43717e-16	1	3.42757e-16	1	1.46985e-16	1	1	7.87165e-16	1.31737e-15	2.18892e-16
ACAD8::intron	3.70421e-05	1.60761e-16	0.245787	1	1	1	0.185568	1	1.48333e-16	1	1	0.724101	0.404052	1	1	0.0738071	0.431443	0.736111	1	1	1	1	1	1.46985e-16	1	1	1	1	0.0202028
ACAD9::exon	6.82992e-16	1.60761e-16	0.42754	0.978821	1	1	0.00485291	1	1.48333e-16	0.00859054	1	0.5732	0.0834458	1	1	6.58866e-07	1.32333e-14	0.362682	1	1	1	3.42757e-16	1	1.46985e-16	1	1	1	1	1
ACAD9::intron	1.71714e-16	1.60761e-16	0.262909	1	1	7.6722e-05	0.000168677	1	1.48333e-16	0.0236611	0.00200298	0.315958	2.32079e-07	1	1	2.7966e-16	0.00578938	0.287733	0.341381	5.43717e-16	1	6.31792e-12	1	1.46985e-16	1	0.569368	8.95048e-09	1	2.18892e-16
ACADL::exon	0.00015348	2.73677e-12	0.246603	0.981684	1	1	0.110093	1	1.48333e-16	9.40819e-07	1	0.800957	3.94526e-16	1	1	0.00235754	0.00545389	0.463963	1	1	1	3.42757e-16	1	1.46985e-16	1	1	1	1	2.18892e-16
ACADL::intron	1.71714e-16	1.60761e-16	0.245787	1	1	1	0.00425188	1	1.48333e-16	1	1	1	3.94526e-16	1	1	2.7966e-16	5.05358e-16	0.559668	1	1	1	3.42757e-16	1	1.46985e-16	1	1	1	1	2.18892e-16
ACADM::exon	1.71714e-16	3.21326e-16	0.245787	1	1	1	0.394765	1	1.48333e-16	0.34936	0.000103484	0.940841	1.48369e-05	1	1	1.18036e-08	0.00157841	0.6038	0.739241	5.43717e-16	1	2.05201e-11	1	1.46985e-16	1	1	1	1	2.11324e-14
ACADM::intron	1.71714e-16	1.60761e-16	0.277162	1	1	0.000566834	0.00264643	1	1.48333e-16	0.00694653	1	0.318365	3.94526e-16	1	1	2.7966e-16	0.00052975	0.360543	0.067782	1	1	3.42757e-16	1	1.46985e-16	1	1	7.87165e-16	1	2.18892e-16
ACADS::exon	0.00163436	1	0.357682	1	1	1	0.148952	1	1	1	1	0.39128	1	1	1	1	5.38661e-05	0.322992	1	1	1	1	1	1.46985e-16	1	1	1	1	1
ACADS::intron	1.71714e-16	1.60761e-16	1	1	1	1	0.00290177	1	1.48333e-16	1	1	0.0435539	0.00100904	1	1	0.00426902	1.48779e-13	0.287107	1	5.43717e-16	1	1	1	1.46985e-16	1	1	1	1	2.18892e-16
ACADSB::exon	1.71714e-16	1.60761e-16	0.292014	0.991882	0.0313868	0.000202913	0.00807532	1	1.48333e-16	0.0478602	2.59798e-06	0.256407	3.94526e-16	1	1	2.7966e-16	1.48939e-10	0.309333	1	1	1	3.42757e-16	1	1.46985e-16	1	1	1	1	2.18892e-16
ACADSB::intron	1.71714e-16	1.60761e-16	0.582006	0.998126	1	1	0.00878024	1	1.48333e-16	0.0402768	1	0.162293	3.94526e-16	1	1	2.7966e-16	0.00165293	0.37465	1	1	1	3.42757e-16	1	1.46985e-16	1	1	1.16829e-09	1.31737e-15	2.18892e-16
ACADVL::exon	0.0246138	3.11075e-12	0.298073	0.98454	1	1	0.000827518	1	1.48333e-16	0.0131717	0.0784315	0.00644228	0.643732	1	1	0.0118805	3.44915e-07	0.337736	1	1	1	1	1	1.07173e-08	1	1	1	3.10934e-11	0.0898132
ACADVL::intron	1.80103e-06	1.93952e-10	0.292449	1	1	0.170224	2.22542e-08	1	1.48333e-16	9.32174e-05	0.0387189	0.00174355	0.144463	1	1	0.620335	0.00288078	0.349132	0.022228	5.43717e-16	1	1.12932e-07	1	1.46985e-16	1	1	1	1	2.10969e-12
ACAN::exon	0	0	1	1	1	1	1	1	0	1	1	1	1	1	1	0	0	1	1	1	1	1	1	1	1	1	1	1	0
ACAN::intron	0	0	1	1	1	1	2.7123e-06	1	0	1	1	0.000638919	0.000903873	1	1	0	0	1	1	1	1	1	1	0	1	1	1	1	0
ACAP1::exon	1	1	1	1	1	1	1	1	1	1	1	1	1	1	1	1	1	1	1	1	1	1	1	1	1	1	1	1	1
ACAP1::intron	1.71714e-16	1	1	1	1	1	0.00991612	1	1.48333e-16	1	1	0.0163045	0.000117046	1	1	1	0.000620716	0.34574	1	1	1	1	1	1.46985e-16	1	1	1	1	1
ACAP2::exon	2.21706e-09	5.3365e-11	1	1	1	1	0.52766	1	5.92174e-16	0.685944	0.0736783	0.708112	0.00105452	1	1	5.01741e-08	0.251014	0.279095	1	0.0327508	1	1.13133e-05	1	1.06486e-10	1	0.0800874	0.0271916	1	2.18892e-16
ACAP2::intron	1.71714e-16	1.60761e-16	0.249862	1	1	0.0451884	0.000909053	1	1.48333e-16	0.0462065	0.865737	0.181732	3.94526e-16	1	1	2.7966e-16	0.105769	0.385153	1	1	1	3.42757e-16	1	1.46985e-16	1	1	7.87165e-16	0.00259096	2.18892e-16
ACAP3::exon	0.0671006	2.02099e-08	0.442146	1	1	1	0.0108978	1	1.48333e-16	1.48433e-15	1	5.38134e-06	0.519112	1	1	0.000620427	5.05358e-16	0.398082	1	1	1	3.42757e-16	1	1.46985e-16	1	1	7.87165e-16	1	1
ACAP3::intron	9.93786e-07	8.76722e-14	0.283533	1	1	0.0208894	0.0140713	1	1.48333e-16	1.48433e-15	1	0.0332363	0.141096	1	1	1	1.96229e-09	0.400125	0.0398198	1	1	3.42757e-16	1	1.46985e-16	1	1	1	1.1252e-11	0.00102391
ACAT1::exon	3.03231e-09	1.60761e-16	0.557379	0.978821	1	1	0.226152	1	1.48333e-16	0.797826	1	0.465692	0.00755719	1	1	1.10916e-06	1.9988e-12	0.287733	0.0651433	5.43717e-16	1	4.34436e-08	1	1.46985e-16	1	0.216619	1	1	2.6994e-12
ACAT1::intron	1.71714e-16	1.60761e-16	0.997137	1	0.396497	1	1.77515e-05	1	1.48333e-16	1.08978e-10	1	0.2165	3.94526e-16	1	1	2.7966e-16	1.52183e-11	0.353832	1	1	1	3.42757e-16	1	1.46985e-16	1	1	1	1	2.18892e-16
ACAT2::exon	1.71714e-16	1.60761e-16	0.655858	0.978821	1	1	0.000538063	1	1.48333e-16	0.0176757	2.15557e-15	1	3.11827e-12	1	1	2.95859e-13	5.05358e-16	0.289012	1	5.43717e-16	1	1	1	1.46985e-16	1	1	7.87165e-16	1	2.18892e-16
ACAT2::intron	1.71714e-16	1.60761e-16	0.358	0.978821	1	1	8.84801e-08	1	1.48333e-16	1.48433e-15	1	0.173188	3.94526e-16	1	1	2.7966e-16	5.46625e-12	0.316342	1.40206e-10	1	1	3.42757e-16	1	1.46985e-16	1	1	7.87165e-16	1	2.18892e-16
ACBD3::exon	1.71714e-16	1.60761e-16	0.70298	0.958271	1	0.333256	0.00173953	1	1.48333e-16	1	2.15557e-15	1	3.94526e-16	1	1	2.7966e-16	5.05358e-16	0.326684	0.233133	5.43717e-16	1	3.42757e-16	1	1.46985e-16	1	1	3.64955e-07	1.31737e-15	2.18892e-16
ACBD3::intron	1.71714e-16	1.60761e-16	0.246304	0.992239	1	5.7194e-06	0.00216166	1	1.48333e-16	0.000235122	1	0.643739	3.94526e-16	1	1	2.7966e-16	0.00485293	0.432715	0.193748	5.43717e-16	1	3.42757e-16	1	1.46985e-16	1	0.351379	3.00614e-14	1	2.18892e-16
ACBD4::exon	0.0013928	1.60761e-16	0.377926	1	1	1	0.0572177	1	1.48333e-16	1	1	0.280512	0.184768	1	1	0.286633	4.03148e-05	0.321017	1	1	1	1	1	1.46985e-16	1	1	1	1.31737e-15	8.05642e-07
ACBD4::intron	1.71714e-16	1.60761e-16	1	1	1	1	0.000155822	1	1.48333e-16	0.000519072	1	0.0022499	4.69145e-06	1	1	0.000158705	0.007524	0.337157	1	1	1	1	1	1.46985e-16	1	4.30565e-14	1	1	2.18892e-16
ACBD5::exon	1.71714e-16	1.60761e-16	0.610753	0.926954	1	1	0.0257009	1	1.48333e-16	0.00833504	2.15557e-15	0.500121	3.94526e-16	1	1	2.7966e-16	5.01681e-11	0.597327	1	5.43717e-16	1	3.42757e-16	1	1.46985e-16	1	1	1	1.31737e-15	2.18892e-16
ACBD5::intron	1.71714e-16	1.60761e-16	0.245787	1	1	1	0.326582	1	2.0678e-15	0.0694546	1	0.697718	0.000847203	1	1	1.72458e-06	0.135353	0.587263	1	0.000165191	1	0.00148007	1	1.46985e-16	1	1	0.00714922	1	2.18892e-16
ACBD6::exon	5.21655e-09	1.60761e-16	1	0.978821	1	1	0.0616263	1	3.07526e-06	0.20365	1	0.619546	0.000767909	1	1	1.61127e-14	5.59997e-14	0.294464	1	5.43717e-16	1	1	1	1.46985e-16	1	1	1	1.31737e-15	2.18892e-16
ACBD6::intron	1.71714e-16	1.60761e-16	0.245787	1	1	0.25422	0.183959	1	1.48333e-16	0.0237027	0.0124664	0.610205	3.94526e-16	1	1	2.7966e-16	0.192668	0.324458	0.735654	0.00623599	1	3.42757e-16	1	1.46985e-16	1	1	2.45935e-12	0.825229	2.18892e-16
ACCS::exon	0	1	1	0.891348	1	1	1.72345e-09	1	0	1	1	0.112924	1	1	1	4.92041e-05	0	0.554557	1	1	1	1	1	1	1	1	1	1	1
ACCS::intron	1.71714e-16	1.60761e-16	0.51109	1	1	1	0.00097598	1	1.48333e-16	4.22734e-07	1	0.0598877	0.000526723	1	1	0.43062	0.000343537	0.279095	1	1	1	1	1	1.46985e-16	1	1	1	1	2.18892e-16
ACCSL::exon	1	1	1	1	1	1	1	1	1	1	1	1	1	1	1	1	0	1	1	1	1	1	1	0	1	1	1	1	1
ACCSL::intron	0	1	1	1	1	1	0.000258064	1	1	1	1	1	7.35913e-12	1	1	1	0	1	1	1	1	1	1	1	1	1	1	1	1
ACD::exon	0.000483805	1.60761e-16	1	1	1	1	0.0626562	1	1.48333e-16	3.3177e-08	1	0.0026763	0.340039	1	1	1	4.06759e-13	0.424458	3.60631e-07	5.43717e-16	1	1	1	1.46985e-16	1	3.26747e-12	1	1.31737e-15	1
ACD::intron	0.0470671	1	0.276669	0.978821	1	1	0.000295976	1	1.48333e-16	1	1	0.203189	1	1	1	1	1.58129e-05	0.457358	1	1	1	1	1	1	1	1	1	1	1
ACE::exon	1	1	1	0.891348	1	1	0.0179619	1	1	1	1	0.139614	1	1	1	1	1	0.465167	1	1	1	1	1	1.46985e-16	1	1	1	1	2.18892e-16
ACE::intron	1.12141e-11	1.60761e-16	1	1	1	1	0.0131104	1	1.48333e-16	1	1	0.0557111	0.000101906	1	1	1	1	0.571884	1	1	1	1	1	1.46985e-16	1	1	1	1	1
ACER1::exon	1	1	1	1	1	1	1	1	1	1	1	0.285301	1	1	1	1	0	1	1	1	1	1	1	0	1	1	0	1	1
ACER1::intron	1.71714e-16	1.60761e-16	1	1	1	1	1	1	1.48333e-16	1	1	1	1	1	1	1.44919e-05	2.7665e-06	0.279095	1	1	1	1	1	1.46985e-16	1	1	1	1	1
ACER2::exon	0.00452778	1.60761e-16	1	0.98454	1	1	0.000466597	1	1.48333e-16	1	2.15557e-15	0.242368	0.0673338	1	1	0.0409803	2.08242e-09	0.279095	1	1	1	1	1	1.46985e-16	1	1	1	1	2.18892e-16
ACER2::intron	1.71714e-16	1.60761e-16	0.451502	1	1	1	0.0463641	1	1.48333e-16	6.49035e-11	1	0.200302	3.94526e-16	1	1	2.7966e-16	0.00174745	0.291876	1	1	1	3.42757e-16	1	1.46985e-16	1	1	2.85831e-08	1	2.18892e-16
ACER3::exon	1.71714e-16	1.60761e-16	0.246304	0.981684	1	1	0.32177	1	1.48333e-16	1	1	0.614023	3.94526e-16	1	1	2.7966e-16	0.000558894	0.418912	1	1	1	3.42757e-16	1	1.46985e-16	1	1	1	1	2.18892e-16
ACER3::intron	1.71714e-16	1.60761e-16	0.247814	1	1	0.000273047	0.00633636	1	1.48333e-16	0.639767	0.000473865	0.0878946	3.94526e-16	1	1	2.7966e-16	0.00314312	0.311835	0.00426446	5.43717e-16	1	3.42757e-16	1	1.46985e-16	1	1	7.87165e-16	1	2.18892e-16
ACHE::exon	0	1	1	1	1	1	5.85676e-10	1	0	1	1	0.0286915	1	1	1	1	5.18952e-13	1	1	0	1	1	1	0	1	1	1	1	1
ACHE::intron	0	1	1	1	1	1	4.11018e-07	1	0	1	1	1.9685e-14	5.66713e-08	1	1	0	0	1	1	1	1	1	1	0	1	1	1	1	1
ACIN1::exon	2.37287e-10	1.60761e-16	0.456212	0.98454	1	0.0140632	3.08637e-06	1	1.05909e-05	1.86295e-05	1	0.0492005	0.0417526	1	1	8.18267e-06	5.05358e-16	0.289012	0.000141162	5.43717e-16	1	6.8314e-16	1	1.46985e-16	1	1.12001e-10	1	1.31737e-15	1.72476e-09
ACIN1::intron	1.71714e-16	1.60761e-16	0.245787	0.989431	1	0.000464917	1.04651e-06	1	1.48333e-16	9.78733e-08	1	0.0329289	3.23647e-11	1	1	2.7966e-16	7.03509e-05	0.388745	0.0233345	1	1	3.42757e-16	1	1.46985e-16	1	0.962835	0.0316326	3.19427e-14	2.18892e-16
ACKR1::exon	0	1	1	1	1	1	1	1	1	1	1	1	1	1	1	1	1	1	1	1	1	1	1	1	1	1	1	1	1
ACKR1::intron	0	1	1	1	1	1	1	1	0	1	1	1	1	1	1	1	1	1	1	1	1	1	1	1	1	1	1	1	1
ACKR2::exon	0	1	1	1	1	1	1	1	0	1	1	1	1.40306e-05	1	1	5.00715e-14	1	1	1	1	1	1	1	0	1	1	1	1	1
ACKR4::exon	1	1	1	1	1	1	1	1	1	1	1	1	1	1	1	1	1	1	1	1	1	1	1	0	1	1	1	1	1
ACKR4::intron	0	1	1	1	1	1	1	1	1	1	1	1	0	1	1	0	1	1	1	1	1	1	1	1	1	1	1	1	0
ACLY::exon	5.72661e-06	1.60761e-16	0.245787	1	1	0.322569	0.119896	1	1.48333e-16	0.00542275	0.000986926	0.708905	0.00941271	1	1	2.75444e-15	5.05358e-16	0.425697	1	0.000377001	1	3.0449e-13	1	1.46985e-16	1	0.242726	0.176328	1.31737e-15	0.00386163
ACLY::intron	1.71714e-16	1.60761e-16	0.507618	1	1	0.950058	4.96087e-06	1	1.48333e-16	0.233636	1	0.100224	0.00035884	1	1	1.14878e-09	4.2409e-10	0.290679	0.135987	5.43717e-16	1	3.42757e-16	1	1.46985e-16	1	0.00165405	7.87165e-16	1.31737e-15	2.18892e-16
ACMSD::exon	1	1	1	1	1	1	1	1	0	1	1	1	1	1	1	1	1	1	1	1	1	1	1	1	1	1	1	1	1
ACMSD::intron	0	0	1	1	1	1	1	1	0	1	1	2.32121e-10	0	1	1	0	0	1	1	1	1	0	1	0	1	1	1	1	0
ACO1::exon	1.71714e-16	1.60761e-16	1	0.978821	1	1	0.0153046	1	1.48333e-16	1	1	0.520646	9.51747e-07	1	1	2.72365e-11	5.05358e-16	0.305605	1	5.43717e-16	1	1	1	1.46985e-16	1	1	1	1	2.18892e-16
ACO1::intron	1.71714e-16	1.60761e-16	0.437275	1	1	1	0.000527049	1	1.48333e-16	1.27751e-05	1	0.115787	3.94526e-16	1	1	2.7966e-16	3.14763e-10	0.299167	1	1	1	6.8314e-16	1	1.46985e-16	1	1	1.49167e-09	1	2.18892e-16
ACOT11::exon	0.0189864	1	1	1	1	1	0.0342014	1	1.48333e-16	1	1	0.200219	1	1	1	1	0.00305244	1	1	1	1	1	1	1.46985e-16	1	1	1	1	9.46012e-09
ACOT11::intron	1.71714e-16	1.60761e-16	0.312057	0.981684	1	1	0.298746	1	1.48333e-16	1	1	2.02332e-08	0.0532069	1	1	0.00190604	8.17483e-07	0.304741	1	1	1	1	1	1.46985e-16	1	1	1	1	2.18892e-16
ACOT12::exon	0	1	1	1	1	1	1	1	1	1	1	1	1	1	1	0	1	1	1	1	1	1	1	0	1	1	1	1	1
ACOT12::intron	1.71714e-16	1.60761e-16	0.245787	1	1	1	0.114285	1	1.48333e-16	1	1	0.113736	3.94526e-16	1	1	2.7966e-16	1	1	1	1	1	3.42757e-16	1	1.46985e-16	1	1	7.87165e-16	1	2.18892e-16
ACOT13::exon	1.71714e-16	1.60761e-16	0.291871	0.999484	1	1	0.100852	1	1.48333e-16	1	1	0.493871	3.94526e-16	1	1	1	1.06995e-08	0.353679	1	5.43717e-16	1	1	1	1.46985e-16	1	1	1	1	2.18892e-16
ACOT13::intron	1.71714e-16	1.60761e-16	0.254677	1	1	1	0.457845	1	1.48333e-16	0.274531	1	0.631488	3.94526e-16	1	1	2.7966e-16	0.0365045	0.328934	1	1	1	6.48186e-12	1	1.46985e-16	1	1	7.87165e-16	1.31737e-15	2.18892e-16
ACOT1::exon	1	1	1	0.831954	1	1	0.0020845	1	1	1	1	1	1	1	1	1	0	1	1	1	1	1	1	1	1	1	1	1	1
ACOT1::intron	1	1	1	1	1	1	1	1	1	1	1	1	1	1	1	1	1	1	1	1	1	1	1	1	1	1	1	1	1
ACOT2::exon	1.71714e-16	1.60761e-16	1	1	1	1	1	1	1	1	1	1	0.00994533	1	1	1	5.05358e-16	0.279095	1	1	1	1	1	1.46985e-16	1	1	1	1	1
ACOT2::intron	1.71714e-16	1.60761e-16	1	1	1	1	0.00169803	1	1.48333e-16	1.48433e-15	1	3.63567e-06	0.0132291	1	1	1	3.53393e-06	0.279095	1	1	1	1	1	1.46985e-16	1	1	1	1	1
ACOT4::exon	0	0	1	1	1	1	1	1	1	1	1	1	1	1	1	1	0	1	1	1	1	1	1	1	1	1	1	1	1
ACOT4::intron	0	1	1	1	1	1	1	1	0	1	1	1	1	1	1	1	1	1	1	1	1	1	1	0	1	1	1	1	1
ACOT6::exon	1	1	1	1	1	1	1	1	1	1	1	1	1	1	1	1	1	1	1	1	1	1	1	0	1	1	1	1	1
ACOT6::intron	1	1	1	1	1	1	1	1	0	1	1	0.285301	1	1	1	1	1	1	1	1	1	1	1	0	1	1	1	1	1
ACOT7::exon	1	1.60761e-16	0.81175	0.978821	1	1	0.062841	1	1.57855e-10	3.17477e-06	1	0.0211932	1	1	1	1	5.05358e-16	0.285841	1	1	1	1	1	1.46985e-16	1	1	1	1.31737e-15	4.68786e-07
ACOT7::intron	1.71714e-16	1.60761e-16	0.334154	1	1	0.0766541	0.108099	1	1.48333e-16	1.48433e-15	0.241863	0.00368733	0.000607767	1	1	2.7966e-16	5.26833e-06	0.476241	0.176687	5.43717e-16	1	4.77238e-11	1	1.46985e-16	1	1	7.87165e-16	1	2.18892e-16
ACOT8::exon	0.0143149	1	0.250834	0.978821	1	1	0.365961	1	1.33134e-08	1	1	0.540284	1	1	1	0.540954	0.000768177	1	1	1	1	1	1	1.46985e-16	1	1	1	1	1
ACOT8::intron	1.71714e-16	1.60761e-16	0.245787	1	1	1.8415e-06	0.0370351	1	1.48333e-16	1.15987e-07	1	0.398391	4.08652e-08	1	1	4.58173e-07	0.100233	0.482745	1	1	1	3.42757e-16	1	1.46985e-16	1	1	1	1	2.18892e-16
ACOX1::exon	1.71714e-16	1.60761e-16	0.361778	0.978821	1	0.150097	0.00733121	1	1.48333e-16	4.63227e-05	1	0.259341	3.94526e-16	1	1	1.04664e-13	5.05358e-16	0.382424	0.00582916	5.43717e-16	1	3.42757e-16	1	1.46985e-16	1	1	1	1	2.18892e-16
ACOX1::intron	1.71714e-16	1.60761e-16	0.276772	0.99418	1	1	2.10889e-10	1	1.48333e-16	1	1	0.0145547	3.94526e-16	1	1	2.7966e-16	1.71877e-10	0.436528	1	1	1	3.42757e-16	1	1.46985e-16	1	9.57041e-09	7.87165e-16	1	2.18892e-16
ACOX2::exon	1	1	1	1	1	1	1	1	0	1	1	0.285301	1	1	1	1	1	1	1	1	1	1	1	1	1	1	1	1	1
ACOX2::intron	0	0	1	1	1	1	3.44985e-10	1	0	1	1	1.16599e-11	0	1	1	5.27116e-14	0	1	1	1	1	1	1	0	1	1	1	1	0
ACOX3::exon	0	0	1	0.981684	1	1	0	1	0	1	1	7.28829e-13	5.6984e-05	1	1	0	0	0.364803	1	1	1	1	1	0	1	1	1	1	0
ACOX3::intron	1.71714e-16	1.60761e-16	0.250834	0.986745	1	1	0.000870739	1	1.48333e-16	1.48433e-15	2.15557e-15	0.0171651	3.94526e-16	1	1	1.28155e-12	2.39664e-06	0.476936	1	5.43717e-16	1	3.42757e-16	1	1.46985e-16	1	1	7.87165e-16	1	2.18892e-16
ACOXL::exon	1	1	1	1	1	1	1	1	0	1	1	1	1	1	1	1	1	1	1	1	1	1	1	1	1	1	1	1	1
ACOXL::intron	1.71714e-16	1.60761e-16	0.277954	1	1	1	0.275095	1	1.48333e-16	1.51446e-12	1	0.000211933	9.85488e-09	1	1	2.7966e-16	1.6507e-10	0.350966	1	5.43717e-16	1	3.42757e-16	1	1.46985e-16	1	0.0031308	1	1	2.18892e-16
ACP1::exon	1.71714e-16	1.60761e-16	0.563694	0.978821	1	1	0.207234	1	1.48333e-16	0.18405	3.12566e-11	1	3.94526e-16	1	1	0.000189695	1.34868e-06	0.357738	1	5.43717e-16	1	1	1	1.46985e-16	1	1	1	1	2.18892e-16
ACP1::intron	1.71714e-16	1.60761e-16	0.541074	1	1	1	0.00301703	1	1.48333e-16	1	9.46873e-07	0.502616	3.94526e-16	1	1	2.7966e-16	0.00946474	0.291396	0.0127646	1	1	3.42757e-16	1	1.46985e-16	1	1	1.33109e-10	1	2.18892e-16
ACP2::exon	1.71714e-16	1.60761e-16	0.31207	1	1	1	0.000261796	1	1.48333e-16	0.00170507	1	0.481563	1	1	1	0.256008	5.05358e-16	0.370623	1	1	1	1	1	1.46985e-16	1	1	1	1	1
ACP2::intron	1.71714e-16	1.60761e-16	1	1	1	1	1.28098e-05	1	1.48333e-16	0.00136381	1	0.0369222	0.317123	1	1	0.0316585	0.000152254	0.279095	1	5.43717e-16	1	3.42757e-16	1	1.46985e-16	1	1	1	1	1
ACP4::exon	1	1	1	1	1	1	1	1	1	1	1	1	1	1	1	1	1	1	1	1	1	1	1	1	1	1	1	1	1
ACP4::intron	0	1	1	1	1	1	1	1	1	1	1	0.285301	1	1	1	1	1	1	1	1	1	1	1	1	1	1	1	1	1
ACP5::exon	1	1	1	1	1	1	0.000258064	1	0	1	1	0.285301	1	1	1	1	1	1	1	1	1	1	1	1	1	1	1	1	1
ACP5::intron	0	0	1	1	1	1	1	1	1	1	1	0.285301	1	1	1	1	1	1	1	1	1	1	1	0	1	1	1	1	1
ACP6::exon	1.71714e-16	1.60761e-16	1	0.978821	1	1	0.0366853	1	1.48333e-16	1	1	0.139961	3.17338e-10	1	1	2.7966e-16	2.07499e-12	0.279095	1	1	1	1	1	1.46985e-16	1	1	1	1	2.18892e-16
ACP6::intron	1.71714e-16	1.60761e-16	0.296495	0.978821	1	1	0.00115268	1	1.48333e-16	1	1.14654e-06	0.41773	6.63115e-07	1	1	2.7966e-16	0.000549268	0.350226	0.000588773	1	1	3.42757e-16	1	1.46985e-16	1	1	7.87165e-16	1	2.18892e-16
ACPP::exon	1	1	1	1	1	1	1	1	1	1	1	1	1	1	1	0	1	1	1	1	1	1	1	1	1	1	1	1	1
ACPP::intron	0	0	1	1	1	1	0.000581162	1	0	1	1	0.123449	0	1	1	0	0	1	1	1	1	1	1	0	1	1	0	1	0
ACRBP::exon	0	1	1	1	1	1	0.000358012	1	0	1	1	0.0221875	1	1	1	1	1	1	1	1	1	1	1	0	1	1	1	1	1
ACRBP::intron	0	0	1	1	1	1	1	1	0	1	1	0	0	1	1	1	1	1	1	1	1	1	1	0	1	1	1	1	1
ACRV1::exon	1	1	1	1	1	1	1	1	1	1	1	1	1	1	1	1.12972e-14	1	1	1	1	1	1	1	1	1	1	1	1	1
ACRV1::intron	0	1	1	1	1	1	1	1	1	1	1	1	7.35913e-12	1	1	1	0	1	1	1	1	1	1	0	1	1	1	1	0
ACSBG1::exon	0.00914245	1.60761e-16	0.245787	1	1	1	0.293322	1	1	1	1	1	0.0676058	1	1	0.00404106	0.00249434	1	1	1	1	1	1	1.46985e-16	1	1	1	1	1
ACSBG1::intron	8.08986e-15	1.60761e-16	0.245787	1	1	1	0.087684	1	1.48333e-16	1	1	0.51607	0.057514	1	1	1.9618e-11	3.65707e-06	0.492626	7.52049e-05	1	1	1	1	1.46985e-16	1	1	1	1	2.18892e-16
ACSBG2::exon	0	1	1	1	1	1	1	1	0	1	1	1	6.90056e-06	1	1	1	1	1	1	1	1	1	1	1	1	1	1	1	1
ACSBG2::intron	0	0	1	1	1	1	1.52896e-09	1	0	1	1	0.0179673	0	1	1	0	0	1	1	1	1	1	1	0	1	1	1	1	0
ACSF2::exon	1.49951e-06	1	0.393496	0.978821	1	1	0.0939773	1	1.48333e-16	0.00732138	1	0.0506944	1	1	1	1	2.81098e-12	0.579219	1	1	1	1	1	1.46985e-16	1	1	1	1	1
ACSF2::intron	1.71714e-16	1.60761e-16	0.250175	1	1	0.0155817	0.0148292	1	1.48333e-16	0.00326775	0.0645821	0.0691109	0.000145313	1	1	7.84109e-08	0.000103092	0.329617	0.0177772	5.43717e-16	1	3.42757e-16	1	1.46985e-16	1	1	7.87165e-16	1	2.18892e-16
ACSF3::exon	0.164356	1.60761e-16	1	1	1	1	0.0804906	1	1.48333e-16	6.79318e-10	1	0.019129	0.688007	1	1	0.0441805	1.5797e-07	0.484916	1	1	1	1	1	1.46985e-16	1	1	1	1.31737e-15	3.55484e-13
ACSF3::intron	1.71714e-16	1.60761e-16	0.352662	1	1	0.000372233	0.000258064	1	1.48333e-16	1.48433e-15	0.000496153	0.00189943	1.08179e-08	1	1	2.7966e-16	5.05358e-16	0.284562	1	1	1	3.42757e-16	1	1.46985e-16	1	1	7.87165e-16	1.31737e-15	2.18892e-16
ACSL1::exon	2.28128e-11	1.60761e-16	0.329302	0.978821	1	1	0.0846364	1	1.48333e-16	1	1	0.976895	2.70783e-07	1	1	1.13745e-07	5.05358e-16	0.384281	0.000418017	1	1	3.42757e-16	1	1.46985e-16	1	1	1	1	2.18892e-16
ACSL1::intron	1.71714e-16	1.60761e-16	0.245787	1	1	1	0.00336378	1	1.48333e-16	4.59599e-06	1	0.157476	1.15636e-05	1	1	2.7966e-16	6.99929e-07	0.582351	1	1	1	1.90524e-13	1	1.46985e-16	1	1	7.87165e-16	1	2.18892e-16
ACSL3::exon	1.71714e-16	1.60761e-16	0.247561	1	1	1	0.00609267	1	1.48333e-16	8.14678e-06	7.82491e-08	0.176725	3.94526e-16	1	1	2.7966e-16	5.05358e-16	0.349406	2.18835e-13	5.43717e-16	1	3.42757e-16	1	1.46985e-16	1	3.25953e-05	7.87165e-16	1	2.18892e-16
ACSL3::intron	1.71714e-16	1.60761e-16	0.30964	1	1	1	0.280659	1	1.48333e-16	1	1	0.545914	2.36556e-05	1	1	2.7966e-16	0.187159	0.289774	1	1	1	3.42757e-16	1	1.46985e-16	1	1	0.00158688	1	2.18892e-16
ACSL5::exon	1	1	1	1	1	1	0.000258064	1	0	1	1	0	1	1	1	1.12972e-14	0	1	1	1	1	1	1	1	1	1	1	1	0
ACSL5::intron	1.71714e-16	1.60761e-16	0.245787	1	1	1	1	1	1.48333e-16	1	1	3.40245e-15	0.00726988	1	1	0.0854081	1	1	1	1	1	1	1	1.46985e-16	1	1	1	1	2.18892e-16
ACSL6::exon	1.71714e-16	1.60761e-16	0.248392	1	1	1	0.538245	1	1	0.000229607	1	0.864413	3.94526e-16	1	1	2.7966e-16	4.57051e-06	0.40611	1	1	1	3.42757e-16	1	1.46985e-16	1	1	1	1	2.18892e-16
ACSL6::intron	0	0	1	1	1	1	0	1	0	0	0	1.44762e-11	0	1	1	0	0	1	1	1	1	0	1	0	1	1	1	1	0
ACSM1::exon	0	1	1	1	1	1	1	1	1	1	1	1	1	1	1	0	1	1	1	1	1	1	1	1	1	1	1	1	1
ACSM1::intron	0	0	1	1	1	1	0.000258064	1	0	1	1	0.0868499	0	1	1	0	0	1	1	1	1	0	1	0	1	1	1	1	0
ACSM2A::intron	1.14574e-12	1.60761e-16	0.245787	1	1	1	1	1	1	1	1	0.563725	0.0325944	1	1	1	1	1	1	1	1	1	1	7.7518e-12	1	1	1	1	1
ACSM2B::exon	1	1	1	1	1	1	1	1	1	1	1	1	0	1	1	1	1	1	1	1	1	1	1	1	1	1	1	1	0
ACSM2B::intron	0	0	1	1	1	1	1	1	1	1	1	0.308806	0	1	1	1	0	1	1	1	1	1	1	0	1	1	1	1	0
ACSM3::exon	1	1	1	0.831954	1	1	1	1	0	1	1	1	0	1	1	1	1	1	1	1	1	1	1	0	1	1	1	1	1
ACSM3::intron	1.71714e-16	1.60761e-16	1	1	1	1	1.28284e-05	1	1.48333e-16	1	1	0.214072	3.94526e-16	1	1	2.7966e-16	1.12361e-12	0.279095	1	1	1	1	1	1.46985e-16	1	1	1	1	2.18892e-16
ACSM5::exon	1	1	1	1	1	1	1	1	0	1	1	1	1	1	1	1	1	1	1	1	1	1	1	1	1	1	1	1	1
ACSM5::intron	1.71714e-16	1.60761e-16	1	1	1	1	0.363281	1	1.48333e-16	1	1	0.295669	0.13307	1	1	0.0044835	1	0.518833	1	1	1	1	1	4.40496e-16	1	1	1	1	9.76511e-07
ACSM6::exon	1	1	1	1	1	1	1	1	0	1	1	1	1	1	1	1	1	1	1	1	1	1	1	1	1	1	1	1	1
ACSM6::intron	0	1	1	1	0	1	0.000358012	1	0	1	1	2.03647e-09	0	1	1	0	0	1	1	1	1	1	1	0	1	1	1	1	0
ACSS1::exon	1.14372e-14	1.60761e-16	1	0.957359	1	1	0.00171667	1	1.48333e-16	1	1	1	0.193495	1	1	0.000321427	5.05358e-16	0.417142	1	1	1	1	1	1.46985e-16	1	1	1	1	2.18892e-16
ACSS1::intron	1.71714e-16	1.60761e-16	0.292578	0.978821	1	1	0.0407565	1	1.48333e-16	2.36853e-07	1	0.63001	4.84762e-08	1	1	2.7966e-16	2.16098e-06	0.629544	1	5.43717e-16	1	3.42757e-16	1	1.46985e-16	1	1	1	1	2.18892e-16
ACSS2::exon	1.11041e-14	1.60761e-16	1	0.978821	1	1	0.156429	1	1.48333e-16	0.000711636	1	0.0406892	0.000339937	1	1	2.48073e-15	5.05358e-16	0.773809	1	5.43717e-16	1	1	1	1.46985e-16	1	1	1	1	2.18892e-16
ACSS2::intron	1.02914e-11	1.60761e-16	0.245787	1	1	1	0.406481	1	1.48333e-16	0.998331	1	0.394523	0.00094726	1	1	2.1298e-05	0.385008	0.726062	1	7.923e-05	1	1	1	1.46985e-16	1	1	0.0052927	0.00527443	4.94915e-15
ACSS3::exon	0	0	1	0.978821	1	1	0.000295976	1	0	1	0	1	0	1	1	0	0	0.322478	1	1	1	1	1	0	1	1	1	1	0
ACSS3::intron	1.71714e-16	1.60761e-16	0.246826	0.981684	1	1	0.0167903	1	1.48333e-16	5.79992e-15	1	0.644853	3.94526e-16	1	1	2.7966e-16	1.78043e-13	1	1	1	1	3.42757e-16	1	1.46985e-16	1	5.11249e-15	1	1	2.18892e-16
ACTA1::exon	0	1	1	1	1	1	1	1	0	1	1	1	5.28279e-11	1	1	1.15447e-13	1	1	1	1	1	1	1	0	1	1	1	1	1
ACTA1::intron	0	1	1	1	1	1	0.00147724	1	0	1	1	4.57286e-06	1	1	1	1	1	1	1	1	1	1	1	0	1	1	1	1	1
ACTA2::exon	1	1	0.246304	0.978821	1	1	0.630786	1	1.48333e-16	7.09069e-08	1	0.526576	0.331559	1	1	1	0.000474962	0.547441	1	1	1	1	1	1.46985e-16	1	1	1	1	1
ACTA2::intron	1.71714e-16	1.60761e-16	1	1	1	1	0.0815597	1	1.48333e-16	1	1	1	3.94526e-16	1	1	2.7966e-16	4.82314e-08	0.289117	1	1	1	3.42757e-16	1	1.46985e-16	1	1	7.87165e-16	1	2.18892e-16
ACTB::exon	6.12007e-05	1.60761e-16	0.582901	1	1	1	0.346682	1	1.48333e-16	0.0376712	0.116516	0.0207175	0.489945	1	1	9.58531e-10	5.05358e-16	0.279095	0.261125	5.43717e-16	1	3.78916e-06	1	1.46985e-16	1	0.59205	0.013283	8.77704e-11	7.63903e-08
ACTB::intron	0.0220035	1.60761e-16	0.302872	0.978821	1	1	0.000298763	1	1.48333e-16	1.2105e-05	1	0.184396	0.92773	1	1	0.465142	1.46009e-06	0.75354	1	1	1	1	1	1.46985e-16	1	1	1	1	2.969e-06
ACTC1::exon	0	1	1	1	1	1	1	1	1	1	1	1	1	1	1	1	1	1	1	1	1	1	1	0	1	1	1	1	1
ACTC1::intron	0	1	1	1	1	1	1	1	1	1	1	1	3.65251e-13	1	1	0	1	1	1	1	1	1	1	0	1	1	1	1	0
ACTG1::exon	9.78445e-06	1.60761e-16	0.303326	0.981427	1	1	0.280787	1	1.48333e-16	0.097375	0.00343062	0.224473	0.696246	1	1	3.79462e-07	5.05358e-16	0.309299	0.165127	5.43717e-16	1	1.24642e-08	1	1.46985e-16	1	1	2.4595e-05	1.04451e-09	0.000949067
ACTG1::intron	5.32231e-06	1.60761e-16	0.279157	0.978821	1	1	3.78321e-08	1	1.48333e-16	1	1	2.34299e-09	1	1	1	0.201013	5.05358e-16	0.412572	1	1	1	1	1	1.46985e-16	1	1	1	1	1
ACTG2::exon	0	1	1	1	1	1	1	1	0	1	1	1	1	1	1	1	0	1	1	1	1	1	1	1	1	1	1	1	1
ACTG2::intron	0	0	1	1	1	1	1	1	0	1	1	0.0868499	0	1	1	0	0	1	1	1	1	1	1	0	1	1	1	1	0
ACTL6A::exon	1.71714e-16	1.60761e-16	0.314737	0.978821	1	0.00501557	0.158644	1	1.48333e-16	1	6.39317e-05	0.0118148	8.72543e-07	1	1	7.53206e-05	2.93337e-15	0.377809	1	5.43717e-16	1	1	1	1.46985e-16	1	1	1	1	2.89817e-14
ACTL6A::intron	1.71714e-16	1.60761e-16	0.246304	1	1	1	6.11924e-05	1	1.48333e-16	0.0916556	1	0.0401637	3.94526e-16	1	1	2.7966e-16	0.0628551	0.372249	1	1	1	3.42757e-16	1	1.46985e-16	1	1	1	1	2.18892e-16
ACTL6B::exon	1	1	1	0.831954	1	1	1	1	1	1	1	1	1	1	1	1	6.82829e-14	1	1	1	1	1	1	1	1	1	1	1	1
ACTL6B::intron	0	1	1	0.910306	1	1	1.25263e-06	1	0	1	1	0.586263	2.01236e-08	1	1	0	1.5073e-12	1	1	1	1	1	1	0	1	1	1	1	0
ACTL8::exon	0.168389	1.60761e-16	0.245787	1	1	1	1	1	1	1	1	0.774345	1	1	1	1	1	1	1	1	1	1	1	1	1	1	1	1	1
ACTL8::intron	1.71714e-16	1.60761e-16	1	1	1	1	0.121946	1	1.48333e-16	1	1	0.000510391	3.94526e-16	1	1	2.7966e-16	5.05358e-16	0.329096	8.61756e-15	1	1	1	1	1.46985e-16	1	1	1	1	2.18892e-16
ACTN1::exon	3.39499e-07	1.60761e-16	0.557454	0.978821	1	1	0.0369653	1	1.48333e-16	1	1	0.0868499	0.151581	1	1	0.0466792	5.05358e-16	0.284946	0.0463809	5.43717e-16	1	1.87483e-14	1	1.46985e-16	1	1	1	1	0.00277718
ACTN1::intron	1.71714e-16	1.60761e-16	0.246304	1	1	0.270385	0.00124456	1	1.48333e-16	1.48433e-15	6.0651e-13	5.18848e-09	3.94526e-16	1	1	2.7966e-16	5.05358e-16	0.311835	1	1	1	1.19124e-09	1	1.46985e-16	1	1	1	1	2.18892e-16
ACTN2::exon	1.71714e-16	1.60761e-16	1	0.831954	1	0.00728189	0.0460232	1	1.48333e-16	1	1	0.678328	0.00108162	1	1	2.8895e-09	0.0648719	0.869533	1	1	1	1	1	1.46985e-16	1	1	1	1	2.58279e-08
ACTN2::intron	1.71714e-16	1.60761e-16	0.262909	1	1	1	9.47083e-05	1	1.48333e-16	1	1	1	3.94526e-16	1	1	2.7966e-16	0.00102464	0.323798	1	5.43717e-16	1	3.42757e-16	1	1.46985e-16	1	1	8.58249e-09	1.31737e-15	2.18892e-16
ACTN3::exon	1	1	1	1	1	1	2.1351e-10	1	1	1	1	1	1.07691e-05	1	1	1	0	1	1	1	1	1	1	1	1	1	1	1	1
ACTN3::intron	0	0	1	1	1	1	4.63781e-09	1	0	1	1	1	1	1	1	5.27116e-14	0	1	1	1	1	1	1	0	1	1	1	1	1
ACTN4::exon	8.12332e-11	1.60761e-16	0.280913	0.981684	1	1	0.0786968	1	1.48333e-16	2.51228e-08	1	3.44373e-06	0.00412885	1	1	0.00448679	5.05358e-16	0.302152	0.386628	1	1	1	1	1.46985e-16	1	1	1	1	0.165737
ACTN4::intron	1.71714e-16	1.60761e-16	0.561337	1	1	1	0.113804	1	1.48333e-16	1.20605e-09	0.763834	0.046275	0.0155534	1	1	0.0126305	0.00956285	0.279095	0.28448	2.70947e-05	1	0.00113651	1	1.46985e-16	1	1	1	0.00309665	7.89872e-07
ACTR10::exon	1.71714e-16	1.60761e-16	1	0.978821	1	1	0.0882578	1	1.48333e-16	1	8.14529e-12	0.652527	8.39508e-05	1	1	2.68244e-08	5.64929e-10	0.287733	1	5.43717e-16	1	3.01455e-09	1	1.46985e-16	1	6.46463e-05	8.81378e-06	1	2.18892e-16
ACTR10::intron	1.71714e-16	1.60761e-16	0.245787	1	1	0.0314226	0.248606	1	1.48333e-16	1	0.029834	0.65072	5.3558e-15	1	1	2.7966e-16	0.563568	0.702942	1	2.07308e-05	1	3.44308e-10	1	1.46985e-16	1	1	0.058491	4.3931e-08	2.18892e-16
ACTR1A::exon	7.85823e-10	1.60761e-16	0.45773	0.981684	1	0.000852099	0.0422932	1	1.48333e-16	9.78922e-08	1	0.370362	0.395191	1	1	1	5.05358e-16	0.279095	1	5.43717e-16	1	1	1	1.46985e-16	1	0.0936456	1	1.31737e-15	1
ACTR1A::intron	1.71714e-16	1.60761e-16	1	0.978821	1	1	0.000197645	1	1.48333e-16	5.33912e-14	1	0.0941714	0.000175147	1	1	2.7966e-16	0.000346919	0.279095	1	1	1	1	1	1.46985e-16	1	1	1	1	2.18892e-16
ACTR1B::exon	0.000579794	1.60761e-16	0.819687	0.978821	1	1	0.0148004	1	1.48333e-16	0.160871	1	0.285301	0.0207276	1	1	1.50006e-05	2.89369e-09	0.385292	0.000133288	5.43717e-16	1	1	1	1.46985e-16	1	0.000467517	1	1	0.000106265
ACTR1B::intron	1.71714e-16	1.60761e-16	0.325078	1	1	1	3.60927e-05	1	1.48333e-16	7.53963e-13	2.15557e-15	0.0237863	0.334558	1	1	3.76089e-07	6.53942e-10	0.289917	1	5.43717e-16	1	3.42757e-16	1	1.46985e-16	1	1	1	1	2.18892e-16
ACTR2::exon	1.71714e-16	1.60761e-16	0.423796	0.978821	1	0.417526	0.257441	1	1.48333e-16	0.040114	1.42928e-14	0.523767	3.94526e-16	1	1	2.7966e-16	2.45206e-15	0.295492	0.0248392	2.09801e-10	1	3.42757e-16	1	1.46985e-16	1	1	7.87165e-16	1.31737e-15	2.18892e-16
ACTR2::intron	1.71714e-16	1.60761e-16	0.245787	1	1	1	0.00287686	1	1.48333e-16	0.000369298	1	0.11967	3.94526e-16	1	1	2.7966e-16	0.0570862	0.379247	1	5.43717e-16	1	3.42757e-16	1	1.46985e-16	1	1	2.82836e-09	1	2.18892e-16
ACTR3::exon	1.71714e-16	1.60761e-16	0.919169	0.978821	1	1	0.00331127	1	1.48333e-16	0.0080979	2.15557e-15	0.13334	3.94526e-16	1	1	2.7966e-16	5.05358e-16	0.279095	0.017088	5.43717e-16	1	3.42757e-16	1	1.46985e-16	1	5.5427e-08	7.87165e-16	1.31737e-15	2.18892e-16
ACTR3::intron	1.71714e-16	1.60761e-16	0.265858	1	1	0.000204302	0.0114382	1	1.48333e-16	0.000436825	1	0.136323	3.94526e-16	1	1	2.7966e-16	0.0305733	0.349406	0.782393	1.08039e-09	1	3.42757e-16	1	1.46985e-16	1	1	7.87165e-16	1	2.18892e-16
ACTR3B::exon	3.42444e-16	1.60761e-16	1	0.978821	1	1	0.0142032	1	1.48333e-16	1	0.000167727	0.195186	0.00203865	1	1	2.7966e-16	3.79353e-07	0.311079	1	1	1	3.42757e-16	1	1.46985e-16	1	1	1	1.31737e-15	2.93106e-08
ACTR3B::intron	1.71714e-16	1.60761e-16	0.246028	1	1	4.12764e-06	0.0342444	1	1.48333e-16	0.309868	0.0145439	0.577233	3.94526e-16	1	1	2.7966e-16	4.83679e-05	0.309299	9.1563e-05	5.43717e-16	1	3.42757e-16	1	1.46985e-16	1	1	7.87165e-16	1	2.18892e-16
ACTR3C::exon	0	1	1	1	1	1	1	1	1	1	1	1	0	1	1	1.12972e-14	0	1	1	1	1	1	1	0	1	1	1	1	0
ACTR3C::intron	1.59107e-09	1.60761e-16	0.245787	1	1	1	0.486818	1	1.48333e-16	1	1	0.813303	8.57451e-05	1	1	3.22859e-05	0.445158	0.795385	1	1	1	0.000837349	1	1.46985e-16	1	1	0.0587543	1	5.33975e-06
ACTR5::exon	1.71714e-16	1.60761e-16	1	1	1	1	0.0381243	1	1.48333e-16	0.000187477	1	0.171748	0.363822	1	1	2.7966e-16	5.05358e-16	0.364361	1	1	1	1	1	1.46985e-16	1	1	1	1	2.18892e-16
ACTR5::intron	1.71714e-16	1.60761e-16	0.245787	1	1	1	0.221037	1	1.48333e-16	0.770193	1	0.236683	0.12107	1	1	7.38495e-15	0.42942	0.517173	1	1	1	7.2767e-05	1	1.46985e-16	1	8.52628e-05	1	1	2.18892e-16
ACTR6::exon	1.71714e-16	1.60761e-16	0.45575	0.978821	1	1	0.0507721	1	1.48333e-16	1	1	1	6.62904e-13	1	1	1.6588e-15	5.05358e-16	0.623787	1	1	1	1	1	1.46985e-16	1	1	1	1	2.18892e-16
ACTR6::intron	1.71714e-16	1.60761e-16	0.245787	1	1	0.635343	0.0209557	1	1.48333e-16	0.01748	1	0.686664	3.94526e-16	1	1	2.7966e-16	0.00507673	0.342514	0.0136717	1	1	3.42757e-16	1	1.46985e-16	1	1	7.82063e-05	1	2.18892e-16
ACTRT3::exon	0	1	1	1	1	1	1	1	0	0	1	1	1	1	1	0	0	1	1	1	1	1	1	0	1	1	1	1	1
ACTRT3::intron	1	1	1	1	1	1	1.52896e-09	1	1	1	1	1	1	1	1	1	1	1	1	1	1	1	1	1	1	1	1	1	1
ACVR1::exon	1.71714e-16	1.60761e-16	0.246826	0.978821	1	1	0.0241428	1	1.48333e-16	1	4.39624e-12	0.415168	7.02912e-08	1	1	2.7966e-16	5.05358e-16	0.617758	1	5.43717e-16	1	3.42757e-16	1	1.46985e-16	1	8.8804e-13	7.87165e-16	1	2.18892e-16
ACVR1::intron	1.71714e-16	1.60761e-16	0.330506	0.978821	1	0.000478965	0.0685142	1	1.48333e-16	0.00832319	0.192781	0.124248	7.8357e-16	1	1	2.7966e-16	0.000707045	0.401178	0.464321	3.46355e-14	1	3.42757e-16	1	1.46985e-16	1	0.258035	7.87165e-16	1.2028e-08	2.18892e-16
ACVR1B::exon	1.71714e-16	1.60761e-16	0.828665	0.957359	1	1	0.0166112	1	1.48333e-16	1.48433e-15	1	0.0154822	2.98604e-08	1	1	2.7966e-16	9.97938e-16	0.360585	1	5.43717e-16	1	3.42757e-16	1	1.46985e-16	1	1	7.87165e-16	1	2.18892e-16
ACVR1B::intron	1.71714e-16	1.60761e-16	0.290363	1	1	6.32507e-15	0.00182533	1	1.48333e-16	0.000409085	0.0486282	0.193995	3.94526e-16	1	1	2.7966e-16	1.91085e-05	0.287733	0.0226402	1	1	3.42757e-16	1	1.46985e-16	1	0.0534266	3.97482e-05	1	2.18892e-16
ACVR1C::exon	1.71714e-16	1.60761e-16	1	0.978821	1	1	0.054742	1	1.48333e-16	1	1	0.837193	3.94526e-16	1	1	2.7966e-16	1.89073e-13	0.604167	1	1	1	3.42757e-16	1	1.46985e-16	1	1	7.87165e-16	1	2.18892e-16
ACVR1C::intron	1.71714e-16	1.60761e-16	0.35429	1	1	1	1.26684e-07	1	1.48333e-16	1	1	0.188515	3.94526e-16	1	1	2.7966e-16	5.05358e-16	0.305233	1	1	1	3.42757e-16	1	1.46985e-16	1	1	7.87165e-16	1	2.18892e-16
ACVR2A::exon	1.71714e-16	1.60761e-16	0.401123	0.996225	1	1	0.00256883	1	1.48333e-16	1	2.05002e-06	0.881983	3.94526e-16	1	1	2.7966e-16	1.13209e-09	0.372411	1	5.43717e-16	1	3.42757e-16	1	1.46985e-16	1	1	1	1	2.18892e-16
ACVR2A::intron	1.71714e-16	1.60761e-16	0.245787	1	1	1	0.0115824	1	1.48333e-16	0.00205071	1	0.232363	3.94526e-16	1	1	2.7966e-16	1.49243e-06	0.417101	0.221133	1	1	3.42757e-16	1	1.46985e-16	1	0.00058269	7.87165e-16	1	2.18892e-16
ACVR2B::exon	3.38625e-15	1.60761e-16	0.287832	1	1	0.0271438	0.293056	1	1.48333e-16	0.384369	3.35272e-05	0.951932	0.000146849	1	1	2.502e-10	0.0159527	0.287469	1	5.43717e-16	1	2.19082e-05	1	1.46985e-16	1	0.563246	0.0240676	2.50897e-05	1.12598e-13
ACVR2B::intron	1.71714e-16	1.60761e-16	0.245787	1	1	0.0272934	0.0121184	1	1.48333e-16	0.89353	0.115748	0.102938	3.94526e-16	1	1	2.7966e-16	0.0047512	0.526269	0.0138785	5.43717e-16	1	3.42757e-16	1	1.46985e-16	1	0.142953	2.3194e-15	1	2.18892e-16
ACVRL1::exon	0	1	1	1	1	1	1	1	1	1	1	1.0673e-06	1	1	1	1	0	1	1	1	1	1	1	1	1	1	1	1	1
ACVRL1::intron	0	0	1	1	1	1	1.52896e-09	1	0	1	1	0.285301	1	1	1	1.12972e-14	0	1	1	1	1	1	1	0	1	1	1	1	1
ACY1::exon	0.0377793	1	0.264041	0.978821	1	1	0.027294	1	1.48333e-16	1.40966e-07	1	9.22875e-07	0.494161	1	1	1	1.27699e-14	0.44539	1	5.43717e-16	1	1	1	1.46985e-16	1	1	1	1	1
ACY1::intron	2.85857e-06	1.60761e-16	1	0.978821	1	1	1.4798e-06	1	1.48333e-16	1	1	0.000715767	1	1	1	1	0.0109818	0.552113	1	1	1	1	1	1.46985e-16	1	1	1	1	1
ACY3::exon	1	1	1	1	1	1	1	1	0	1	1	1	1	1	1	1	1	1	1	1	1	1	1	1	1	1	1	1	1
ACY3::intron	0	1	1	1	1	1	1	1	0	1	1	6.42098e-06	1	1	1	5.00715e-14	1	1	1	1	1	1	1	1	1	1	1	1	0
ACYP1::exon	1.71714e-16	1.60761e-16	0.370172	0.978821	1	1	0.192257	1	1.48333e-16	1	1	0.779265	2.25883e-11	1	1	2.7966e-16	0.000842165	0.41831	1	1	1	3.42757e-16	1	1.46985e-16	1	1	3.07746e-15	1.31737e-15	2.18892e-16
ACYP1::intron	1.71714e-16	1.60761e-16	0.258294	1	1	1	0.0105545	1	1.48333e-16	0.442134	1	0.176851	3.94526e-16	1	1	2.7966e-16	0.0141308	0.329712	1	1	1	3.42757e-16	1	1.46985e-16	1	1	4.1014e-06	1	2.18892e-16
ACYP2::exon	6.36356e-07	1	1	1	1	1	0.294911	1	1.48333e-16	1	1	1	3.94526e-16	1	1	1.76316e-06	0.0112394	0.28821	1	1	1	1	1	1.46985e-16	1	1	1	1.31737e-15	2.18892e-16
ACYP2::intron	1.71714e-16	1.60761e-16	0.344882	0.981684	1	3.68771e-06	0.118209	1	1.48333e-16	0.00191859	1	0.00443585	3.94526e-16	1	1	2.7966e-16	0.0202974	0.320245	1	5.43717e-16	1	3.42757e-16	1	1.46985e-16	1	1	7.87165e-16	1	2.18892e-16
AD000090.1::exon	1	1	0.245787	1	1	1	0.253328	1	1.48333e-16	1.48433e-15	1	0.907767	1	1	1	0.613417	5.05358e-16	0.953958	1	1	1	1	1	1	1	1	1	1	1.84672e-08
AD000090.1::intron	1.71714e-16	1.60761e-16	0.245787	1	1	1	1	1	1.48333e-16	1	1	0.051673	2.09805e-09	1	1	1	2.43643e-10	1	1	1	1	1	1	1.46985e-16	1	1	1	1	2.18892e-16
AD000671.3::exon	1	1	1	1	1	1	1	1	1	1	1	1	1	1	1	1	1	1	1	1	1	1	1	0	1	1	1	1	1
AD000671.3::intron	0	0	1	1	1	1	1	1	1	1	1	1	1	1	1	1	1	1	1	1	1	1	1	1	1	1	1	1	1
ADA::exon	1.65931e-08	1	0.245787	1	1	1	0.0513101	1	1	1	1	0.0596612	1	1	1	1	5.28996e-12	0.650568	1	1	1	1	1	1.46985e-16	1	1	1	1	1
ADA::intron	1.4505e-12	1.60761e-16	0.37355	1	1	1	0.099608	1	1.48333e-16	1.68263e-06	1	0.16937	0.388264	1	1	0.636384	3.25602e-08	0.420923	1	5.43717e-16	1	1	1	1.46985e-16	1	1	1	1	2.76676e-11
ADAD1::exon	1	1	1	1	1	1	1	1	1	1	1	1	6.90056e-06	1	1	1	1	1	1	1	1	1	1	1	1	1	1	1	0
ADAD1::intron	0	0	1	1	1	1	1	1	0	1	1	0.433036	0	1	1	0	0	1	1	1	1	1	1	0	1	1	0	1	0
ADAD2::exon	1	1	1	1	1	1	1	1	1	1	1	1	1	1	1	1	0	1	1	1	1	1	1	1	1	1	1	1	1
ADAD2::intron	0	0	1	1	1	1	1	1	0	1	1	2.2104e-07	1	1	1	1	1	1	1	1	1	1	1	1	1	1	1	1	1
ADAL::exon	1.71714e-16	1.60761e-16	1	1	1	1	0.0900746	1	1.48333e-16	1	1	0.956287	1.76043e-11	1	1	0.00612932	6.67172e-05	0.279095	1	1	1	3.42757e-16	1	1.46985e-16	1	1	1	1	1
ADAL::intron	1.71714e-16	1.60761e-16	1	1	1	1	1.09765e-06	1	1.48333e-16	1	2.15557e-15	0.104343	3.94526e-16	1	1	2.7966e-16	1	0.279095	1	1	1	1	1	1.46985e-16	1	1	7.87165e-16	1	2.18892e-16
ADAM10::exon	1.71714e-16	1.60761e-16	0.617779	0.978821	0.584222	1	0.00843117	1	1.48333e-16	1	2.15557e-15	0.0344673	3.94526e-16	1	1	2.7966e-16	3.41144e-13	0.289117	0.023557	5.43717e-16	1	3.42757e-16	1	1.46985e-16	1	5.11249e-15	1.16722e-09	1	2.18892e-16
ADAM10::intron	1.71714e-16	1.60761e-16	0.29717	1	1	0.290379	0.362665	1	1.48333e-16	0.804299	0.284657	0.500565	1.07716e-08	1	1	2.7966e-16	0.30941	0.289233	0.432884	1	1	3.42757e-16	1	1.46985e-16	1	1	0.000257766	1	2.18892e-16
ADAM11::exon	7.60562e-08	1.60761e-16	0.581676	1	1	1	9.34942e-06	1	1.48333e-16	1.48433e-15	1	0.0364331	0.0150486	1	1	1	5.05358e-16	0.291839	1	1	1	1	1	1.46985e-16	1	3.15747e-11	1	1	3.80511e-08
ADAM11::intron	0.00739072	1.60761e-16	0.918733	1	1	1	0.47063	1	5.96204e-14	0.0145806	0.879018	0.597202	0.807984	1	1	0.823976	0.0870687	0.279095	0.883624	2.4314e-06	1	0.0181707	1	1.46985e-16	1	1	0.00658334	1	0.0979968
ADAM12::exon	0	0	1	0.831954	1	1	1	1	0	1	1	0.468568	9.50304e-11	1	1	1	0	1	1	1	1	1	1	0	1	1	1	1	0
ADAM12::intron	1.71714e-16	1.60761e-16	0.299392	0.978821	1	1	0.231349	1	1.48333e-16	2.88161e-11	1.58236e-08	0.0231948	1.30264e-07	1	1	2.7966e-16	0.000165128	0.315927	1	5.43717e-16	1	1	1	1.46985e-16	1	1	1	1.31737e-15	2.18892e-16
ADAM15::exon	0.000930941	1.60761e-16	0.783165	0.978821	1	1	0.015653	1	1.48333e-16	0.000221605	1	0.0220651	0.978798	1	1	6.41823e-05	5.05358e-16	0.592649	1	5.43717e-16	1	1	1	1.46985e-16	1	1	1	1.31737e-15	1
ADAM15::intron	8.87852e-07	1.60761e-16	0.245787	0.996225	1	1	0.0047668	1	1.48333e-16	0.339246	1	0.0401804	0.0010937	1	1	0.452789	8.371e-05	0.678861	1	1	1	4.2419e-13	1	1.46985e-16	1	0.0184721	1	1	8.07164e-07
ADAM17::exon	1.71714e-16	1.60761e-16	0.266686	0.978821	1	1	0.00149273	1	1.48333e-16	0.531699	0.00691013	0.776438	7.61204e-15	1	1	2.7966e-16	1.04382e-09	0.459041	1	1	1	3.42757e-16	1	1.46985e-16	1	2.53917e-13	1	1	2.18892e-16
ADAM17::intron	1.71714e-16	1.60761e-16	0.245787	1	1	0.171	0.0672945	1	1.48333e-16	0.00174856	1	0.448932	4.00753e-08	1	1	2.7966e-16	0.156476	0.636824	1	0.000699123	1	3.42757e-16	1	1.46985e-16	1	1	7.26148e-08	1	2.18892e-16
ADAM18::exon	1	0	1	1	1	1	1	1	1	1	1	1	0	1	1	1.12972e-14	1	1	1	1	1	1	1	0	1	1	1	1	0
ADAM18::intron	1.71714e-16	1.60761e-16	0.245787	1	1	1	0.291099	1	1.48333e-16	1	2.60714e-05	0.347627	4.05742e-05	1	1	2.7966e-16	0.0184109	0.445064	1	1	1	3.42757e-16	1	1.46985e-16	1	1	1	1	2.18892e-16
ADAM19::exon	1.71714e-16	1.60761e-16	1	0.834449	1	1	1	1	1.48333e-16	1	1	3.40245e-15	0.0730488	1	1	1.94048e-14	5.05358e-16	0.492626	1	1	1	1	1	1.46985e-16	1	1	7.87165e-16	1	2.18892e-16
ADAM19::intron	4.77268e-12	1.60761e-16	0.245787	1	1	1	0.159048	1	1.48333e-16	0.391028	0.238488	0.0402726	0.024727	1	1	0.00138061	0.000165496	1	0.0274224	1	1	1	1	1.46985e-16	1	1	9.72932e-10	1	2.15027e-05
ADAM20::exon	1.71714e-16	1.60761e-16	1	0.978821	1	1	0.0907097	1	1.48333e-16	1.48433e-15	2.15557e-15	0.864417	3.94526e-16	1	1	2.7966e-16	1	0.292078	1	1	1	1	1	1.46985e-16	1	1	1	1	2.18892e-16
ADAM20::intron	1.71714e-16	6.65091e-14	0.245787	1	1	0.959365	0.790796	1	1.48333e-16	1	0.0400324	0.87525	0.00412308	1	1	2.7966e-16	0.327514	0.89737	1	1	1	3.42757e-16	1	1.46985e-16	1	1	0.00676549	1	3.16801e-07
ADAM20P1::exon	1.71714e-16	1.60761e-16	0.245787	1	1	1	1	1	1.48333e-16	8.17984e-05	2.15557e-15	1	4.94519e-07	1	1	2.7966e-16	0.0222611	1	1	1	1	1	1	1.46985e-16	1	1	1	1	1
ADAM20P1::intron	1.71714e-16	1.60761e-16	0.276516	0.978821	1	1	1	1	1.48333e-16	1	2.15557e-15	0.303713	3.94526e-16	1	1	2.7966e-16	1	0.681605	1	1	1	3.42757e-16	1	1.46985e-16	1	1	1	1.31737e-15	2.18892e-16
ADAM22::exon	1.71714e-16	1.60761e-16	0.246826	0.978821	1	1	0.00911075	1	1.48333e-16	1	1	0.332065	3.94526e-16	1	1	2.7966e-16	4.72664e-06	0.728245	1	1	1	3.42757e-16	1	1.46985e-16	1	1	1	1	2.18892e-16
ADAM22::intron	1.71714e-16	1.60761e-16	0.283996	1	1	1	0.251037	1	1.48333e-16	0.579377	1	0.572279	3.94526e-16	1	1	2.7966e-16	0.24119	0.294188	0.356562	1	1	3.42757e-16	1	1.46985e-16	1	1	6.50242e-05	0.00846322	2.18892e-16
ADAM23::exon	1.02133e-09	1.60761e-16	0.24582	0.999484	1	1	0.146879	1	1.48333e-16	0.0841483	1	0.89189	3.94526e-16	1	1	2.7966e-16	1.43217e-11	0.422182	0.000784712	1	1	1	1	1.46985e-16	1	1	1	1	2.18892e-16
ADAM23::intron	1.71714e-16	1.60761e-16	0.294753	0.987438	1	0.0595348	0.0295211	1	1.48333e-16	0.0202912	0.0196502	0.811117	3.94526e-16	1	1	2.7966e-16	0.034366	0.376297	1	5.43717e-16	1	3.42757e-16	1	1.46985e-16	1	1	4.24948e-10	1	2.18892e-16
ADAM28::exon	0	1	1	1	1	1	1	1	0	1	1	1	6.90056e-06	1	1	1.12972e-14	0	1	1	1	1	1	1	1	1	1	1	1	1
ADAM28::intron	0	0	1	0.978821	1	1	0.0226171	1	0	0	1	0.750419	0	1	1	0	0	0.279095	1	1	1	1	1	0	1	1	1	1	0
ADAM29::exon	1	0	1	1	1	1	1	1	0	1	1	1	1	1	1	1	1	1	1	1	1	1	1	1	1	1	1	1	1
ADAM29::intron	0	0	1	1	1	1	1.52896e-09	1	0	1	1	1	0	1	1	0	0	1	1	1	1	0	1	0	1	1	1	1	0
ADAM2::exon	8.91691e-06	1	0.245787	1	1	1	1	1	1.03431e-05	1	1	0.710367	1	1	1	1	1	1	1	1	1	1	1	1	1	1	1	1	1
ADAM2::intron	1.71714e-16	1.60761e-16	0.245787	0.999556	1	1	0.383801	1	1.48333e-16	1	1	0.468568	1.84432e-11	1	1	2.7966e-16	5.76599e-06	1	1	1	1	3.42757e-16	1	1.46985e-16	1	1	1	1	2.18892e-16
ADAM32::exon	1.71714e-16	1.60761e-16	1	0.978821	1	1	1	1	1.48333e-16	1.14029e-14	1	1	3.94526e-16	1	1	2.7966e-16	1	0.299167	1	1	1	3.42757e-16	1	1.46985e-16	1	1	1	1	2.18892e-16
ADAM32::intron	1.12709e-14	1.60761e-16	0.420134	1	1	0.577484	0.599344	1	1.48333e-16	1	0.394465	0.607657	5.21723e-06	1	1	2.7966e-16	0.347365	0.279095	1	1	1	1.26035e-12	1	6.18358e-14	1	1	2.60793e-05	1	2.18892e-16
ADAM33::exon	0	1	1	1	1	1	1	1	0	1	1	0.285301	1	1	1	1	0	1	1	1	1	1	1	1	1	1	1	1	1
ADAM33::intron	0	1	1	1	1	1	0.000258064	1	0	1	1	0.285301	1	1	1	1	1	1	1	1	1	1	1	0	1	1	1	1	1
ADAM3A::exon	0	1	1	1	1	1	1	1	1	1	1	0.285301	1	1	1	1	1	1	1	1	1	1	1	0	1	1	1	1	1
ADAM3A::intron	0	0	1	0.978821	0	1	1	1	0	1	1	7.75326e-07	0	1	1	0	3.10132e-10	0.279095	1	1	1	0	1	0	1	1	1	1	0
ADAM5::exon	0	1	1	1	1	1	1	1	1	1	1	1	6.90056e-06	1	1	1	1	1	1	1	1	1	1	1	1	1	1	1	1
ADAM5::intron	0	0	1	1	0	1	0.0106677	1	0	1	1	6.50276e-10	0	1	1	0	9.91204e-12	0.279095	1	1	1	0	1	0	1	1	1	1	0
ADAM7::exon	1	1	1	1	1	1	1	1	0	1	1	1	1	1	1	0	1	1	1	1	1	1	1	1	1	1	1	1	1
ADAM7::intron	0	0	1	1	1	1	1	1	0	1	1	0.0179673	0	1	1	0	0	1	1	1	1	0	1	0	1	1	1	1	0
ADAM8::exon	0	0	1	1	1	1	9.89487e-06	1	1	1	1	2.57959e-09	1	1	1	1	0	0.279095	1	1	1	0	1	0	1	1	1	1	1
ADAM8::intron	4.37218e-10	1	1	1	1	1	0.000258064	1	1.48333e-16	1.48433e-15	1	0.000596261	0.0166581	1	1	0.0460948	5.05358e-16	0.279095	1	1	1	1	1	1.46985e-16	1	1	1	1	1
ADAM9::exon	1.71714e-16	1.60761e-16	0.253272	0.978868	1	0.000193918	0.0156906	1	1.48333e-16	0.00350918	3.82625e-07	0.152436	3.94526e-16	1	1	2.7966e-16	6.30213e-08	0.598071	0.197194	5.43717e-16	1	3.42757e-16	1	1.46985e-16	1	0.000994804	7.87165e-16	1	2.18892e-16
ADAM9::intron	1.71714e-16	1.60761e-16	0.502971	1	1	0.0350137	0.148538	1	1.48333e-16	0.179702	0.231829	0.27869	1.38638e-06	1	1	2.7966e-16	0.273944	0.279095	1	1	1	3.42757e-16	1	1.46985e-16	1	1	1.32023e-07	1	2.18892e-16
ADAMDEC1::exon	0	1	1	1	1	1	1	1	0	1	1	1	1	1	1	1	1	1	1	1	1	1	1	1	1	1	1	1	1
ADAMDEC1::intron	0	0	1	1	1	1	1	1	0	1	1	1.55914e-08	3.65251e-13	1	1	1.12972e-14	1	1	1	1	1	1	1	0	1	1	1	1	0
ADAMTS12::exon	0	1	1	1	1	1	1	1	0	1	1	0.324804	0	1	1	1	0	1	1	1	1	1	1	1	1	1	1	1	0
ADAMTS12::intron	1.71714e-16	1.60761e-16	0.246028	0.98454	1	1	0.248567	1	1.48333e-16	0.195368	1	0.581479	3.49037e-12	1	1	2.7966e-16	5.05358e-16	0.606729	9.24486e-05	1	1	3.42757e-16	1	1.46985e-16	1	1	3.33999e-12	1	2.18892e-16
ADAMTS13::exon	0.142994	1.60761e-16	0.437253	0.978821	1	1	0.0608478	1	1.48333e-16	1	1	0.757881	0.0521529	1	1	1	0.00643679	0.366109	1	5.43717e-16	1	1	1	1.46985e-16	1	1	1	1	2.41754e-07
ADAMTS13::intron	4.98714e-14	1.60761e-16	0.353695	0.98454	1	0.0105043	0.0103604	1	1.48333e-16	1.87714e-09	0.0107393	0.0280988	0.0619522	1	1	0.00559793	2.01153e-06	0.360543	0.496192	1.12598e-14	1	2.65936e-05	1	1.46985e-16	1	0.0102773	1	1	4.68809e-11
ADAMTS14::exon	0	1	1	1	1	1	1	1	1	1	1	0	1	1	1	1	0	1	1	1	1	1	1	0	1	1	1	1	1
ADAMTS14::intron	1.71714e-16	1.60761e-16	0.336916	0.931763	1	1	0.237125	1	1.48333e-16	1	1	6.3279e-13	0.00122551	1	1	0.0136513	1.28394e-09	1	2.22632e-06	1	1	1	1	1.46985e-16	1	1	1	1	2.18892e-16
ADAMTS15::exon	0.0201565	1	0.245787	1	1	1	0.329654	1	1	1	1	0.272295	1	1	1	1	5.5132e-12	0.489977	1	1	1	1	1	1.46985e-16	1	1	1	1	1
ADAMTS15::intron	1.71714e-16	1.60761e-16	1	0.978821	1	1	2.43756e-05	1	1.48333e-16	1	1	0.0149329	5.2227e-08	1	1	1.41991e-12	5.05358e-16	0.354069	1	1	1	1	1	1.46985e-16	1	1	1	1	2.18892e-16
ADAMTS16::exon	0	1	1	1	1	1	1	1	1	1	1	0.285301	1	1	1	0	0	1	1	1	1	1	1	1	1	1	1	1	0
ADAMTS16::intron	8.671e-11	1.60761e-16	0.245787	1	1	1	0.465735	1	1.48333e-16	1	1	0.270696	0.191464	1	1	1.68575e-06	0.0711417	1	1	1	1	1	1	1.46985e-16	1	1	1	1	1.56575e-12
ADAMTS17::exon	0.0596171	1.60761e-16	1	1	1	1	0.023005	1	1.48333e-16	1	1	0.317236	0.00152969	1	1	4.49214e-09	5.22641e-06	0.279095	1	1	1	1	1	1.46985e-16	1	1	1	1	1.18291e-12
ADAMTS17::intron	1.71714e-16	1.60761e-16	0.245787	1	1	1	0.298118	1	1.48333e-16	0.0320873	0.228901	0.513437	5.4203e-06	1	1	2.7966e-16	0.00739795	0.588686	1	2.93046e-06	1	4.21324e-10	1	1.46985e-16	1	1	0.023925	0.000167137	2.18892e-16
ADAMTS18::exon	0	1	1	1	1	1	1	1	0	1	1	1	1	1	1	0	1	1	1	1	1	1	1	1	1	1	1	1	0
ADAMTS18::intron	1.71714e-16	1.60761e-16	1	0.980639	1	1	0.463946	1	1.48333e-16	1	2.15557e-15	0.185202	0.000975666	1	1	2.7966e-16	4.3779e-07	0.279095	1	1	1	3.42757e-16	1	1.46985e-16	1	1	1	1	2.18892e-16
ADAMTS19::exon	0	0	1	1	1	1	0	1	1	1	1	1	0	1	1	0	0	0.307821	1	1	1	1	1	0	1	1	1	1	0
ADAMTS19::intron	1.71714e-16	1.60761e-16	0.546124	1	1	0.0747422	0.0144099	1	1.48333e-16	0.749327	1	0.660623	3.94526e-16	1	1	2.7966e-16	1.48422e-06	0.279483	0.0478548	2.16236e-15	1	3.42757e-16	1	1.46985e-16	1	1	6.45358e-11	1	2.18892e-16
ADAMTS1::exon	1.03972e-11	1.60761e-16	0.511531	0.978821	1	1	0.104009	1	0.0922682	0.000785264	1	1	0.0288725	1	1	0.00179655	3.84742e-12	0.340038	0.000102023	5.43717e-16	1	2.95356e-07	1	1.46985e-16	1	0.315004	1	8.37567e-08	0.0700675
ADAMTS1::intron	1.56305e-08	1.60761e-16	0.279511	1	1	1	0.0155781	1	1.48333e-16	1	1	1	0.156692	1	1	1.74662e-06	0.0517883	0.49631	1	1	1	2.09223e-11	1	1.46985e-16	1	1	1	1.31737e-15	3.91156e-06
ADAMTS20::exon	1.71714e-16	1.60761e-16	1	0.831954	1	1	2.89297e-08	1	1.48333e-16	8.35365e-10	1	1	3.94526e-16	1	1	2.7966e-16	5.05358e-16	1	1	1	1	1	1	1.46985e-16	1	1	1	1	2.18892e-16
ADAMTS20::intron	1.71714e-16	1.60761e-16	0.36005	1	1	0.625635	0.453841	1	1.48333e-16	1	1	1	2.59619e-05	1	1	2.7966e-16	0.569376	0.279095	1	1	1	3.42757e-16	1	1.46985e-16	1	1	0.000305809	1	2.18892e-16
ADAMTS2::exon	1	1	0.27338	0.978821	1	1	0.51517	1	2.80815e-14	1	1	0.584449	1	1	1	0.159661	2.23881e-14	0.683281	1	1	1	1	1	1	1	1	1	1	1
ADAMTS2::intron	1.71714e-16	1.60761e-16	0.245787	1	1	1	0.283931	1	1.48333e-16	0.0368188	1	0.199663	0.00396048	1	1	2.7966e-16	6.08797e-06	0.574448	0.067111	1	1	1.40686e-07	1	1.46985e-16	1	1	1.60193e-12	3.90933e-08	2.18892e-16
ADAMTS3::exon	8.20256e-08	1.60761e-16	1	1	1	1	0.323671	1	1.48333e-16	1	1	1	1.3984e-07	1	1	2.7966e-16	5.05569e-06	0.474827	1	1	1	1	1	1.46985e-16	1	0.00145003	1	1	1.55499e-09
ADAMTS3::intron	1.71714e-16	1.60761e-16	0.299312	1	1	6.32507e-15	1.10366e-06	1	1.48333e-16	7.5614e-06	0.00549999	1	3.94526e-16	1	1	2.7966e-16	4.13914e-12	0.284258	8.61756e-15	1	1	3.42757e-16	1	1.46985e-16	1	1	7.87165e-16	1	2.18892e-16
ADAMTS4::exon	1	1.60761e-16	0.245787	1	1	1	0.107106	1	2.48416e-12	1	1	1	0.0286397	1	1	0.00473716	0.00297654	1	1	1	1	1	1	1	1	1	1	1	8.15524e-10
ADAMTS4::intron	1	1	1	1	1	1	1	1	0	1	1	0.285301	1	1	1	1	1	1	1	1	1	0	1	0	1	1	1	1	1
ADAMTS5::exon	1.71714e-16	1.60761e-16	1	1	1	1	1	1	1.48333e-16	1	1	0.219258	3.94526e-16	1	1	2.7966e-16	5.05358e-16	1	8.61756e-15	1	1	1	1	1.46985e-16	1	1	1	1	2.18892e-16
ADAMTS5::intron	0	0	1	0.861523	1	1	1	1	0	1	1	0	0	1	1	0	0	1	1	1	1	1	1	0	1	1	1	1	0
ADAMTS6::exon	2.0788e-10	1.60761e-16	0.254926	1	1	1	0.116698	1	1.48333e-16	1	2.15557e-15	0.882565	3.94526e-16	1	1	2.7966e-16	0.00937291	0.631686	1	1	1	1	1	1.46985e-16	1	1	1	1	2.18892e-16
ADAMTS6::intron	1.71714e-16	1.60761e-16	0.245787	1	1	0.235393	0.465617	1	1.48333e-16	0.60427	0.671152	0.779993	3.94526e-16	1	1	2.7966e-16	0.16859	0.863058	1	0.00530375	1	3.42757e-16	1	1.46985e-16	1	1	8.2888e-08	1	2.18892e-16
ADAMTS7::exon	1	1	0.460288	0.98454	1	1	0.436581	1	1.48333e-16	0.0268434	1	0.459276	1	1	1	1	1.11596e-05	0.365323	5.31721e-05	1	1	1	1	1	1	1	1	1	5.88343e-05
ADAMTS7::intron	9.48785e-05	1.60761e-16	0.245787	1	1	1	0.287998	1	1.48333e-16	0.00311224	0.0203259	0.0407186	0.0601466	1	1	0.436617	0.00121855	0.480653	1	5.43717e-16	1	1	1	1.46985e-16	1	0.0236841	1	1.89848e-13	2.18892e-16
ADAMTS8::exon	1	1	1	1	1	1	1	1	0	1	0	0.0868499	1	1	1	1	0	1	1	1	1	1	1	1	1	1	1	1	1
ADAMTS8::intron	2.15963e-06	1.60761e-16	1	0.978821	1	1	0.0796197	1	1.48333e-16	1	1	0.430546	0.000914903	1	1	1	5.05358e-16	0.299167	8.61756e-15	1	1	1	1	1	1	1	1	1	1
ADAMTS9-AS2::exon	0	1	1	1	1	1	0.000258064	1	0	1	1	1	1	1	1	1	1	1	1	1	1	1	1	1	1	1	1	1	1
ADAMTS9-AS2::intron	1.71714e-16	1.60761e-16	0.386925	0.978821	1	1	7.5178e-15	1	1.48333e-16	1.48433e-15	1.7382e-13	4.01763e-06	3.94526e-16	1	1	2.7966e-16	5.05358e-16	0.453234	1	1	1	3.42757e-16	1	1.46985e-16	1	1.98833e-14	7.87165e-16	1	2.18892e-16
ADAMTS9::exon	2.23812e-06	1.60761e-16	0.28435	0.981684	1	1	0.439894	1	1.48333e-16	1	2.74316e-05	1	0.00741195	1	1	2.7966e-16	6.59393e-09	0.313274	3.43364e-06	1	1	1	1	1.46985e-16	1	1	1	1	8.14594e-08
ADAMTS9::intron	1.71714e-16	1.60761e-16	0.560806	1	1	0.0617213	0.00519076	1	1.48333e-16	2.17789e-06	1	0.588487	3.94526e-16	1	1	2.7966e-16	1.672e-05	0.285116	0.00103504	1	1	3.42757e-16	1	1.46985e-16	1	1	1	1	2.18892e-16
ADAMTSL1::exon	1	1	1	1	1	1	1	1	1	1	1	1	1	1	1	1.12972e-14	1	1	1	1	1	1	1	1	1	1	1	1	1
ADAMTSL1::intron	1.71714e-16	1.60761e-16	0.246304	0.978821	1	1	0.0911842	1	1.48333e-16	1	3.34788e-11	0.333325	1.82839e-13	1	1	2.7966e-16	0.0111414	0.538332	1	1	1	3.42757e-16	1	1.46985e-16	1	1	7.87165e-16	1	2.18892e-16
ADAMTSL2::exon	0	0	1	1	1	1	1	1	1	1	1	1	1	1	1	1	0	1	1	1	1	1	1	1	1	1	1	1	1
ADAMTSL2::intron	1.08688e-05	1.60761e-16	0.256264	1	1	1	1	1	1.48333e-16	1	1	0.403832	0.469012	1	1	1	0.00164684	0.320245	1	1	1	1	1	1.46985e-16	1	1	1	1	1
ADAMTSL3::exon	3.09872e-11	1.60761e-16	0.245787	1	1	1	0.160706	1	1.48333e-16	1	1	1	1	1	1	9.7031e-14	0.000140942	1	1	1	1	1	1	1.46985e-16	1	1	1	1	1
ADAMTSL3::intron	1.71714e-16	1.60761e-16	0.310506	0.978821	1	6.32507e-15	0.000440342	1	1.48333e-16	5.79992e-15	1	0.214749	3.94526e-16	1	1	2.7966e-16	5.05358e-16	0.752893	1	1	1	3.42757e-16	1	1.46985e-16	1	6.60377e-11	7.87165e-16	1	2.18892e-16
ADAMTSL4::exon	0	1	1	1	1	1	1	1	1	1	1	3.35408e-05	6.90056e-06	1	1	1	0	1	1	0	1	1	1	0	1	1	1	1	1
ADAMTSL4::intron	0	0	1	0.840029	1	1	0.00428786	1	0	1	1	0.00128485	0.000324695	1	1	1	0	1	1	1	1	1	1	1	1	1	1	1	1
ADAMTSL5::exon	1	1	0.245787	1	1	1	0.266468	1	1.48333e-16	1	1	0.0485324	1	1	1	1	1	1	1	1	1	1	1	7.63919e-13	1	1	1	1	1
ADAMTSL5::intron	1.46209e-06	1	0.246304	0.978821	1	1	0.168621	1	1.91714e-11	1	1	2.05119e-07	1	1	1	0.0851859	0.000253526	1	1	1	1	3.42757e-16	1	3.48453e-12	1	1	1	1	9.2604e-10
ADAP1::exon	1	1.60761e-16	0.249862	0.981684	1	1	0.545042	1	1.48333e-16	1	1	0.00278817	1	1	1	1	0.0933578	0.411759	1	1	1	1	1	1.46985e-16	1	1	1	1	1
ADAP1::intron	1.71714e-16	1.60761e-16	1	1	1	0.00016267	0.000232717	1	1.48333e-16	1.48433e-15	1	3.40245e-15	2.41331e-08	1	1	2.7966e-16	5.05358e-16	0.28357	1	1	1	1	1	1.46985e-16	1	1	7.87165e-16	1	2.18892e-16
ADAP2::exon	0.0207185	1.60761e-16	1	0.978821	1	1	0.041339	1	1.48333e-16	1	1	0.18577	0.00842741	1	1	1	4.58519e-06	0.289012	1	1	1	1	1	1.46985e-16	1	1	1	1	1
ADAP2::intron	1.71714e-16	1.60761e-16	0.246304	0.988679	1	1	0.0126091	1	1.48333e-16	4.8584e-05	1	0.00967346	3.94526e-16	1	1	0.000296318	1.48452e-15	0.786162	1	1	1	3.42757e-16	1	1.46985e-16	1	1	1	1	2.18892e-16
ADAR::exon	1.71714e-16	1.60761e-16	0.249918	0.979913	1	1	0.0200888	1	1.48333e-16	9.79359e-10	0.00569399	0.0156746	0.00443946	1	1	4.49731e-06	5.05358e-16	0.356482	1	5.43717e-16	1	8.82918e-05	1	1.46985e-16	1	0.000778292	1.86828e-08	1.31737e-15	2.18892e-16
ADAR::intron	1.71714e-16	1.60761e-16	0.246304	1	1	1	0.00306419	1	1.48333e-16	0.019933	2.11282e-05	0.172702	1.04416e-07	1	1	2.7966e-16	0.0206687	0.415686	1	1	1	3.42757e-16	1	1.46985e-16	1	1	0.0227075	1	2.18892e-16
ADARB1::exon	1.71714e-16	1.60761e-16	0.758862	0.978821	1	1	0.00735536	1	1.48333e-16	0.0368252	2.25568e-07	0.258315	1.14954e-07	1	1	1.19185e-05	5.05358e-16	0.428198	9.14375e-06	1	1	3.42757e-16	1	1.46985e-16	1	1	1	1.31737e-15	2.18892e-16
ADARB1::intron	1.71714e-16	1.60761e-16	0.531494	1	1	0.735658	0.240765	1	1.48333e-16	0.0388264	0.397437	0.461723	3.12029e-05	1	1	2.7966e-16	0.0751728	0.279095	1	1	1	3.66986e-12	1	1.46985e-16	1	1	0.00290796	0.52289	2.18892e-16
ADARB2-AS1::exon	1	1	1	1	1	1	1	1	0	1	1	1	1	1	1	1	1	1	1	1	1	1	1	1	1	1	1	1	1
ADARB2-AS1::intron	0	0	1	1	1	1	1	1	0	1	1	0.323865	0	1	1	1	0	1	1	1	1	1	1	0	1	1	1	0	0
ADARB2::exon	0	1	1	1	1	1	1	1	0	1	1	0.353633	2.34822e-05	1	1	1	1	1	1	1	1	1	1	1	1	1	1	1	1
ADARB2::intron	1.71714e-16	1.60761e-16	0.463625	1	1	1	0.0293611	1	1.48333e-16	0.0258335	4.46674e-13	0.00107349	1.06006e-14	1	1	2.7966e-16	5.05358e-16	0.287469	1	1	1	1	1	1.46985e-16	1	1	1	1.31737e-15	2.18892e-16
ADAT1::exon	1.71714e-16	1.60761e-16	1	0.978821	1	1	0.018783	1	1.48333e-16	1.48433e-15	1	0.83878	0.0536092	1	1	0.000851784	1.84452e-13	0.299167	4.11161e-11	1	1	1	1	1.46985e-16	1	1	1	1	5.51314e-10
ADAT1::intron	9.4071e-08	1.60761e-16	1	1	1	1	0.392552	1	7.42493e-10	1	1	0.950773	0.177954	1	1	0.0200943	0.364047	0.279095	1	1	1	0.0785846	1	1.90463e-15	1	1	0.114555	1	0.00771292
ADAT2::exon	1.71714e-16	1.60761e-16	1	1	1	1	0.00164202	1	1.48333e-16	1	2.15557e-15	1	3.94526e-16	1	1	2.7966e-16	4.30564e-08	0.317089	1	5.43717e-16	1	3.42757e-16	1	1.46985e-16	1	1	7.87165e-16	1	2.18892e-16
ADAT2::intron	1.71714e-16	1.60761e-16	0.380517	0.98454	1	0.651879	0.00309547	1	1.48333e-16	2.54651e-05	0.0066835	0.50976	3.94526e-16	1	1	2.7966e-16	0.0842863	0.309092	0.120283	1	1	3.42757e-16	1	1.46985e-16	1	1	7.87165e-16	1	2.18892e-16
ADAT3::exon	0	0	1	1	0	1	1	1	0	0	1	0	0.00137611	1	1	1	0	0.279095	1	1	1	1	1	0	1	1	1	0	0
ADCK1::exon	1	1.60761e-16	0.26294	1	1	1	0.134615	1	1.48333e-16	1	1	0.535809	1	1	1	1	5.05358e-16	0.445925	1	5.43717e-16	1	1	1	1.46985e-16	1	1	1	1	1
ADCK1::intron	1.71714e-16	1.60761e-16	0.265858	1	1	3.3036e-06	0.0278361	1	1.48333e-16	5.53098e-10	1.14807e-05	0.0393459	2.58608e-12	1	1	2.7966e-16	2.18609e-06	0.308798	1	5.43717e-16	1	2.26766e-11	1	1.46985e-16	1	1	7.87165e-16	1.31737e-15	2.18892e-16
ADCK2::exon	1	1.60761e-16	0.383129	0.903795	1	1	0.0923122	1	1.48333e-16	1.48433e-15	1.01364e-09	0.95564	0.415933	1	1	1	5.05358e-16	0.994921	1	1	1	1	1	1.46985e-16	1	5.11249e-15	1	1	3.63513e-07
ADCK2::intron	1.71714e-16	1.60761e-16	0.288044	0.978821	1	1	3.97874e-06	1	1.48333e-16	1.48433e-15	3.3476e-13	0.296978	3.30604e-10	1	1	2.7966e-16	6.45943e-09	0.488987	1	1	1	1	1	1.46985e-16	1	1	1	1	2.18892e-16
ADCK5::exon	0.000226834	1.60761e-16	0.290515	1	1	1	0.0243618	1	8.25388e-10	1	1	0.626785	1	1	1	0.170611	0.0143728	0.291441	1	1	1	1	1	1.40794e-07	1	1	1	1	1
ADCK5::intron	1.16034e-14	1.60761e-16	0.246826	1	1	1	0.031647	1	1.48333e-16	1.07652e-07	1	0.142807	0.0602957	1	1	0.228188	4.36002e-07	0.47556	1	1	1	1	1	1.46985e-16	1	1	1	1	5.39328e-11
ADCY10::exon	1.41103e-14	1	0.246304	0.978821	1	1	1	1	1.83937e-14	1	1	0.722762	4.88153e-05	1	1	0.0841852	2.04397e-05	1	1	1	1	1	1	1.46985e-16	1	1	1	1	5.70629e-12
ADCY10::intron	1.71714e-16	1.60761e-16	0.328433	0.981684	0.727651	1	0.0188792	1	1.48333e-16	1	2.45456e-11	0.659343	3.94526e-16	1	1	2.7966e-16	0.00010256	0.308798	1	1	1	3.42757e-16	1	1.46985e-16	1	1	7.87165e-16	1	2.18892e-16
ADCY10P1::exon	1.71714e-16	1.60761e-16	1	0.978821	1	1	3.55357e-10	1	1.48333e-16	1	1	0.386194	5.71899e-14	1	1	2.7966e-16	1	0.289917	1	1	1	3.42757e-16	1	1.46985e-16	1	1	7.87165e-16	1	2.18892e-16
ADCY10P1::intron	1.71714e-16	1.60761e-16	0.245787	1	1	0.0469053	0.00705674	1	1.48333e-16	1	1	0.434179	1.55418e-15	1	1	2.7966e-16	0.000814488	0.587105	1	1	1	3.42757e-16	1	1.46985e-16	1	2.02017e-05	2.22519e-08	1	2.18892e-16
ADCY1::exon	6.84077e-14	1.60761e-16	0.847783	0.978821	1	1	0.0215266	1	1.48333e-16	0.063273	1	1	0.000466746	1	1	0.0279054	5.05358e-16	0.40539	1	5.43717e-16	1	1	1	1.46985e-16	1	4.26061e-07	1	1	2.18892e-16
ADCY1::intron	1.71714e-16	1.60761e-16	0.277598	0.978821	1	0.291278	0.00347282	1	1.48333e-16	1.29295e-13	1	0.835825	3.94526e-16	1	1	2.7966e-16	8.12993e-15	0.419963	1	5.43717e-16	1	3.42757e-16	1	1.46985e-16	1	0.000122738	7.87165e-16	1	2.18892e-16
ADCY2::exon	0	0	1	1	1	1	1	1	1	1	1	0.0868499	1	1	1	1.12972e-14	0	1	1	1	1	1	1	0	1	1	1	1	1
ADCY2::intron	1.71714e-16	1.60761e-16	0.245787	0.981684	1	1	0.0664661	1	1.48333e-16	1.48433e-15	2.15557e-15	0.00594113	3.94526e-16	1	1	2.7966e-16	5.05358e-16	1	1	1	1	3.42757e-16	1	1.46985e-16	1	1	7.87165e-16	1	2.18892e-16
ADCY3::exon	0.00031782	1.60761e-16	0.675481	0.978821	1	1	0.00083047	1	1.48333e-16	1.48433e-15	1	0.0146182	0.0791265	1	1	1.19784e-06	5.05358e-16	0.295958	1	5.43717e-16	1	3.42757e-16	1	3.26115e-06	1	3.59243e-12	1	1	2.18892e-16
ADCY3::intron	1.71714e-16	1.60761e-16	0.312544	1	1	0.00045306	0.00109719	1	1.48333e-16	1.36416e-09	0.00463696	0.00671425	4.22328e-15	1	1	3.90678e-12	1.77758e-11	0.291396	0.00047162	5.43717e-16	1	3.42757e-16	1	1.46985e-16	1	1	7.87165e-16	1.31737e-15	2.18892e-16
ADCY4::exon	1	0	1	1	1	1	1	1	1	1	1	0.285301	1	1	1	1.12972e-14	1	1	1	1	1	1	1	1	1	1	1	1	1
ADCY4::intron	1	0	1	1	1	1	1	1	1	1	1	0.346802	2.08361e-05	1	1	1	5.05358e-16	1	1	1	1	1	1	0	1	1	1	1	0
ADCY5::exon	0	1	1	0.866827	1	1	1	1	0	1	1	0.103824	1	1	1	1	0	1	1	1	1	1	1	0	1	1	1	1	1
ADCY5::intron	1.71714e-16	1.60761e-16	0.366964	1	1	1	0.659319	1	1.48333e-16	0.0101495	3.82558e-05	0.245883	0.0283667	1	1	2.11409e-09	0.000417273	0.46685	1	1	1	1	1	1.46985e-16	1	1	1	1	2.32621e-09
ADCY6::exon	1.27532e-07	1.60761e-16	1	0.978821	1	1	0.0254958	1	1.48333e-16	0.0590237	0.0114828	0.174427	0.159194	1	1	1.19041e-05	4.92629e-10	0.289012	1	5.43717e-16	1	1	1	1.46985e-16	1	1	1	2.62772e-15	5.13038e-05
ADCY6::intron	1.71714e-16	1.60761e-16	0.529548	1	1	5.07685e-13	1.98432e-10	1	1.48333e-16	3.27333e-09	1	8.58602e-07	0.266056	1	1	9.46725e-12	6.03353e-06	0.289012	1	1	1	1	1	1.46985e-16	1	1	1	1	1.28394e-14
ADCY7::exon	1	1	1	0.978821	1	1	0.133329	1	1.48333e-16	1	2.15557e-15	0.0686462	0.000286509	1	1	2.7966e-16	1.41991e-09	1	1	1	1	1	1	1.46985e-16	1	5.11249e-15	1	1	1
ADCY7::intron	4.28601e-06	1.60761e-16	0.249918	0.997607	1	1	0.141696	1	1.48333e-16	1	1	0.00776389	1	1	1	1	0.00243218	0.359984	1	1	1	3.42757e-16	1	1.46985e-16	1	1	1	1	0.000225313
ADCY8::exon	0	1	1	1	1	1	1	1	1	1	1	1.55914e-08	1	1	1	1	0	1	1	1	1	1	1	0	1	1	1	1	0
ADCY8::intron	1.71714e-16	1.60761e-16	0.253885	1	1	1	0.0129275	1	1.48333e-16	1	2.15557e-15	0.0693026	1.55514e-13	1	1	2.7966e-16	5.05358e-16	0.374902	1	1	1	1	1	1.46985e-16	1	1	1	1.31737e-15	2.18892e-16
ADCY9::exon	4.0552e-08	1.60761e-16	0.342711	0.978821	1	1	0.0918116	1	1.48333e-16	1.48433e-15	7.76347e-06	0.0911307	0.0827621	1	1	2.55006e-08	6.05629e-11	0.319808	1	5.43717e-16	1	1	1	1.46985e-16	1	1	1	1.31737e-15	1.74147e-13
ADCY9::intron	1.71714e-16	1.60761e-16	0.247355	1	1	2.54602e-05	0.0152392	1	1.48333e-16	1.27775e-14	1.41955e-09	0.18709	3.94526e-16	1	1	2.7966e-16	1.70118e-05	0.332876	0.102253	5.43717e-16	1	3.42757e-16	1	1.46985e-16	1	1	8.93251e-13	1.31737e-15	2.18892e-16
ADCYAP1::exon	0	0	1	1	1	1	1	1	1	1	1	0.285301	7.35913e-12	1	1	1	0	1	1	1	1	1	1	0	1	1	1	1	1
ADCYAP1::intron	1	1	1	1	1	1	1	1	0	1	1	1	1	1	1	1	1	1	1	1	1	1	1	0	1	1	1	1	1
ADCYAP1R1::exon	1	1	1	0.978821	1	1	0.242806	1	1.48333e-16	1	1	1	1	1	1	1	5.16385e-07	0.28762	1	1	1	1	1	1	1	1	1	1	1
ADCYAP1R1::intron	1.71714e-16	1.60761e-16	0.245787	1	1	6.32507e-15	0.00256542	1	1.48333e-16	1	1	0.393261	0.001083	1	1	2.7966e-16	3.22588e-05	0.944003	1	1	1	3.42757e-16	1	1.46985e-16	1	1	1	1	2.18892e-16
[truncated: 34,031 more rows]
