# Supplementary material for: easyCLIP analysis of RNA-protein interactions incorporating absolute quantification
Source: Nat Commun. 2021 Mar 10;12:1569. doi: 10.1038/s41467-021-21623-4 (PMC7946914; doi:10.1038/s41467-021-21623-4)
Supplement: Supplementary file 7 — Supplementary Data 5 [file 41467_2021_21623_MOESM7_ESM.xlsx]

## Sheet: Peak locations
Gene name	hnRNPD	hnRNPC	UBA2	TPGS2	SMAD4	SMAD3	SF3B1	Rbfox2	Rbfox1	RPL5	RARS2	PCBP1	KHDRBS2	ITPA	IDE	FUBP1	FBL	ETS2	EPB41L5	DDX3X	DCTN6	CRNKL1	CHMP3	CELF1	CDK4	CCIN	BRCA1	BARD1	A1CF
A1CF													10:50841887/-			10:50844022/-											10:50844018/-		10:50841896/-
A2ML1	12:8836922/+
A4GNT	3:138132317/-
AAAS				12:53308460/-				12:53321073/-				12:53307520/-	12:53307509/-	12:53309654/-
AACS		12:125122687/+						12:125120808/+	12:125121466/+								12:125102719/+						12:125125509/+	12:125142234/+
AACSP1	5:178798770/-							5:178801693/-
AADACL2	3:151749209/+							3:151758826/+	3:151737719/+
AADACP1												3:151775091/+
AADAT	4:170063844/-	4:170080967/-					4:170069337/-	4:170069771/-	4:170060816/-			4:170069786/-	4:170060270/-			4:170083247/-		4:170074308/-						4:170069455/-
AAGAB								15:67220592/-	15:67238057/-			15:67202700/-	15:67226530/-	15:67236483/-		15:67217117/-						15:67244356/-	15:67235994/-
AAMDC	11:77824432/+	11:77850765/+		11:77886498/+			11:77886521/+		11:77886575/+				11:77834140/+	11:77886554/+		11:77840885/+	11:77886598/+						11:77886525/+						11:77832124/+
AAMP				2:218264265/-				2:218264246/-	2:218264257/-				2:218264169/-			2:218264276/-	2:218264244/-						2:218264238/-	2:218264539/-	2:218269513/-
AANAT								17:76467014/+
AAR2	20:36250298/+							20:36248206/+	20:36248186/+			20:36256657/+	20:36251368/+	20:36240263/+		20:36241209/+	20:36244802/+							20:36256786/+					20:36243391/+
AARS	16:70273167/-	16:70271209/-		16:70252452/-			16:70255905/-	16:70253593/-	16:70257904/-			16:70252390/-	16:70286189/-	16:70276613/-		16:70275325/-	16:70277125/-				16:70282648/-		16:70282745/-	16:70252520/-
AARS2	6:44310928/-			6:44312302/-			6:44302960/-	6:44307718/-	6:44309732/-												6:44311065/-			6:44312478/-
AARSD1								17:42956173/-
AASDH	4:56345304/-	4:56354627/-					4:56353796/-	4:56345364/-				4:56347292/-		4:56378287/-		4:56354653/-	4:56353452/-								4:56354681/-				4:56354482/-
AASDHPPT	11:106098453/+			11:106096788/+				11:106098625/+	11:106098598/+			11:106098072/+	11:106097334/+	11:106098573/+		11:106097329/+						11:106098454/+		11:106098061/+
AASS	7:122101093/-	7:122100348/-		7:122077929/-				7:122136459/-	7:122136472/-			7:122133881/-				7:122109993/-		7:122098822/-				7:122108155/-		7:122141768/-	7:122076453/-
AATK																	17:81129820/-
ABCA10	17:69243038/-								17:69218735/-
ABCA17P													16:2345569/+											16:2349500/+					16:2343255/+
ABCA2				9:137009823/-			9:137023085/-										9:137013751/-						9:137011252/-
ABCA3								16:2283920/-	16:2333609/-							16:2316967/-
ABCA5	17:69320169/-	17:69321765/-	17:69285266/-	17:69324557/-			17:69314559/-	17:69273932/-	17:69247343/-			17:69315429/-		17:69326562/-		17:69316046/-						17:69316047/-		17:69316712/-					17:69272952/-
ABCA6	17:69114554/-	17:69114554/-						17:69114561/-	17:69114561/-				17:69136481/-			17:69114572/-
ABCA7									19:1062499/+			19:1049902/+						19:1049701/+						19:1055849/+
ABCA9								17:69044083/-					17:69060627/-																17:69019703/-
ABCB10	1:229517135/-	1:229556536/-	1:229536140/-					1:229543637/-	1:229549828/-			1:229538407/-	1:229517015/-			1:229516695/-													1:229517015/-
ABCB4									7:87420970/-
ABCB6	2:219215193/-							2:219214314/-	2:219215399/-								2:219215047/-
ABCB8	7:151030154/+							7:151037697/+	7:151037546/+			7:151045517/+	7:151030100/+	7:151032243/+
ABCB9												12:122929736/-
ABCC10								6:43442063/+				6:43446700/+
ABCC11	16:48237077/-								16:48242852/-				16:48234389/-
ABCC12																								16:48124444/-
ABCC13	21:14356186/+																							21:14321258/+
ABCC2																								10:99823599/+
ABCC3												17:50677947/+
ABCC5				3:184014302/-			3:183987895/-	3:183956423/-	3:183983427/-	3:183987050/-		3:183986748/-				3:183986854/-							3:183955442/-	3:183921007/-					3:183929493/-
ABCC6	16:16172029/-												16:16215482/-				16:16188630/-							16:16190198/-
ABCC8	11:17455398/-	11:17439294/-						11:17426866/-								11:17463106/-
ABCD2													12:39550821/-			12:39562079/-
ABCD4	14:74293649/-		14:74297251/-					14:74295003/-					14:74286079/-	14:74290443/-		14:74299589/-					14:74293937/-		14:74295519/-	14:74291106/-	14:74292054/-				14:74286088/-
ABCE1	4:145128284/+	4:145115462/+		4:145104480/+			4:145112138/+	4:145122680/+	4:145122013/+			4:145128198/+	4:145128862/+			4:145128975/+		4:145128707/+				4:145120619/+	4:145125040/+
ABCF1	6:30572193/+						6:30585514/+	6:30583424/+				6:30583132/+	6:30574959/+	6:30576872/+		6:30578642/+		6:30578173/+						6:30590733/+
ABCF2		7:151215471/-		7:151221642/-				7:151222706/-	7:151216308/-			7:151213933/-	7:151216920/-			7:151225474/-		7:151224965/-						7:151223393/-
ABCF3							3:184187488/+		3:184193959/+			3:184193974/+				3:184190646/+								3:184186455/+
ABCG1													21:42278131/+											21:42285899/+
ABCG4								11:119155855/+	11:119155838/+
ABCG5																								2:43833269/-
ABCG8								2:43840125/+
ABHD1								2:27124307/+
ABHD10		3:111981399/+		3:111991551/+			3:111991809/+	3:111991195/+	3:111991295/+			3:111993281/+	3:111992354/+			3:111991810/+	3:111991828/+					3:111992145/+		3:111991892/+					3:111991659/+
ABHD11								7:73736901/-
ABHD12		20:25388247/-		20:25300785/-			20:25309475/-	20:25310610/-				20:25300337/-	20:25360016/-				20:25390632/-	20:25357550/-					20:25303620/-	20:25310819/-					20:25363169/-
ABHD13		13:108230999/+						13:108219472/+					13:108227489/+			13:108230224/+	13:108230285/+						13:108230045/+	13:108229425/+
ABHD14A								3:51975563/+	3:51975701/+
ABHD14B	3:51969018/-			3:51969177/-			3:51970221/-	3:51969390/-				3:51969063/-	3:51972893/-				3:51969149/-				3:51969149/-
ABHD16A	6:31691347/-							6:31687070/-	6:31687033/-			6:31687015/-	6:31692295/-			6:31698011/-	6:31687042/-						6:31697013/-	6:31702938/-
ABHD17A								19:1884052/-	19:1882404/-			19:1884902/-		19:1882767/-									19:1883084/-	19:1882634/-
ABHD17B	9:71907278/-	9:71904759/-						9:71910119/-	9:71865450/-				9:71865407/-			9:71865383/-	9:71866224/-	9:71865462/-			9:71866859/-
ABHD17C	15:80754963/+			15:80755090/+				15:80719393/+				15:80735315/+	15:80754932/+	15:80754710/+		15:80755198/+								15:80699543/+					15:80754535/+
ABHD18	4:127978474/+	4:128029349/+							4:128000856/+			4:128030780/+	4:127977902/+									4:127986027/+							4:127985653/+
ABHD3		18:21683573/-		18:21704598/-				18:21659493/-				18:21656946/-		18:21669446/-		18:21656833/-	18:21651481/-						18:21700774/-		18:21663939/-
ABHD4	14:22601481/+							14:22612090/+	14:22598795/+															14:22610996/+
ABHD5	3:43718665/+							3:43710621/+	3:43699106/+			3:43718722/+
ABHD6	3:58272765/+	3:58256054/+							3:58275683/+			3:58293820/+	3:58263840/+																3:58272399/+
ABO	9:133269235/-											9:133260790/-
ABRACL	6:139042981/+			6:139043212/+			6:139043059/+	6:139043135/+	6:139043050/+			6:139028738/+	6:139042961/+	6:139043134/+		6:139043045/+
ABRAXAS1												4:83484919/-	4:83461896/-			4:83480588/-													4:83459660/-
ABRAXAS2	10:124803402/+			10:124835321/+					10:124826421/+			10:124834620/+	10:124835614/+			10:124806958/+					10:124828820/+			10:124836378/+					10:124835969/+
ABT1	6:26599049/+			6:26599065/+				6:26597316/+					6:26599075/+	6:26598956/+				6:26598896/+					6:26598904/+	6:26598692/+
ABTB1								3:127675024/+	3:127674737/+
AC002064.1	7:90321718/+							7:90320466/+					7:90318947/+																7:90317177/+
AC002116.2	19:36041523/+	19:36029842/+											19:36041571/+											19:36034965/+					19:36023052/+
AC002310.2	16:30575049/+							16:30576721/+	16:30579117/+				16:30577340/+										16:30578430/+	16:30574776/+					16:30574837/+
AC002463.1	7:112697024/+	7:112697039/+														7:112697040/+								7:112697038/+					7:112697028/+
AC003006.1	19:57690897/+							19:57694064/+								19:57690680/+													19:57698116/+
AC004080.5	7:27150123/-	7:27152149/-						7:27148551/-					7:27149845/-			7:27149889/-		7:27149178/-			7:27149423/-
AC004890.2	7:149292877/+							7:149293679/+				7:149293659/+
AC004980.1		7:76600455/+						7:76560261/+	7:76585433/+			7:76586050/+	7:76560754/+	7:76586620/+		7:76561003/+								7:76560037/+	7:76566195/+
AC005064.1								7:103501838/+					7:103474123/+
AC005224.1									17:14211073/+							17:14216546/+
AC005480.1	14:73927780/-												14:73918139/-
AC005498.3	19:56564413/-							19:56555320/-
AC005609.5	5:140806738/-												5:140818302/-
AC005821.1	17:62719212/+
AC006213.2	19:43891918/-								19:43897914/-				19:43894076/-											19:43900970/-
AC006252.1									3:52240162/+
AC006254.1									3:52832646/-
AC006372.3								7:157468174/+	7:157492170/+							7:157481990/+
AC006504.5	19:27800734/+								19:27796381/+			19:27794238/+				19:27804077/+
AC007099.1								2:75541111/+
AC007255.1												7:29546609/-				7:29523278/-
AC007424.1	12:97756420/-
AC007495.1	16:56104159/-												16:56152082/-			16:56157239/-
AC007966.1								2:185734659/-								2:185723822/-
AC008040.1																								3:169964826/-
AC008080.1								7:33727061/+
AC008467.1	5:109325426/-								5:109292799/-
AC008969.1													19:58006374/+
AC009041.2								16:979191/-				16:980540/-				16:978099/-
AC009053.1								16:74363742/-															16:74338767/-	16:74366615/-
AC009690.2								15:72320357/+	15:72287695/+								15:72296404/+
AC009961.1	2:159704012/-								2:159710993/-
AC010096.1													2:19467535/-
AC010148.1								2:234884210/-	2:234882300/-
AC010186.3		12:9661261/+						12:9661153/+	12:9661100/+				12:9660393/+			12:9661543/+								12:9661151/+					12:9660398/+
AC010198.1	12:30761760/+												12:30761253/+
AC010210.1	3:131334271/-	3:131334274/-							3:131334283/-				3:131367639/-											3:131334280/-					3:131373550/-
AC010422.6								19:12575271/-
AC010980.1								2:222320479/+
AC010997.3	10:75411041/+						10:75409886/+	10:75410861/+	10:75410823/+				10:75411424/+			10:75410120/+
AC011092.2													11:9840594/+
AC011445.1								19:39319177/-	19:39318858/-
AC011468.1								19:52062769/-					19:52062743/-											19:52062797/-
AC011472.2									19:11306690/-
AC011491.1								19:6398420/+
AC011900.1								2:162771506/+
AC011912.1	15:55173926/-							15:55174510/-	15:55173049/-				15:55172973/-			15:55172997/-
AC011997.1	2:197716566/+							2:197736666/+	2:197699454/+							2:197698588/+													2:197716277/+
AC012158.1								12:64367664/+
AC012184.3													16:70327841/-			16:70321702/-
AC012313.1								19:58406510/-																19:58406528/-
AC012313.3									19:58354968/-
AC013460.1								2:7423715/+
AC016747.1								2:61141709/-					2:61141801/-
AC018755.2	19:51623240/-
AC019205.1	6:73278551/+	6:73271375/+						6:73286541/+	6:73290384/+							6:73269741/+													6:73286490/+
AC021148.1													4:39481754/+
AC022098.1								19:14140229/+					19:14138562/+				19:14159285/+							19:14139827/+
AC023024.1	15:101297308/+								15:101295948/+				15:101300285/+			15:101298675/+								15:101297539/+					15:101297542/+
AC023043.1								18:36186456/-
AC023136.1	4:162045889/+							4:162044448/+
AC024267.4	17:28940601/+
AC024600.1	10:64903583/-
AC024940.1								12:31118627/-								12:31112450/-
AC025419.1								12:65555890/-
AC025569.1								12:70502902/+	12:70493567/+			12:70532363/+	12:70487474/+
AC025575.2								12:71109713/-					12:71080844/-
AC026250.1								11:9757664/-
AC026369.1								12:143729/-
AC026412.1	5:1629039/-	5:1626782/-						5:1614733/-	5:1614242/-					5:1629091/-										5:1633536/-
AC026746.1								5:61686888/-
AC027031.2								8:106271554/+
AC027097.1							18:57663702/+						18:57647329/+					18:57649308/+						18:57658603/+
AC027458.1								18:71840979/+
AC046168.1								15:77526769/+
AC055811.2	17:17209283/-
AC060780.1	17:43165374/-	17:43166676/-						17:43167489/-	17:43167502/-				17:43165205/-																17:43168119/-
AC062029.1	2:88629674/+												2:88630321/+
AC063977.6								19:51164457/-
AC068282.1								2:127392605/+
AC068473.3								18:79585527/+
AC068512.1								17:62820809/+
AC068587.4								8:12616037/-	8:12648587/-			8:12659406/-	8:12622093/-			8:12616023/-													8:12633923/-
AC073321.1																								2:216606896/+
AC073869.1	2:131506031/+			2:131501202/+			2:131516830/+	2:131508920/+										2:131511296/+						2:131511633/+
AC074143.1								16:67165301/+
AC076966.1	3:179127444/-								3:179141560/-							3:179142289/-
AC079414.1								16:78051866/-
AC079601.1	12:42459693/+
AC080013.1								3:158741001/+					3:158743387/+
AC083805.1	12:57889848/-							12:57878290/-
AC087473.1	15:38184366/-
AC087500.1	17:5193068/+						17:5201337/+	17:5192927/+	17:5192925/+				17:5193795/+			17:5219990/+								17:5192837/+					17:5206848/+
AC087632.1		15:64357799/-											15:64362622/-			15:64364217/-													15:64359251/-
AC087672.2									8:74086698/+															8:74060551/+
AC087897.2									12:38549791/-				12:38559348/-			12:38576799/-
AC090061.1		12:68685024/-						12:68685784/-																12:68686001/-
AC090518.1	15:56611578/-	15:56565497/-														15:56566257/-								15:56582758/-					15:56601718/-
AC090921.1								8:124201662/-	8:124228820/-
AC091057.2								15:30623112/-					15:30622463/-
AC091057.6	15:30649375/+						15:30649978/+	15:30666085/+	15:30666087/+			15:30650080/+				15:30649866/+	15:30643027/+	15:30649041/+					15:30668053/+						15:30649038/+
AC092162.2													2:176759595/-
AC092634.3								7:63905314/+
AC092720.1								16:87502805/+								16:87502654/+
AC092809.4	1:224226351/+												1:224226109/+
AC092821.3								12:9637153/+								12:9657174/+
AC092910.3								3:120117089/+					3:120098283/+																3:120102986/+
AC093157.1		1:101072844/+						1:101083043/+	1:101083035/+				1:101074249/+	1:101075462/+										1:101086951/+
AC093323.1	4:6674707/+						4:6674963/+	4:6674783/+	4:6675923/+							4:6675564/+	4:6674118/+							4:6675037/+
AC093512.2	16:30060763/+							16:30053799/+
AC093583.1								7:151806826/+
AC093752.1		4:119517178/+						4:119546241/+	4:119513013/+			4:119543780/+	4:119545316/+			4:119547231/+					4:119543283/+		4:119516894/+
AC096746.1	4:94184680/-								4:94184635/-							4:94189506/-
AC098934.1	1:202858655/-							1:202861347/-	1:202856833/-
AC099062.1									1:87212855/+
AC099329.2								3:42884116/+
AC103923.1	1:62690143/+								1:62707470/+				1:62695756/+																1:62707642/+
AC105001.1								8:10750197/+
AC105052.3	7:102662047/-							7:102648036/-	7:102665019/-					7:102665026/-				7:102664997/-					7:102645938/-
AC105285.1													4:173154700/-
AC105383.1								4:133106513/-	4:133095209/-				4:133137570/-			4:133129867/-							4:133135227/-	4:133109237/-					4:133127225/-
AC106712.1	3:101977890/+
AC106795.1							5:177883641/+	5:177883958/+	5:177883949/+				5:177884177/+			5:177901274/+							5:177884030/+						5:177917178/+
AC106865.1	4:153647978/+
AC107214.1	4:183500889/-	4:183503235/-						4:183504073/-					4:183501266/-																4:183498857/-
AC107871.1								15:68206614/-
AC107959.1	8:23012481/-							8:23017923/-	8:23012297/-			8:23018881/-	8:23012651/-											8:23007396/-
AC108058.1									2:105367551/+
AC109349.1								4:29174134/+	4:29130478/+
AC109635.4	11:50292346/-
AC110079.2									4:118680945/-
AC111188.1													11:11131543/+
AC112719.2								4:76003185/+
AC113418.1	5:120353231/-								5:120403116/-
AC114490.1																								1:34976342/-
AC116913.1	15:66491529/-							15:66490513/-	15:66490529/-				15:66491335/-											15:66492044/-
AC123768.3	15:32607441/-
AC132008.2							3:197614725/-	3:197620538/-	3:197618625/-				3:197619178/-			3:197616606/-													3:197614272/-
AC135983.2													15:32526846/-
AC136285.1								16:87213800/+
AC138356.3																								8:37723268/+
AC138393.1	1:224002951/+							1:224001185/+					1:223999517/+	1:223993824/+		1:223997804/+						1:224003177/+	1:223999900/+						1:223996149/+
AC138409.2								5:34217162/-	5:34240270/-				5:34210935/-			5:34214210/-													5:34217892/-
AC138649.1	15:22764425/+							15:22770164/+	15:22770851/+
AC138696.1								8:143262041/+	8:143262627/+			8:143262079/+
AC138894.1	16:28474757/-
AC138904.1	16:28287133/-	16:28290727/-						16:28288506/-															16:28291901/-	16:28289370/-
AC139491.2	5:176162313/-
AC139493.2								5:176194901/-
AC141586.1	16:2605726/+								16:2614880/+														16:2611199/+	16:2614916/+
AC243772.2	1:149786828/-
AC244021.1								1:121412320/+																1:121417064/+
AC244669.1								1:120336036/-
ACAA1								3:38126108/-
ACAA2									18:49795810/-				18:49782480/-			18:49808412/-								18:49795839/-
ACAD10		12:111722486/+						12:111695078/+	12:111695068/+			12:111722506/+				12:111712350/+		12:111687069/+			12:111753647/+			12:111686250/+	12:111702469/+				12:111757050/+
ACAD8													11:134265689/+				11:134258567/+						11:134265720/+	11:134259210/+
ACAD9	3:128890744/+		3:128893089/+				3:128897599/+	3:128884236/+	3:128902110/+				3:128884988/+	3:128912583/+		3:128892244/+		3:128881489/+			3:128897686/+		3:128884110/+	3:128881431/+					3:128892199/+
ACADL							2:210220922/-	2:210205919/-					2:210188105/-			2:210216569/-
ACADM	1:75762759/+								1:75726418/+			1:75763347/+	1:75763346/+			1:75752662/+	1:75762878/+					1:75763341/+		1:75728109/+
ACADS	12:120735532/+	12:120729582/+					12:120736968/+	12:120737726/+									12:120739621/+
ACADSB									10:123029465/+				10:123054652/+			10:123058096/+	10:123051164/+	10:123053755/+							10:123009737/+
ACADVL			17:7222932/+					17:7221796/+				17:7222101/+		17:7224052/+			17:7222075/+	17:7222233/+			17:7222617/+		17:7223059/+
ACAN								15:88834359/+
ACAP1								17:7336974/+
ACAP3	1:1307299/-							1:1301716/-	1:1307149/-					1:1298064/-										1:1292848/-	1:1298594/-
ACAT1	11:108134012/+			11:108134291/+					11:108140097/+			11:108147514/+	11:108145593/+			11:108147487/+	11:108144002/+	11:108134287/+					11:108121627/+						11:108147420/+
ACAT2	6:159778846/+	6:159763110/+					6:159777296/+	6:159778769/+	6:159762607/+				6:159772226/+			6:159778939/+	6:159777368/+	6:159778994/+					6:159768538/+	6:159761654/+
ACBD3				1:226145448/-				1:226158233/-	1:226160074/-			1:226145186/-	1:226145774/-			1:226145258/-	1:226165967/-	1:226146620/-				1:226145398/-		1:226145093/-					1:226145760/-
ACBD4	17:45141089/+							17:45143662/+	17:45139643/+
ACBD5	10:27238786/-			10:27197245/-				10:27228663/-				10:27197188/-	10:27197249/-	10:27223399/-		10:27195314/-													10:27197182/-
ACCS								11:44077660/+				11:44079102/+
ACD								16:67659674/-	16:67659154/-			16:67658170/-
ACE												17:63480939/+
ACER2		9:19419305/+					9:19435029/+	9:19437610/+	9:19424274/+				9:19415606/+			9:19441637/+	9:19409075/+	9:19424741/+
ACHE																								7:100890789/-
ACIN1	14:23066252/-			14:23066614/-			14:23066083/-	14:23071561/-	14:23070569/-			14:23071092/-	14:23077522/-				14:23058680/-				14:23068893/-			14:23071102/-
ACKR2								3:42823029/+					3:42861810/+											3:42819263/+
ACLY	17:41867186/-	17:41867483/-		17:41867074/-			17:41907599/-	17:41918638/-	17:41906186/-	17:41871718/-			17:41867344/-			17:41867095/-	17:41909015/-	17:41867039/-			17:41867748/-			17:41867280/-					17:41867157/-
ACMSD	2:134896159/+
ACO1								9:32439344/+	9:32451324/+				9:32412156/+			9:32429161/+		9:32420959/+
ACOT1								14:73543486/+
ACOT11	1:54616536/+	1:54616525/+						1:54548347/+	1:54608551/+			1:54597442/+					1:54552050/+						1:54549299/+
ACOT12								5:81353817/-	5:81375817/-				5:81351250/-																5:81353050/-
ACOT13		6:24683610/+						6:24684001/+	6:24676895/+			6:24701682/+		6:24667189/+		6:24697463/+								6:24690755/+					6:24671973/+
ACOT2								14:73575606/+
ACOT8	20:45853494/-	20:45851387/-						20:45844133/-															20:45848570/-
ACOX1	17:75944601/-							17:75962242/-	17:75946232/-				17:75945641/-	17:75946375/-		17:75945569/-	17:75955876/-
ACOX3	4:8438210/-	4:8431604/-		4:8384094/-			4:8398997/-	4:8413541/-				4:8401501/-	4:8430551/-											4:8400348/-					4:8430954/-
ACP1		2:277693/+		2:277845/+			2:275159/+	2:278127/+	2:275796/+			2:277531/+	2:278139/+			2:270838/+	2:275178/+	2:272118/+						2:264980/+	2:277664/+				2:277416/+
ACP2								11:47245024/-															11:47242258/-	11:47240133/-
ACP6							1:147652256/-	1:147644264/-	1:147644252/-			1:147643664/-				1:147656904/-							1:147645567/-	1:147642402/-					1:147644937/-
ACRBP												12:6638941/-												12:6645333/-
ACSBG1	15:78188304/-							15:78195945/-	15:78188305/-							15:78191084/-	15:78213254/-
ACSF2	17:50446987/+												17:50427728/+			17:50439925/+	17:50463433/+						17:50462211/+	17:50433003/+					17:50443905/+
ACSF3	16:89127936/+	16:89138849/+		16:89118341/+			16:89099761/+	16:89107367/+	16:89144071/+			16:89154525/+	16:89151509/+				16:89122851/+							16:89112395/+
ACSL1	4:184755654/-			4:184764918/-				4:184780557/-					4:184756902/-				4:184785755/-	4:184770416/-					4:184757236/-						4:184772516/-
ACSL3	2:222908830/+	2:222913766/+	2:222934649/+	2:222942169/+				2:222939906/+				2:222941842/+	2:222944202/+			2:222937845/+	2:222887856/+												2:222890260/+
ACSL5	10:112387871/+							10:112411156/+				10:112427516/+
ACSL6		5:131951948/-							5:131992323/-
ACSM1	16:20665171/-							16:20624859/-					16:20673135/-			16:20632366/-								16:20687396/-
ACSM3								16:20776341/+								16:20773418/+
ACSS1		20:25028616/-							20:25029125/-				20:25053614/-
ACSS2								20:34890351/+				20:34927243/+	20:34887325/+				20:34920595/+							20:34907905/+
ACTA2									10:88952602/-				10:88949853/-											10:88935214/-
ACTB	7:5527349/-	7:5527306/-	7:5527269/-	7:5528425/-			7:5528580/-	7:5530422/-	7:5527522/-	7:5528683/-		7:5527303/-	7:5527371/-	7:5527283/-		7:5527360/-	7:5528680/-	7:5527305/-					7:5528691/-	7:5527304/-					7:5527767/-
ACTG1	17:81510122/-		17:81510498/-	17:81510628/-			17:81510616/-	17:81511730/-	17:81510633/-				17:81510123/-	17:81510468/-	17:81512105/-	17:81510134/-	17:81511969/-	17:81510625/-				17:81510507/-	17:81511519/-	17:81510123/-	17:81510630/-				17:81510107/-
ACTL6A									3:179574862/+			3:179588361/+	3:179588115/+			3:179580380/+	3:179576640/+						3:179576676/+	3:179588005/+					3:179587935/+
ACTL8																	1:17798578/+
ACTN2								1:236741965/+	1:236736950/+				1:236722011/+					1:236735147/+						1:236690665/+					1:236721342/+
ACTN3								11:66559845/+
ACTN4	19:38730211/+	19:38656092/+	19:38712737/+					19:38712724/+	19:38692176/+	19:38665968/+		19:38730013/+	19:38730209/+			19:38730188/+	19:38730227/+							19:38727831/+
ACTR10	14:58212544/+						14:58213597/+		14:58215702/+				14:58218489/+	14:58234600/+		14:58213394/+		14:58234699/+					14:58223789/+	14:58234452/+	14:58234677/+				14:58210968/+
ACTR1A	10:102498196/-			10:102479304/-								10:102479469/-		10:102490553/-		10:102501210/-		10:102489076/-			10:102489130/-			10:102480132/-
ACTR1B	2:97656028/-						2:97658204/-	2:97656769/-	2:97662370/-			2:97656477/-					2:97656786/-	2:97659427/-					2:97656408/-	2:97661894/-
ACTR2	2:65270957/+	2:65269272/+		2:65269031/+				2:65269301/+	2:65269020/+		2:65268983/+	2:65269023/+	2:65271174/+			2:65242301/+	2:65269039/+	2:65270558/+					2:65246587/+						2:65270242/+
ACTR3	2:113959981/+			2:113940075/+			2:113957586/+	2:113956680/+	2:113953549/+	2:113931320/+			2:113958156/+	2:113934297/+		2:113937710/+						2:113937697/+			2:113957495/+		2:113930294/+		2:113960237/+
ACTR3B	7:152830488/+			7:152855008/+			7:152855062/+	7:152843908/+	7:152855171/+			7:152854759/+	7:152844429/+	7:152822243/+		7:152811516/+	7:152854991/+					7:152811768/+	7:152825101/+	7:152854905/+					7:152824258/+
ACTR3C								7:150265834/-	7:150315589/-				7:150317483/-																7:150254061/-
ACTR5												20:38763698/+	20:38752965/+			20:38753810/+		20:38761712/+					20:38761708/+	20:38751032/+					20:38753018/+
ACTR6	12:100214105/+							12:100224040/+					12:100224031/+			12:100212187/+	12:100220078/+							12:100210882/+					12:100216132/+
ACVR1B	12:51996967/+	12:51952372/+							12:51995454/+			12:51996609/+	12:51996964/+			12:51996946/+							12:51996937/+	12:51995809/+					12:51995660/+
ACVR2A								2:147869854/+				2:147875864/+	2:147928550/+									2:147899895/+		2:147851158/+
ACVR2B	3:38492532/+			3:38491094/+			3:38483707/+	3:38454758/+	3:38471932/+			3:38489717/+	3:38470909/+			3:38484807/+							3:38492279/+
ACVRL1								12:51915623/+
ACY1								3:51989000/+
ACYP1	14:75054575/-	14:75062428/-		14:75053349/-								14:75059974/-	14:75053466/-			14:75053350/-					14:75062767/-			14:75059815/-					14:75059946/-
AD000090.1								19:35561668/+				19:35575807/+											19:35575685/+
ADA		20:44630663/-						20:44642811/-	20:44620192/-
ADAD1	4:122405103/+								4:122386457/+							4:122401535/+								4:122384910/+
ADAL		15:43338776/+											15:43343855/+										15:43330835/+
ADAM11		17:44761264/+						17:44760933/+	17:44761759/+			17:44775545/+					17:44779574/+							17:44779302/+
ADAM15	1:155055054/+							1:155061786/+	1:155061228/+				1:155055055/+
ADAM17	2:9540564/-	2:9511152/-	2:9521856/-	2:9488911/-				2:9508941/-	2:9508459/-	2:9501916/-		2:9488830/-	2:9488879/-			2:9523132/-	2:9488644/-				2:9510069/-				2:9536734/-
ADAM19												5:157481842/-
ADAM2	8:39812789/-	8:39812778/-						8:39795313/-								8:39812779/-								8:39812151/-
ADAM20	14:70528163/-	14:70534726/-						14:70527821/-	14:70523528/-				14:70534876/-											14:70526569/-
ADAM20P1	14:70472778/-								14:70473374/-				14:70483072/-
ADAM28	8:24354213/+							8:24306199/+								8:24303102/+
ADAM29																4:174952644/+
ADAM3A																8:39459252/-
ADAM7									8:24496998/+
ADAM8								10:133276116/-																10:133262480/-
ADAMDEC1								8:24401722/+
ADAMTS1	21:26837461/-	21:26837467/-	21:26836818/-	21:26837828/-			21:26839937/-	21:26839388/-	21:26839369/-					21:26838127/-		21:26839373/-	21:26836423/-	21:26837436/-					21:26842423/-	21:26836340/-	21:26836439/-
ADAMTS13							9:133456030/+	9:133421365/+	9:133421360/+			9:133429550/+	9:133420978/+											9:133429233/+
ADAMTS14	10:70712548/+							10:70745322/+	10:70753197/+			10:70744788/+
ADAMTS7																		15:78793860/-						15:78770564/-
ADAMTS8								11:130425123/-
ADAMTSL4								1:150552300/+				1:150553079/+
ADAP1	7:944594/-							7:916960/-				7:942380/-												7:905248/-
ADAP2		17:30957514/+							17:30958930/+			17:30958465/+	17:30958223/+				17:30926850/+
ADAR	1:154582353/-	1:154582411/-		1:154582258/-				1:154586117/-		1:154601400/-		1:154582125/-	1:154582138/-	1:154584900/-		1:154584520/-	1:154582372/-						1:154601484/-	1:154582373/-
ADAT1	16:75605492/-	16:75619443/-						16:75601413/-								16:75600045/-	16:75603133/-
ADAT2	6:143442737/-	6:143443555/-					6:143438724/-	6:143442040/-	6:143442361/-			6:143445499/-	6:143442772/-	6:143434429/-		6:143442386/-	6:143427298/-				6:143438610/-			6:143427163/-
ADAT3								19:1913043/+
ADCK2								7:140678142/+	7:140678232/+														7:140690774/+	7:140694681/+
ADCK5		8:144389434/+					8:144391727/+					8:144389151/+												8:144378092/+
ADCY10P1	6:41109297/+	6:41102617/+						6:41115694/+					6:41109250/+										6:41109236/+	6:41102274/+
ADCY6	12:48781763/-							12:48773338/-	12:48767687/-				12:48766506/-										12:48768093/-
ADCY7								16:50317968/+	16:50302476/+
ADCYAP1R1	7:31088539/+						7:31079696/+	7:31071021/+																7:31078629/+
ADD1	4:2907130/+			4:2929653/+			4:2904732/+	4:2905646/+				4:2929867/+	4:2848238/+			4:2906672/+	4:2929873/+							4:2928864/+	4:2884830/+
ADGRA1								10:133110877/+
ADGRA2		8:37810408/+		8:37835150/+			8:37830641/+	8:37802926/+					8:37813381/+				8:37842373/+
ADGRB1								8:142479018/+	8:142530111/+			8:142487396/+				8:142528671/+
ADGRB2				1:31733056/-			1:31739886/-	1:31731867/-								1:31739823/-	1:31760872/-	1:31756264/-							1:31727530/-
ADGRD2									9:124465111/+
ADGRE1	19:6905765/+
ADGRE2												19:14735000/-
ADGRE3								19:14625294/-
ADGRE5								19:14407830/+				19:14408204/+
ADGRF2	6:47662836/+												6:47671678/+
ADGRF3	2:26334970/-	2:26341554/-											2:26335741/-																2:26342947/-
ADGRF4																6:47699550/+
ADGRG1								16:57622746/+				16:57664176/+
ADGRG7									3:100671085/+															3:100619092/+					3:100672512/+
ADGRL1	19:14168780/-	19:14177586/-		19:14166209/-				19:14161266/-		19:14163125/-			19:14184457/-			19:14175619/-	19:14150018/-							19:14166979/-
ADH5	4:99071531/-			4:99085563/-				4:99074789/-	4:99072616/-			4:99072222/-		4:99072323/-			4:99076377/-	4:99072325/-				4:99071167/-		4:99072307/-					4:99072302/-
ADHFE1	8:66440633/+						8:66454117/+	8:66446784/+								8:66454346/+								8:66433677/+
ADI1	2:3498365/-							2:3518979/-	2:3498518/-			2:3498546/-	2:3498083/-	2:3498574/-							2:3498576/-		2:3513941/-	2:3508564/-					2:3498480/-
ADIG																								20:38584712/+
ADIPOQ	3:186858319/+
ADIPOR1	1:202941180/-						1:202945141/-	1:202954229/-				1:202941208/-	1:202940962/-	1:202941241/-		1:202945358/-					1:202943890/-			1:202941185/-	1:202940972/-
ADIPOR2	12:1698562/+			12:1786393/+			12:1783814/+	12:1727432/+				12:1691121/+	12:1747197/+			12:1702245/+		12:1788103/+			12:1754493/+			12:1691580/+	12:1696141/+				12:1705395/+
ADIRF												10:86970695/+
ADM								11:10307253/+
ADM5								19:49688893/+				19:49688686/+												19:49688886/+
ADNP	20:50926515/-	20:50916768/-		20:50890931/-			20:50928853/-	20:50930301/-	20:50929792/-		20:50890458/-	20:50931092/-	20:50926497/-	20:50890508/-		20:50890439/-	20:50890867/-					20:50890386/-	20:50890104/-	20:50931089/-
ADNP2	18:80139516/+		18:80139085/+	18:80140000/+			18:80135690/+	18:80140160/+	18:80137682/+	18:80137102/+		18:80136354/+	18:80139645/+	18:80136228/+		18:80127060/+		18:80117998/+				18:80128998/+	18:80137839/+	18:80136522/+	18:80127833/+				18:80121457/+
ADORA1									1:203103255/+															1:203100241/+
ADORA2B		17:15957891/+											17:15975681/+	17:15975056/+										17:15958471/+
ADPGK		15:72777718/-						15:72766923/-				15:72778770/-	15:72759659/-	15:72752457/-			15:72752824/-							15:72776886/-					15:72759605/-
ADPRHL1								13:113452556/-	13:113446596/-				13:113432113/-
ADPRHL2									1:36093022/+				1:36090394/+					1:36093187/+						1:36091716/+
ADPRM	17:10699047/+							17:10698199/+	17:10705098/+				17:10707368/+			17:10711219/+
ADRA1B	5:159946668/+												5:159936505/+
ADRM1							20:62308791/+	20:62307089/+	20:62307158/+			20:62307621/+					20:62307652/+						20:62308128/+	20:62304206/+
ADSS	1:244426647/-			1:244409036/-				1:244427652/-	1:244450594/-				1:244432304/-	1:244409349/-				1:244409259/-				1:244427658/-		1:244409013/-			1:244437675/-		1:244409016/-
ADSSL1									14:104733483/+								14:104734459/+
ADTRP	6:11752116/-
AEBP1								7:44109921/+
AEBP2			12:19458759/+	12:19519146/+			12:19519257/+	12:19519255/+	12:19445582/+			12:19519333/+	12:19519733/+			12:19520026/+	12:19519152/+				12:19519760/+		12:19462529/+	12:19500609/+
AEN	15:88632219/+						15:88631683/+	15:88622567/+	15:88627795/+			15:88626238/+				15:88632209/+	15:88626224/+	15:88631931/+			15:88631531/+		15:88631793/+	15:88632224/+
AES	19:3058203/-	19:3059379/-		19:3053031/-				19:3053434/-	19:3053437/-			19:3053395/-		19:3053736/-				19:3053344/-			19:3057709/-		19:3053723/-	19:3053037/-
AFAP1L1	5:149293384/+	5:149283535/+						5:149340167/+									5:149324059/+
AFDN-DT								6:167826563/-
AFF4	5:132876000/-	5:132957348/-	5:132928003/-	5:132880229/-				5:132881397/-	5:132880424/-	5:132957332/-			5:132876518/-	5:132892234/-		5:132913096/-						5:132913203/-	5:132896936/-	5:132877557/-					5:132877467/-
AFG3L1P	16:89986893/+	16:89979362/+		16:89980099/+				16:89986943/+	16:89979158/+				16:89996357/+	16:89977592/+		16:89996310/+	16:89980269/+	16:89979107/+
AFG3L2	18:12357397/-						18:12367147/-	18:12369279/-	18:12341361/-				18:12329022/-			18:12363609/-	18:12329152/-				18:12370890/-		18:12366963/-	18:12374063/-
AFM	4:73495684/+
AFMID	17:78207634/+	17:78207116/+		17:78207614/+			17:78207200/+	17:78191104/+	17:78197006/+					17:78196686/+		17:78207624/+	17:78193617/+						17:78207085/+	17:78198855/+
AFTPH	2:64525986/+							2:64581092/+	2:64592767/+			2:64592075/+	2:64558046/+			2:64537625/+													2:64570095/+
AGA	4:177431476/-												4:177431608/-										4:177434407/-
AGAP2	12:57730303/-						12:57734524/-	12:57738778/-				12:57738756/-												12:57728753/-
AGAP2-AS1												12:57727311/+
AGAP3		7:151094649/+		7:151144342/+			7:151118141/+	7:151121646/+	7:151141288/+			7:151142458/+	7:151100828/+			7:151144366/+	7:151144349/+	7:151117668/+			7:151143633/+	7:151144376/+	7:151118586/+	7:151099869/+
AGAP4	10:45838108/-								10:45838061/-							10:45835942/-
AGAP5													10:73696474/-											10:73690976/-					10:73696733/-
AGAP6	10:49997257/+	10:49989257/+							10:49991099/+				10:49999851/+			10:49991087/+							10:50001978/+
AGAP9	10:47511374/-						10:47522871/-		10:47521318/-				10:47512432/-
AGBL2	11:47669528/-							11:47710181/-	11:47714691/-															11:47714336/-
AGBL5				2:27055214/+			2:27053337/+	2:27056841/+						2:27059214/+			2:27053962/+						2:27052980/+	2:27055188/+
AGER												6:32184142/-
AGFG1	2:227560613/+	2:227529448/+		2:227491556/+			2:227525204/+	2:227551623/+	2:227550603/+					2:227525470/+		2:227549886/+		2:227491607/+						2:227551292/+			2:227537994/+		2:227558340/+
AGFG2	7:100565639/+							7:100566741/+				7:100567039/+											7:100562894/+	7:100554142/+
AGGF1				5:77065084/+			5:77035596/+	5:77038881/+	5:77038732/+				5:77063527/+				5:77063505/+	5:77030954/+				5:77061094/+							5:77054540/+
AGL	1:99922696/+	1:99859699/+					1:99874719/+	1:99851476/+	1:99880743/+			1:99850315/+	1:99922901/+			1:99879751/+	1:99921652/+												1:99888369/+
AGO1	1:35925437/+	1:35921126/+					1:35906909/+	1:35922595/+				1:35921125/+	1:35890549/+			1:35928261/+								1:35929434/+	1:35924727/+
AGO4	1:35855016/+							1:35852232/+				1:35854491/+	1:35814741/+			1:35857401/+	1:35832161/+							1:35857150/+					1:35833280/+
AGPAT1								6:32174413/-	6:32174427/-			6:32169185/-	6:32168265/-	6:32169005/-		6:32175679/-								6:32169242/-
AGPAT2								9:136675583/-				9:136675555/-											9:136677519/-
AGPAT5	8:6709957/+	8:6737886/+	8:6730652/+						8:6752867/+			8:6758379/+	8:6759176/+	8:6757561/+								8:6725087/+	8:6755087/+	8:6759482/+
AGRN			1:1053109/+					1:1053186/+	1:1027230/+							1:1054998/+								1:1051939/+	1:1053377/+
AGTR1	3:148706427/+	3:148719897/+											3:148709965/+			3:148731013/+
AGTRAP		1:11741967/+						1:11746435/+									1:11748488/+	1:11750455/+						1:11750751/+
AHCTF1		1:246924629/-	1:246863296/-	1:246855746/-				1:246864256/-	1:246889048/-							1:246899877/-	1:246855761/-					1:246887382/-	1:246851108/-	1:246895439/-					1:246912786/-
AHCY	20:34288838/-											20:34281004/-		20:34285493/-			20:34290774/-	20:34280884/-					20:34303313/-
AHCYL1	1:110022285/+	1:110021288/+					1:110021655/+	1:110015963/+	1:109991345/+			1:110023300/+	1:110023681/+											1:110019062/+
AHR	7:17341279/+	7:17343189/+					7:17328370/+	7:17323081/+					7:17345724/+			7:17314774/+	7:17330415/+							7:17344190/+					7:17342616/+
AHSA1	14:77469402/+			14:77469415/+				14:77469386/+				14:77469376/+	14:77469421/+	14:77469333/+		14:77469405/+	14:77469399/+						14:77458195/+	14:77459774/+
AHSA2P							2:61178642/+	2:61177957/+	2:61187988/+			2:61177895/+	2:61191151/+
AIDA	1:222668099/-						1:222692666/-		1:222692693/-				1:222668101/-											1:222711484/-					1:222668028/-
AIF1L	9:131121315/+						9:131113701/+	9:131123071/+				9:131120330/+											9:131120505/+	9:131121237/+
AIFM2		10:70113252/-						10:70124036/-	10:70114129/-
AIMP1	4:106318940/+	4:106318321/+		4:106347682/+				4:106319670/+	4:106322224/+			4:106320748/+	4:106320266/+			4:106319654/+	4:106348381/+							4:106331782/+					4:106318910/+
AIMP2		7:6014639/+							7:6011051/+			7:6017849/+	7:6023806/+				7:6017850/+						7:6009363/+	7:6014031/+
AIP							11:67490974/+	11:67490624/+	11:67485089/+			11:67491040/+
AIPL1								17:6430417/-
AJUBA								14:22972492/-	14:22978612/-			14:22974419/-	14:22971889/-											14:22972639/-
AK1							9:127873040/-	9:127875410/-	9:127867844/-			9:127867974/-											9:127871871/-
AK2	1:33010666/-	1:33012604/-		1:33010226/-			1:33013287/-	1:33032058/-				1:33013248/-	1:33016720/-			1:33019861/-	1:33013281/-	1:33010220/-				1:33013214/-	1:33013241/-	1:33010401/-					1:33010401/-
AK3	9:4730895/-	9:4732631/-		9:4712780/-			9:4712973/-	9:4734859/-	9:4740422/-				9:4712745/-	9:4711710/-		9:4712444/-	9:4712027/-	9:4730919/-					9:4711822/-	9:4712033/-
AK4	1:65230527/+			1:65231315/+			1:65224849/+	1:65224438/+	1:65154206/+			1:65229874/+	1:65231033/+			1:65232025/+								1:65232024/+					1:65232007/+
AK6	5:69360391/-			5:69355915/-				5:69360003/-				5:69360330/-					5:69352173/-	5:69355942/-						5:69355693/-
AK7	14:96431026/+								14:96431007/+			14:96399394/+				14:96426057/+
AK9								6:109631921/-	6:109681385/-							6:109632894/-								6:109685933/-					6:109683811/-
AKAP1		17:57108387/+						17:57108974/+	17:57110651/+			17:57120628/+	17:57120793/+	17:57107008/+		17:57120960/+	17:57106226/+				17:57120601/+		17:57120990/+		17:57120995/+
AKAP10		17:19963380/-	17:19963022/-	17:19909239/-				17:19942218/-	17:19915059/-					17:19934439/-		17:19904844/-	17:19904807/-					17:19966108/-	17:19958510/-	17:19963013/-					17:19967539/-
AKAP11		13:42312029/+	13:42300245/+					13:42313331/+	13:42277641/+			13:42320482/+	13:42300269/+			13:42321754/+						13:42322815/+							13:42300311/+
AKAP5	14:64473671/+
AKAP7	6:131253182/+	6:131263209/+						6:131252761/+					6:131261280/+
AKAP8	19:15375571/-							19:15373442/-				19:15373720/-	19:15354011/-					19:15373247/-						19:15372622/-
AKAP8L	19:15407603/-			19:15403652/-			19:15397876/-	19:15401372/-		19:15403998/-		19:15399596/-	19:15384686/-			19:15388543/-	19:15401462/-	19:15400623/-					19:15401346/-	19:15403383/-	19:15401199/-
AKIP1							11:8919324/+	11:8914662/+	11:8914399/+				11:8920015/+			11:8919541/+
AKIRIN1	1:39005603/+	1:38996502/+		1:39004372/+				1:39004591/+	1:39004395/+	1:38994593/+			1:39005876/+			1:39004389/+							1:38998272/+	1:39004451/+
AKIRIN2	6:87700109/-						6:87675284/-	6:87676090/-	6:87675248/-			6:87701756/-	6:87700128/-	6:87675884/-		6:87675361/-						6:87700624/-	6:87675413/-	6:87701755/-					6:87699189/-
AKNA	9:114341972/-	9:114365745/-						9:114360703/-
AKNAD1	1:108833119/-
AKR1A1	1:45553573/+							1:45568830/+	1:45568465/+			1:45551042/+	1:45563804/+			1:45559484/+	1:45568959/+				1:45559061/+		1:45566908/+	1:45559393/+
AKR1B1		7:134443427/-		7:134442637/-					7:134457346/-			7:134442550/-				7:134442699/-	7:134442559/-	7:134442504/-			7:134442555/-		7:134449015/-	7:134442709/-
AKR1E2								10:4842114/+
AKR7A2	1:19308802/-	1:19310122/-															1:19312044/-							1:19304203/-
AKR7L								1:19269994/-	1:19273494/-
AKT1	14:104771235/-							14:104772329/-		14:104776692/-						14:104769735/-					14:104770316/-			14:104769653/-
AKT1S1							19:49869239/-	19:49873435/-																19:49871863/-
AKT2		19:40269353/-		19:40235079/-				19:40280838/-	19:40272662/-			19:40232675/-	19:40231141/-			19:40274518/-								19:40232393/-	19:40233480/-				19:40277157/-
AKTIP	16:53494317/-						16:53492496/-	16:53492960/-	16:53501878/-							16:53501221/-								16:53501068/-
AL022097.1	6:5676060/-
AL023755.1								1:168490332/-
AL033384.1																													6:53939319/+
AL033397.1													6:53579800/-
AL049557.1								1:111755533/-
AL049557.2									1:111755316/-
AL049830.3								14:30887802/-					14:30888061/-			14:30883488/-													14:30888087/-
AL079307.1	14:51787867/+							14:51772278/+
AL080250.1		6:75287891/+														6:75287260/+													6:75286734/+
AL109613.1									1:93596222/+															1:93595854/+
AL109918.1	6:52667966/+							6:52665049/+	6:52667420/+								6:52669063/+							6:52668994/+					6:52668973/+
AL117339.1													10:38190756/+
AL118511.1								1:230875859/+
AL122058.1								20:57267708/+
AL133216.2																								10:38416711/+
AL133464.1	20:22417017/-
AL133467.3								14:95685981/+
AL135905.2	6:63581812/+						6:63582402/+	6:63583277/+	6:63581522/+		6:63583310/+	6:63582822/+	6:63582232/+			6:63583281/+	6:63583253/+							6:63572626/+					6:63582225/+
AL136040.1	14:81222450/+
AL138828.1								6:136072737/-
AL139020.1								14:95737309/+
AL139241.1																								10:98255270/+
AL139353.2	14:31425656/+							14:31448303/+					14:31429967/+
AL157392.3							10:13638861/+		10:13644338/+				10:13643984/+											10:13640272/+					10:13644102/+
AL157400.4								10:89697043/-
AL157931.1																13:22918842/+
AL158151.1								9:129206277/+
AL160313.1								14:99609193/+
AL161421.1								13:48975116/-
AL161636.1	1:153183188/+
AL354732.1									1:170464209/-
AL354920.1								9:83709412/+
AL356599.1		6:145866566/+						6:145834921/+									6:145857537/+							6:145833581/+
AL356966.1	13:100550027/-							13:100537567/-																13:100576772/-
AL357055.3	1:113064627/-								1:113048908/-				1:113064639/-				1:113016553/-												1:113067505/-
AL358394.2													10:45169503/+
AL359915.2		1:119186120/+						1:119148566/+					1:119198382/+			1:119154272/+						1:119184522/+
AL365259.1		6:125746816/-											6:125735205/-
AL390719.1												1:1062097/+
AL390729.1								1:112875896/+
AL390838.1									9:84088187/+
AL391069.2								1:151281386/-
AL391244.1								1:1401727/+
AL391704.1	10:90500743/+
AL445430.1									6:11427495/+
AL445483.1	1:200671054/+								1:200671712/+
AL450384.2	10:18542758/-	10:18540766/-		10:18538294/-				10:18517731/-				10:18532900/-	10:18543562/-			10:18545368/-													10:18542557/-
AL451074.1													1:165704648/+
AL512625.3								9:62894974/-					9:62883219/-			9:62892875/-													9:62888600/-
AL513165.2	9:37582068/-							9:37580262/-					9:37581566/-			9:37578275/-
AL513318.2								9:87035996/-	9:87026572/-							9:87041502/-
AL513548.3	6:26606352/+																6:26606078/+							6:26606561/+
AL590094.1								1:90832559/-	1:90832248/-				1:90830611/-			1:90834462/-								1:90830201/-
AL591368.1	9:81737115/+												9:81692431/+																9:81698861/+
AL645568.1	1:173447778/-							1:173422159/-	1:173422702/-			1:173460411/-	1:173437426/-			1:173458794/-		1:173441354/-					1:173438709/-	1:173422713/-					1:173451095/-
AL662884.3								6:32153156/-
ALAD								9:113389351/-				9:113388081/-	9:113386497/-											9:113386624/-
ALAS1				3:52212398/+			3:52204729/+	3:52198468/+	3:52211970/+			3:52198336/+	3:52214237/+											3:52214219/+
ALDH16A1		19:49469744/+										19:49453701/+						19:49461692/+						19:49453673/+
ALDH18A1								10:95633458/-	10:95633454/-			10:95606037/-	10:95625900/-	10:95606332/-			10:95606059/-							10:95606056/-	10:95606241/-				10:95625923/-
ALDH1A3		15:100911042/+						15:100909053/+	15:100909576/+
ALDH1B1	9:38398118/+							9:38398221/+				9:38395815/+					9:38395819/+							9:38397839/+
ALDH1L1								3:126134578/-	3:126136748/-
ALDH1L1-AS2	3:126188950/+
ALDH1L2							12:105057579/-	12:105033213/-					12:105020065/-			12:105056837/-					12:105046800/-			12:105050275/-					12:105020021/-
ALDH2		12:111795292/+		12:111803893/+				12:111767870/+	12:111775030/+			12:111767263/+	12:111809893/+			12:111785934/+	12:111781988/+						12:111791386/+	12:111790539/+
ALDH3A1								17:19743948/-
ALDH3A2							17:19656397/+	17:19652694/+	17:19656123/+			17:19656220/+	17:19676658/+			17:19661395/+	17:19675598/+				17:19649098/+		17:19651730/+						17:19675666/+
ALDH3B1												11:68027925/+
ALDH4A1		1:18886566/-							1:18895062/-			1:18872705/-												1:18891520/-
ALDH5A1	6:24519684/+	6:24508769/+					6:24531873/+	6:24514159/+	6:24500829/+				6:24500628/+			6:24536983/+	6:24533772/+						6:24534878/+
ALDH6A1		14:74060036/-										14:74071333/-	14:74057716/-	14:74068900/-		14:74059302/-	14:74065247/-						14:74057881/-						14:74057910/-
ALDH7A1	5:126564986/-	5:126580612/-					5:126564597/-	5:126544556/-	5:126555637/-				5:126563298/-			5:126586093/-								5:126552062/-	5:126564515/-				5:126566027/-
ALDH8A1							6:134942547/-	6:134945814/-	6:134947117/-			6:134945809/-	6:134945163/-			6:134942948/-		6:134918903/-						6:134949628/-
ALDH9A1		1:165672292/-										1:165698525/-	1:165662264/-			1:165662295/-		1:165662897/-					1:165680510/-	1:165662297/-					1:165662736/-
ALDOC								17:28575643/-
ALG1								16:5078967/+					16:5049317/+
ALG10	12:34028188/+							12:34025384/+	12:34025122/+				12:34024333/+			12:34026448/+								12:34027204/+					12:34027161/+
ALG10B													12:38325303/+	12:38324824/+		12:38325268/+						12:38323447/+
ALG11	13:52013012/+	13:52014118/+							13:52021204/+				13:52013458/+											13:52017842/+
ALG14	1:95069659/-	1:95053047/-						1:94990210/-	1:95002332/-			1:95030897/-											1:95072814/-	1:95061539/-
ALG1L								3:125936607/-
ALG1L9P									11:71805556/-
ALG2	9:99220818/-						9:99220895/-	9:99219886/-	9:99219809/-			9:99217786/-					9:99217796/-	9:99218237/-					9:99217786/-	9:99217793/-
ALG3							3:184242993/-	3:184244845/-	3:184242622/-			3:184242929/-					3:184242605/-						3:184242540/-
ALG5	13:36993591/-						13:36989545/-	13:36972257/-	13:36959909/-				13:36949907/-	13:36973628/-		13:36972496/-	13:36965602/-	13:36964199/-											13:36966350/-
ALG6		1:63429307/+		1:63415904/+				1:63411826/+	1:63412032/+				1:63416136/+	1:63437039/+		1:63415651/+	1:63437080/+				1:63393006/+	1:63415655/+		1:63410129/+					1:63412454/+
ALG8	11:78122186/-	11:78121697/-	11:78134807/-	11:78104018/-				11:78138864/-									11:78109505/-						11:78114371/-	11:78101098/-
ALG9	11:111835741/-													11:111821607/-										11:111834303/-
ALKAL1	8:52559912/-						8:52538541/-						8:52538923/-											8:52545288/-					8:52534589/-
ALKBH1								14:77678807/-	14:77683927/-			14:77673385/-	14:77695233/-	14:77683390/-		14:77680161/-								14:77673674/-					14:77673246/-
ALKBH2							12:109092514/-	12:109090305/-	12:109090576/-				12:109088236/-										12:109093327/-	12:109088751/-
ALKBH3		11:43893462/+						11:43892927/+	11:43895689/+				11:43914539/+			11:43904443/+		11:43882637/+			11:43889804/+		11:43881069/+	11:43895998/+
ALKBH4								7:102464586/-
ALKBH5	17:18201761/+	17:18209266/+						17:18200927/+	17:18205954/+	17:18184113/+		17:18184121/+				17:18208455/+	17:18184104/+	17:18206875/+					17:18184716/+		17:18208447/+
ALKBH6							19:36012939/-	19:36010070/-				19:36010648/-
ALKBH8								11:107565425/-	11:107513861/-			11:107552877/-	11:107503884/-	11:107549795/-		11:107518223/-	11:107565686/-						11:107504235/-						11:107504585/-
ALLC								2:3689300/+	2:3685827/+							2:3689359/+
ALMS1P1																								2:73645477/+
ALOX12P2	17:6860703/+											17:6900695/+
ALOX5												10:45443290/+
ALOX5AP	13:30719559/+																							13:30728950/+
ALOXE3								17:8100441/-
ALPK3								15:84864681/+	15:84868865/+			15:84869251/+												15:84870223/+
ALS2								2:201757363/-	2:201700953/-				2:201703436/-			2:201722192/-								2:201773697/-					2:201712645/-
ALS2CL								3:46673727/-				3:46680341/-
ALS2CR12													2:201341116/-																2:201299475/-
ALX1	12:85291030/+	12:85298943/+					12:85301632/+	12:85282196/+	12:85282558/+				12:85293167/+					12:85292910/+						12:85283807/+					12:85295081/+
ALX4		11:44272587/-					11:44274696/-	11:44297833/-					11:44260780/-			11:44260862/-								11:44303538/-
ALYREF	17:81887919/-	17:81887936/-		17:81890788/-								17:81888082/-	17:81888017/-	17:81888282/-		17:81887930/-	17:81887915/-	17:81889243/-						17:81887929/-
AMACR							5:34006847/-	5:33989036/-	5:33988577/-				5:33987837/-
AMD1	6:110894925/+	6:110895436/+					6:110892369/+	6:110894779/+	6:110894773/+			6:110894264/+	6:110894932/+			6:110895430/+	6:110894432/+	6:110893802/+					6:110890269/+	6:110893030/+					6:110894566/+
AMDHD1																12:95952618/+													12:95944029/+
AMDHD2	16:2521719/+	16:2522232/+					16:2528950/+	16:2528574/+	16:2526763/+				16:2531352/+				16:2531268/+						16:2524791/+	16:2523775/+
AMFR	16:56417098/-		16:56401766/-				16:56408112/-	16:56373715/-	16:56374925/-				16:56361625/-				16:56362817/-						16:56403025/-	16:56404965/-
AMH							19:2250629/+	19:2250479/+		19:2250956/+		19:2249783/+											19:2250176/+
AMHR2								12:53424278/+
AMIGO1								1:109505542/-	1:109505540/-								1:109508279/-
AMIGO2																12:47076618/-
AMMECR1L	2:127862062/-	2:127871875/-		2:127863191/-				2:127867853/-	2:127863096/-				2:127862055/-	2:127870850/-		2:127862948/-								2:127863142/-
AMN												14:102930772/+
AMN1	12:31720029/-	12:31723166/-						12:31711280/-																					12:31672360/-
AMOTL2								3:134356027/-				3:134356210/-				3:134356338/-	3:134356319/-
AMPD1	1:114690548/-							1:114695106/-
AMPD2							1:109626968/+	1:109631240/+	1:109631947/+			1:109629920/+					1:109627881/+							1:109631954/+
AMT								3:49419227/-																3:49417308/-
AMY2B							1:103555005/+	1:103576471/+	1:103570819/+													1:103566433/+	1:103566202/+	1:103554711/+					1:103562451/+
AMZ1	7:2754329/+
AMZ2	17:68254515/+			17:68250349/+					17:68255734/+				17:68254536/+	17:68255640/+			17:68250439/+	17:68250929/+			17:68248156/+		17:68250930/+	17:68257016/+					17:68253258/+
AMZ2P1	17:64973559/-	17:64971192/-						17:64971737/-
ANAPC11		17:81892850/+		17:81891804/+				17:81900231/+	17:81899468/+				17:81900205/+					17:81894503/+			17:81899929/+				17:81893587/+
ANAPC13		3:134481469/-						3:134477854/-	3:134477800/-							3:134477796/-	3:134477789/-	3:134477849/-					3:134477809/-	3:134477784/-
ANAPC15									11:72112556/-								11:72109664/-						11:72109854/-
ANAPC16	10:72227658/+	10:72222836/+		10:72233464/+			10:72230228/+	10:72216992/+	10:72216973/+			10:72233287/+	10:72233711/+			10:72233250/+		10:72233106/+						10:72233264/+
ANAPC1P1	2:86899621/+															2:86875096/+
ANAPC2	9:137187235/-								9:137183885/-			9:137188030/-		9:137188471/-			9:137181708/-							9:137184390/-
ANAPC4	4:25399065/+											4:25391983/+	4:25393652/+			4:25394532/+								4:25399605/+					4:25402308/+
ANAPC5	12:121333459/-	12:121313426/-						12:121328152/-		12:121351742/-		12:121308413/-	12:121331839/-			12:121311500/-					12:121330600/-	12:121315885/-		12:121308419/-
ANAPC7	12:110400195/-	12:110401073/-		12:110395151/-			12:110383000/-	12:110378808/-	12:110387705/-			12:110373719/-	12:110375903/-											12:110375825/-
ANGEL1	14:76806087/-	14:76787690/-					14:76789410/-	14:76787892/-	14:76787895/-			14:76789107/-				14:76804058/-	14:76788867/-	14:76812808/-			14:76786808/-		14:76789137/-	14:76787515/-
ANGEL2	1:212995474/-	1:212993761/-		1:213003731/-			1:213000413/-	1:213000608/-	1:213001401/-				1:212993818/-	1:213005470/-			1:212993753/-				1:213008306/-								1:213003602/-
ANGPT2	8:6522986/-											8:6551299/-
ANGPTL3													1:62597985/+
ANGPTL6								19:10093526/-
ANKAR		2:189685463/+											2:189690165/+			2:189679273/+		2:189738126/+				2:189695929/+	2:189689654/+						2:189692534/+
ANKDD1A												15:64947407/+
ANKDD1B	5:75613595/+								5:75636173/+			5:75615640/+	5:75629559/+																5:75630189/+
ANKEF1	20:10045818/+							20:10051060/+	20:10042404/+				20:10046620/+																20:10048754/+
ANKFY1		17:4214855/-						17:4172859/-				17:4169657/-	17:4166215/-				17:4166239/-				17:4173025/-		17:4217115/-	17:4165437/-
ANKLE1								19:17281951/+				19:17283460/+
ANKLE2	12:132726032/-	12:132757136/-		12:132755140/-					12:132740367/-				12:132731818/-				12:132729936/-						12:132741475/-	12:132734885/-
ANKMY1		2:240533813/-						2:240544391/-					2:240550723/-			2:240536257/-						2:240533774/-	2:240527454/-
ANKMY2	7:16624472/-						7:16615788/-	7:16620652/-				7:16620548/-	7:16633138/-			7:16620742/-	7:16610723/-	7:16602411/-						7:16644022/-					7:16611486/-
ANKRA2		5:73556257/-					5:73555017/-	5:73556195/-	5:73557316/-			5:73555290/-						5:73561282/-					5:73562891/-	5:73552500/-					5:73561854/-
ANKRD1	10:90915319/-
ANKRD10		13:110904422/-		13:110905230/-				13:110900471/-	13:110900571/-			13:110893485/-	13:110905191/-	13:110900961/-		13:110903703/-	13:110906054/-	13:110892801/-					13:110901089/-				13:110898452/-
ANKRD13A	12:110038765/+			12:110038218/+				12:110011302/+	12:110011510/+			12:110038098/+		12:110025759/+				12:110012103/+						12:110038084/+
ANKRD13B				17:29614514/+				17:29597767/+	17:29610489/+				17:29598251/+	17:29614483/+		17:29603396/+								17:29613921/+
ANKRD13C	1:70306702/-							1:70280257/-					1:70261293/-			1:70337058/-	1:70262497/-	1:70292464/-						1:70261666/-			1:70310251/-
ANKRD13D	11:67295893/+						11:67299864/+	11:67289661/+	11:67293072/+				11:67292668/+	11:67298414/+		11:67296345/+	11:67292137/+	11:67292460/+					11:67295127/+	11:67293950/+					11:67293199/+
ANKRD16	10:5879861/-	10:5883053/-						10:5878128/-	10:5878119/-			10:5889423/-				10:5879784/-
ANKRD18A								9:38620386/-				9:38620198/-	9:38608099/-			9:38572219/-		9:38575530/-											9:38617194/-
ANKRD18B								9:33572105/+					9:33555400/+			9:33566544/+								9:33572083/+
ANKRD18DP													3:198073255/-
ANKRD19P				9:92822296/+			9:92838210/+	9:92809494/+				9:92841077/+	9:92844420/+			9:92818779/+					9:92838821/+		9:92813935/+	9:92841148/+					9:92844837/+
ANKRD2								10:97573476/+
ANKRD20A1								9:67892220/+
ANKRD20A21P	20:30695919/-
ANKRD20A4																9:64398202/+													9:64400951/+
ANKRD20A8P								2:94824292/-	2:94830042/-
ANKRD23									2:96838666/-
ANKRD24								19:4197842/+				19:4186700/+	19:4206429/+
ANKRD26	10:27084489/-						10:27048904/-	10:27060836/-	10:27060741/-							10:27005565/-	10:27005404/-						10:27035548/-	10:27091716/-
ANKRD26P1								16:46540780/-					16:46498310/-			16:46508451/-
ANKRD27								19:32670141/-	19:32622351/-			19:32597826/-				19:32601962/-	19:32628093/-							19:32615712/-
ANKRD29							18:23620468/-		18:23650342/-			18:23619225/-	18:23618205/-			18:23646636/-								18:23600097/-					18:23647145/-
ANKRD34B								5:80561501/-
ANKRD36	2:97116663/+												2:97117446/+			2:97116128/+													2:97117112/+
ANKRD36B	2:97496823/-	2:97496823/-					2:97496838/-	2:97496248/-								2:97500425/-								2:97494444/-					2:97502390/-
ANKRD36BP2	2:88787332/+												2:88775156/+			2:88775174/+
ANKRD36C	2:95843379/-	2:95840901/-					2:95852430/-	2:95837553/-	2:95845459/-							2:95844429/-
ANKRD37								4:185399468/+
ANKRD39							2:96856082/-	2:96857438/-					2:96849156/-											2:96854672/-
ANKRD40									17:50693280/-			17:50693342/-	17:50693743/-			17:50693409/-	17:50699721/-							17:50693866/-					17:50701947/-
ANKRD42	11:83199359/+	11:83212046/+						11:83212709/+	11:83201629/+			11:83214883/+	11:83204770/+			11:83214217/+							11:83215995/+	11:83214838/+
ANKRD45													1:173643102/-											1:173638150/-
ANKRD46							8:100522712/-	8:100521261/-					8:100521307/-				8:100521277/-				8:100521271/-			8:100522362/-	8:100521342/-				8:100522011/-
ANKRD49							11:94498288/+	11:94494779/+					11:94499015/+				11:94496813/+							11:94499247/+					11:94498889/+
ANKRD52	12:56256357/-			12:56237837/-			12:56254319/-	12:56238380/-				12:56242503/-	12:56250965/-	12:56241496/-				12:56256091/-					12:56251350/-	12:56242129/-	12:56237908/-				12:56250846/-
ANKRD7								7:118232410/+																					7:118233999/+
ANKRD9							14:102508643/-	14:102506842/-				14:102507829/-
ANKS3				16:4701729/-					16:4725238/-			16:4699043/-	16:4729738/-			16:4708549/-	16:4700776/-						16:4714508/-						16:4725622/-
ANKS6				9:98790664/-				9:98792048/-	9:98785294/-				9:98762644/-			9:98763405/-		9:98732209/-					9:98795774/-	9:98783786/-
ANKZF1								2:219234662/+				2:219235137/+						2:219236423/+
ANLN	7:36453318/+		7:36399363/+	7:36452768/+				7:36439804/+				7:36443910/+	7:36453558/+			7:36453680/+	7:36406215/+				7:36410628/+	7:36453538/+	7:36399180/+						7:36445027/+
ANO5	11:22281183/+	11:22194716/+					11:22250144/+	11:22195008/+	11:22201182/+			11:22222920/+	11:22204250/+			11:22222214/+	11:22262269/+							11:22198987/+
ANO7	2:241219248/+								2:241219184/+			2:241217607/+		2:241224004/+
ANO8		19:17325947/-						19:17333097/-				19:17329460/-
ANO9								11:420824/-				11:429916/-
ANP32A	15:68815349/-	15:68779864/-					15:68780151/-	15:68801107/-	15:68779419/-			15:68780027/-	15:68809485/-			15:68778632/-	15:68782984/-					15:68778802/-	15:68784503/-						15:68787817/-
ANP32AP1								15:35214738/+
ANP32B		9:97985815/+					9:98011347/+	9:97995027/+	9:98007484/+				9:97998601/+	9:98011343/+		9:98015652/+	9:98011348/+				9:98012449/+		9:98012444/+
ANP32E	1:150220444/-			1:150223218/-			1:150235857/-	1:150235872/-	1:150218605/-			1:150220490/-	1:150219513/-				1:150220609/-	1:150220520/-				1:150219119/-	1:150236029/-	1:150219902/-	1:150218714/-				1:150220413/-
ANPEP																								15:89793395/-
ANXA1	9:73153268/+							9:73152892/+				9:73170301/+
ANXA10	4:168104037/+											4:168141410/+				4:168186857/+
ANXA11			10:80202217/-				10:80155934/-		10:80182532/-			10:80155717/-	10:80184188/-			10:80192988/-	10:80155750/-	10:80157701/-					10:80202217/-
ANXA2				15:60347446/-				15:60347492/-	15:60384076/-			15:60347493/-				15:60390223/-	15:60347529/-	15:60383196/-						15:60347494/-					15:60364809/-
ANXA3	4:78586345/+
ANXA5	4:121668164/-			4:121668466/-				4:121679615/-	4:121668424/-			4:121668446/-	4:121668065/-			4:121668076/-	4:121668381/-				4:121668460/-	4:121668071/-	4:121669982/-	4:121668160/-					4:121668134/-
ANXA6	5:151107717/-							5:151126229/-				5:151101217/-												5:151101151/-
ANXA7	10:73375629/-	10:73411876/-						10:73384891/-	10:73395043/-			10:73398198/-	10:73375677/-	10:73378981/-			10:73398347/-				10:73376026/-		10:73378978/-	10:73413018/-					10:73375646/-
ANXA9								1:150986373/+
AOC2	17:42850651/+						17:42850563/+		17:42847014/+			17:42850425/+				17:42850657/+
AOC3	17:42857805/+								17:42857776/+
AOX1								2:200615920/+					2:200671235/+				2:200626155/+							2:200621548/+
AOX3P								2:200713600/+								2:200681950/+
AP000266.1									21:32306820/-
AP000812.5								11:72104215/+	11:72104415/+
AP000866.1	11:124800960/+												11:124808510/+
AP000873.2		11:83193173/-						11:83192266/-					11:83190926/-										11:83191744/-
AP001372.2								11:74493720/+
AP001528.1								11:86958048/+								11:86973168/+													11:86970235/+
AP001783.1								11:126667843/+
AP002518.1	11:114362192/-
AP002856.2									11:131268309/+
AP003025.2								11:131566479/-
AP003071.2								11:69170081/-
AP003086.1	11:78426841/-															11:78426819/-								11:78427094/-
AP003110.1								11:78538307/+
AP1AR	4:112269740/+							4:112258213/+	4:112269225/+				4:112269760/+			4:112268648/+	4:112269804/+						4:112266639/+	4:112239119/+					4:112268622/+
AP1G1	16:71806824/-	16:71801022/-						16:71767841/-	16:71767780/-			16:71739314/-	16:71753089/-			16:71752502/-	16:71732814/-	16:71773305/-					16:71739057/-	16:71732461/-					16:71775703/-
AP1G2								14:23567613/-				14:23566879/-		14:23567623/-			14:23566374/-								14:23562142/-
AP1M1			19:16235225/+	19:16235268/+				19:16217076/+	19:16219768/+									19:16234894/+			19:16208092/+		19:16234902/+						19:16211873/+
AP1M2												19:10572870/-
AP1S1									7:101156261/+			7:101160868/+					7:101160867/+							7:101160929/+
AP1S3	2:223758299/-	2:223829864/-						2:223815549/-	2:223769715/-			2:223757734/-	2:223758470/-					2:223756747/-				2:223758588/-		2:223832714/-
AP2A1							19:49800904/+	19:49796575/+		19:49772966/+				19:49782542/+		19:49806873/+		19:49782647/+						19:49807052/+
AP2A2				11:1008815/+			11:1010919/+	11:990625/+		11:1009192/+		11:1010735/+				11:954639/+	11:992576/+	11:1008793/+			11:1010584/+			11:1006572/+
AP2M1	3:184182997/+	3:184182236/+		3:184183738/+					3:184182741/+			3:184183681/+		3:184183917/+			3:184183645/+	3:184184048/+					3:184183585/+
AP2S1							19:46846108/-		19:46838245/-			19:46838410/-						19:46838389/-			19:46838483/-		19:46839533/-	19:46838200/-
AP3B2		15:82699457/-					15:82677100/-	15:82705483/-								15:82701726/-
AP3D1		19:2134884/-					19:2101109/-	19:2132461/-	19:2132436/-												19:2101981/-			19:2102041/-					19:2138603/-
AP3M1	10:74123199/-			10:74121946/-					10:74122094/-			10:74122348/-	10:74145085/-			10:74122413/-	10:74138256/-	10:74123729/-			10:74121929/-		10:74123412/-	10:74123394/-					10:74121852/-
AP3M2				8:42169797/+					8:42155262/+			8:42153257/+	8:42157281/+	8:42156256/+		8:42159524/+								8:42170173/+					8:42156194/+
AP3S1	5:115892941/+	5:115888575/+						5:115913876/+				5:115913862/+	5:115911338/+			5:115913781/+		5:115913743/+			5:115913605/+								5:115911338/+
AP3S2	15:89887247/-		15:89881275/-	15:89835043/-			15:89889220/-	15:89875494/-	15:89834302/-				15:89887367/-			15:89861830/-	15:89834584/-						15:89889080/-	15:89888603/-	15:89861878/-
AP4B1							1:113903547/-		1:113900208/-				1:113903100/-					1:113904655/-					1:113903973/-	1:113900704/-
AP4E1							15:50930925/+	15:51003184/+	15:50954877/+				15:51003363/+	15:50991239/+		15:50999971/+	15:50933125/+
AP4M1								7:100107520/+
AP4S1	14:31047161/+											14:31093564/+				14:31047140/+								14:31031101/+
AP5B1												11:65778825/-												11:65778206/-
AP5M1	14:57287206/+											14:57281521/+	14:57295815/+	14:57289831/+		14:57274107/+	14:57289796/+				14:57274561/+	14:57296077/+		14:57294016/+					14:57289437/+
AP5S1	20:3828570/+	20:3827698/+						20:3825857/+	20:3825076/+														20:3824649/+
APAF1	12:98732551/+							12:98665829/+	12:98724314/+			12:98735362/+		12:98734209/+		12:98735300/+		12:98725471/+						12:98724374/+
APBA3							19:3754403/-					19:3759559/-
APBB1				11:6395452/-				11:6401879/-	11:6398377/-															11:6396178/-
APBB1IP	10:26459361/+							10:26459376/+
APBB3	5:140559014/-	5:140563944/-						5:140561011/-										5:140562068/-						5:140562804/-
APC2	19:1463747/+	19:1458727/+					19:1459211/+	19:1451263/+
APCDD1								18:10467557/+	18:10468302/+
APEH				3:49676469/+			3:49675658/+	3:49679003/+									3:49676986/+							3:49676955/+
APEX1	14:20457660/+			14:20457514/+			14:20455936/+	14:20456359/+				14:20457497/+		14:20457569/+		14:20456501/+	14:20457467/+	14:20457214/+					14:20457438/+	14:20457412/+
APH1A	1:150265511/-						1:150268941/-	1:150265717/-				1:150268849/-				1:150265514/-		1:150267444/-						1:150266423/-					1:150265464/-
APH1B	15:63294751/+							15:63298996/+								15:63285211/+								15:63277664/+					15:63288542/+
API5	11:43339833/+	11:43342887/+		11:43344457/+			11:43321282/+	11:43330233/+	11:43342532/+			11:43344329/+	11:43344207/+				11:43318771/+					11:43344462/+		11:43344257/+
APIP	11:34882689/-							11:34883009/-	11:34890658/-				11:34882701/-			11:34882688/-													11:34882198/-
APLP1												19:35879750/+
APLP2	11:130098889/+						11:130141483/+	11:130089436/+	11:130138894/+				11:130143635/+	11:130144249/+		11:130144630/+					11:130143765/+			11:130144320/+					11:130073336/+
APMAP	20:24963564/-	20:24966983/-		20:24983975/-			20:24963121/-	20:24969439/-	20:24965995/-			20:24963867/-	20:24963576/-			20:24974460/-	20:24983960/-						20:24969532/-	20:24963018/-	20:24984248/-
APOC1								19:44918025/+
APOLD1	12:12732822/+								12:12738548/+				12:12729745/+			12:12745025/+		12:12788122/+					12:12759899/+	12:12789781/+					12:12726774/+
APOPT1		14:103568430/+					14:103571718/+	14:103563578/+	14:103574596/+				14:103590849/+											14:103579236/+
APPBP2	17:60524139/-			17:60451919/-			17:60462070/-	17:60447396/-	17:60447415/-			17:60525397/-	17:60447278/-			17:60504339/-					17:60469393/-		17:60466368/-						17:60495864/-
APPL1	3:57270928/+	3:57266542/+						3:57267760/+	3:57267149/+				3:57270742/+			3:57270918/+	3:57257322/+	3:57270715/+				3:57270736/+	3:57257382/+	3:57271201/+
APPL2									12:105233331/-			12:105173438/-				12:105208935/-													12:105177705/-
APRT								16:88811491/-				16:88810534/-					16:88810459/-				16:88809515/-		16:88810440/-
APTR		7:77692004/-						7:77681470/-					7:77683884/-			7:77683957/-								7:77684022/-
APTX	9:32981110/-							9:32984473/-	9:33001349/-				9:32990165/-			9:32982622/-		9:32992361/-
AQP1								7:30913335/+
AQP11								11:77589759/+
AQP8																								16:25222739/+
ARAP1	11:72705224/-						11:72711500/-	11:72706802/-				11:72714261/-					11:72714263/-							11:72690058/-
ARAP3							5:141669643/-	5:141657242/-	5:141657156/-			5:141669665/-
ARCN1	11:118601389/+	11:118602177/+	11:118602203/+				11:118601582/+	11:118574100/+			11:118602219/+	11:118602194/+		11:118602192/+		11:118601380/+	11:118602187/+	11:118602215/+					11:118572476/+	11:118602191/+					11:118602861/+
AREG												4:74445203/+
AREL1		14:74709740/-		14:74676624/-					14:74663733/-							14:74673564/-					14:74661362/-			14:74661706/-
ARF1	1:228099127/+	1:228098174/+	1:228098190/+	1:228098076/+			1:228099147/+	1:228098598/+		1:228098165/+	1:228098171/+	1:228098030/+		1:228098261/+		1:228099097/+	1:228097994/+	1:228098439/+				1:228098983/+	1:228097368/+	1:228099047/+
ARF3							12:48938791/-	12:48938515/-				12:48938902/-				12:48936836/-
ARF4	3:57571888/-	3:57571913/-		3:57571655/-				3:57571560/-	3:57571751/-			3:57597142/-	3:57571927/-	3:57571709/-		3:57571584/-					3:57597297/-	3:57571579/-	3:57571572/-	3:57571918/-	3:57571865/-				3:57571891/-
ARF5		7:127591618/+					7:127589961/+	7:127591434/+				7:127591373/+					7:127591604/+						7:127589530/+	7:127591440/+
ARF6	14:49894594/+	14:49894645/+					14:49896935/+	14:49894977/+	14:49894542/+			14:49894646/+	14:49895021/+	14:49894332/+		14:49894624/+	14:49894648/+	14:49893878/+											14:49896826/+
ARFGAP1								20:63283906/+	20:63283903/+			20:63284730/+	20:63289743/+			20:63285916/+								20:63283948/+
ARFGAP2				11:47171498/-			11:47168278/-	11:47175803/-		11:47171450/-		11:47164411/-	11:47168543/-								11:47175307/-			11:47165252/-
ARFIP2				11:6476687/-					11:6479435/-			11:6476895/-		11:6479646/-				11:6477142/-						11:6476723/-
ARFRP1							20:63706773/-	20:63700361/-	20:63700366/-			20:63701643/-		20:63701427/-										20:63700325/-
ARG2								14:67620214/+										14:67645655/+					14:67645688/+	14:67650938/+
ARGLU1	13:106558485/-	13:106559145/-		13:106559155/-			13:106557152/-	13:106557351/-	13:106558056/-					13:106557428/-		13:106557420/-							13:106559139/-	13:106543370/-					13:106558883/-
ARHGAP1								11:46681781/-	11:46678384/-									11:46682133/-
ARHGAP11A									15:32619144/+			15:32638598/+	15:32636946/+			15:32637832/+		15:32636848/+						15:32638786/+
ARHGAP17				16:24919656/-			16:24945968/-	16:24927607/-	16:24959582/-			16:24931032/-	16:24963914/-			16:24963510/-		16:24960562/-											16:24962031/-
ARHGAP19	10:97225418/-	10:97233185/-							10:97225475/-					10:97225806/-		10:97222300/-	10:97225386/-				10:97223815/-	10:97222303/-	10:97259565/-	10:97225201/-
ARHGAP25	2:68787593/+							2:68739225/+					2:68760554/+
ARHGAP27							17:45403891/-	17:45401867/-				17:45395254/-
ARHGAP27P1-BPTFP1-KPNA2P3	17:64768753/-	17:64768467/-					17:64779092/-	17:64779252/-				17:64780578/-				17:64771277/-								17:64768648/-
ARHGAP30																								1:161067117/-
ARHGAP33							19:35788473/+	19:35784783/+				19:35788102/+												19:35788470/+
ARHGAP35	19:46942871/+			19:46921079/+			19:46921913/+	19:46967143/+	19:46950141/+	19:46965021/+			19:46986628/+			19:47005008/+					19:46919674/+		19:47001455/+	19:47005002/+
ARHGAP45									19:1075842/+			19:1086144/+
ARHGAP5	14:32088477/+							14:32087053/+	14:32134518/+			14:32157063/+	14:32156169/+			14:32156913/+						14:32123566/+	14:32093752/+	14:32108303/+					14:32155656/+
ARHGAP9								12:57477597/-
ARHGDIA								17:81868327/-	17:81868336/-			17:81868798/-					17:81868774/-	17:81868099/-					17:81869868/-	17:81868788/-
ARHGDIG								16:280850/+	16:282832/+
ARHGEF1								19:41897656/+	19:41895869/+			19:41897573/+												19:41897728/+
ARHGEF16									1:3471235/+			1:3477306/+
ARHGEF17	11:73327976/+							11:73348807/+	11:73361265/+			11:73367782/+																	11:73355184/+
ARHGEF19								1:16199043/-				1:16199306/-
ARHGEF2				1:155946958/-				1:155966969/-	1:155974897/-			1:155965732/-	1:155959254/-	1:155947600/-
ARHGEF25								12:57617084/+	12:57611906/+														12:57613520/+
ARHGEF26-AS1								3:154093541/-	3:154117238/-
ARHGEF39								9:35662686/-	9:35662807/-														9:35660715/-
ARHGEF40								14:21088914/+				14:21087002/+											14:21087788/+
ARID1A	1:26700437/+	1:26776658/+	1:26707114/+				1:26781573/+	1:26728573/+	1:26698387/+	1:26767932/+		1:26780915/+	1:26781368/+	1:26706863/+		1:26781830/+								1:26780937/+					1:26728543/+
ARID3A							19:975882/+	19:972978/+	19:941302/+	19:968843/+		19:929590/+	19:975837/+			19:975823/+	19:932467/+							19:972527/+
ARID3B	15:74553558/+	15:74552577/+	15:74585011/+	15:74596497/+					15:74574694/+				15:74559791/+			15:74558371/+								15:74598037/+					15:74541948/+
ARID4A	14:58372835/+							14:58359346/+	14:58306923/+				14:58372891/+			14:58329788/+	14:58351135/+	14:58353837/+					14:58373216/+	14:58372205/+
ARID5A								2:96536763/+				2:96549913/+
ARIH2	3:48926137/+	3:48926932/+		3:48984991/+				3:48982010/+	3:48984218/+	3:48983680/+		3:48918899/+	3:48939800/+					3:48967142/+				3:48934411/+	3:48979606/+	3:48967133/+
ARL1	12:101395504/-						12:101395475/-	12:101400559/-					12:101394817/-			12:101395466/-								12:101401130/-
ARL13B	3:93985111/+	3:93999410/+		3:94027137/+			3:93996919/+	3:93994289/+	3:94014920/+				3:94054300/+			3:93994479/+					3:93997405/+			3:94019746/+
ARL14EP				11:30329265/+				11:30337031/+					11:30332367/+			11:30330455/+		11:30330989/+					11:30336701/+	11:30331140/+					11:30337786/+
ARL16	17:81682910/-							17:81683092/-					17:81681238/-											17:81683035/-
ARL17A	17:46541741/-	17:46569251/-					17:46553516/-	17:46549118/-	17:46549111/-				17:46553377/-			17:46541748/-		17:46554652/-						17:46553356/-					17:46553373/-
ARL17B	17:46339223/-	17:46339222/-						17:46339216/-	17:46337514/-				17:46322923/-			17:46331468/-													17:46327147/-
ARL2		11:65015086/+					11:65018398/+					11:65022145/+		11:65021766/+			11:65022107/+	11:65021918/+
ARL2BP							16:57253155/+	16:57253149/+	16:57253116/+				16:57246815/+			16:57253361/+	16:57252424/+
ARL3	10:102713302/-	10:102706663/-						10:102698507/-	10:102712012/-			10:102676731/-	10:102684677/-			10:102710279/-		10:102712752/-						10:102713362/-
ARL4A								7:12687554/+								7:12689854/+								7:12688039/+
ARL4C								2:234495061/-					2:234494829/-			2:234495071/-
ARL4D								17:43400874/+	17:43400834/+							17:43400829/+								17:43400811/+
ARL5A								2:151813194/-	2:151806936/-			2:151802958/-	2:151802782/-			2:151802877/-	2:151802670/-					2:151802773/-	2:151802861/-						2:151802771/-
ARL5B	10:18676923/+							10:18681456/+			10:18677789/+	10:18675552/+	10:18676394/+			10:18677677/+	10:18677663/+				10:18674058/+			10:18681197/+					10:18676937/+
ARL6	3:97784835/+							3:97789405/+	3:97801046/+				3:97799130/+			3:97790687/+						3:97798474/+		3:97785381/+					3:97790863/+
ARL6IP1	16:18791858/-	16:18791849/-		16:18791824/-				16:18791804/-	16:18791804/-		16:18792419/-			16:18791962/-		16:18791966/-					16:18792297/-		16:18801471/-	16:18793192/-					16:18792113/-
ARL6IP4				12:122981804/+				12:122982548/+										12:122981200/+					12:122981798/+	12:122982572/+
ARL6IP5	3:69105672/+			3:69105719/+			3:69104450/+		3:69105775/+			3:69106022/+		3:69104530/+		3:69105213/+	3:69104618/+	3:69101854/+						3:69104834/+	3:69105039/+
ARL6IP6	2:152760460/+	2:152720056/+						2:152724837/+	2:152720509/+			2:152718967/+	2:152736156/+			2:152760672/+	2:152718979/+				2:152760018/+
ARL8A									1:202138941/-			1:202134260/-	1:202133498/-			1:202133580/-	1:202133562/-				1:202134172/-			1:202134264/-
ARL8B	3:5178738/+							3:5180613/+	3:5180582/+			3:5167522/+	3:5178972/+	3:5180466/+		3:5180637/+	3:5178772/+	3:5172711/+					3:5179563/+	3:5180044/+	3:5153527/+				3:5178775/+
ARL9													4:56516324/+			4:56523009/+
ARMC1		8:65605882/-						8:65604001/-				8:65632804/-	8:65602524/-			8:65602527/-		8:65627419/-					8:65603333/-						8:65602539/-
ARMC10	7:103094954/+						7:103098209/+		7:103075981/+				7:103098618/+	7:103091434/+										7:103094176/+
ARMC12								6:35737698/+
ARMC5								16:31465222/+				16:31459739/+
ARMC6		19:19039477/+					19:19057337/+		19:19038067/+			19:19058095/+	19:19037724/+	19:19057477/+									19:19057908/+
ARMC7								17:75114848/+	17:75121142/+								17:75110194/+						17:75111985/+	17:75119272/+
ARMH1								1:44689574/+	1:44679307/+				1:44686980/+																1:44678820/+
ARMH3	10:102047359/-	10:102046678/-						10:102032372/-	10:102033970/-			10:102047103/-	10:102030777/-			10:102045765/-								10:102055396/-					10:102032748/-
ARMT1	6:151469695/+	6:151467926/+					6:151469710/+	6:151469701/+	6:151469672/+			6:151468752/+	6:151469815/+			6:151470037/+													6:151469716/+
ARNT		1:150810288/-	1:150811446/-	1:150811497/-			1:150839554/-	1:150840912/-	1:150858102/-				1:150828005/-			1:150835879/-	1:150816857/-					1:150818785/-		1:150811762/-					1:150828569/-
ARNTL2	12:27420869/+			12:27392330/+			12:27385434/+	12:27389318/+	12:27399215/+				12:27404300/+			12:27420590/+							12:27336442/+	12:27415376/+					12:27375232/+
ARNTL2-AS1	12:27406666/-
ARPC1A	7:99366159/+			7:99325931/+				7:99344665/+				7:99325977/+				7:99353086/+	7:99325956/+	7:99333391/+			7:99366149/+			7:99358344/+
ARPC1B							7:99390881/+	7:99393835/+	7:99394698/+								7:99390973/+							7:99394755/+
ARPC2		2:218237169/+		2:218239445/+			2:218249861/+	2:218234486/+					2:218243996/+	2:218249440/+			2:218254138/+	2:218249848/+					2:218238749/+	2:218254182/+	2:218249384/+
ARPC3				12:110435180/-			12:110445556/-	12:110434999/-	12:110434963/-			12:110436559/-	12:110434965/-	12:110435011/-		12:110436332/-	12:110445533/-							12:110449850/-					12:110434960/-
ARPC4	3:9797037/+	3:9806319/+					3:9806934/+	3:9804333/+	3:9805565/+				3:9798961/+				3:9807023/+	3:9797739/+					3:9797712/+	3:9807026/+
ARPC5	1:183627411/-			1:183635571/-			1:183633152/-	1:183627276/-	1:183633814/-			1:183627226/-	1:183626446/-	1:183626507/-		1:183626288/-	1:183627303/-				1:183626920/-	1:183627208/-							1:183627328/-
ARPC5L				9:124877197/+				9:124869908/+	9:124877351/+							9:124877636/+	9:124873721/+	9:124877429/+						9:124877283/+
ARPIN								15:89909569/-	15:89900606/-				15:89898537/-			15:89896690/-	15:89901153/-	15:89903851/-						15:89901172/-
ARPP19		15:52547728/-						15:52551283/-	15:52551289/-							15:52551618/-		15:52551234/-			15:52551352/-	15:52551620/-		15:52547731/-
ARRB1	11:75299030/-	11:75337376/-						11:75267500/-
ARRB2				17:4718316/+			17:4720748/+	17:4717444/+				17:4721179/+									17:4716173/+		17:4716586/+		17:4715982/+				17:4712101/+
ARRDC1		9:137610276/+		9:137607223/+				9:137611744/+				9:137615255/+
ARRDC1-AS1								9:137618345/-	9:137618348/-			9:137618340/-					9:137615627/-
ARRDC2								19:18010348/+				19:18013243/+
ARRDC3	5:91383130/-	5:91372919/-					5:91371277/-		5:91370137/-							5:91369795/-								5:91383252/-
ARRDC4				15:97971461/+				15:97965737/+								15:97973016/+	15:97971935/+							15:97972212/+	15:97972323/+
ARSJ								4:113940852/-								4:113965607/-
ARSK								5:95604663/+	5:95590071/+				5:95604107/+											5:95555675/+					5:95586274/+
ART1								11:3646280/+
ART4								12:14827358/-
ART5								11:3639642/-
ARTN								1:43933391/+
ARV1	1:230988109/+			1:230995957/+			1:230979151/+						1:231000428/+	1:231000388/+		1:230999912/+	1:230988368/+						1:231000415/+	1:230979265/+					1:231000444/+
AS3MT		10:102876027/+							10:102870521/+				10:102893000/+											10:102877449/+
ASAH1	8:18066937/-							8:18067076/-	8:18074139/-				8:18056728/-				8:18059406/-	8:18059417/-
ASAH2													10:50186049/-			10:50198112/-
ASAP3	1:23437964/-						1:23431993/-	1:23460942/-					1:23450493/-	1:23428844/-
ASB1	2:238449741/+	2:238436864/+		2:238446904/+				2:238451549/+				2:238426928/+						2:238433355/+					2:238444616/+	2:238447909/+					2:238439111/+
ASB13	10:5665545/-						10:5639980/-	10:5659685/-	10:5665493/-			10:5646417/-	10:5665527/-				10:5666433/-	10:5639654/-						10:5664039/-
ASB14													3:57273971/-											3:57291098/-
ASB18								2:236202116/-
ASB2								14:93968967/-
ASB5	4:176243429/-							4:176268070/-
ASB6	9:129634650/-	9:129636716/-						9:129639146/-									9:129638002/-
ASB7	15:100625460/+	15:100630178/+						15:100605922/+	15:100606316/+				15:100649572/+	15:100651549/+		15:100651595/+								15:100649330/+
ASB8							12:48150989/-	12:48148067/-					12:48148651/-				12:48149218/-						12:48153446/-	12:48148064/-
ASF1A								6:118901660/+	6:118907697/+															6:118900777/+					6:118897594/+
ASF1B	19:14134311/-			19:14119613/-					19:14119628/-			19:14119644/-	19:14125578/-			19:14119614/-	19:14119639/-				19:14119650/-		19:14119960/-						19:14127645/-
ASGR1																17:7175644/-
ASH1L-AS1	1:155563655/+							1:155563462/+																1:155563678/+
ASH2L				8:38133484/+			8:38110339/+	8:38135868/+	8:38139316/+				8:38139385/+			8:38107716/+
ASIC1	12:50068301/+						12:50082625/+					12:50082491/+	12:50081838/+			12:50068120/+								12:50082661/+
ASIC3								7:151050256/+
ASIC4								2:219532719/+	2:219517499/+
ASIC5	4:155847243/-							4:155837745/-
ASL	7:66076631/+	7:66081094/+															7:66081810/+
ASNA1	19:12739036/+							19:12748218/+				19:12748236/+	19:12740667/+										19:12748117/+	19:12747488/+
ASNS		7:97870039/-		7:97852240/-				7:97869268/-				7:97871829/-		7:97852205/-				7:97852247/-				7:97871209/-	7:97852387/-	7:97868970/-
ASNSD1	2:189670285/+			2:189667773/+									2:189669233/+									2:189670700/+	2:189667130/+	2:189667394/+					2:189670486/+
ASPHD1								16:29900950/+				16:29902044/+
ASPM	1:197089778/-	1:197127506/-	1:197113242/-	1:197143341/-			1:197124981/-		1:197087493/-			1:197128615/-	1:197142612/-			1:197113686/-	1:197084310/-				1:197103076/-	1:197140773/-		1:197122580/-
ASPSCR1								17:82006220/+	17:81998623/+			17:82014404/+					17:82015538/+							17:81999009/+
ASRGL1	11:62377747/+							11:62389467/+	11:62391072/+							11:62341878/+								11:62392362/+
ASS1	9:130456125/+			9:130458543/+				9:130448256/+	9:130481826/+			9:130464022/+																	9:130455309/+
ASTE1	3:131023555/-												3:131013975/-			3:131025115/-	3:131025531/-												3:131015027/-
ASXL1	20:32374851/+		20:32372194/+	20:32437202/+				20:32389431/+	20:32389205/+				20:32421300/+			20:32438250/+	20:32435234/+				20:32366414/+		20:32435444/+
ATAD1	10:87753674/-	10:87764509/-	10:87768396/-	10:87754716/-			10:87753612/-	10:87767414/-	10:87782284/-			10:87754241/-	10:87809669/-	10:87754741/-		10:87753578/-	10:87754653/-					10:87753588/-					10:87758070/-		10:87753292/-
ATAD2			8:123396397/-	8:123320974/-			8:123320992/-		8:123385837/-			8:123320755/-	8:123321035/-			8:123320831/-	8:123320990/-	8:123323002/-						8:123320729/-
ATAD2B	2:23782678/-		2:23784672/-	2:23751969/-				2:23800322/-	2:23800330/-					2:23773441/-		2:23748739/-						2:23787660/-
ATAD3A										1:1533432/+			1:1531755/+				1:1527777/+	1:1534315/+						1:1515446/+
ATAD3B		1:1473493/+						1:1479689/+	1:1493130/+			1:1490164/+	1:1492479/+					1:1495691/+					1:1476572/+	1:1493364/+
ATAD5	17:30870716/+	17:30861324/+	17:30890894/+						17:30841670/+				17:30834423/+			17:30856830/+	17:30857010/+												17:30877881/+
ATAT1		6:30637351/+						6:30644334/+				6:30644455/+					6:30628367/+						6:30644153/+	6:30645017/+
ATCAY								19:3886431/+
ATF1	12:50820708/+							12:50796034/+	12:50820857/+				12:50820687/+			12:50820133/+					12:50814039/+	12:50820121/+	12:50814154/+						12:50820015/+
ATF2	2:175129637/-	2:175073798/-	2:175086585/-				2:175114527/-	2:175086501/-	2:175125698/-			2:175111613/-	2:175073196/-			2:175074381/-	2:175168129/-						2:175114016/-	2:175072452/-	2:175092396/-				2:175078423/-
ATF3	1:212610212/+			1:212620366/+			1:212620495/+	1:212609472/+	1:212590080/+			1:212620714/+	1:212590382/+			1:212590226/+							1:212620710/+	1:212620053/+					1:212613439/+
ATF5	19:49930032/+							19:49933392/+				19:49933331/+
ATF6B	6:32115460/-							6:32115504/-	6:32115504/-				6:32120447/-			6:32115505/-		6:32118016/-
ATF7IP2		16:10392196/+					16:10387155/+	16:10387607/+	16:10387217/+			16:10387592/+	16:10470324/+	16:10387285/+			16:10387518/+							16:10387519/+					16:10459898/+
ATG101	12:52072312/+																							12:52070067/+
ATG12	5:115833603/-	5:115837155/-	5:115840206/-					5:115833715/-	5:115840805/-			5:115841461/-	5:115830487/-	5:115837689/-		5:115830950/-	5:115831808/-				5:115831570/-			5:115834235/-					5:115836237/-
ATG13	11:46618545/+	11:46623904/+					11:46668811/+	11:46673889/+	11:46663583/+					11:46673918/+							11:46673604/+			11:46657550/+					11:46663290/+
ATG14		14:55367070/-					14:55382052/-	14:55380660/-						14:55367091/-		14:55366917/-								14:55368080/-
ATG16L1	2:233277144/+						2:233290183/+	2:233274071/+				2:233262430/+	2:233277371/+	2:233263201/+		2:233270591/+
ATG16L2	11:72820081/+	11:72836481/+	11:72823482/+					11:72824503/+	11:72830714/+			11:72823728/+									11:72824334/+
ATG2A	11:64904649/-						11:64911929/-	11:64898585/-				11:64902158/-	11:64905344/-	11:64913862/-				11:64906676/-						11:64904729/-
ATG3	3:112532664/-						3:112548559/-	3:112559703/-	3:112559881/-			3:112561465/-	3:112532711/-	3:112561542/-		3:112542385/-	3:112561505/-	3:112553304/-			3:112543752/-		3:112532701/-	3:112532571/-	3:112558395/-				3:112532615/-
ATG4B		2:241668748/+	2:241671856/+	2:241672350/+				2:241656395/+	2:241666357/+				2:241663227/+	2:241653559/+		2:241651405/+	2:241654578/+						2:241670768/+		2:241652668/+				2:241663171/+
ATG4C	1:62820480/+			1:62863572/+				1:62814536/+				1:62784678/+	1:62864300/+			1:62820900/+		1:62803742/+				1:62819911/+			1:62816661/+
ATG4D	19:10550017/+	19:10547472/+						19:10545066/+	19:10545029/+			19:10546876/+
ATG9A	2:219221742/-	2:219227257/-						2:219219543/-	2:219219938/-			2:219219899/-					2:219219905/-							2:219222668/-
ATIC		2:215322912/+		2:215326046/+					2:215334933/+			2:215326933/+		2:215338817/+		2:215335186/+					2:215318203/+		2:215349647/+	2:215349654/+	2:215349634/+
ATL2				2:38295160/-				2:38361944/-	2:38345556/-				2:38366465/-			2:38294963/-	2:38298295/-	2:38296340/-				2:38296191/-		2:38298358/-	2:38298399/-				2:38296869/-
ATL3	11:63627498/-	11:63626670/-					11:63629493/-		11:63628269/-			11:63671394/-				11:63625559/-		11:63627619/-						11:63626085/-					11:63626575/-
ATMIN									16:81045373/+			16:81047168/+	16:81045340/+			16:81045130/+							16:81044178/+	16:81046677/+
ATN1	12:6942214/+		12:6935760/+				12:6936114/+	12:6927915/+	12:6942182/+				12:6942203/+	12:6933904/+			12:6940942/+	12:6939123/+						12:6942158/+
ATOH8								2:85783847/+
ATOX1	5:151745961/-							5:151746394/-	5:151746425/-				5:151751624/-					5:151746423/-						5:151743052/-
ATP11A	13:112795722/+							13:112823891/+					13:112799848/+			13:112795600/+								13:112812175/+					13:112788986/+
ATP11B	3:182914295/+	3:182914545/+		3:182913975/+				3:182918907/+	3:182902868/+				3:182919028/+			3:182918922/+	3:182885983/+	3:182887608/+					3:182887665/+						3:182903943/+
ATP12A																13:24682072/+
ATP13A1							19:19656802/-	19:19650234/-	19:19653568/-												19:19663443/-
ATP13A2	1:16994663/-						1:17002387/-		1:17004120/-				1:16994245/-											1:16986112/-
ATP13A3	3:194404447/-							3:194408760/-	3:194409234/-			3:194405773/-	3:194405767/-			3:194403613/-	3:194403600/-				3:194414916/-	3:194403620/-	3:194430115/-	3:194405191/-					3:194404282/-
ATP1A1	1:116385274/+						1:116392928/+	1:116404568/+	1:116404458/+					1:116398638/+							1:116404456/+			1:116404492/+
ATP1A1-AS1								1:116408442/-	1:116408463/-				1:116414800/-
ATP1A3							19:41976609/-	19:41993422/-	19:41973833/-			19:41966789/-					19:41966714/-							19:41966885/-
ATP1B1									1:169118983/+			1:169106612/+	1:169131566/+				1:169131700/+						1:169127353/+	1:169106344/+					1:169131715/+
ATP1B2								17:7657288/+									17:7655910/+
ATP1B3	3:141914264/+		3:141919073/+	3:141926069/+			3:141921919/+	3:141888082/+		3:141924384/+		3:141876755/+	3:141898380/+			3:141891234/+	3:141926011/+	3:141926140/+				3:141901588/+	3:141925547/+	3:141925725/+
ATP23	12:57948874/+							12:57954263/+	12:57947428/+				12:57957090/+			12:57949077/+
ATP2A1								16:28878838/+
ATP2A2		12:110287599/+	12:110334106/+	12:110347545/+				12:110346860/+	12:110346852/+			12:110347013/+	12:110347272/+			12:110347193/+	12:110333620/+	12:110346536/+						12:110346991/+					12:110346775/+
ATP2A3																	17:3925409/-
ATP2B1		12:89590805/-		12:89590912/-				12:89598577/-	12:89598592/-			12:89591132/-				12:89588137/-	12:89591135/-	12:89590987/-					12:89603759/-
ATP2C2												16:84463908/+
ATP2C2-AS1	16:84466192/-							16:84467030/-								16:84467063/-
ATP4A								19:35555148/-
ATP5F1A	18:46084244/-	18:46093833/-	18:46084218/-	18:46084252/-				18:46086804/-	18:46089975/-			18:46084178/-		18:46084206/-			18:46087199/-	18:46086223/-
ATP5F1B	12:56638243/-	12:56643733/-	12:56638306/-	12:56643730/-			12:56643726/-	12:56645564/-	12:56640167/-	12:56643725/-		12:56638308/-	12:56638239/-	12:56643726/-		12:56643194/-	12:56643727/-	12:56638322/-			12:56643732/-		12:56643730/-		12:56643730/-
ATP5F1C	10:7807750/+	10:7799320/+		10:7807745/+			10:7807618/+	10:7806732/+	10:7806160/+			10:7807701/+	10:7807752/+	10:7796143/+		10:7807555/+	10:7802305/+	10:7800063/+					10:7800059/+	10:7807723/+					10:7800055/+
ATP5F1D												19:1241952/+						19:1244418/+
ATP5F1E		20:59029431/-					20:59030334/-	20:59028820/-				20:59030388/-	20:59030330/-	20:59032271/-		20:59026280/-		20:59030396/-			20:59030330/-		20:59032280/-	20:59030329/-					20:59029922/-
ATP5IF1	1:28237099/+	1:28237487/+		1:28237896/+			1:28237875/+	1:28236873/+	1:28237333/+				1:28238069/+					1:28237975/+			1:28238009/+			1:28238052/+
ATP5MC1							17:48895633/+	17:48894850/+					17:48895828/+										17:48895744/+	17:48895578/+
ATP5MC2	12:53667103/-	12:53673371/-		12:53665269/-			12:53672618/-	12:53676138/-				12:53665286/-	12:53665208/-	12:53665327/-			12:53665296/-	12:53665322/-						12:53665293/-	12:53665269/-
ATP5MC3			2:175181442/-	2:175179146/-					2:175178218/-				2:175178270/-	2:175181679/-		2:175178348/-	2:175179140/-	2:175178269/-			2:175181378/-			2:175178254/-					2:175178253/-
ATP5MD		10:103393177/-		10:103392258/-			10:103392284/-					10:103395108/-	10:103392212/-			10:103391417/-		10:103392217/-						10:103389122/-	10:103392258/-				10:103389108/-
ATP5ME				4:672507/-			4:673438/-	4:672754/-				4:674047/-					4:672502/-	4:673391/-			4:673321/-		4:673392/-	4:672458/-
ATP5MF	7:99458215/-	7:99465279/-		7:99458279/-			7:99458251/-	7:99458313/-	7:99459142/-			7:99458237/-	7:99458250/-	7:99458302/-			7:99458331/-				7:99459212/-		7:99458240/-						7:99458275/-
ATP5MG		11:118406451/+		11:118409117/+			11:118409143/+	11:118409125/+	11:118406681/+				11:118409085/+			11:118409127/+		11:118409041/+					11:118401667/+	11:118409020/+					11:118409118/+
ATP5MPL				14:103915159/-				14:103912610/-	14:103912645/-					14:103915092/-		14:103913640/-									14:103915174/-
ATP5PB	1:111454796/+			1:111454282/+				1:111450236/+	1:111461173/+					1:111459598/+		1:111455601/+	1:111454262/+	1:111459604/+			1:111449529/+		1:111454233/+	1:111456108/+	1:111456644/+				1:111462727/+
ATP5PD	17:75038963/-			17:75040142/-			17:75040139/-	17:75042785/-				17:75042556/-		17:75042590/-			17:75042235/-	17:75039008/-					17:75039004/-	17:75039225/-	17:75039218/-
ATP5PF	21:25731799/-						21:25724628/-	21:25724588/-	21:25724899/-			21:25725247/-	21:25724633/-	21:25729655/-				21:25724564/-					21:25725251/-	21:25724603/-					21:25724657/-
ATP5PO	21:33912820/-	21:33906667/-					21:33907374/-	21:33907428/-	21:33907612/-				21:33903529/-	21:33909152/-			21:33909184/-	21:33907379/-			21:33912320/-		21:33909147/-	21:33903613/-
ATP5S				14:50322533/+					14:50320436/+				14:50327980/+			14:50318002/+					14:50334717/+		14:50321549/+	14:50322963/+
ATP6AP1L		5:82307847/+						5:82310307/+	5:82308871/+							5:82309796/+
ATP6V0A1	17:42475749/+	17:42476288/+		17:42521433/+			17:42501190/+	17:42477566/+	17:42502586/+			17:42521140/+	17:42503529/+			17:42477457/+	17:42521240/+	17:42521217/+			17:42521918/+		17:42521236/+		17:42480707/+
ATP6V0A2				12:123744612/+														12:123726231/+											12:123759213/+
ATP6V0A4		7:138792251/-																						7:138740723/-
ATP6V0B				1:43978049/+			1:43978167/+	1:43975955/+	1:43977456/+			1:43978223/+				1:43977441/+	1:43978191/+						1:43978152/+	1:43978231/+
ATP6V0C	16:2519987/+			16:2519896/+				16:2519967/+			16:2519959/+	16:2519892/+				16:2520000/+	16:2519730/+	16:2520107/+					16:2520114/+	16:2519752/+
ATP6V0D1	16:67477608/-	16:67477950/-					16:67439306/-	16:67454345/-	16:67445323/-			16:67438245/-	16:67477633/-			16:67476407/-	16:67438526/-	16:67453710/-			16:67438235/-			16:67438242/-
ATP6V0E1	5:173026565/+			5:173034757/+								5:173034528/+	5:172995504/+	5:173034525/+				5:172983893/+			5:173020311/+		5:173034421/+	5:173034560/+
ATP6V0E2				7:149880621/+				7:149879216/+	7:149879889/+			7:149875654/+					7:149880573/+						7:149879864/+
ATP6V0E2-AS1								7:149870372/-									7:149869004/-						7:149872419/-
ATP6V1A	3:113755063/+	3:113810795/+	3:113809463/+				3:113811938/+	3:113810787/+	3:113811730/+		3:113809703/+	3:113809504/+				3:113811579/+	3:113809468/+					3:113811586/+		3:113809474/+					3:113748140/+
ATP6V1B1	2:70941564/+							2:70945076/+	2:70940466/+				2:70950705/+			2:70954099/+
ATP6V1B2	8:20200942/+							8:20221588/+				8:20220309/+	8:20221643/+	8:20211486/+		8:20221641/+	8:20209493/+				8:20221158/+	8:20211800/+							8:20213081/+
ATP6V1C1	8:103024647/+	8:103059872/+					8:103068749/+	8:103071978/+	8:103042555/+			8:103068758/+	8:103069142/+				8:103068965/+	8:103068720/+					8:103068832/+	8:103068748/+
ATP6V1D		14:67342165/-					14:67343388/-		14:67338495/-				14:67352958/-				14:67340506/-	14:67349082/-						14:67338376/-
ATP6V1E2	2:46533026/-											2:46532612/-	2:46532433/-
ATP6V1F	7:128865641/+						7:128865794/+					7:128865662/+		7:128865791/+							7:128865426/+		7:128865747/+	7:128865770/+
ATP6V1G1	9:114597859/+	9:114597822/+		9:114598312/+				9:114598315/+						9:114597815/+		9:114598291/+	9:114597864/+	9:114597793/+					9:114597692/+	9:114598159/+					9:114598296/+
ATP6V1G2	6:31545863/-
ATP7B		13:51947190/-					13:51958525/-	13:51950963/-	13:51934319/-				13:51947656/-	13:51966501/-		13:51978192/-	13:51964943/-				13:51962810/-			13:51934350/-
ATP8B2	1:154351220/+	1:154350036/+		1:154343957/+				1:154329712/+	1:154334762/+							1:154351196/+							1:154334563/+	1:154350991/+
ATP8B3								19:1807537/-				19:1812199/-												19:1808740/-
ATPAF1	1:46642857/-	1:46634057/-		1:46635127/-			1:46635208/-					1:46635377/-				1:46652483/-	1:46635764/-	1:46635485/-					1:46645177/-	1:46635666/-					1:46652398/-
ATPAF2		17:18017661/-							17:18016640/-			17:18028335/-
ATRAID				2:27216940/+			2:27216959/+	2:27212809/+	2:27213177/+			2:27217103/+											2:27215347/+	2:27216862/+					2:27214488/+
ATRIP							3:48460678/+	3:48461258/+	3:48461295/+					3:48450109/+			3:48465570/+	3:48463311/+			3:48466530/+			3:48454394/+
ATXN1L	16:71854412/+							16:71850449/+	16:71852637/+			16:71856997/+	16:71857037/+			16:71857077/+								16:71854362/+					16:71857027/+
ATXN2L		16:28828647/+		16:28836811/+				16:28836208/+	16:28826016/+			16:28836855/+	16:28837187/+			16:28826579/+	16:28835144/+						16:28836062/+		16:28829478/+
ATXN3	14:92059333/-	14:92063379/-					14:92088886/-	14:92103303/-	14:92063583/-				14:92062548/-			14:92063797/-	14:92106497/-							14:92063536/-
ATXN7L2	1:109485303/+							1:109484355/+				1:109484440/+												1:109484544/+
ATXN7L3								17:44191889/-				17:44193743/-											17:44193043/-	17:44191888/-
AUNIP	1:25833508/-	1:25834269/-					1:25837722/-		1:25834922/-			1:25835707/-	1:25850603/-	1:25835634/-									1:25835743/-	1:25834100/-
AUP1	2:74526721/-						2:74529067/-	2:74529042/-				2:74529043/-		2:74527294/-		2:74528988/-	2:74528818/-							2:74529164/-
AURKA	20:56376147/-	20:56382489/-		20:56369653/-			20:56370049/-		20:56369427/-			20:56369602/-	20:56369438/-			20:56369713/-	20:56369460/-												20:56387556/-
AURKAIP1								1:1374921/-				1:1374199/-					1:1374291/-	1:1374199/-
AURKB		17:8209394/-	17:8204853/-	17:8204816/-			17:8206909/-	17:8205157/-	17:8206589/-			17:8210183/-	17:8209748/-	17:8205264/-		17:8204856/-		17:8204854/-						17:8204878/-
AURKC																								19:57231595/+
AVIL													12:57808802/-
AVPI1	10:97685076/-							10:97677628/-
AVPR1A													12:63144441/-
AXIN1		16:332860/-		16:292024/-																					16:344795/-				16:311396/-
AXIN2		17:65556763/-					17:65536578/-						17:65529900/-										17:65561191/-	17:65528827/-
AXL												19:41259972/+
AZI2	3:28332151/-	3:28339788/-		3:28336739/-			3:28340511/-	3:28327460/-	3:28329835/-							3:28330545/-	3:28324356/-					3:28323813/-	3:28339325/-		3:28336856/-				3:28324101/-
AZIN1	8:102827632/-		8:102864089/-	8:102827977/-			8:102828118/-	8:102827633/-	8:102827711/-	8:102863857/-	8:102828147/-		8:102828357/-			8:102828129/-	8:102828123/-					8:102828156/-	8:102828548/-	8:102828355/-
AZIN2								1:33099540/+	1:33102223/+							1:33104480/+		1:33118029/+					1:33082852/+	1:33103314/+
B2M	15:44717948/+			15:44717703/+				15:44717991/+				15:44718111/+	15:44718034/+	15:44715643/+		15:44717983/+	15:44715634/+	15:44717896/+					15:44715621/+	15:44717996/+	15:44711578/+
B3GALNT2	1:235478793/-	1:235459233/-					1:235494782/-	1:235479844/-	1:235489477/-			1:235470893/-				1:235464956/-		1:235493432/-					1:235492908/-	1:235491333/-					1:235491054/-
B3GAT1								11:134393273/-
B3GAT3							11:62615391/-	11:62615379/-	11:62621691/-												11:62615404/-		11:62616633/-	11:62615520/-
B3GNT2	2:62224307/+							2:62212213/+					2:62224586/+			2:62224596/+							2:62198880/+
B3GNT4								12:122203783/+				12:122205103/+
B3GNT5							3:183270338/+	3:183258644/+				3:183271915/+	3:183271998/+			3:183271750/+								3:183270978/+
B4GALNT1								12:57628943/-
B4GALNT2	17:49141673/+																17:49132807/+
B4GALNT4								11:378517/+
B4GALT1	9:33113125/-	9:33112104/-		9:33110813/-				9:33125260/-				9:33111938/-	9:33110677/-			9:33112619/-						9:33110798/-							9:33110696/-
B4GALT2							1:43990309/+	1:43983519/+	1:43984365/+			1:43985391/+					1:43981326/+						1:43981872/+	1:43990767/+
B4GALT3	1:161174835/-
B4GALT4	3:119212371/-	3:119212957/-										3:119240619/-	3:119234609/-			3:119229779/-	3:119240621/-						3:119212233/-
B4GALT5	20:49696234/-	20:49705015/-						20:49635411/-	20:49635558/-			20:49713235/-		20:49676699/-		20:49633041/-					20:49634172/-	20:49704075/-		20:49633917/-	20:49713609/-
B4GALT6			18:31677920/-				18:31684628/-	18:31684131/-	18:31624922/-				18:31623810/-			18:31623345/-	18:31684590/-					18:31661238/-			18:31682172/-
B4GALT7	5:177600955/+						5:177603854/+	5:177603989/+				5:177607504/+					5:177609820/+	5:177604400/+						5:177600733/+
B4GAT1	11:66345713/-			11:66345779/-			11:66345665/-	11:66345693/-								11:66345726/-	11:66345729/-	11:66345864/-					11:66345800/-
B9D1	17:19376091/-	17:19347949/-						17:19341833/-	17:19357536/-			17:19341897/-	17:19356002/-					17:19343367/-			17:19356720/-			17:19377853/-
BAAT	9:101377112/-							9:101382115/-	9:101382942/-				9:101361739/-																9:101381084/-
BABAM1	19:17267765/+			19:17279033/+			19:17267520/+	19:17268214/+	19:17279026/+	19:17278900/+				19:17268779/+			19:17279260/+	19:17276887/+						19:17276558/+
BACE1		11:117297671/-						11:117312288/-	11:117312302/-					11:117301131/-		11:117285828/-								11:117314631/-					11:117311392/-
BACH1				21:29345732/+			21:29329508/+		21:29321006/+				21:29345934/+			21:29345791/+	21:29344608/+								21:29327016/+				21:29346051/+
BACH1-IT1	21:29358957/+															21:29354212/+								21:29360916/+					21:29361830/+
BAD		11:64272342/-					11:64276916/-										11:64276916/-							11:64269872/-
BAG1							9:33259012/-	9:33263094/-								9:33257754/-								9:33252872/-
BAG2	6:57185140/+	6:57185721/+					6:57184427/+	6:57173798/+	6:57173472/+				6:57184804/+			6:57184798/+							6:57172379/+	6:57175286/+
BAG3									10:119677744/+		10:119677728/+	10:119672280/+	10:119677770/+								10:119677450/+	10:119677234/+		10:119677464/+					10:119677689/+
BAG4	8:38211001/+			8:38209087/+				8:38210942/+	8:38178623/+		8:38212804/+	8:38209228/+	8:38212195/+			8:38212303/+	8:38210934/+	8:38179068/+				8:38211968/+							8:38211956/+
BAG5	14:103559099/-	14:103559260/-		14:103560217/-				14:103557242/-					14:103559181/-	14:103559235/-		14:103557238/-	14:103557599/-	14:103557352/-					14:103558288/-	14:103558254/-
BAG6				6:31639108/-				6:31650823/-	6:31641359/-									6:31649605/-					6:31642971/-	6:31641115/-
BAGE2	21:10428543/+
BAHD1	15:40468037/+							15:40447798/+	15:40451898/+				15:40462945/+				15:40459830/+	15:40459678/+						15:40459808/+
BAIAP2		17:81041561/+		17:81106832/+				17:81105992/+				17:81109159/+				17:81057018/+		17:81115772/+						17:81109178/+					17:81051553/+
BAIAP3							16:1347222/+	16:1340655/+									16:1334102/+
BAK1									6:33574112/-
BAMBI	10:28679698/+							10:28681595/+									10:28677618/+							10:28681284/+
BANF1																	11:66003687/+							11:66004046/+
BAP1	3:52404206/-			3:52401154/-			3:52405469/-	3:52404190/-	3:52408520/-			3:52402236/-	3:52401070/-	3:52401960/-		3:52408467/-								3:52401926/-
BARD1								2:214740548/-	2:214807539/-	2:214745092/-		2:214800336/-				2:214728189/-					2:214809378/-	2:214782314/-		2:214726831/-			2:214781373/-		2:214791736/-
BARHL2								1:90711971/-
BARX2													11:129394633/+
BASP1		5:17223178/+		5:17276536/+																			5:17220364/+
BATF2								11:64996920/-
BATF3		1:212692413/-						1:212689500/-	1:212688889/-							1:212689978/-								1:212690588/-
BAX	19:48961699/+	19:48959864/+		19:48961738/+			19:48955647/+	19:48961735/+	19:48961622/+			19:48961433/+	19:48957858/+	19:48961453/+			19:48961150/+						19:48960829/+	19:48961420/+
BAZ1B	7:73516389/-	7:73517562/-					7:73451049/-	7:73467321/-		7:73519855/-		7:73441740/-									7:73450982/-			7:73441576/-					7:73486270/-
BAZ2A	12:56596735/-	12:56597506/-						12:56610638/-					12:56596720/-				12:56598475/-						12:56600756/-	12:56597922/-
BBC3		19:47229262/-						19:47230188/-	19:47231609/-	19:47228722/-							19:47220965/-						19:47226031/-	19:47229028/-
BBIP1	10:110917185/-			10:110900423/-				10:110908982/-					10:110899322/-					10:110900436/-
BBS1	11:66519820/+	11:66516476/+					11:66515579/+	11:66532236/+	11:66514121/+					11:66533426/+		11:66520647/+								11:66514581/+
BBS10				12:76347449/-				12:76344849/-				12:76345576/-	12:76344667/-			12:76345183/-	12:76347477/-						12:76346043/-	12:76345495/-					12:76345187/-
BBS12	4:122742212/+								4:122733206/+															4:122742277/+
BBS2				16:56485707/-			16:56499880/-	16:56500148/-					16:56485699/-			16:56513416/-	16:56499815/-
BBS4	15:72738040/+	15:72706972/+					15:72737452/+	15:72732100/+					15:72738050/+			15:72698588/+	15:72737542/+					15:72701172/+		15:72717807/+
BBS5									2:169499938/+							2:169506517/+													2:169495322/+
BBS7				4:121845590/-									4:121827895/-	4:121853980/-			4:121843987/-							4:121825364/-	4:121825698/-
BC200	BC200:65167/+	BC200:65169/+	BC200:35917/+	BC200:72006/+			BC200:35913/+	BC200:66958/+	BC200:56024/+	BC200:56018/+	BC200:46056/+	BC200:65164/+	BC200:64787/+	BC200:35913/+	BC200:35929/+	BC200:44186/+	BC200:56027/+	BC200:35916/+			BC200:35922/+		BC200:72004/+		BC200:35924/+				BC200:65161/+
BCAM							19:44820269/+	19:44819811/+
BCAP29	7:107618931/+						7:107619020/+	7:107582550/+				7:107621752/+	7:107618551/+					7:107621824/+
BCAR1	16:75230506/-	16:75251288/-							16:75241361/-	16:75243632/-		16:75235849/-		16:75242478/-									16:75229290/-
BCAS2				1:114581578/-				1:114574066/-	1:114574263/-			1:114575746/-	1:114574509/-			1:114580587/-	1:114581334/-	1:114576722/-					1:114568169/-	1:114567859/-
BCAS4								20:50838984/+				20:50876914/+	20:50860389/+
BCAT2		19:48805044/-												19:48810497/-		19:48808414/-								19:48804936/-
BCCIP								10:125830708/+	10:125839879/+			10:125836381/+	10:125853564/+			10:125827169/+	10:125830608/+	10:125826612/+			10:125841444/+		10:125841370/+						10:125835822/+
BCDIN3D	12:49841335/-							12:49842502/-								12:49837935/-								12:49836625/-
BCDIN3D-AS1	12:49829148/+
BCHE	3:165807021/-												3:165807560/-			3:165836731/-
BCKDHA	19:41398522/+							19:41413126/+	19:41412206/+			19:41410794/+												19:41410883/+
BCKDK							16:31111889/+	16:31112715/+						16:31112426/+										16:31112507/+
BCL10								1:85267483/-				1:85267651/-	1:85267051/-			1:85266396/-							1:85267524/-						1:85267496/-
BCL2L1							20:31692235/-		20:31690574/-	20:31722679/-		20:31665493/-				20:31664761/-	20:31665938/-
BCL2L11	2:111164891/+						2:111123733/+	2:111126129/+								2:111167032/+	2:111167057/+	2:111167171/+				2:111167091/+
BCL2L12	19:49673160/+			19:49673811/+			19:49673718/+	19:49669696/+	19:49673820/+			19:49673799/+	19:49671438/+					19:49673788/+					19:49673820/+		19:49673791/+
BCL2L14								12:12074112/+
BCL2L2		14:23311524/+					14:23307712/+	14:23309431/+				14:23308735/+	14:23311694/+				14:23311657/+	14:23310247/+											14:23310574/+
BCL3								19:44756621/+
BCL6	3:187745148/-	3:187735265/-											3:187721980/-			3:187745162/-								3:187729838/-
BCL6B	17:7028140/+						17:7024207/+	17:7028261/+															17:7028455/+
BCL7A	12:122061891/+			12:122035354/+			12:122030690/+	12:122033973/+	12:122034089/+			12:122053479/+				12:122045539/+								12:122059432/+
BCL7B	7:73546784/-							7:73536488/-				7:73539894/-		7:73536565/-				7:73536619/-
BCL7C		16:30867487/-						16:30866174/-						16:30892897/-		16:30867194/-							16:30893878/-	16:30859225/-
BCL9	1:147547704/+						1:147614463/+	1:147611330/+	1:147607488/+			1:147625935/+				1:147625334/+	1:147622345/+	1:147551379/+					1:147617552/+	1:147625757/+	1:147565233/+
BCL9L								11:118898133/-		11:118900748/-
BCLAF1	6:136260183/-	6:136283863/-		6:136258662/-					6:136271580/-	6:136258930/-	6:136260712/-	6:136258625/-	6:136259068/-			6:136259819/-		6:136258663/-				6:136259815/-	6:136258632/-	6:136258536/-
BCO2	11:112177637/+											11:112197139/+
BCS1L	2:218660489/+						2:218660501/+	2:218660491/+	2:218660211/+			2:218661088/+						2:218660453/+
BDH1								3:197550824/-								3:197531020/-	3:197533505/-							3:197553833/-
BDH2	4:103099760/-	4:103099452/-					4:103085741/-	4:103085578/-	4:103099538/-				4:103079615/-										4:103099811/-	4:103081138/-
BDKRB2									14:96207329/+			14:96205103/+
BDNF	11:27690387/-											11:27697133/-
BEAN1	16:66462596/+								16:66462599/+				16:66431309/+
BECN1	17:42810185/-	17:42812099/-						17:42818738/-																17:42810227/-					17:42821791/-
BEGAIN								14:100562582/-
BEND3	6:107066224/-							6:107096133/-				6:107066553/-	6:107107826/-			6:107101999/-	6:107068508/-						6:107068355/-	6:107065478/-
BEND4	4:42116017/-															4:42112789/-									4:42115640/-
BEND5								1:48761639/-
BEND6		6:56970061/+							6:56985930/+
BEND7								10:13456270/-				10:13455553/-		10:13441464/-		10:13441404/-							10:13486524/-	10:13445356/-					10:13492219/-
BEST1								11:61951989/+
BET1	7:93968205/-							7:94002775/-	7:93994216/-			7:93993675/-						7:93993767/-			7:94000754/-		7:94004287/-
BET1L								11:203993/-				11:204335/-					11:203839/-						11:205631/-	11:204102/-
BFAR	16:14653482/+	16:14653479/+					16:14641098/+	16:14653460/+					16:14668903/+				16:14644321/+	16:14668540/+					16:14644355/+	16:14668886/+					16:14665327/+
BFSP1								20:17507585/-	20:17545309/-			20:17544160/-
BHLHE40	3:4984894/+						3:4984882/+	3:4984890/+				3:4983969/+	3:4984899/+			3:4984859/+	3:4979722/+							3:4984764/+	3:4983784/+
BHLHE40-AS1		3:4964365/-							3:4968033/-							3:4942146/-
BHLHE41	12:26120337/-							12:26124502/-					12:26120353/-
BICD2			9:92711616/-				9:92715112/-	9:92713712/-				9:92713824/-	9:92712705/-			9:92711696/-		9:92712113/-							9:92712918/-
BICDL2								16:3029991/-
BIN1								2:127053438/-																2:127064420/-
BIN2								12:51313252/-
BIN3	8:22668282/-						8:22625242/-	8:22641317/-	8:22637706/-								8:22652234/-
BIRC2	11:102349469/+	11:102353820/+		11:102368413/+					11:102349967/+			11:102347436/+	11:102348904/+			11:102359240/+	11:102350303/+					11:102349219/+	11:102350006/+	11:102348618/+	11:102377558/+				11:102349032/+
BIRC5	17:78224144/+	17:78223812/+		17:78216767/+				17:78224082/+	17:78224158/+			17:78223808/+	17:78214946/+	17:78214295/+		17:78224053/+	17:78223914/+	17:78214295/+			17:78224221/+		17:78224183/+	17:78223990/+	17:78224223/+				17:78216408/+
BIRC7								20:63239530/+
BIVM							13:102841005/+	13:102805241/+	13:102805994/+				13:102840091/+			13:102805417/+													13:102805530/+
BLCAP	20:37518016/-			20:37518100/-				20:37518121/-	20:37526584/-				20:37526078/-											20:37517887/-
BLM								15:90761578/+	15:90727626/+				15:90735278/+			15:90815303/+		15:90749851/+				15:90733345/+		15:90815303/+	15:90755323/+				15:90760171/+
BLMH								17:30272161/-	17:30248527/-			17:30291889/-	17:30248751/-			17:30248748/-	17:30249147/-
BLNK	10:96246029/-								10:96260636/-				10:96192763/-
BLOC1S1				12:55719598/+				12:55718474/+				12:55719611/+					12:55719635/+	12:55719126/+					12:55719182/+
BLOC1S2	10:100280757/-	10:100284405/-		10:100274781/-			10:100286129/-		10:100274796/-		10:100274977/-	10:100274753/-	10:100274969/-	10:100275411/-		10:100274990/-								10:100274780/-					10:100274962/-
BLOC1S5							6:8062185/-	6:8014030/-	6:8013883/-			6:8060451/-		6:8013719/-		6:8014706/-	6:8014853/-				6:8060619/-			6:8013660/-					6:8028280/-
BLOC1S6	15:45606700/+								15:45606649/+				15:45609061/+	15:45608129/+		15:45609445/+								15:45607108/+
BLVRA									7:43772992/+				7:43766424/+			7:43791521/+							7:43807139/+
BLVRB								19:40465621/-				19:40458339/-
BLZF1	1:169381979/+	1:169368938/+					1:169379843/+	1:169377021/+					1:169390242/+	1:169387709/+		1:169378889/+	1:169386996/+												1:169381583/+
BMF								15:40108655/-
BMI1	10:22330682/+			10:22329807/+				10:22326721/+	10:22323414/+			10:22329408/+	10:22330598/+			10:22330042/+		10:22331041/+					10:22329380/+	10:22329898/+					10:22329875/+
BMP1							8:22177038/+	8:22198738/+	8:22200302/+			8:22197554/+	8:22203002/+				8:22165260/+
BMP2	20:6774110/+
BMP4								14:53951313/-				14:53949975/-	14:53949883/-
BMP7		20:57256753/-						20:57191389/-	20:57184363/-				20:57192548/-											20:57197848/-	20:57171058/-
BMP8A								1:39497349/+	1:39496850/+
BMP8B									1:39783890/-								1:39788538/-
BMS1	10:42814383/+	10:42810442/+					10:42820462/+	10:42785706/+	10:42810129/+							10:42802614/+	10:42797495/+						10:42785639/+	10:42807187/+	10:42813778/+
BMS1P4	10:73717462/-							10:73702013/-					10:73725703/-			10:73716315/-		10:73716364/-											10:73716318/-
BNC1									15:83269806/-				15:83256155/-
BNIP1	5:173162234/+						5:173158600/+	5:173162649/+					5:173162238/+											5:173163994/+
BNIP2	15:59659890/-							15:59678630/-	15:59663817/-							15:59663880/-	15:59674879/-	15:59663540/-			15:59663898/-			15:59663986/-					15:59678390/-
BNIP3								10:131972638/-				10:131968398/-				10:131968246/-	10:131981880/-	10:131973070/-					10:131968000/-	10:131968216/-
BNIP3L	8:26413036/+						8:26411240/+	8:26411232/+	8:26412982/+				8:26411846/+			8:26411187/+								8:26410492/+	8:26411218/+
BNIPL								1:151039653/+	1:151036994/+
BOC	3:113231688/+							3:113255022/+	3:113232337/+			3:113278774/+				3:113246431/+		3:113255225/+
BOD1	5:173610219/-	5:173609288/-						5:173612564/-	5:173611984/-				5:173608734/-	5:173608160/-				5:173608162/-					5:173608242/-	5:173613229/-					5:173609181/-
BOD1L1	4:13569634/-			4:13604514/-				4:13569445/-	4:13601201/-				4:13568902/-	4:13582690/-		4:13568923/-													4:13583753/-
BOK												2:241572655/+
BOK-AS1								2:241552215/-								2:241545492/-
BOLA1								1:149900507/+
BOLA3				2:74135467/-			2:74135522/-	2:74147263/-	2:74141490/-				2:74135545/-										2:74135621/-		2:74145220/-				2:74135524/-
BOLA3-AS1								2:74148549/+
BOLL								2:197761428/-	2:197769722/-							2:197769700/-
BOP1								8:144286877/-									8:144291287/-						8:144289233/-
BORA	13:72748908/+		13:72745989/+					13:72744870/+					13:72734534/+	13:72747068/+		13:72744452/+		13:72737625/+			13:72731318/+			13:72729032/+					13:72748406/+
BORCS7	10:102864596/+						10:102860473/+		10:102864048/+				10:102864328/+			10:102863427/+		10:102863407/+					10:102864080/+	10:102863019/+
BORCS8	19:19190006/-	19:19190266/-						19:19189566/-					19:19188052/-											19:19182451/-
BPGM				7:134679084/+			7:134661940/+	7:134653464/+															7:134670715/+	7:134679077/+
BPHL	6:3142003/+						6:3140343/+	6:3124548/+	6:3138489/+				6:3153019/+			6:3134097/+
BPI								20:38321095/+
BPIFB1								20:33287011/+
BPNT1	1:220058396/-	1:220057876/-							1:220066895/-							1:220066620/-	1:220079834/-							1:220057728/-
BRAP	12:111642704/-	12:111669768/-		12:111649928/-				12:111683875/-	12:111684386/-				12:111642198/-	12:111643408/-			12:111659246/-	12:111666500/-
BRAT1	7:2553481/-						7:2542250/-	7:2552662/-								7:2549629/-	7:2545016/-						7:2543181/-
BRCA1	17:43119884/-	17:43121416/-		17:43092724/-				17:43047621/-	17:43047470/-			17:43118061/-	17:43094055/-	17:43045260/-		17:43081149/-	17:43044370/-				17:43091713/-			17:43092581/-			17:43093788/-
BRCA2	13:32399555/+	13:32346166/+							13:32363938/+					13:32337467/+				13:32362599/+			13:32337868/+
BRD2	6:32981267/+	6:32979539/+						6:32976842/+	6:32976840/+			6:32976334/+	6:32981270/+				6:32976354/+	6:32980090/+			6:32980067/+	6:32976613/+	6:32976334/+	6:32981237/+	6:32980954/+
BRD3			9:134050512/-				9:134031476/-			9:134032116/-		9:134050442/-	9:134032249/-	9:134033474/-		9:134032380/-	9:134032702/-							9:134032728/-	9:134033583/-
BRD4	19:15328136/-	19:15308675/-		19:15267473/-				19:15253058/-	19:15328665/-			19:15265479/-	19:15305662/-	19:15279779/-			19:15265586/-								19:15317802/-				19:15328098/-
BRD7		16:50318218/-		16:50334837/-									16:50317650/-			16:50319679/-	16:50320670/-	16:50320250/-					16:50368109/-	16:50341059/-
BRD8	5:138167545/-	5:138167284/-							5:138159958/-			5:138157373/-	5:138159139/-	5:138169285/-			5:138166642/-	5:138160935/-			5:138168320/-			5:138156940/-
BRD9		5:890046/-		5:864285/-			5:889209/-	5:882920/-				5:881946/-	5:874418/-			5:882916/-	5:883986/-						5:865441/-	5:882206/-					5:881208/-
BRDT								1:91963205/+
BREA2									8:143697972/+
BRF1		14:105264088/-					14:105226295/-	14:105211576/-	14:105246856/-	14:105223492/-						14:105282638/-								14:105223246/-
BRF2	8:37843934/-	8:37846031/-					8:37845238/-	8:37844690/-									8:37846882/-
BRI3	7:98283106/+	7:98288887/+					7:98281804/+					7:98281912/+	7:98291396/+			7:98291269/+
BRI3BP	12:124995633/+						12:125031025/+	12:125003165/+	12:125003287/+			12:125027015/+		12:125030917/+			12:125025653/+	12:125028326/+					12:125030750/+	12:125025101/+					12:125030791/+
BRICD5								16:2211581/-
BRIX1	5:34925553/+			5:34921906/+				5:34922792/+	5:34921895/+				5:34925559/+				5:34925545/+	5:34922719/+					5:34924924/+	5:34922254/+					5:34925619/+
BRK1	3:10126512/+	3:10126597/+					3:10125659/+	3:10116123/+	3:10126521/+			3:10126902/+		3:10126445/+		3:10125520/+	3:10126291/+	3:10126781/+					3:10125640/+	3:10126456/+	3:10126763/+
BRMS1												11:66337638/-
BRMS1L	14:35870789/+			14:35867961/+				14:35864024/+					14:35892466/+	14:35870835/+		14:35870809/+		14:35839792/+			14:35867630/+		14:35868103/+	14:35875175/+	14:35870446/+				14:35870507/+
BROX							1:222727162/+		1:222726913/+		1:222734028/+		1:222734305/+			1:222734617/+	1:222732700/+	1:222733556/+					1:222734517/+
BRPF1		3:9736502/+					3:9739073/+		3:9736713/+				3:9737959/+											3:9747835/+
BRPF3	6:36232052/+						6:36206556/+	6:36222607/+	6:36231814/+			6:36231718/+	6:36232654/+				6:36213927/+				6:36232195/+			6:36232389/+
BRSK1		19:55289975/+					19:55304139/+	19:55304281/+	19:55300024/+			19:55284438/+											19:55287910/+	19:55312438/+
BRSK2		11:1419615/+					11:1459142/+	11:1450081/+	11:1450079/+	11:1397209/+			11:1414057/+			11:1450004/+	11:1461040/+	11:1396175/+
BSCL2								11:62709444/-	11:62709289/-			11:62690335/-	11:62698924/-			11:62698647/-	11:62690348/-	11:62702511/-					11:62707361/-	11:62690314/-
BSDC1	1:32365356/-	1:32365385/-					1:32366698/-	1:32368646/-				1:32366066/-					1:32366009/-				1:32365987/-		1:32366184/-						1:32384914/-
BSG	19:582837/+	19:583134/+	19:582834/+	19:583249/+			19:580742/+	19:573807/+				19:583449/+		19:581502/+			19:582838/+				19:579572/+		19:582822/+	19:583116/+
BSPRY								9:113363801/+
BST1	4:15707238/+							4:15707139/+	4:15705381/+				4:15729994/+			4:15723055/+								4:15704919/+
BTBD1	15:83017464/-							15:83017471/-	15:83046899/-				15:83017216/-					15:83056469/-						15:83016567/-	15:83017701/-				15:83016910/-
BTBD10	11:13449244/-							11:13422868/-	11:13422957/-				11:13454934/-	11:13456149/-		11:13452018/-							11:13419488/-
BTBD2				19:1985536/-				19:2014248/-	19:2014880/-				19:2002096/-				19:1985589/-						19:1985681/-	19:1985575/-
BTBD3							20:11918465/+	20:11919197/+	20:11926266/+				20:11924423/+			20:11924743/+	20:11924755/+						20:11923492/+	20:11923944/+					20:11924447/+
BTBD6								14:105250850/+									14:105248696/+
BTBD7				14:93294410/-					14:93240290/-				14:93315340/-			14:93242163/-		14:93253701/-			14:93289046/-		14:93270853/-	14:93308642/-
BTBD8		1:92141704/+						1:92107642/+	1:92107648/+															1:92139399/+
BTC									4:74768034/-															4:74757698/-
BTD	3:15609961/+								3:15626373/+							3:15625954/+								3:15602168/+
BTF3		5:73503895/+	5:73498509/+						5:73498524/+			5:73498508/+	5:73505441/+	5:73498477/+			5:73499170/+	5:73498521/+			5:73498477/+			5:73498529/+	5:73498523/+				5:73505436/+
BTF3L4	1:52089209/+	1:52087417/+		1:52086899/+			1:52086156/+	1:52071090/+	1:52086887/+				1:52067624/+	1:52087973/+		1:52088296/+	1:52083543/+						1:52087539/+	1:52089312/+
BTG1		12:92143646/-		12:92143250/-			12:92143701/-	12:92143593/-	12:92143282/-			12:92145653/-	12:92143612/-	12:92143766/-			12:92143619/-							12:92143555/-
BTG2								1:203308604/+	1:203307899/+			1:203308432/+	1:203309425/+			1:203309110/+		1:203308819/+					1:203305561/+
BTG3	21:17593917/-			21:17593886/-			21:17593734/-	21:17593743/-			21:17593738/-		21:17594051/-			21:17593739/-		21:17593765/-					21:17594242/-	21:17598654/-
BTG4								11:111505058/-	11:111505065/-
BTLA																								3:112465751/-
BTN2A1	6:26469492/+			6:26458122/+				6:26466602/+								6:26461379/+	6:26469516/+							6:26459535/+					6:26461361/+
BTN2A2	6:26393806/+							6:26391052/+	6:26386546/+														6:26393351/+	6:26393939/+
BTN2A3P	6:26429426/+						6:26431808/+						6:26432254/+																6:26432368/+
BTN3A1	6:26403429/+	6:26403532/+					6:26407086/+		6:26404687/+			6:26402413/+	6:26414023/+			6:26404468/+								6:26404889/+
BTN3A2								6:26374794/+
BTN3A3	6:26442442/+	6:26442028/+						6:26449881/+																					6:26442777/+
BTNL9	5:181057146/+	5:181057244/+						5:181058246/+	5:181056264/+			5:181056041/+	5:181060522/+			5:181061437/+	5:181040968/+							5:181057840/+					5:181054664/+
BUB1		2:110664127/-		2:110637967/-			2:110661803/-	2:110658310/-	2:110665042/-				2:110637966/-			2:110637929/-	2:110658160/-	2:110638022/-			2:110637968/-	2:110637931/-	2:110638037/-	2:110669264/-
BUB1B	15:40171891/+	15:40188369/+	15:40218496/+				15:40185526/+	15:40198785/+	15:40163227/+			15:40206273/+	15:40171917/+			15:40221029/+	15:40220999/+				15:40220832/+	15:40221022/+		15:40220917/+
BUB3	10:123164663/+		10:123162375/+	10:123165227/+			10:123162774/+	10:123165232/+	10:123166503/+			10:123165234/+	10:123164130/+	10:123165177/+		10:123164841/+	10:123165240/+	10:123155074/+					10:123162355/+	10:123165230/+	10:123165233/+		10:123165214/+		10:123164693/+
BUD13	11:116749267/-	11:116756637/-						11:116762173/-	11:116749985/-			11:116763127/-				11:116749374/-								11:116756738/-					11:116749863/-
BUD23	7:73697955/+			7:73697889/+			7:73693243/+	7:73694378/+	7:73694383/+				7:73698159/+			7:73686532/+	7:73686864/+							7:73696932/+
BUD31	7:99412057/+	7:99412418/+		7:99419401/+			7:99410060/+	7:99419539/+				7:99419443/+	7:99419576/+	7:99417564/+		7:99411528/+	7:99410097/+	7:99416173/+					7:99416214/+	7:99419560/+					7:99411133/+
BVES		6:105100771/-						6:105134378/-	6:105121096/-							6:105134192/-							6:105130337/-
BVES-AS1		6:105150763/+						6:105157587/+					6:105148199/+
BYSL		6:41930104/+						6:41931230/+	6:41931407/+							6:41927124/+		6:41921540/+
BZW1	2:200822904/+			2:200823274/+			2:200815400/+	2:200824004/+	2:200823596/+			2:200811969/+	2:200823580/+			2:200823581/+		2:200813227/+			2:200823585/+	2:200823586/+	2:200813238/+	2:200827285/+					2:200823272/+
BZW2	7:16687257/+							7:16683656/+	7:16649451/+			7:16648753/+	7:16688683/+	7:16686716/+		7:16684475/+	7:16698071/+	7:16674534/+			7:16706108/+		7:16674526/+						7:16699994/+
C10orf105																	10:71713993/-
C10orf111	10:15096008/-
C10orf25									10:45000218/-
C10orf67								10:23328989/-	10:23318793/-
C10orf82								10:116668955/-
C10orf88	10:122935335/-			10:122931576/-			10:122931928/-	10:122937432/-					10:122936184/-			10:122931963/-	10:122932224/-	10:122938741/-					10:122938024/-	10:122946859/-					10:122936193/-
C10orf90																10:126444525/-
C10orf91												10:132449277/+
C10orf99																								10:84174228/+
C11orf1									11:111879383/+				11:111883917/+
C11orf24	11:68270084/-	11:68268357/-		11:68261581/-			11:68262730/-	11:68265150/-	11:68269127/-									11:68262770/-			11:68262514/-			11:68262261/-
C11orf45								11:128903797/-
C11orf53								11:111283666/+
C11orf54	11:93745996/+						11:93743959/+		11:93749869/+				11:93744224/+			11:93749948/+
C11orf58	11:16755702/+	11:16755736/+	11:16755119/+	11:16755273/+			11:16755300/+	11:16748225/+	11:16749768/+			11:16740489/+	11:16755283/+	11:16738796/+		11:16755708/+	11:16755310/+	11:16738742/+					11:16738727/+	11:16755089/+	11:16744642/+				11:16755308/+
C11orf68								11:65917134/-				11:65916921/-					11:65917139/-
C11orf71	11:114399242/-							11:114400374/-					11:114399509/-
C11orf74	11:36653111/+			11:36636074/+			11:36659029/+		11:36648201/+				11:36636457/+	11:36648075/+				11:36659177/+					11:36648107/+	11:36612558/+
C11orf80		11:66794474/+					11:66800650/+	11:66840618/+	11:66804393/+				11:66830476/+			11:66796222/+								11:66750566/+					11:66798801/+
C12orf10		12:53304599/+					12:53306080/+	12:53299968/+	12:53299784/+			12:53299832/+					12:53299774/+	12:53305872/+						12:53300079/+
C12orf29							12:88047608/+	12:88035850/+	12:88039495/+				12:88048847/+			12:88049580/+								12:88050082/+
C12orf4								12:4506893/-	12:4523505/-				12:4488047/-			12:4506130/-	12:4536047/-					12:4524729/-
C12orf43								12:121007235/-	12:121007252/-							12:121005309/-		12:121002518/-
C12orf45		12:104997618/+						12:104996760/+	12:104997340/+			12:105013764/+	12:105015485/+			12:105010241/+						12:104996621/+			12:105010895/+
C12orf49								12:116715254/-				12:116716283/-	12:116713529/-			12:116713520/-	12:116737878/-	12:116716694/-						12:116716514/-					12:116717399/-
C12orf50													12:88002528/-
C12orf57				12:6945784/+				12:6944225/+	12:6945147/+			12:6945929/+					12:6945783/+							12:6944062/+
C12orf60		12:14812523/+											12:14809593/+
C12orf65	12:123236726/+	12:123240077/+						12:123250928/+	12:123237452/+			12:123235722/+	12:123257689/+	12:123235719/+		12:123245619/+	12:123256842/+
C12orf66								12:64216293/-	12:64192827/-				12:64221283/-			12:64189738/-													12:64193727/-
C12orf73				12:103951600/-			12:103950970/-	12:103952874/-	12:103956351/-				12:103951505/-			12:103951503/-		12:103957180/-						12:103951413/-					12:103951338/-
C12orf75	12:105371074/+						12:105367429/+	12:105371212/+	12:105350051/+			12:105370705/+	12:105371017/+					12:105370939/+						12:105366632/+					12:105370991/+
C14orf119	14:23096104/+			14:23098255/+			14:23098261/+					14:23097707/+					14:23097684/+						14:23095570/+	14:23098257/+
C14orf132								14:96042235/+				14:96058952/+	14:96061899/+				14:96087221/+						14:96093642/+	14:96040032/+
C14orf178	14:77765957/+							14:77764320/+	14:77762572/+				14:77766733/+																14:77766738/+
C14orf180								14:104588342/+
C14orf28	14:44899552/+							14:44907013/+	14:44906815/+				14:44903108/+
C14orf39		14:60439795/-														14:60469848/-													14:60465978/-
C14orf93	14:23005055/-							14:23001209/-				14:22998198/-												14:23009320/-
C15orf32								15:92485396/+
C15orf39								15:75209218/+				15:75206376/+					15:75206250/+	15:75211398/+
C15orf40	15:83010114/-			15:83011493/-				15:83010711/-	15:83007491/-				15:82997248/-			15:83007522/-	15:83004133/-	15:83011597/-					15:82995809/-	15:83011103/-					15:83005030/-
C15orf61	15:67523951/+							15:67523157/+				15:67521495/+	15:67523184/+			15:67525275/+
C15orf65													15:55418639/+
C16orf46	16:81070280/-	16:81064397/-														16:81059614/-													16:81073134/-
C16orf58								16:31493260/-	16:31490059/-			16:31489737/-	16:31489966/-				16:31489806/-	16:31493408/-					16:31493278/-	16:31489749/-
C16orf70	16:67114602/+	16:67139654/+					16:67139938/+	16:67138816/+	16:67148040/+			16:67148449/+		16:67140529/+			16:67148129/+
C16orf71	16:4745461/+
C16orf72								16:9114569/+	16:9112879/+		16:9107288/+	16:9105905/+	16:9105481/+	16:9116996/+		16:9112025/+					16:9104979/+	16:9111831/+	16:9105907/+	16:9117153/+					16:9112797/+
C16orf74							16:85744010/-	16:85742537/-	16:85720029/-								16:85725085/-							16:85745471/-
C16orf78								16:49377147/+
C16orf87	16:46802474/-	16:46798768/-											16:46802062/-	16:46799643/-		16:46815502/-		16:46802229/-					16:46796876/-						16:46802661/-
C16orf89								16:5065164/-
C16orf91								16:1419842/-	16:1419849/-
C16orf95							16:87315780/-	16:87310852/-	16:87314665/-			16:87310769/-					16:87317238/-							16:87314558/-
C17orf49								17:7017440/+				17:7017431/+					17:7017309/+	17:7015094/+					17:7016550/+	17:7015973/+
C17orf51	17:21532712/-	17:21546692/-					17:21533909/-	17:21535351/-					17:21532709/-			17:21536884/-
C17orf53									17:44151321/+				17:44159774/+				17:44141995/+						17:44152660/+	17:44147235/+
C17orf58	17:67991528/-							17:67991378/-	17:67991173/-				17:67991367/-				17:67991527/-							17:67991264/-
C17orf67				17:56833312/-				17:56794024/-	17:56816796/-			17:56831211/-	17:56830035/-					17:56831579/-					17:56815143/-
C17orf75		17:32339124/-							17:32341710/-							17:32331719/-		17:32333436/-					17:32334808/-						17:32331781/-
C17orf80	17:73247559/+							17:73232992/+	17:73248045/+			17:73248590/+	17:73247510/+											17:73236757/+					17:73242749/+
C18orf21	18:35973497/+	18:35975254/+							18:35973993/+				18:35978878/+			18:35974763/+		18:35978847/+			18:35974947/+		18:35977476/+	18:35972936/+					18:35974205/+
C18orf25		18:46266302/+						18:46257325/+	18:46264791/+			18:46263253/+	18:46266490/+					18:46216107/+					18:46216575/+	18:46266317/+
C18orf32	18:49482158/-							18:49482115/-				18:49482142/-	18:49481757/-			18:49482145/-								18:49486836/-
C18orf54		18:54375690/+		18:54360788/+			18:54361797/+	18:54358900/+	18:54358426/+			18:54381280/+	18:54379235/+			18:54368084/+							18:54379298/+	18:54380827/+					18:54377365/+
C19orf12	19:29712677/-								19:29705855/-			19:29708194/-	19:29709876/-					19:29702624/-
C19orf18	19:57958454/-								19:57968661/-
C19orf24								19:1278382/+				19:1278857/+					19:1279078/+
C19orf25	19:1463424/-								19:1476487/-			19:1461260/-	19:1477857/-										19:1476489/-	19:1474172/-	19:1476524/-
C19orf38								19:10868318/+																19:10869717/+
C19orf44								19:16513184/+	19:16496970/+														19:16509791/+
C19orf47	19:40338988/-							19:40327875/-	19:40338061/-			19:40321449/-	19:40337337/-	19:40339134/-									19:40339129/-	19:40339122/-
C19orf48	19:50803214/-							19:50799219/-	19:50803695/-	19:50803191/-		19:50798602/-					19:50798574/-	19:50798068/-					19:50798562/-
C19orf53		19:13775914/+		19:13778362/+								19:13778400/+					19:13778374/+						19:13778386/+
C19orf54	19:40748071/-											19:40742520/-											19:40744587/-
C19orf66								19:10092404/+				19:10091368/+
C19orf70							19:5679966/-										19:5679966/-
C1D		2:68048856/-		2:68042813/-			2:68044471/-	2:68052957/-	2:68042505/-			2:68042702/-	2:68042811/-			2:68046796/-					2:68047275/-	2:68056658/-		2:68045916/-					2:68057067/-
C1GALT1				7:7203246/+			7:7214291/+						7:7183804/+			7:7204531/+						7:7223851/+		7:7204366/+
C1QBP	17:5432875/-			17:5433319/-			17:5432896/-	17:5432897/-	17:5438887/-			17:5432938/-	17:5432917/-	17:5433705/-		17:5432897/-	17:5433319/-	17:5432896/-						17:5432875/-	17:5432983/-				17:5433362/-
C1QL1								17:44962698/-
C1QL4								12:49335398/-
C1QTNF1								17:79024750/+
C1QTNF12								1:1243923/-
C1QTNF2								5:160354086/-
C1QTNF3												5:34035691/-																	5:34030172/-
C1QTNF9								13:24321654/+
C1RL								12:7101387/-
C1S								12:7063067/+																12:7066889/+
C1orf105								1:172454646/+
C1orf109	1:37681870/-	1:37682123/-						1:37691389/-	1:37682676/-			1:37682011/-				1:37681862/-	1:37683400/-							1:37682320/-
C1orf112	1:169817746/+	1:169835693/+		1:169829370/+				1:169808311/+					1:169853223/+	1:169847764/+		1:169821237/+	1:169803258/+					1:169818172/+	1:169803171/+	1:169821710/+					1:169806189/+
C1orf115								1:220697387/+																1:220699085/+
C1orf116									1:207027908/-				1:207018612/-											1:207019542/-
C1orf122								1:37808422/+
C1orf123	1:53220172/-						1:53218556/-	1:53214535/-																1:53219984/-
C1orf131	1:231223943/-						1:231238876/-	1:231224558/-					1:231223943/-					1:231238876/-					1:231238984/-	1:231223850/-
C1orf141	1:67106984/-
C1orf146	1:92234973/+																1:92218329/+
C1orf162	1:111475581/+												1:111474892/+											1:111476853/+
C1orf167								1:11788615/+
C1orf174	1:3889910/-						1:3889217/-	1:3897479/-					1:3889926/-			1:3898659/-	1:3892900/-	1:3889891/-						1:3891870/-
C1orf189	1:154204175/-								1:154205301/-
C1orf198		1:230839574/-		1:230838228/-			1:230838337/-	1:230839192/-	1:230839191/-			1:230839474/-	1:230837204/-			1:230839211/-							1:230837625/-	1:230839567/-
C1orf210												1:43282388/-
C1orf216								1:35715515/-	1:35715400/-			1:35715040/-												1:35715179/-
C1orf226								1:162385351/+
C1orf35				1:228103310/-			1:228101431/-	1:228102496/-
C1orf43	1:154207245/-	1:154219012/-	1:154212556/-				1:154212356/-						1:154206888/-			1:154218867/-		1:154207591/-					1:154220502/-	1:154206937/-					1:154206888/-
C1orf50	1:42771301/+	1:42778505/+						1:42777886/+	1:42776413/+														1:42775247/+
C1orf52	1:85255209/-	1:85255775/-		1:85252256/-			1:85258789/-	1:85258805/-	1:85252528/-		1:85252609/-	1:85259068/-				1:85257316/-	1:85252217/-	1:85258683/-				1:85252314/-		1:85250808/-					1:85253970/-
C1orf53													1:197906740/+
C1orf61	1:156425789/-							1:156414104/-				1:156415129/-
C1orf74								1:209782488/-	1:209782392/-															1:209783285/-
C1orf87																1:60065242/-
C1orf94								1:34189286/+
C2																								6:31945581/+
C20orf203								20:32646809/-	20:32661105/-
C20orf204								20:64036482/+	20:64034364/+															20:64035382/+
C20orf27		20:3764941/-						20:3754638/-	20:3754228/-					20:3755069/-			20:3753881/-						20:3753908/-	20:3753914/-
C20orf96	20:271650/-	20:282978/-						20:276409/-	20:276510/-			20:271101/-	20:285490/-											20:276339/-
C21orf58	21:46321614/-	21:46321970/-					21:46318132/-	21:46318628/-	21:46304684/-			21:46318707/-	21:46321093/-											21:46305172/-	21:46313061/-
C21orf62-AS1		21:32773917/+					21:32786562/+	21:32786841/+								21:32787335/+													21:32778353/+
C21orf91	21:17816862/-						21:17818395/-	21:17818845/-	21:17803229/-			21:17819301/-				21:17797966/-	21:17796925/-						21:17796869/-						21:17818204/-
C21orf91-OT1	21:17789916/-			21:17789461/-				21:17789045/-	21:17785990/-							21:17789077/-						21:17790220/-							21:17791903/-
C2CD2	21:41904469/-
C2CD2L								11:119113715/+				11:119116834/+					11:119116600/+						11:119112789/+	11:119117034/+
C2CD5	12:22514740/-							12:22464375/-	12:22495867/-				12:22449206/-			12:22515279/-	12:22518122/-						12:22544126/-	12:22533630/-
C2orf15								2:99148718/+
C2orf27A	2:131726540/+	2:131724543/+					2:131733849/+						2:131724814/+			2:131725756/+						2:131731458/+
C2orf42	2:70190404/-	2:70162503/-					2:70150595/-		2:70186383/-			2:70150324/-				2:70190405/-													2:70188152/-
C2orf48	2:10147726/+	2:10149543/+						2:10142075/+				2:10142577/+	2:10156208/+	2:10144934/+		2:10148200/+
C2orf49	2:105347104/+			2:105342938/+				2:105340481/+								2:105347115/+	2:105343026/+							2:105343123/+
C2orf66																2:196809732/-													2:196809553/-
C2orf68		2:85608493/-						2:85608271/-	2:85608277/-				2:85607673/-			2:85608552/-								2:85608788/-
C2orf69	2:199924703/+			2:199925353/+				2:199915005/+	2:199914936/+			2:199927606/+	2:199927849/+			2:199923189/+		2:199918845/+				2:199927235/+							2:199927637/+
C2orf72								2:231041658/+	2:231041648/+
C2orf73	2:54342698/+
C2orf74	2:61146430/+							2:61149768/+	2:61161113/+
C2orf76	2:119356859/-							2:119366715/-	2:119366441/-																				2:119302591/-
C2orf92	2:97670058/+							2:97675953/+	2:97674262/+				2:97682265/+			2:97695363/+
C3		19:6713946/-						19:6686723/-
C3orf14	3:62333536/+	3:62328494/+						3:62326672/+					3:62324957/+			3:62327168/+								3:62333511/+
C3orf18								3:50567413/-	3:50558799/-
C3orf20	3:14676453/+							3:14679438/+	3:14679233/+			3:14678021/+	3:14680210/+				3:14701968/+					3:14750988/+
C3orf33	3:155784392/-							3:155804349/-				3:155799933/-											3:155771057/-						3:155776027/-
C3orf35								3:37417481/+	3:37434017/+							3:37418221/+
C3orf38	3:88157698/+							3:88153379/+	3:88157811/+		3:88157580/+	3:88150031/+	3:88156893/+				3:88156818/+	3:88156573/+					3:88157511/+	3:88156413/+
C3orf52									3:112108799/+				3:112110321/+			3:112094382/+							3:112116764/+	3:112117831/+
C3orf58				3:143973146/+			3:143991011/+		3:143989924/+			3:143972178/+	3:143990686/+			3:143992240/+	3:143972535/+	3:143981679/+
C3orf62	3:49277812/-
C3orf70									3:185092591/-				3:185149011/-			3:185137941/-
C3orf79	3:153493813/+
C4BPA	1:207121923/+
C4orf3				4:119300559/-				4:119300336/-					4:119298753/-			4:119300381/-	4:119300541/-							4:119299687/-
C4orf33		4:129107524/+							4:129110150/+				4:129104081/+			4:129112568/+
C4orf36									4:86886930/-
C4orf46	4:158668391/-	4:158667472/-		4:158668009/-			4:158669559/-	4:158671229/-	4:158668693/-			4:158671796/-	4:158669122/-			4:158668785/-		4:158669048/-			4:158668738/-	4:158667547/-	4:158669609/-	4:158666853/-					4:158668532/-
C4orf47		4:185440980/+						4:185429616/+	4:185439048/+
C4orf48												4:2042462/+
C5	9:121048715/-												9:121046627/-			9:121010192/-													9:121025771/-
C5AR1								19:47313397/+				19:47314096/+												19:47316377/+
C5orf15	5:133956225/-	5:133956481/-						5:133962747/-	5:133956898/-			5:133959929/-	5:133956554/-	5:133959844/-		5:133956862/-	5:133959890/-						5:133959911/-	5:133955726/-					5:133956575/-
C5orf22	5:31554578/+			5:31554688/+				5:31537327/+				5:31554028/+				5:31554658/+					5:31552956/+		5:31532379/+	5:31553097/+
C5orf24	5:134857109/+	5:134850942/+	5:134857923/+	5:134857413/+			5:134859344/+	5:134856870/+	5:134857503/+				5:134856645/+	5:134855741/+		5:134857666/+	5:134859366/+	5:134854999/+						5:134857908/+	5:134855654/+
C5orf30												5:103276033/+				5:103276931/+								5:103277437/+					5:103276684/+
C5orf34	5:43499518/-	5:43490845/-		5:43502489/-					5:43501306/-				5:43488635/-			5:43490836/-		5:43495180/-			5:43501798/-			5:43495262/-					5:43486965/-
C5orf47	5:173991463/+								5:173974297/+															5:174001276/+
C5orf51	5:41917843/+								5:41921034/+			5:41918370/+	5:41921479/+			5:41921512/+		5:41920502/+			5:41919808/+		5:41919069/+	5:41919680/+					5:41917284/+
C5orf56				5:132468187/+				5:132459493/+	5:132424392/+			5:132468192/+	5:132461327/+	5:132468200/+									5:132468193/+	5:132468185/+
C6orf10								6:32326579/-									6:32288562/-							6:32318247/-
C6orf118								6:165286871/-	6:165285846/-				6:165289644/-																6:165282246/-
C6orf136	6:30648056/+						6:30651356/+					6:30649664/+		6:30652714/+		6:30653020/+								6:30649637/+
C6orf201																6:4108994/+
C6orf203								6:107041912/+	6:107041924/+			6:107036935/+												6:107039873/+					6:107041833/+
C6orf223												6:44002809/+
C6orf48	6:31839691/+	6:31836605/+	6:31837242/+	6:31834965/+				6:31835218/+	6:31839639/+				6:31839722/+	6:31837361/+		6:31837175/+					6:31835142/+			6:31839592/+	6:31839596/+				6:31839653/+
C6orf58								6:127581515/+
C6orf62				6:24719384/-				6:24710128/-	6:24710123/-				6:24705739/-	6:24719401/-		6:24711300/-	6:24719415/-						6:24719415/-						6:24719581/-
C6orf89	6:36888094/+	6:36893643/+		6:36927383/+				6:36923548/+				6:36924107/+	6:36886841/+			6:36924525/+		6:36916058/+						6:36925420/+					6:36894705/+
C7orf26		7:6596012/+						7:6599147/+	7:6602261/+															7:6594564/+
C7orf31								7:25172094/-	7:25155933/-							7:25162487/-
C7orf43												7:100154719/-					7:100154699/-							7:100154569/-
C7orf57								7:48041851/+	7:48050557/+				7:48061020/+
C7orf69								7:47807942/+
C7orf77													7:124785763/-
C8orf31									8:143039370/+
C8orf33	8:145054415/+			8:145055370/+			8:145055752/+	8:145054719/+									8:145055879/+						8:145054941/+	8:145054314/+
C8orf34-AS1	8:68303825/-							8:68309567/-								8:68304150/-
C8orf37													8:95267276/-											8:95268304/-					8:95264591/-
C8orf44	8:66672186/+	8:66677402/+					8:66677604/+	8:66667870/+				8:66673972/+	8:66678137/+			8:66677538/+		8:66668060/+											8:66670998/+
C8orf59							8:85214960/-	8:85214549/-				8:85220079/-		8:85217435/-							8:85214570/-			8:85214561/-					8:85214559/-
C8orf74								8:10680673/+
C8orf76	8:123224305/-							8:123224738/-	8:123228908/-			8:123241101/-	8:123232119/-			8:123224312/-		8:123220057/-						8:123223951/-					8:123223078/-
C8orf82								8:144528290/-				8:144527732/-					8:144527229/-
C8orf87								8:93137499/-
C8orf89																								8:73251845/-
C9													5:39335313/-
C9orf116								9:135500813/-				9:135500841/-
C9orf135									9:69901615/+
C9orf152																								9:110200225/-
C9orf16				9:128163820/+								9:128163741/+						9:128163563/+
C9orf24	9:34391863/-							9:34397029/-	9:34397054/-				9:34391781/-
C9orf40	9:74947878/-	9:74950765/-		9:74948074/-			9:74948237/-	9:74952010/-				9:74952725/-				9:74947853/-	9:74948066/-						9:74952438/-
C9orf41-AS1																								9:74956791/+
C9orf43	9:113410999/+							9:113417435/+
C9orf64							9:83939477/-						9:83938629/-			9:83938736/-								9:83938736/-
C9orf72	9:27547540/-		9:27558749/-											9:27561638/-		9:27547592/-													9:27563671/-
C9orf78	9:129827594/-			9:129827595/-			9:129828169/-	9:129827631/-				9:129828135/-	9:129827669/-			9:129827603/-
C9orf84												9:111728707/-
C9orf85	9:71922293/+						9:71949411/+		9:71942145/+					9:71919733/+									9:71940977/+				9:71946260/+
CA11							19:48640032/-
CA12	15:63366647/-	15:63344530/-						15:63372869/-					15:63354158/-			15:63334698/-
CA13								8:85251446/+	8:85281834/+			8:85245751/+	8:85283464/+
CA2		8:85466662/+		8:85481180/+			8:85481228/+	8:85479419/+					8:85481177/+	8:85481189/+		8:85481214/+					8:85481133/+		8:85464034/+	8:85465359/+	8:85465364/+				8:85481205/+
CA8		8:60240514/-						8:60201463/-					8:60231029/-			8:60209013/-	8:60279796/-				8:60264298/-		8:60279742/-						8:60244497/-
CAAP1				9:26841825/-				9:26864821/-	9:26853011/-			9:26841365/-	9:26841301/-	9:26891778/-									9:26892527/-	9:26892100/-					9:26841318/-
CABP1	12:120644645/+
CABYR	18:24140757/+							18:24160380/+					18:24147901/+											18:24143228/+					18:24144918/+
CACFD1	9:133466807/+							9:133463702/+
CACNA1H	16:1208600/+							16:1185611/+				16:1178094/+												16:1200124/+
CACNB1	17:39196712/-						17:39186177/-	17:39185288/-	17:39185921/-
CACNB3							12:48818884/+					12:48818884/+					12:48818888/+						12:48818891/+
CACNG6								19:53999937/+	19:53993577/+
CACNG8	19:53973968/+						19:53977541/+	19:53963647/+	19:53974040/+			19:53982362/+	19:53967890/+																19:53976503/+
CACTIN	19:3625285/-	19:3616715/-						19:3610698/-	19:3619911/-									19:3614496/-
CACUL1	10:118736300/-	10:118684968/-		10:118682554/-				10:118719121/-	10:118682614/-			10:118730326/-	10:118678873/-			10:118692140/-	10:118752988/-				10:118691609/-	10:118682138/-	10:118685173/-	10:118754298/-
CACYBP	1:175010262/+			1:175009969/+			1:175008561/+	1:175004183/+	1:175010483/+					1:175000163/+		1:175008746/+	1:175010000/+	1:175008639/+			1:175004662/+			1:175010352/+					1:175004670/+
CAD	2:27219990/+	2:27219334/+		2:27231591/+			2:27226479/+		2:27220154/+			2:27239355/+	2:27221687/+										2:27232112/+	2:27217506/+	2:27236381/+
CADM2-AS1									3:85997722/-
CADM3	1:159182848/+
CADM4								19:43623564/-				19:43622663/-					19:43622609/-							19:43622703/-
CAGE1								6:7328565/-								6:7350949/-								6:7389623/-
CALB2								16:71365005/+
CALCA								11:14969110/-
CALCB				11:15078395/+				11:15075775/+	11:15078414/+
CALCOCO1	12:53711393/-	12:53711923/-		12:53711563/-				12:53711600/-	12:53722556/-			12:53711216/-					12:53711408/-	12:53711999/-			12:53711923/-
CALCOCO2	17:48863640/+						17:48848317/+		17:48853012/+			17:48862284/+	17:48863785/+			17:48863652/+													17:48863656/+
CALHM2												10:103449999/-
CALHM4	6:116539150/+
CALM1	14:90404761/+			14:90404484/+			14:90400031/+	14:90404864/+	14:90404856/+			14:90404725/+	14:90404952/+				14:90397198/+	14:90404836/+			14:90404701/+				14:90404833/+				14:90404976/+
CALM2			2:47162301/-	2:47160646/-			2:47160228/-	2:47160665/-	2:47160596/-			2:47160633/-				2:47160651/-		2:47160610/-			2:47160652/-		2:47160242/-						2:47160253/-
CALM3	19:46610685/+						19:46609233/+	19:46606282/+	19:46609280/+			19:46610300/+		19:46601347/+		19:46606454/+	19:46609344/+							19:46610267/+	19:46609225/+				19:46609237/+
CALML4		15:68198596/-					15:68194146/-	15:68199810/-				15:68201295/-	15:68191113/-	15:68197587/-		15:68202302/-							15:68199547/-
CALR	19:12939795/+	19:12944121/+						19:12939073/+				19:12944394/+		19:12940563/+			19:12944129/+				19:12940563/+			19:12944029/+	19:12940111/+
CALR3	19:16495700/-
CALU	7:128769505/+	7:128770537/+		7:128758901/+				7:128757129/+	7:128757113/+			7:128770538/+	7:128760366/+				7:128770779/+					7:128769382/+	7:128758926/+	7:128770663/+	7:128769399/+
CAMK1	3:9766731/-			3:9759696/-				3:9762986/-	3:9758196/-			3:9761389/-					3:9757432/-						3:9757568/-
CAMK2G								10:73825135/-	10:73813297/-	10:73819736/-		10:73874278/-	10:73829322/-											10:73825161/-					10:73815926/-
CAMK2N1												1:20485889/-	1:20483446/-											1:20486160/-
CAMK2N2								3:184260718/-
CAMKK1	17:3867075/-							17:3881769/-				17:3881597/-					17:3876393/-
CAMKK2	12:121239703/-			12:121239734/-				12:121248878/-					12:121237820/-	12:121263172/-				12:121247649/-			12:121249511/-
CAMKV																								3:49859092/-
CAMLG							5:134750784/+		5:134738890/+				5:134741981/+			5:134751123/+					5:134741339/+		5:134750773/+	5:134751296/+					5:134750910/+
CAMSAP1				9:135882823/-			9:135850980/-	9:135863848/-	9:135810673/-					9:135850349/-		9:135874869/-	9:135811578/-							9:135865253/-
CAMSAP3	19:7604182/+						19:7617597/+	19:7613601/+	19:7604600/+				19:7601694/+										19:7611883/+
CAMTA2	17:4984352/-						17:4986383/-	17:4968502/-				17:4980484/-		17:4968647/-							17:4984335/-			17:4968521/-
CAND1	12:67283012/+						12:67305160/+	12:67311579/+	12:67305979/+	12:67314249/+		12:67305834/+	12:67284238/+	12:67269722/+		12:67313145/+	12:67305178/+	12:67292724/+					12:67305167/+	12:67305157/+	12:67306483/+
CAND2		3:12800711/+		3:12821078/+				3:12809411/+	3:12804803/+							3:12831690/+	3:12817678/+	3:12805572/+											3:12805904/+
CANT1	17:78993249/-			17:78991757/-			17:78991760/-	17:79008856/-				17:78997500/-	17:79004249/-				17:78995340/-						17:78991888/-	17:78991805/-
CANX	5:179729237/+	5:179730320/+	5:179724703/+	5:179729211/+			5:179728815/+	5:179729438/+	5:179729561/+		5:179729238/+	5:179729517/+	5:179729225/+	5:179707162/+		5:179729615/+	5:179729518/+					5:179729240/+	5:179710027/+	5:179729093/+				5:179705729/+	5:179729087/+
CAP1	1:40072488/+						1:40070133/+	1:40050909/+				1:40072293/+	1:40072567/+								1:40071613/+		1:40071848/+	1:40064492/+
CAPG								2:85402134/-	2:85405775/-			2:85394916/-
CAPN1		11:65197601/+					11:65211577/+	11:65208339/+				11:65211573/+				11:65195978/+								11:65211769/+					11:65191745/+
CAPN10	2:240590098/+	2:240589490/+					2:240594482/+	2:240595440/+									2:240586868/+						2:240596928/+	2:240592754/+
CAPN12								19:38731119/-				19:38736625/-
CAPN15				16:554522/+			16:539762/+		16:538040/+	16:533187/+		16:544754/+	16:533210/+			16:540031/+	16:554471/+				16:538339/+			16:544757/+	16:535695/+				16:546115/+
CAPN2		1:223758160/+							1:223727182/+							1:223775784/+					1:223775292/+
CAPN3	15:42380310/+							15:42407166/+					15:42362228/+			15:42379674/+								15:42389885/+
CAPN5	11:77071669/+
CAPN7				3:15252253/+			3:15232503/+	3:15206948/+	3:15252087/+				3:15252245/+			3:15221057/+					3:15240563/+			3:15251519/+
CAPN9								1:230762068/+
CAPNS1				19:36150318/+			19:36150126/+	19:36150076/+	19:36150114/+			19:36150082/+					19:36150124/+						19:36150157/+	19:36150076/+
CAPRIN1	11:34100607/+	11:34068762/+						11:34056406/+				11:34090557/+	11:34100480/+	11:34100064/+		11:34077838/+	11:34091978/+	11:34099376/+			11:34096580/+			11:34100069/+					11:34090984/+
CAPRIN2	12:30715962/-	12:30716353/-					12:30715180/-		12:30717214/-				12:30715697/-					12:30750936/-			12:30728713/-			12:30741754/-					12:30715692/-
CAPZA1	1:112654261/+	1:112651693/+						1:112637068/+	1:112670774/+				1:112671011/+			1:112670287/+		1:112671527/+				1:112670293/+	1:112671522/+	1:112671534/+	1:112619869/+		1:112671408/+		1:112671004/+
CAPZA2	7:116884254/+							7:116868969/+					7:116890082/+	7:116888162/+				7:116893013/+					7:116864957/+	7:116896121/+
CARD19							9:93111854/+	9:93110964/+	9:93110740/+			9:93111740/+				9:93103441/+								9:93113215/+
CARD6	5:40850988/+							5:40854950/+
CARD8	19:48210516/-							19:48240839/-					19:48249461/-	19:48224921/-		19:48210669/-							19:48233271/-	19:48225710/-
CARD8-AS1	19:48257267/+							19:48257308/+					19:48257842/+
CARD9								9:136371580/-																9:136364064/-
CARF								2:202986218/+	2:202947582/+			2:202960719/+	2:202920929/+			2:202965529/+													2:202985207/+
CARHSP1							16:8853068/-	16:8857193/-	16:8856986/-			16:8859297/-						16:8859305/-					16:8859273/-	16:8852981/-
CARM1		19:10899427/+		19:10922981/+				19:10916905/+	19:10877262/+				19:10923017/+			19:10923024/+	19:10922627/+						19:10922613/+	19:10922230/+
CARMIL2								16:67656611/+				16:67656555/+					16:67657259/+
CARNMT1	9:75001528/-	9:75013715/-	9:75010887/-	9:75028106/-			9:74983818/-	9:75001096/-	9:75015264/-			9:75014549/-	9:74981536/-			9:74983412/-							9:75017403/-	9:75014518/-	9:74981256/-				9:74981580/-
CARS	11:3055711/-	11:3055716/-	11:3026795/-	11:3039265/-			11:3041025/-						11:3053253/-	11:3026363/-		11:3031006/-	11:3001002/-							11:3015723/-
CARS2	13:110691683/-	13:110654535/-		13:110681008/-				13:110662369/-				13:110662384/-	13:110695389/-	13:110645605/-		13:110682740/-	13:110687964/-
CASC1	12:25189080/-							12:25159134/-	12:25162409/-				12:25191123/-											12:25140621/-					12:25140625/-
CASC10																							10:21496860/-
CASC18								12:105715134/+					12:105731468/+
CASC19												8:127209585/-
CASC3	17:40171490/+							17:40167286/+				17:40171497/+	17:40157664/+			17:40172074/+	17:40171488/+				17:40163550/+			17:40171474/+	17:40162128/+
CASC9	8:75269628/-	8:75277072/-					8:75232386/-	8:75269487/-	8:75225697/-															8:75274948/-					8:75244598/-
CASD1	7:94538641/+							7:94551733/+	7:94555971/+			7:94510018/+				7:94556264/+						7:94546396/+		7:94556546/+
CASKIN1								16:2184549/-	16:2182334/-			16:2179690/-												16:2184892/-
CASKIN2							17:75501614/-					17:75504949/-		17:75514076/-										17:75502833/-
CASP10								2:201218700/+					2:201199185/+			2:201213350/+
CASP14																	19:15053874/+
CASP16P								16:3149255/+
CASP2	7:143307368/+	7:143305930/+	7:143305380/+					7:143294401/+	7:143302014/+			7:143306196/+	7:143291111/+	7:143305920/+		7:143307372/+	7:143306187/+				7:143304992/+	7:143307387/+	7:143307114/+	7:143307100/+					7:143302352/+
CASP3								4:184627804/-	4:184648108/-				4:184628439/-			4:184628743/-	4:184628878/-	4:184628297/-											4:184638677/-
CASP6								4:109695947/-								4:109688720/-
CASP7	10:113685751/+						10:113726369/+	10:113709721/+	10:113708953/+				10:113699740/+			10:113685459/+							10:113712123/+	10:113729977/+
CASP8	2:201236112/+	2:201239897/+							2:201251750/+				2:201280161/+			2:201272010/+	2:201233595/+							2:201236146/+
CASP8AP2	6:89838849/+	6:89832510/+					6:89846520/+	6:89860218/+	6:89850458/+			6:89841391/+	6:89866961/+			6:89845629/+						6:89866589/+		6:89867452/+	6:89862330/+				6:89866422/+
CASP9		1:15517895/-						1:15516761/-				1:15492684/-	1:15492347/-			1:15496297/-	1:15492927/-
CASS4	20:56413758/+	20:56427355/+							20:56428561/+				20:56413206/+											20:56412827/+					20:56414376/+
CASTOR2		7:74987713/+							7:74996453/+															7:75018007/+
CASTOR3		7:100242666/-	7:100209525/-				7:100233745/-	7:100219531/-				7:100260585/-	7:100210336/-								7:100217736/-			7:100269738/-
CAT								11:34462199/+	11:34456862/+				11:34471765/+			11:34450546/+	11:34470972/+							11:34471380/+
CATSPER2	15:43656191/-						15:43648059/-	15:43658942/-	15:43658961/-							15:43653231/-
CATSPER2P1								15:43729981/-					15:43732890/-
CATSPER3		5:134999637/+						5:134974342/+	5:134969914/+															5:134969811/+
CATSPERD	19:5729596/+	19:5768362/+											19:5752305/+
CATSPERG									19:38355580/+				19:38355687/+
CAV1	7:116539629/+											7:116526476/+												7:116559871/+
CAV3												3:8737280/+
CAVIN1		17:42415103/-						17:42404051/-				17:42404665/-
CAVIN3												11:6318977/-
CAVIN4		9:100584048/+					9:100581665/+	9:100584006/+	9:100583344/+				9:100586439/+			9:100581641/+
CBARP								19:1234442/-
CBFB	16:67100612/+	16:67099223/+		16:67100339/+			16:67099968/+	16:67099849/+	16:67094787/+		16:67099544/+	16:67099245/+				16:67099231/+	16:67099559/+	16:67082238/+						16:67100981/+					16:67077486/+
CBLC								19:44781497/+
CBLL1	7:107757219/+			7:107758347/+			7:107758491/+	7:107748264/+				7:107758743/+	7:107759638/+			7:107759479/+							7:107758785/+	7:107761124/+					7:107747625/+
CBR1	21:36070993/+						21:36070040/+	21:36071149/+	21:36072245/+				21:36072976/+			21:36073078/+	21:36070203/+	21:36070122/+						21:36072894/+
CBR3-AS1													21:36137737/-
CBR4	4:168991619/-							4:169005552/-					4:168996583/-			4:168991148/-	4:169002101/-					4:168989251/-	4:168990193/-	4:168991422/-					4:168989920/-
CBS							21:43060044/-	21:43066877/-									21:43065250/-
CBWD1		9:147752/-					9:153212/-	9:147735/-	9:141599/-				9:122477/-										9:121324/-	9:130057/-					9:159493/-
CBWD2	2:113487018/+	2:113446759/+					2:113454743/+	2:113444168/+	2:113471230/+							2:113444845/+													2:113471210/+
CBWD3	9:68249116/+							9:68260374/+	9:68281215/+				9:68287530/+			9:68268659/+													9:68274367/+
CBWD5		9:65717678/+						9:65687490/+					9:65708674/+										9:65682057/+	9:65677520/+					9:65708391/+
CBWD6	9:41164970/-	9:41165035/-						9:41187632/-	9:41146222/-							9:41145575/-								9:41164995/-
CBX1		17:48076055/-						17:48070191/-	17:48070251/-			17:48070253/-	17:48070285/-			17:48070169/-	17:48070111/-				17:48070685/-								17:48070297/-
CBX2		17:79783201/+						17:79782773/+																17:79787427/+
CBX3		7:26202928/+		7:26212959/+				7:26213150/+	7:26203866/+			7:26213163/+	7:26212949/+	7:26212653/+		7:26212567/+	7:26202994/+					7:26212572/+	7:26202972/+	7:26213138/+					7:26212710/+
CBX4	17:79833546/-							17:79838337/-	17:79833221/-			17:79833410/-				17:79833227/-							17:79833237/-	17:79833437/-
CBX5	12:54240582/-	12:54238366/-					12:54233106/-		12:54240332/-			12:54241698/-	12:54238845/-	12:54234768/-		12:54237046/-	12:54241709/-	12:54241512/-			12:54241710/-	12:54238455/-	12:54241704/-	12:54239133/-	12:54236103/-
CBX8							17:79796561/-	17:79796643/-				17:79792484/-												17:79794518/-
CC2D1A	19:13916944/+						19:13920516/+	19:13929690/+	19:13922385/+			19:13930727/+		19:13923741/+				19:13919466/+			19:13920850/+			19:13924957/+
CC2D2B	10:96000528/+							10:96004982/+					10:96017769/+
CCAR1	10:68752888/+	10:68756527/+						10:68791323/+	10:68791257/+	10:68721393/+			10:68791285/+			10:68755745/+					10:68761151/+	10:68755727/+	10:68756518/+	10:68755494/+					10:68791355/+
CCAR2	8:22611805/+			8:22620313/+				8:22607036/+				8:22614177/+	8:22611029/+			8:22611694/+	8:22614174/+						8:22606625/+	8:22620298/+
CCDC102A									16:57533785/-								16:57529187/-							16:57533739/-
CCDC106								19:55648338/+									19:55648477/+
CCDC107								9:35659812/+
CCDC110																4:185456638/-
CCDC112	5:115277811/-	5:115295342/-					5:115283300/-	5:115267382/-				5:115285774/-	5:115267668/-			5:115267380/-		5:115275583/-						5:115285233/-
CCDC113												16:58254150/+	16:58275852/+			16:58273058/+	16:58254133/+
CCDC114								19:48303371/-				19:48296710/-
CCDC115								2:130339012/-
CCDC124	19:17936238/+	19:17936232/+						19:17940282/+	19:17940429/+									19:17943280/+						19:17943908/+
CCDC125		5:69319410/-					5:69303892/-	5:69281368/-	5:69280725/-					5:69295364/-				5:69312529/-						5:69312614/-					5:69306255/-
CCDC126	7:23632664/+			7:23643792/+			7:23597575/+					7:23597581/+	7:23643774/+			7:23625183/+													7:23643569/+
CCDC127	5:210220/-						5:205671/-	5:213816/-	5:201566/-				5:204792/-			5:210474/-
CCDC13									3:42735079/-				3:42720686/-			3:42724958/-								3:42748310/-
CCDC130	19:13759974/+	19:13760529/+					19:13759052/+	19:13754640/+	19:13758442/+			19:13758058/+	19:13748318/+				19:13751679/+						19:13751700/+
CCDC136							7:128806214/+	7:128817268/+	7:128817613/+				7:128819529/+	7:128822112/+			7:128805344/+
CCDC137		17:81669262/+						17:81671671/+				17:81670465/+					17:81673704/+						17:81673222/+	17:81673825/+
CCDC138	2:108787491/+	2:108865085/+					2:108846700/+	2:108806352/+				2:108786999/+	2:108823320/+			2:108841401/+	2:108856861/+	2:108817777/+			2:108812902/+								2:108827196/+
CCDC14	3:123951494/-	3:123950893/-					3:123955930/-	3:123957390/-	3:123952257/-			3:123953456/-		3:123953653/-		3:123922228/-					3:123955680/-	3:123923084/-		3:123925362/-	3:123956557/-		3:123924581/-		3:123952827/-
CCDC142							2:74481135/-									2:74479497/-
CCDC144B																17:18566771/-
CCDC148-AS1	2:158177709/+							2:158220148/+
CCDC150									2:196731779/+				2:196715313/+			2:196718430/+								2:196729584/+
CCDC154												16:1437588/-
CCDC163								1:45499788/-
CCDC167	6:37483833/-						6:37485179/-					6:37483178/-					6:37483186/-
CCDC169													13:36291668/-			13:36296714/-													13:36248340/-
CCDC173	2:169680949/-								2:169686510/-
CCDC174	3:14661837/+			3:14661549/+			3:14671217/+	3:14666701/+					3:14672618/+										3:14671043/+	3:14657583/+
CCDC18	1:93184390/+	1:93217437/+		1:93212223/+				1:93219301/+	1:93219391/+							1:93210439/+
CCDC18-AS1	1:93335922/-	1:93333128/-					1:93338465/-	1:93336720/-				1:93320612/-	1:93331366/-			1:93313506/-	1:93338319/-	1:93332870/-					1:93338594/-	1:93338580/-
CCDC180	9:97327311/+							9:97328608/+	9:97328879/+				9:97369043/+			9:97332222/+								9:97342751/+
CCDC181							1:169425550/-	1:169414428/-					1:169418638/-			1:169411784/-							1:169421827/-						1:169425683/-
CCDC183								9:136800698/+	9:136797214/+			9:136807118/+
CCDC186	10:114123402/-	10:114121293/-		10:114137200/-			10:114124451/-	10:114156237/-	10:114157061/-			10:114150411/-	10:114124743/-			10:114121027/-	10:114125030/-
CCDC187																								9:136292333/-
CCDC189							16:30760485/-	16:30760535/-	16:30758042/-
CCDC191		3:114047262/-						3:114052440/-					3:114055793/-			3:114029321/-					3:114052621/-								3:114052024/-
CCDC198								14:57470492/-
CCDC24												1:43992016/+
CCDC25							8:27765135/-		8:27757439/-				8:27735101/-				8:27734754/-						8:27735934/-	8:27734574/-
CCDC28A	6:138789456/+			6:138785311/+				6:138775312/+								6:138781765/+								6:138793169/+					6:138792878/+
CCDC28B	1:32203650/+							1:32202509/+									1:32204217/+							1:32201566/+
CCDC32	15:40551623/-							15:40553326/-	15:40553172/-			15:40553157/-	15:40533333/-			15:40562721/-							15:40532213/-	15:40553623/-
CCDC34	11:27349676/-						11:27341510/-	11:27341433/-					11:27349141/-			11:27348545/-		11:27338666/-					11:27349650/-	11:27355572/-					11:27349185/-
CCDC36	3:49215208/+							3:49238212/+
CCDC38									12:95936856/-				12:95941996/-			12:95933275/-
CCDC40		17:80084311/+	17:80084311/+				17:80048556/+	17:80090463/+
CCDC42								17:8741300/-
CCDC43	17:44678181/-						17:44680684/-		17:44685444/-				17:44677492/-	17:44688501/-		17:44678196/-		17:44677961/-						17:44677752/-					17:44678710/-
CCDC47				17:63745433/-				17:63754227/-	17:63746438/-			17:63761210/-	17:63745500/-	17:63746536/-										17:63745936/-					17:63745479/-
CCDC50	3:191393898/+	3:191395501/+						3:191332960/+	3:191370854/+			3:191392831/+
CCDC58								3:122379204/-				3:122367199/-		3:122374536/-		3:122372530/-		3:122359791/-			3:122371765/-		3:122371767/-						3:122360425/-
CCDC59	12:82352370/-	12:82353980/-					12:82356361/-	12:82352930/-					12:82353078/-					12:82353091/-					12:82353079/-	12:82353098/-					12:82352856/-
CCDC61	19:45995824/+	19:46007004/+					19:46016469/+	19:46018549/+				19:46016399/+				19:46006015/+								19:46006181/+
CCDC62	12:122776347/+	12:122795038/+											12:122779415/+
CCDC65	12:48908347/+
CCDC66	3:56572931/+	3:56561680/+					3:56566810/+	3:56566808/+	3:56576743/+				3:56589427/+			3:56598607/+						3:56599372/+		3:56575934/+					3:56560075/+
CCDC68	18:54927047/-											18:54956840/-
CCDC69								5:151204898/-
CCDC71								3:49164192/-	3:49163965/-			3:49163747/-					3:49163965/-	3:49163796/-
CCDC74A								2:131530361/+
CCDC74B								2:130143187/-
CCDC77	12:403131/+								12:434714/+								12:438388/+						12:431906/+	12:403324/+
CCDC78								16:725755/-
CCDC80								3:112633413/-
CCDC81	11:86405170/+							11:86411609/+																11:86380572/+					11:86376160/+
CCDC82	11:96364264/-							11:96356665/-	11:96357051/-							11:96384927/-		11:96362479/-						11:96356961/-
CCDC83	11:85873314/+
CCDC84							11:119011907/+		11:119000888/+							11:119001295/+	11:119001576/+						11:119001071/+
CCDC86		11:60847022/+						11:60849258/+															11:60842136/+
CCDC88B								11:64354841/+				11:64354045/+
CCDC88C		14:91395857/-						14:91394806/-	14:91406810/-							14:91401116/-							14:91393746/-	14:91402520/-
CCDC9	19:47269260/+						19:47264482/+	19:47261198/+	19:47264370/+			19:47271894/+					19:47264881/+							19:47261150/+
CCDC90B	11:83261538/-			11:83273839/-			11:83273903/-		11:83272079/-				11:83278063/-					11:83273815/-						11:83272620/-					11:83274594/-
CCDC92	12:123971051/-			12:123936762/-				12:123936964/-	12:123969003/-			12:123936940/-				12:123961541/-	12:123949183/-	12:123965341/-						12:123936915/-					12:123970613/-
CCDC93								2:118000279/-	2:117978646/-				2:117960122/-	2:118010711/-							2:117919528/-		2:117992757/-	2:117972675/-					2:117935988/-
CCDC97	19:41314495/+			19:41310662/+				19:41310649/+	19:41318976/+				19:41311069/+	19:41323330/+		19:41310795/+	19:41323276/+	19:41322809/+			19:41323481/+		19:41324576/+	19:41323328/+
CCDC9B								15:40333028/-
CCHCR1							6:31143770/-	6:31148828/-				6:31144849/-	6:31156539/-			6:31144125/-								6:31144140/-
CCL26								7:75784868/-
CCL28								5:43389564/-	5:43408131/-
CCM2								7:45012845/+				7:45068883/+	7:45047964/+										7:45063998/+		7:45072757/+				7:45045398/+
CCNA2		4:121816838/-						4:121817871/-	4:121818109/-				4:121817441/-	4:121818131/-		4:121817494/-		4:121818139/-			4:121821064/-	4:121817434/-		4:121817646/-	4:121822532/-				4:121817244/-
CCNB1	5:69178109/+	5:69171458/+		5:69177647/+			5:69175038/+	5:69175228/+	5:69177982/+			5:69178051/+	5:69177644/+	5:69175527/+		5:69177396/+	5:69177677/+	5:69177677/+					5:69174369/+	5:69171403/+					5:69175509/+
CCNB1IP1	14:20322090/-	14:20315999/-	14:20316533/-					14:20316205/-	14:20320456/-				14:20329205/-			14:20323351/-		14:20326745/-			14:20313593/-			14:20329338/-
CCNB2	15:59124975/+						15:59117282/+	15:59123942/+	15:59124176/+			15:59105230/+				15:59119117/+	15:59117335/+	15:59107402/+					15:59117276/+						15:59120613/+
CCNC	6:99545072/-	6:99562695/-	6:99546139/-	6:99550257/-			6:99550545/-	6:99549399/-	6:99558534/-		6:99543908/-		6:99543297/-					6:99543030/-					6:99550257/-		6:99546634/-				6:99543469/-
CCND1								11:69651821/+				11:69643383/+	11:69652661/+				11:69643193/+
CCND2	12:4301792/+							12:4274482/+								12:4303474/+		12:4304649/+						12:4305209/+					12:4305011/+
CCNDBP1	15:43195910/+						15:43190353/+	15:43192938/+	15:43194898/+			15:43194859/+				15:43189342/+	15:43194997/+
CCNE1							19:29821762/+	19:29813718/+	19:29814980/+							19:29824230/+	19:29812333/+						19:29817162/+
CCNE2								8:94895075/-																8:94888034/-
CCNF								16:2437549/+	16:2452823/+				16:2434604/+	16:2439470/+										16:2458732/+
CCNG1	5:163444413/+			5:163444945/+				5:163439136/+	5:163442450/+			5:163437681/+	5:163444154/+	5:163444593/+		5:163443813/+	5:163441282/+							5:163443695/+					5:163444162/+
CCNH	5:87394329/-	5:87394790/-					5:87394500/-		5:87396832/-			5:87404934/-	5:87394334/-	5:87394393/-		5:87394972/-								5:87409662/-					5:87412233/-
CCNI	4:77047846/-		4:77048572/-	4:77048567/-			4:77048600/-	4:77047826/-				4:77047274/-	4:77047482/-			4:77047860/-	4:77047278/-	4:77048567/-		4:77047929/-	4:77048577/-						4:77047586/-		4:77047928/-
CCNJ	10:96060406/+	10:96047000/+						10:96044784/+	10:96060204/+				10:96059513/+			10:96051475/+													10:96058785/+
CCNJL	5:160303182/-	5:160283509/-														5:160282506/-
CCNK	14:99489138/+		14:99495614/+					14:99510727/+	14:99509518/+			14:99510514/+						14:99502810/+			14:99510415/+
CCNL1	3:157151048/-		3:157156997/-					3:157153743/-					3:157156044/-	3:157157311/-		3:157151733/-	3:157148002/-						3:157159931/-						3:157155981/-
CCNL2		1:1391282/-					1:1390930/-	1:1391291/-	1:1391229/-							1:1392592/-	1:1386763/-					1:1391631/-	1:1391886/-
CCNO								5:55232627/-				5:55232597/-
CCNT1	12:48691007/-	12:48699803/-							12:48690455/-			12:48693419/-	12:48693672/-			12:48692401/-					12:48688916/-			12:48688896/-
CCNT2	2:134947563/+	2:134943827/+						2:134943700/+			2:134956315/+		2:134955762/+			2:134954985/+						2:134956930/+	2:134946393/+	2:134955696/+
CCNYL1	2:207734745/+						2:207736190/+	2:207732433/+	2:207755212/+			2:207754080/+				2:207727270/+	2:207753834/+						2:207739337/+	2:207712372/+
CCP110	16:19549275/+			16:19537143/+			16:19542580/+	16:19552014/+	16:19551936/+				16:19551586/+	16:19551811/+		16:19553291/+	16:19536242/+	16:19542625/+					16:19551276/+						16:19545300/+
CCPG1													15:55358883/-			15:55371598/-	15:55360435/-						15:55360488/-						15:55359132/-
CCS								11:66601457/+	11:66602937/+			11:66599376/+	11:66604033/+				11:66599223/+						11:66599804/+	11:66604550/+
CCSAP				1:229322732/-					1:229341622/-			1:229342764/-	1:229322878/-			1:229321988/-		1:229324305/-											1:229321581/-
CCSER2	10:84332348/+							10:84368737/+					10:84371305/+	10:84373446/+		10:84373855/+					10:84371113/+			10:84329939/+
CCT2	12:69601487/+	12:69589278/+	12:69593312/+	12:69598032/+				12:69589240/+	12:69598044/+				12:69601518/+	12:69589673/+		12:69601491/+						12:69594255/+	12:69589526/+						12:69601387/+
CCT3	1:156309018/-	1:156337447/-		1:156309036/-					1:156316337/-					1:156338182/-		1:156335623/-	1:156309027/-	1:156318947/-				1:156309028/-	1:156320961/-	1:156309139/-
CCT4		2:61870977/-		2:61869459/-			2:61877477/-	2:61871955/-	2:61887852/-	2:61868617/-		2:61888534/-	2:61868477/-			2:61883727/-	2:61876197/-	2:61872232/-		2:61877424/-	2:61876951/-			2:61872507/-	2:61868594/-
CCT5							5:10261514/+	5:10251900/+				5:10264854/+	5:10264968/+			5:10264954/+	5:10264862/+	5:10264819/+			5:10264935/+								5:10264798/+
CCT6A				7:56055723/+			7:56063364/+	7:56054197/+	7:56063228/+	7:56058086/+		7:56051793/+	7:56063356/+			7:56063362/+	7:56063356/+					7:56063373/+	7:56060317/+	7:56063347/+	7:56051870/+				7:56054190/+
CCT6B								17:34961412/-	17:34943604/-							17:34946789/-
CCT6P3								7:65039324/+	7:65045143/+			7:65040073/+	7:65040988/+											7:65064254/+
CCT7	2:73240610/+	2:73249446/+		2:73252884/+				2:73249705/+						2:73239764/+		2:73246399/+	2:73251402/+	2:73234355/+			2:73234359/+		2:73247858/+		2:73234376/+
CCT8	21:29056401/-	21:29066683/-	21:29070288/-					21:29056407/-	21:29064934/-			21:29056406/-	21:29056420/-	21:29061275/-		21:29056410/-		21:29067031/-			21:29061520/-		21:29061538/-	21:29066754/-	21:29062211/-				21:29072861/-
CCZ1	7:5925906/+						7:5901732/+	7:5899342/+	7:5912972/+															7:5925891/+
CCZ1B	7:6823900/-						7:6823639/-	7:6814708/-	7:6811581/-			7:6814805/-												7:6813614/-
CD101	1:117008690/+												1:117015699/+
CD151							11:836857/+	11:836542/+	11:838770/+			11:838612/+					11:838209/+							11:836119/+
CD163L1		12:7424130/-						12:7424133/-	12:7419210/-				12:7424138/-																12:7424145/-
CD164	6:109366926/-						6:109367255/-		6:109368728/-			6:109367608/-	6:109366895/-			6:109367255/-						6:109368405/-		6:109368836/-
CD164L2												1:27380007/-
CD200	3:112359494/+							3:112358728/+
CD200R1	3:112968186/-							3:112924850/-					3:112972154/-			3:112957917/-													3:112971974/-
CD27-AS1								12:6450500/-
CD276	15:73710614/+						15:73712860/+	15:73700002/+	15:73700780/+			15:73702325/+					15:73702320/+
CD2BP2								16:30351700/-	16:30352701/-				16:30351104/-	16:30352931/-			16:30353987/-						16:30354241/-	16:30352690/-
CD302	2:159771128/-							2:159778203/-	2:159796085/-				2:159770911/-			2:159771342/-	2:159798158/-												2:159771342/-
CD320							19:8302373/-	19:8304946/-						19:8303917/-									19:8303920/-	19:8307718/-
CD38	4:15796559/+												4:15820327/+			4:15811550/+								4:15797678/+
CD3EAP	19:45410676/+							19:45410601/+				19:45410598/+				19:45410501/+	19:45408204/+						19:45408328/+
CD4								12:6805429/+
CD40							20:46129195/+	20:46125896/+	20:46126428/+			20:46128894/+
CD44								11:35194044/+				11:35231056/+
CD46	1:207793975/+	1:207759901/+	1:207768092/+	1:207795361/+			1:207767563/+	1:207789062/+				1:207768471/+	1:207791315/+			1:207768233/+		1:207767777/+						1:207768486/+	1:207773842/+				1:207788742/+
CD47	3:108047132/-	3:108055104/-	3:108049716/-	3:108057470/-				3:108051819/-				3:108046181/-	3:108056371/-			3:108045807/-	3:108046185/-	3:108080314/-				3:108045813/-	3:108080191/-		3:108047239/-
CD55	1:207328694/+	1:207327802/+		1:207359622/+			1:207339718/+	1:207346111/+					1:207334685/+			1:207342033/+	1:207331174/+				1:207340086/+	1:207342051/+		1:207341868/+
CD58		1:116566793/-							1:116525031/-				1:116553023/-	1:116542947/-		1:116549662/-	1:116544548/-	1:116535980/-			1:116536136/-
CD59	11:33710072/-	11:33721140/-		11:33710235/-			11:33710280/-	11:33734499/-				11:33710102/-				11:33726682/-	11:33710109/-							11:33710101/-
CD6	11:61000241/+							11:60986509/+
CD63	12:55727174/-							12:55726148/-	12:55728312/-			12:55725558/-		12:55728981/-				12:55726142/-					12:55726756/-	12:55726931/-	12:55725574/-
CD68								17:7580399/+				17:7581466/+
CD70													19:6590308/-
CD72								9:35616897/-
CD74																	5:150408082/-
CD80								3:119546826/-
CD81	11:2397004/+	11:2396995/+	11:2397261/+	11:2397313/+				11:2396947/+	11:2385825/+			11:2397230/+		11:2397323/+			11:2396950/+	11:2396959/+			11:2397044/+			11:2397319/+
CD81-AS1													11:2371776/-
CD82									11:44609702/+								11:44587358/+
CD83								6:14136630/+	6:14136169/+
CD8B								2:86819868/-
CD9	12:6238029/+	12:6238003/+		12:6238027/+				12:6238013/+				12:6238062/+				12:6238026/+							12:6235519/+	12:6237998/+
CDA								1:20594979/+				1:20618798/+
CDADC1									13:49267605/+			13:49266536/+	13:49264008/+			13:49266314/+								13:49267615/+
CDAN1								15:42728177/-
CDC123	10:12250499/+			10:12250477/+			10:12250528/+	10:12250498/+					10:12250498/+			10:12216685/+	10:12250532/+						10:12250476/+	10:12249631/+	10:12209968/+
CDC16	13:114236540/+							13:114260041/+	13:114259920/+			13:114272474/+	13:114247876/+	13:114257107/+		13:114253962/+	13:114272507/+												13:114244230/+
CDC20	1:43361737/+			1:43362997/+			1:43359689/+					1:43361225/+		1:43360268/+			1:43360037/+	1:43360866/+					1:43359287/+
CDC20B	5:55159986/-															5:55133625/-
CDC23	5:138206215/-	5:138205551/-						5:138191939/-	5:138191937/-			5:138212964/-	5:138206423/-	5:138213018/-		5:138187731/-					5:138198677/-			5:138187928/-					5:138188236/-
CDC25A	3:48157945/-	3:48185633/-	3:48158912/-					3:48167073/-	3:48164035/-				3:48157672/-	3:48158865/-			3:48188196/-				3:48159376/-		3:48157884/-	3:48164343/-	3:48157705/-
CDC25B	20:3795896/+						20:3801932/+	20:3803690/+				20:3796342/+		20:3805377/+			20:3805295/+	20:3805721/+						20:3805275/+
CDC25C	5:138313566/-	5:138289354/-		5:138331634/-				5:138292635/-					5:138315657/-	5:138285541/-		5:138319730/-							5:138319313/-	5:138331664/-					5:138311805/-
CDC26									9:113274428/-															9:113271861/-
CDC27	17:47179597/-	17:47119903/-			17:47167264/-		17:47158323/-	17:47151494/-	17:47120506/-			17:47143952/-	17:47165820/-	17:47122486/-		17:47148703/-	17:47120989/-						17:47122512/-	17:47119292/-
CDC34														19:541491/+				19:532067/+						19:542038/+
CDC37								19:10395443/-				19:10391465/-		19:10396044/-			19:10391482/-						19:10395317/-	19:10391536/-
CDC37L1	9:4704850/+							9:4691352/+				9:4691318/+	9:4705644/+			9:4706243/+								9:4708027/+
CDC40	6:110229210/+			6:110193242/+				6:110218304/+					6:110232144/+	6:110201692/+		6:110210856/+		6:110201619/+					6:110228939/+	6:110219778/+
CDC42	1:22056935/+	1:22091931/+		1:22092023/+			1:22092211/+	1:22089585/+	1:22090952/+		1:22092822/+	1:22091657/+	1:22091557/+	1:22092830/+		1:22091726/+		1:22086824/+			1:22092203/+		1:22092815/+	1:22092867/+	1:22092511/+				1:22092825/+
CDC42BPG								11:64828307/-				11:64826506/-
CDC42EP2								11:65317039/+	11:65318999/+			11:65321674/+											11:65320914/+
CDC42EP3								2:37642174/-	2:37644891/-			2:37645950/-	2:37644054/-			2:37645221/-	2:37672072/-							2:37643767/-
CDC42EP4		17:73303909/-					17:73286664/-		17:73304551/-				17:73284636/-										17:73284554/-
CDC42SE1	1:151052716/-	1:151052769/-						1:151051954/-				1:151052830/-	1:151051054/-								1:151052596/-		1:151052248/-
CDC5L	6:44427563/+			6:44446768/+			6:44426429/+		6:44434275/+				6:44446991/+	6:44426156/+				6:44424445/+				6:44449117/+	6:44426574/+	6:44437317/+
CDC6	17:40303062/+			17:40295402/+				17:40296110/+	17:40303464/+				17:40302656/+			17:40301780/+	17:40289509/+								17:40297665/+				17:40302208/+
CDC7	1:91503980/+	1:91515520/+	1:91514729/+					1:91515023/+	1:91502771/+				1:91524546/+			1:91507635/+		1:91525422/+			1:91520215/+	1:91505880/+	1:91513112/+
CDCA2	8:25496950/+			8:25480063/+				8:25459798/+	8:25459978/+				8:25506701/+	8:25507452/+										8:25480038/+
CDCA3	12:6848845/-								12:6848911/-			12:6849005/-												12:6848821/-
CDCA4							14:105010497/-	14:105014897/-	14:105010187/-			14:105011042/-	14:105017058/-	14:105010548/-		14:105010464/-	14:105010485/-	14:105010420/-						14:105010958/-					14:105019705/-
CDCA5	11:65078148/-			11:65079724/-				11:65083234/-	11:65078174/-				11:65077491/-	11:65078877/-			11:65078896/-	11:65078867/-						11:65078899/-
CDCA7	2:173368421/+	2:173364346/+	2:173363832/+	2:173368830/+			2:173364760/+	2:173359050/+	2:173359048/+			2:173367872/+	2:173368323/+	2:173367972/+		2:173368878/+	2:173367892/+					2:173367938/+		2:173368493/+	2:173367905/+				2:173368017/+
CDCA7L	7:21901671/-						7:21904304/-	7:21901637/-	7:21901312/-			7:21901987/-	7:21902076/-				7:21901984/-						7:21903736/-	7:21901658/-					7:21943814/-
CDCA8													1:37694644/+			1:37709573/+													1:37699314/+
CDCP1												3:45084877/-
CDH1								16:68744373/+	16:68755073/+			16:68834242/+		16:68742473/+			16:68753717/+	16:68742487/+					16:68742483/+
CDH15								16:89191120/+
CDH17									8:94184329/-
CDH24	14:23051840/-							14:23050262/-	14:23050080/-							14:23050128/-
CDH26	20:60022220/+															20:60018312/+
CDH3												16:68695854/+
CDHR1							10:84195477/+	10:84200528/+									10:84195527/+							10:84201245/+
CDHR2	5:176557666/+								5:176562628/+			5:176543194/+
CDHR3																							7:105981916/+
CDIP1		16:4529551/-					16:4514843/-	16:4518576/-	16:4511491/-			16:4512983/-									16:4512570/-
CDIPT								16:29861169/-	16:29859697/-			16:29863086/-					16:29862672/-	16:29863090/-					16:29858692/-	16:29858545/-
CDK1	10:60794066/+	10:60787394/+					10:60794048/+		10:60781960/+				10:60794089/+			10:60794097/+	10:60794137/+	10:60794083/+				10:60794087/+	10:60778554/+	10:60794083/+			10:60794092/+		10:60794083/+
CDK10	16:89691493/+						16:89694568/+	16:89693784/+				16:89694335/+						16:89695820/+					16:89692488/+	16:89696083/+
CDK11A	1:1721346/-								1:1719167/-			1:1704363/-
CDK11B								1:1651632/-					1:1655974/-	1:1637486/-
CDK12	17:39472699/+	17:39531877/+	17:39526550/+				17:39517392/+	17:39517297/+	17:39529336/+	17:39532079/+		17:39490645/+	17:39533045/+			17:39530491/+	17:39471700/+				17:39463051/+		17:39471328/+	17:39532139/+					17:39529408/+
CDK15	2:201808700/+			2:201808711/+									2:201824960/+	2:201808700/+
CDK18							1:205523298/+	1:205518166/+	1:205518028/+			1:205531971/+						1:205529933/+
CDK2	12:55972719/+						12:55969566/+	12:55972712/+	12:55972717/+			12:55972396/+	12:55972739/+			12:55972707/+		12:55971928/+					12:55967034/+	12:55972219/+
CDK20																								9:87973877/-
CDK2AP1	12:123261362/-	12:123261438/-		12:123261311/-				12:123261352/-	12:123261361/-			12:123261308/-	12:123261199/-			12:123261426/-	12:123261386/-	12:123261311/-						12:123261384/-
CDK2AP2								11:67506559/-				11:67506661/-											11:67508062/-	11:67506673/-
CDK3								17:76002640/+
CDK4	12:57748291/-	12:57749727/-					12:57749544/-	12:57751302/-	12:57751301/-			12:57748368/-		12:57748381/-							12:57748362/-			12:57748313/-	12:57751692/-
CDK5								7:151054687/-									7:151054258/-
CDK5R1								17:32490722/+	17:32490609/+							17:32491077/+								17:32491178/+
CDK5RAP1	20:33390662/-						20:33387569/-	20:33378848/-	20:33367375/-			20:33379516/-	20:33390636/-			20:33382300/-								20:33358927/-
CDK5RAP3	17:47974839/+	17:47976184/+	17:47975018/+	17:47975655/+			17:47975134/+	17:47974830/+	17:47974824/+				17:47974847/+	17:47973623/+		17:47974936/+	17:47975550/+				17:47975686/+		17:47975004/+	17:47975707/+
CDK7	5:69236305/+	5:69237075/+														5:69247890/+	5:69235428/+							5:69255492/+
CDK9	9:127786852/+							9:127787338/+	9:127787347/+			9:127789727/+					9:127789376/+	9:127788106/+
CDKL1							14:50392655/-	14:50413842/-	14:50409414/-							14:50352618/-							14:50352866/-	14:50374301/-					14:50398526/-
CDKL2	4:75586645/-							4:75629813/-					4:75609171/-									4:75623692/-		4:75614388/-
CDKL3	5:134357112/-							5:134368109/-				5:134367232/-	5:134349371/-			5:134344485/-
CDKL4									2:39191108/-				2:39225561/-											2:39229399/-					2:39178993/-
CDKN1A	6:36687262/+							6:36685934/+				6:36686599/+	6:36682284/+				6:36686058/+	6:36685923/+
CDKN1B	12:12722311/+						12:12722075/+	12:12721408/+				12:12722206/+				12:12722216/+	12:12722192/+				12:12722278/+		12:12718079/+	12:12722078/+
CDKN1C								11:2883747/-				11:2883412/-
CDKN2A	9:21992729/-	9:21993397/-		9:21968085/-			9:21968086/-	9:21968085/-					9:21991357/-	9:21968086/-			9:21968070/-	9:21968088/-			9:21968083/-		9:21968088/-	9:21968143/-					9:21982506/-
CDKN2AIP	4:183448091/+							4:183448141/+					4:183447849/+			4:183447842/+							4:183447410/+	4:183447568/+
CDKN2AIPNL	5:134411334/-	5:134411668/-						5:134409868/-				5:134411666/-				5:134409782/-
CDKN2B	9:22008116/-															9:22004147/-								9:22004723/-
CDKN2C								1:50972624/+	1:50974123/+				1:50974411/+				1:50969179/+							1:50974548/+					1:50973149/+
CDKN2D								19:10566682/-
CDKN3							14:54401067/+	14:54409322/+	14:54409224/+							14:54401349/+							14:54411588/+						14:54420131/+
CDNF	10:14836047/-												10:14835667/-			10:14832114/-								10:14834647/-
CDO1								5:115809435/-	5:115810598/-
CDR2				16:22361012/-				16:22366255/-	16:22346066/-			16:22374486/-				16:22346055/-							16:22346387/-	16:22346204/-					16:22372581/-
CDR2L							17:75001986/+																17:74994221/+
CDRT1	17:15600780/-
CDRT4	17:15466871/-							17:15463113/-					17:15466967/-			17:15465613/-							17:15437909/-	17:15464915/-					17:15448802/-
CDS1		4:84606983/+		4:84639204/+					4:84635547/+				4:84650497/+	4:84648834/+		4:84646987/+						4:84651073/+	4:84586347/+	4:84615334/+					4:84617724/+
CDS2	20:5131919/+	20:5149332/+		20:5191208/+				20:5193155/+	20:5197790/+			20:5189236/+	20:5142636/+	20:5139021/+							20:5190586/+			20:5191128/+
CDT1				16:88808356/+				16:88808600/+				16:88808357/+	16:88809200/+				16:88808364/+	16:88807186/+			16:88807093/+		16:88806503/+	16:88807377/+
CDV3	3:133589373/+	3:133575627/+						3:133588746/+	3:133589175/+			3:133587761/+	3:133589041/+	3:133589807/+		3:133590093/+	3:133588726/+	3:133588571/+				3:133588727/+		3:133588577/+	3:133588588/+
CDX1								5:150177408/+
CDX2	13:27962337/-							13:27962336/-	13:27962177/-			13:27968642/-					13:27962315/-
CEACAM1								19:42509429/-
CEACAM16								19:44710408/+
CEACAM19	19:44672221/+
CEACAM20								19:44518206/-
CEACAM6								19:41758045/+
CEBPG	19:33379869/+	19:33381049/+		19:33380984/+			19:33382446/+	19:33374642/+					19:33380344/+				19:33373664/+						19:33381976/+						19:33380726/+
CEBPZ				2:37222464/-			2:37212416/-	2:37211417/-				2:37221419/-	2:37228852/-	2:37211909/-		2:37207079/-	2:37211945/-							2:37215097/-					2:37214794/-
CELF1		11:47468265/-	11:47469648/-					11:47552837/-	11:47468026/-			11:47469919/-	11:47513234/-			11:47468782/-	11:47472223/-							11:47473114/-		11:47466411/-			11:47544715/-
CELF3								1:151712954/-
CELF6												15:72289001/-	15:72298377/-
CELSR2							1:109270137/+					1:109275134/+		1:109263169/+										1:109252847/+
CELSR3							3:48642063/-	3:48652363/-				3:48642214/-						3:48640125/-						3:48643939/-
CEMIP2				9:71683617/-			9:71721144/-	9:71748704/-	9:71699958/-							9:71684398/-		9:71714983/-						9:71684419/-					9:71726419/-
CENPA		2:26788328/+					2:26792070/+	2:26793941/+	2:26793868/+				2:26796989/+	2:26794260/+										2:26786574/+
CENPBD1P1	19:58597197/+																19:58575495/+							19:58582959/+
CENPC	4:67488160/-		4:67473144/-	4:67472595/-			4:67493792/-		4:67530444/-			4:67500867/-	4:67486830/-			4:67472576/-	4:67472545/-							4:67472601/-
CENPE	4:103170572/-	4:103169290/-						4:103169201/-				4:103158001/-	4:103105906/-				4:103106171/-				4:103176962/-	4:103171423/-	4:103145857/-	4:103192977/-	4:103170335/-
CENPF	1:214664024/+	1:214625613/+					1:214618536/+	1:214664025/+	1:214609305/+	1:214607104/+			1:214664025/+			1:214624563/+				1:214645294/+			1:214618671/+	1:214664068/+	1:214618622/+				1:214653951/+
CENPH	5:69201291/+	5:69202981/+						5:69201980/+	5:69209779/+					5:69189728/+		5:69209855/+	5:69209942/+						5:69197071/+
CENPJ		13:24888170/-						13:24891659/-	13:24889197/-				13:24885560/-																13:24889181/-
CENPK							5:65560721/-	5:65560720/-	5:65560757/-				5:65519942/-	5:65551594/-		5:65555222/-		5:65552161/-				5:65561317/-	5:65558544/-	5:65558368/-
CENPL	1:173806990/-								1:173805835/-				1:173799878/-			1:173820861/-								1:173803226/-
CENPN	16:81029222/+						16:81026586/+	16:81028709/+	16:81028583/+			16:81006919/+												16:81028669/+					16:81028792/+
CENPO	2:24794710/+	2:24807122/+							2:24814086/+				2:24819153/+			2:24809309/+							2:24815611/+	2:24820811/+
CENPQ	6:49464048/+							6:49492313/+					6:49492491/+			6:49492282/+	6:49492484/+					6:49492319/+			6:49492264/+
CENPS	1:10434245/+						1:10440313/+		1:10435204/+				1:10442481/+				1:10430956/+							1:10431052/+					1:10431359/+
CENPU							4:184695343/-	4:184700267/-					4:184695008/-			4:184722137/-								4:184702414/-					4:184695212/-
CENPV							17:16349587/-	17:16348543/-				17:16342589/-	17:16344789/-	17:16342930/-			17:16342618/-							17:16342637/-
CENPW	6:126348790/+						6:126348479/+	6:126341338/+					6:126348550/+	6:126348524/+										6:126346241/+
CENPX								17:82018958/-									17:82019358/-	17:82018945/-
CEP104																1:3847173/-								1:3848663/-					1:3846666/-
CEP120	5:123407419/-	5:123406048/-						5:123406567/-	5:123406934/-					5:123346178/-		5:123403622/-							5:123403982/-	5:123345771/-
CEP126							11:101917311/+	11:101999362/+				11:101955914/+	11:101955190/+			11:101937669/+
CEP131				17:81189762/-				17:81207106/-		17:81199516/-				17:81205707/-							17:81198129/-			17:81200882/-
CEP135		4:55961448/+						4:55968564/+	4:55968548/+				4:55968166/+								4:55971372/+	4:56031693/+		4:56032960/+	4:55962765/+
CEP152			15:48739269/-	15:48793403/-			15:48739265/-	15:48750712/-	15:48798392/-				15:48740477/-			15:48750365/-		15:48748525/-						15:48738452/-	15:48741116/-				15:48739279/-
CEP164	11:117330164/+	11:117334331/+		11:117413121/+			11:117395459/+	11:117333928/+	11:117330029/+				11:117364260/+			11:117401817/+	11:117412635/+						11:117410973/+
CEP164P1									10:45059737/-
CEP170	1:243252630/-	1:243230542/-					1:243225752/-	1:243216962/-	1:243220659/-				1:243218775/-	1:243245045/-		1:243231238/-	1:243255087/-					1:243228733/-		1:243234955/-					1:243252250/-
CEP170B			14:104889569/+				14:104878411/+	14:104880667/+	14:104896660/+	14:104874858/+		14:104888747/+		14:104866837/+										14:104896555/+
CEP19								3:196706843/-					3:196706987/-
CEP250	20:35457363/+						20:35465681/+	20:35463861/+	20:35464191/+			20:35461200/+												20:35462185/+					20:35459251/+
CEP290	12:88104848/-	12:88105370/-						12:88131422/-	12:88139933/-				12:88077860/-	12:88111265/-		12:88136184/-	12:88109480/-					12:88136201/-		12:88132651/-
CEP41		7:130437327/-							7:130397501/-				7:130412525/-			7:130408808/-								7:130398774/-					7:130395315/-
CEP44							4:174317179/+	4:174316620/+	4:174290689/+				4:174319693/+			4:174291190/+	4:174318727/+	4:174316343/+					4:174319728/+						4:174306821/+
CEP55				10:93528759/+				10:93500284/+	10:93528534/+								10:93528542/+							10:93528766/+
CEP57	11:95795307/+	11:95798808/+	11:95822173/+	11:95831301/+			11:95822233/+	11:95798241/+								11:95795282/+							11:95831275/+	11:95831484/+					11:95832147/+
CEP57L1	6:109131052/+						6:109146790/+	6:109163850/+					6:109157429/+	6:109163708/+		6:109132608/+		6:109163383/+
CEP63	3:134558659/+	3:134539238/+					3:134546186/+		3:134488181/+				3:134539460/+									3:134507384/+		3:134537592/+					3:134539064/+
CEP68												2:65056900/+		2:65086553/+		2:65086942/+		2:65077028/+			2:65080317/+		2:65085221/+						2:65083853/+
CEP72	5:615609/+	5:625394/+							5:641681/+			5:624838/+				5:615702/+		5:624522/+							5:618994/+
CEP76	18:12693274/-							18:12699703/-	18:12673307/-				18:12672806/-			18:12691285/-	18:12673317/-							18:12678220/-					18:12672795/-
CEP78	9:78250783/+							9:78259259/+	9:78251461/+			9:78249274/+				9:78251532/+								9:78259625/+					9:78249328/+
CEP85	1:26278740/+	1:26237347/+	1:26276692/+				1:26274929/+	1:26276950/+				1:26234459/+	1:26261560/+	1:26268304/+		1:26278728/+	1:26255221/+						1:26278391/+	1:26277953/+					1:26246329/+
CEP89	19:32971300/-							19:32959127/-	19:32925033/-				19:32933594/-			19:32891520/-		19:32971202/-					19:32971255/-	19:32971213/-
CEP95	17:64514600/+						17:64526053/+	17:64507712/+				17:64529302/+	17:64537846/+			17:64527597/+		17:64519077/+				17:64508205/+		17:64534785/+					17:64514905/+
CEP97	3:101765830/+							3:101768933/+					3:101769831/+				3:101762298/+	3:101728846/+			3:101766657/+			3:101765622/+	3:101766767/+
CEPT1	1:111176903/+			1:111184468/+				1:111172658/+	1:111184351/+				1:111170904/+										1:111174928/+	1:111184227/+					1:111170371/+
CERCAM	9:128421330/+						9:128421728/+	9:128422070/+				9:128437182/+				9:128436738/+		9:128437053/+
CERS2	1:150965329/-			1:150965621/-									1:150965308/-				1:150965972/-	1:150965673/-			1:150965779/-		1:150965645/-		1:150967144/-				1:150965314/-
CERS4		19:8217955/+					19:8256112/+	19:8229345/+				19:8257941/+	19:8230537/+				19:8257966/+							19:8214230/+
CERS5	12:50161338/-	12:50153985/-						12:50132951/-				12:50160892/-					12:50152085/-	12:50150642/-						12:50165143/-
CERS6-AS1	2:168777296/-
CES2	16:66944147/+						16:66940300/+	16:66941334/+				16:66944890/+	16:66944355/+				16:66935466/+							16:66945014/+
CES3	16:66965424/+	16:66967895/+					16:66972315/+	16:66964113/+				16:66964758/+				16:66967054/+	16:66973986/+							16:66973404/+
CES4A								16:67006014/+
CETN3	5:90395734/-	5:90394881/-		5:90399499/-			5:90399436/-	5:90394537/-	5:90398677/-				5:90395493/-			5:90396828/-							5:90399378/-
CETP									16:56973727/+															16:56983033/+
CFAP20		16:58121828/-						16:58115945/-	16:58128687/-				16:58124864/-	16:58129177/-		16:58113681/-		16:58115314/-											16:58124655/-
CFAP206									6:87446583/+				6:87443064/+			6:87438960/+								6:87414055/+
CFAP298	21:32601738/-	21:32609007/-					21:32602008/-					21:32602104/-	21:32601756/-				21:32601748/-							21:32604282/-					21:32602930/-
CFAP300																													11:102083350/+
CFAP36	2:55541562/+							2:55531924/+				2:55530964/+	2:55532657/+			2:55539969/+	2:55519686/+	2:55543959/+						2:55530658/+
CFAP410							21:44330957/-	21:44334020/-	21:44330583/-			21:44336386/-					21:44335902/-
CFAP44	3:113420977/-	3:113420962/-					3:113425983/-	3:113372807/-	3:113372807/-			3:113383008/-	3:113381744/-	3:113394417/-		3:113390695/-		3:113379534/-				3:113390790/-		3:113421837/-
CFAP45	1:159886199/-
CFAP52									17:9587437/+				17:9583613/+
CFAP53	18:50255896/-							18:50260706/-	18:50258445/-							18:50247253/-
CFAP54		12:96529594/+						12:96534350/+								12:96529209/+													12:96529903/+
CFAP57								1:43179126/+
CFAP69		7:90289291/+						7:90273173/+					7:90277119/+	7:90265481/+									7:90262001/+
CFAP74	1:1988684/-											1:1986614/-
CFAP97		4:185202571/-							4:185203034/-				4:185190547/-				4:185190696/-						4:185190510/-	4:185190763/-
CFD								19:862215/+				19:861493/+					19:862858/+
CFH								1:196745279/+								1:196743538/+
CFHR3	1:196792816/+							1:196788727/+					1:196793867/+
CFI	4:109779895/-
CFL1		11:65855057/-	11:65855046/-	11:65855018/-			11:65855043/-	11:65855039/-	11:65854989/-			11:65855040/-	11:65855025/-			11:65854984/-	11:65855041/-	11:65855025/-			11:65855043/-		11:65855026/-	11:65855004/-	11:65855020/-
CFL1P1								10:87819854/+	10:87819849/+
CFL2	14:34711689/-			14:34712587/-					14:34712701/-			14:34712773/-	14:34712331/-	14:34713446/-		14:34712246/-	14:34712206/-	14:34712104/-			14:34712613/-	14:34712249/-		14:34712612/-					14:34710777/-
CFLAR	2:201165219/+							2:201163115/+	2:201136148/+				2:201169442/+			2:201141486/+	2:201163838/+				2:201163306/+			2:201160551/+
CGA								6:87087105/-
CGAS																6:73439839/-
CGGBP1	3:88138576/-	3:88125256/-		3:88055438/-				3:88139985/-	3:88140040/-	3:88055650/-		3:88058893/-	3:88107476/-			3:88055448/-						3:88055439/-		3:88055593/-	3:88149796/-
CGN		1:151534231/+						1:151535317/+				1:151520339/+											1:151535488/+	1:151538545/+
CGRRF1	14:54529752/+			14:54530921/+				14:54517175/+	14:54517799/+			14:54533012/+	14:54539026/+			14:54537116/+								14:54538198/+					14:54538718/+
CHAC1				15:40956160/+				15:40954089/+				15:40956463/+												15:40956470/+
CHAC2		2:53772692/+						2:53768464/+					2:53774921/+			2:53771956/+								2:53774308/+
CHAF1A		19:4411046/+	19:4443327/+				19:4431933/+		19:4434411/+			19:4443197/+		19:4433291/+		19:4417783/+	19:4433187/+				19:4409293/+		19:4443215/+
CHAF1B	21:36404029/+	21:36417253/+					21:36402813/+	21:36395610/+	21:36396694/+							21:36402525/+	21:36387637/+				21:36386159/+			21:36411525/+					21:36407595/+
CHAMP1	13:114327236/+	13:114315291/+					13:114326784/+	13:114321238/+	13:114326651/+			13:114326965/+	13:114326722/+	13:114324676/+		13:114327210/+		13:114324128/+			13:114327232/+		13:114325470/+						13:114327034/+
CHAT								10:49652314/+
CHCHD1	10:73783306/+			10:73783151/+				10:73783304/+				10:73783341/+	10:73782651/+	10:73783210/+			10:73783156/+	10:73783089/+					10:73782403/+
CHCHD2	7:56101655/-			7:56101693/-				7:56101646/-					7:56101648/-	7:56101747/-			7:56101651/-				7:56102977/-		7:56106394/-	7:56101646/-					7:56101637/-
CHCHD4		3:14116355/-					3:14112313/-	3:14122264/-	3:14122320/-				3:14112620/-				3:14113162/-							3:14112803/-
CHCHD5																								2:112587554/+
CHCHD7	8:56217999/+	8:56213318/+		8:56217345/+					8:56217429/+							8:56218549/+							8:56214632/+
CHD1		5:98925984/-	5:98906572/-					5:98886556/-				5:98855725/-	5:98909447/-			5:98888098/-	5:98855828/-						5:98879593/-						5:98888838/-
CHD1L		1:147259092/+	1:147292489/+				1:147264318/+	1:147243515/+	1:147264001/+			1:147268133/+	1:147273433/+			1:147267596/+						1:147248859/+							1:147265619/+
CHD3	17:7906099/+	17:7901280/+	17:7906100/+	17:7906100/+			17:7906075/+	17:7909614/+	17:7909484/+			17:7906096/+		17:7906088/+			17:7906088/+				17:7909956/+		17:7906090/+	17:7910310/+					17:7909920/+
CHD4	12:6584762/-							12:6605698/-	12:6605798/-	12:6581794/-		12:6570604/-				12:6585220/-									12:6587844/-				12:6583568/-
CHD5									1:6122385/-
CHD8	14:21433911/-		14:21431057/-					14:21399848/-	14:21436508/-			14:21431717/-	14:21422523/-	14:21431562/-		14:21400760/-		14:21393690/-						14:21426517/-	14:21437078/-				14:21424097/-
CHDH		3:53829147/-						3:53836264/-	3:53830201/-			3:53833383/-				3:53825882/-
CHEK1	11:125656959/+	11:125659500/+		11:125633226/+				11:125642135/+			11:125665499/+		11:125656356/+			11:125657181/+		11:125643856/+			11:125637041/+		11:125644238/+	11:125668136/+					11:125657391/+
CHERP							19:16518087/-	19:16532405/-	19:16532234/-			19:16525391/-					19:16523111/-						19:16518143/-	19:16532081/-					19:16518063/-
CHFR	12:132841021/-	12:132854216/-		12:132850379/-				12:132869013/-					12:132841033/-	12:132841174/-									12:132875880/-	12:132841589/-					12:132876788/-
CHI3L2																								1:111243298/+
CHIC2	4:54012355/-						4:54064208/-	4:54009935/-					4:54036057/-	4:54009913/-		4:54039438/-								4:54060561/-					4:54036125/-
CHID1								11:868800/-				11:881693/-		11:884133/-		11:882579/-		11:904815/-					11:904828/-
CHKA		11:68086350/-	11:68090339/-				11:68081912/-					11:68120974/-	11:68093542/-				11:68064608/-												11:68091455/-
CHMP1A	16:89656142/-			16:89649436/-			16:89651621/-	16:89646965/-				16:89645167/-				16:89651450/-					16:89646033/-		16:89657611/-
CHMP2A							19:58554595/-	19:58551835/-	19:58552100/-														19:58554101/-
CHMP2B	3:87255001/+	3:87231685/+						3:87254998/+	3:87231052/+		3:87254988/+		3:87254157/+			3:87254198/+					3:87227384/+	3:87254163/+		3:87227395/+					3:87255101/+
CHMP3	2:86553711/-	2:86505377/-		2:86504358/-			2:86510371/-	2:86505183/-					2:86551819/-			2:86547873/-							2:86542278/-	2:86503929/-
CHMP4A	14:24210885/-							14:24211436/-																14:24209868/-
CHMP4B	20:33825698/+			20:33853615/+					20:33854234/+			20:33811436/+	20:33854242/+			20:33853789/+	20:33811460/+	20:33811595/+					20:33852150/+	20:33854066/+
CHMP4C	8:81759099/+							8:81759410/+	8:81756067/+				8:81758537/+			8:81750684/+								8:81744549/+					8:81751977/+
CHMP5	9:33281099/+							9:33265455/+					9:33281099/+	9:33278162/+				9:33265122/+					9:33271179/+	9:33265867/+					9:33281029/+
CHMP6								17:80992875/+																17:80998898/+
CHMP7	8:23261015/+							8:23249908/+	8:23250155/+							8:23252484/+								8:23260897/+
CHORDC1	11:90202077/-	11:90216977/-						11:90213963/-	11:90213866/-		11:90202086/-		11:90201733/-	11:90214173/-		11:90208688/-		11:90222922/-			11:90202013/-	11:90202044/-	11:90218167/-	11:90206072/-	11:90203344/-				11:90201912/-
CHP1		15:41281010/+					15:41279452/+	15:41279779/+	15:41280395/+			15:41279463/+	15:41269202/+			15:41279783/+	15:41279890/+	15:41281217/+			15:41280131/+								15:41234793/+
CHPF								2:219541298/-				2:219539359/-					2:219539196/-						2:219539417/-
CHPF2				7:151238454/+													7:151238699/+							7:151233419/+
CHPT1	12:101726944/+	12:101714586/+						12:101701025/+	12:101728940/+				12:101717039/+	12:101711514/+		12:101714568/+	12:101728937/+	12:101698079/+					12:101720179/+	12:101714592/+
CHRAC1		8:140516077/+							8:140515957/+			8:140516596/+	8:140515882/+	8:140516575/+		8:140515971/+	8:140516601/+	8:140514454/+						8:140516594/+
CHRD								3:184382076/+				3:184381181/+												3:184380988/+
CHRDL2								11:74696448/-
CHRFAM7A								15:30376064/-
CHRM1								11:62910480/-
CHRM5													15:34040294/+
CHRNA1								2:174748192/-
CHRNA10								11:3670909/-																11:3668596/-
CHRNA3								15:78617629/-
CHRNA5		15:78566426/+	15:78590043/+	15:78580918/+				15:78579846/+						15:78577060/+				15:78590350/+				15:78591402/+	15:78590408/+						15:78593301/+
CHRNA6								8:42767023/-
CHRNB1								17:7457625/+				17:7447220/+
CHRNB2								1:154579310/+
CHRNB4								15:78645352/-
CHRNE								17:4902190/-																17:4901333/-
CHST10	2:100407990/-	2:100397410/-					2:100415103/-	2:100414158/-	2:100414995/-								2:100397941/-							2:100391895/-
CHST12								7:2405102/+	7:2440097/+							7:2430142/+	7:2435634/+							7:2433984/+
CHST15	10:124084544/-							10:124044096/-	10:124047171/-														10:124008447/-						10:124065740/-
CHST2																	3:143122517/+
CHST3									10:72013170/+														10:72011109/+	10:71984384/+
CHST6								16:75478599/-
CHSY1	15:101176197/-		15:101176135/-				15:101235626/-	15:101214943/-	15:101217328/-			15:101216734/-	15:101175978/-			15:101176291/-	15:101176211/-					15:101229493/-		15:101176254/-	15:101206649/-
CHTF18	16:791653/+	16:791652/+		16:790913/+			16:792179/+	16:791574/+	16:794005/+	16:790874/+							16:791150/+						16:795258/+
CHTF8	16:69131014/-	16:69131239/-		16:69118518/-				16:69127355/-	16:69118479/-			16:69118251/-				16:69130880/-	16:69118133/-				16:69119990/-		16:69118634/-	16:69118671/-
CHTOP	1:153642992/+	1:153636902/+		1:153645326/+			1:153645195/+		1:153637789/+			1:153645653/+	1:153644803/+			1:153645416/+	1:153645320/+				1:153645336/+		1:153645302/+	1:153645608/+
CHUK	10:100192872/-			10:100188962/-				10:100191386/-	10:100207456/-				10:100188568/-			10:100188971/-	10:100188944/-			10:100188799/-				10:100218752/-					10:100188699/-
CHURC1		14:64924613/+					14:64932115/+	14:64929202/+	14:64928883/+			14:64932181/+	14:64933875/+			14:64928974/+	14:64926023/+	14:64932229/+					14:64926042/+
CIAO1	2:96268813/+			2:96271220/+				2:96268940/+	2:96270900/+					2:96268797/+			2:96271199/+
CIAO2A	15:64072795/-						15:64088772/-	15:64084109/-	15:64090721/-				15:64072621/-					15:64088815/-						15:64072781/-
CIAO2B	16:66932123/-			16:66934035/-			16:66932282/-	16:66933541/-				16:66933648/-					16:66934343/-				16:66932290/-		16:66932171/-
CIAO3								16:734645/-																16:737759/-
CIAPIN1								16:57446532/-					16:57437917/-			16:57441440/-	16:57428651/-						16:57429207/-	16:57428815/-					16:57441533/-
CIART	1:150286983/+
CIB1								15:90233647/-				15:90233639/-					15:90231423/-
CIB2									15:78104716/-			15:78105009/-
CIC	19:42284848/+							19:42286627/+	19:42286138/+	19:42294054/+				19:42294779/+									19:42291579/+	19:42295741/+
CIDECP	3:10025387/-	3:10022576/-						3:10025327/-	3:10021810/-				3:10019886/-					3:10019092/-						3:10014824/-
CIITA	16:10898732/+
CILP2								19:19540145/+
CINP								14:102344850/-	14:102358034/-				14:102351719/-			14:102345180/-	14:102348427/-						14:102348653/-	14:102348650/-
CIP2A	3:108550462/-		3:108568308/-					3:108551024/-					3:108550750/-			3:108550862/-		3:108563179/-				3:108550486/-							3:108550815/-
CIPC	14:77117156/+	14:77114624/+						14:77117184/+	14:77104521/+				14:77115553/+					14:77116573/+					14:77113914/+	14:77116407/+					14:77109348/+
CIR1	2:174371479/-							2:174366004/-	2:174369882/-				2:174357180/-	2:174355596/-		2:174373463/-								2:174348231/-
CIRBP	19:1273044/+	19:1272715/+					19:1272015/+	19:1272295/+	19:1272467/+							19:1272707/+							19:1272025/+	19:1272496/+
CISD1							10:58287520/+	10:58279715/+					10:58284400/+				10:58269488/+	10:58277199/+					10:58277200/+
CISD2	4:102870736/+	4:102869673/+		4:102888044/+			4:102887917/+	4:102869213/+	4:102881473/+			4:102885262/+	4:102888158/+	4:102885249/+		4:102888042/+	4:102887929/+				4:102885424/+			4:102888037/+
CISD3								17:38732287/+				17:38730639/+
CITED2	6:139372949/-	6:139372978/-					6:139372848/-	6:139372726/-	6:139372703/-			6:139372537/-	6:139372629/-										6:139372934/-	6:139372502/-
CIZ1		9:128186495/-		9:128166791/-				9:128168904/-					9:128184130/-				9:128185665/-	9:128191465/-						9:128178201/-					9:128184111/-
CKAP2	13:52476070/+	13:52459592/+	13:52472585/+	13:52456580/+					13:52475368/+				13:52476074/+			13:52476219/+		13:52461154/+			13:52468278/+	13:52465545/+			13:52461436/+
CKAP2L	2:112738590/-															2:112749480/-								2:112756295/-
CKAP4	12:106244021/-						12:106238823/-		12:106238330/-			12:106238967/-					12:106238935/-
CKAP5	11:46743721/-						11:46788824/-	11:46743609/-	11:46743605/-			11:46743714/-	11:46743719/-	11:46777510/-		11:46777911/-	11:46743712/-	11:46744243/-				11:46805479/-		11:46770940/-	11:46743838/-
CKB		14:103520282/-	14:103521356/-	14:103519822/-			14:103519808/-		14:103519793/-	14:103522601/-		14:103522600/-		14:103522463/-			14:103519797/-	14:103519813/-			14:103519842/-			14:103519775/-	14:103519800/-
CKLF				16:66563167/+			16:66565886/+	16:66565964/+	16:66558613/+			16:66559078/+				16:66561846/+								16:66565955/+
[truncated: 8,972 more rows]
