# Supplementary material for: easyCLIP analysis of RNA-protein interactions incorporating absolute quantification
Source: Nat Commun. 2021 Mar 10;12:1569. doi: 10.1038/s41467-021-21623-4 (PMC7946914; doi:10.1038/s41467-021-21623-4)
Supplement: Supplementary file 8 — Supplementary Data 6 [file 41467_2021_21623_MOESM8_ESM.xlsx]

## Sheet: Sheet1
Batch	Protein	Value	Label	Sample	Imaging Method	Category	Discard	RNA image id	WB image id	Expression	Cell type
Exp54	CAPNS2	0.409957	% XL (whole lane)	Exp54:CAPNS2:	488, Typhoon	non-RBP		0011487_01	0011491_01	pLEX transient	HEK293T
Exp54	CAPNS2	0.0779162	% XL (minimal region)	Exp54:CAPNS2:	488, Typhoon	non-RBP		0011487_01	0011491_01	pLEX transient	HEK293T
Exp54	CAPNS2	1.6295	pmol protein	Exp54:CAPNS2:	488, Typhoon	non-RBP		0011487_01	0011491_01	pLEX transient	HEK293T
Exp54	CAPNS2	0.635068	fmol RNA (minimal region)	Exp54:CAPNS2:	488, Typhoon	non-RBP		0011487_01	0011491_01	pLEX transient	HEK293T
Exp55	CAPNS2	0.252295	% XL (whole lane)	Exp55:CAPNS2:	488, Typhoon	non-RBP		0011519_01	0000030_01/Exp55 600 pmt 100 um.tif	pLEX transient	HEK293T
Exp55	CAPNS2	0	% XL (minimal region)	Exp55:CAPNS2:	488, Typhoon	non-RBP		0011519_01	0000030_01/Exp55 600 pmt 100 um.tif	pLEX transient	HEK293T
Exp55	CAPNS2	3.03914	pmol protein	Exp55:CAPNS2:	488, Typhoon	non-RBP		0011519_01	0000030_01/Exp55 600 pmt 100 um.tif	pLEX transient	HEK293T
Exp55	CAPNS2	0	fmol RNA (minimal region)	Exp55:CAPNS2:	488, Typhoon	non-RBP		0011519_01	0000030_01/Exp55 600 pmt 100 um.tif	pLEX transient	HEK293T
Exp54	CCIN	2.34078	% XL (whole lane)	Exp54:CCIN:	488, Typhoon	non-RBP		0011487_01	0011491_01	pLEX transient	HEK293T
Exp54	CCIN	0.0340776	% XL (minimal region)	Exp54:CCIN:	488, Typhoon	non-RBP		0011487_01	0011491_01	pLEX transient	HEK293T
Exp54	CCIN	0.693274	pmol protein	Exp54:CCIN:	488, Typhoon	non-RBP		0011487_01	0011491_01	pLEX transient	HEK293T
Exp54	CCIN	0.118145	fmol RNA (minimal region)	Exp54:CCIN:	488, Typhoon	non-RBP		0011487_01	0011491_01	pLEX transient	HEK293T
Exp55	CCIN	1.4785	% XL (whole lane)	Exp55:CCIN:	488, Typhoon	non-RBP		0011519_01	0000030_01/Exp55 600 pmt 100 um.tif	pLEX transient	HEK293T
Exp55	CCIN	0.196469	% XL (minimal region)	Exp55:CCIN:	488, Typhoon	non-RBP		0011519_01	0000030_01/Exp55 600 pmt 100 um.tif	pLEX transient	HEK293T
Exp55	CCIN	1.44469	pmol protein	Exp55:CCIN:	488, Typhoon	non-RBP		0011519_01	0000030_01/Exp55 600 pmt 100 um.tif	pLEX transient	HEK293T
Exp55	CCIN	1.42058	fmol RNA (minimal region)	Exp55:CCIN:	488, Typhoon	non-RBP		0011519_01	0000030_01/Exp55 600 pmt 100 um.tif	pLEX transient	HEK293T
Exp56	CDK4	0.189314	% XL (whole lane)	Exp56:CDK4:Rep 1	488, Typhoon	non-RBP		0011560_01	0011563_01	pLEX transient	HEK293T
Exp56	CDK4	0.0392554	% XL (minimal region)	Exp56:CDK4:Rep 1	488, Typhoon	non-RBP		0011560_01	0011563_01	pLEX transient	HEK293T
Exp56	CDK4	3.74637	pmol protein	Exp56:CDK4:Rep 1	488, Typhoon	non-RBP		0011560_01	0011563_01	pLEX transient	HEK293T
Exp56	CDK4	0.735471	fmol RNA (minimal region)	Exp56:CDK4:Rep 1	488, Typhoon	non-RBP		0011560_01	0011563_01	pLEX transient	HEK293T
Exp56	CDK4	0.344569	% XL (whole lane)	Exp56:CDK4:Rep 2	488, Typhoon	non-RBP		0011560_01	0011563_01	pLEX transient	HEK293T
Exp56	CDK4	0.052615	% XL (minimal region)	Exp56:CDK4:Rep 2	488, Typhoon	non-RBP		0011560_01	0011563_01	pLEX transient	HEK293T
Exp56	CDK4	3.32371	pmol protein	Exp56:CDK4:Rep 2	488, Typhoon	non-RBP		0011560_01	0011563_01	pLEX transient	HEK293T
Exp56	CDK4	0.874614	fmol RNA (minimal region)	Exp56:CDK4:Rep 2	488, Typhoon	non-RBP		0011560_01	0011563_01	pLEX transient	HEK293T
Exp56	CHMP3	0.338172	% XL (whole lane)	Exp56:CHMP3:Rep 2	488, Typhoon	non-RBP		0011560_01	0011563_01	pLEX transient	HEK293T
Exp56	CHMP3	0.0535258	% XL (minimal region)	Exp56:CHMP3:Rep 2	488, Typhoon	non-RBP		0011560_01	0011563_01	pLEX transient	HEK293T
Exp56	CHMP3	1.65478	pmol protein	Exp56:CHMP3:Rep 2	488, Typhoon	non-RBP		0011560_01	0011563_01	pLEX transient	HEK293T
Exp56	CHMP3	0.442987	fmol RNA (minimal region)	Exp56:CHMP3:Rep 2	488, Typhoon	non-RBP		0011560_01	0011563_01	pLEX transient	HEK293T
Exp56	CHMP3	0	% XL (whole lane)	Exp56:CHMP3:Rep 1	488, Typhoon	non-RBP		0011560_01	0011563_01	pLEX transient	HEK293T
Exp56	CHMP3	0	% XL (minimal region)	Exp56:CHMP3:Rep 1	488, Typhoon	non-RBP		0011560_01	0011563_01	pLEX transient	HEK293T
Exp56	CHMP3	1.61816	pmol protein	Exp56:CHMP3:Rep 1	488, Typhoon	non-RBP		0011560_01	0011563_01	pLEX transient	HEK293T
Exp56	CHMP3	0	fmol RNA (minimal region)	Exp56:CHMP3:Rep 1	488, Typhoon	non-RBP		0011560_01	0011563_01	pLEX transient	HEK293T
Exp54	DCTN6	0.243662	% XL (whole lane)	Exp54:DCTN6:	488, Typhoon	non-RBP		0011487_01	0011491_01	pLEX transient	HEK293T
Exp54	DCTN6	0.0407101	% XL (minimal region)	Exp54:DCTN6:	488, Typhoon	non-RBP		0011487_01	0011491_01	pLEX transient	HEK293T
Exp54	DCTN6	3.25982	pmol protein	Exp54:DCTN6:	488, Typhoon	non-RBP		0011487_01	0011491_01	pLEX transient	HEK293T
Exp54	DCTN6	0.663674	fmol RNA (minimal region)	Exp54:DCTN6:	488, Typhoon	non-RBP		0011487_01	0011491_01	pLEX transient	HEK293T
Exp55	DCTN6	0.132499	% XL (whole lane)	Exp55:DCTN6:	488, Typhoon	non-RBP		0011519_01	0000030_01/Exp55 600 pmt 100 um.tif	pLEX transient	HEK293T
Exp55	DCTN6	0.015591	% XL (minimal region)	Exp55:DCTN6:	488, Typhoon	non-RBP		0011519_01	0000030_01/Exp55 600 pmt 100 um.tif	pLEX transient	HEK293T
Exp55	DCTN6	5.28319	pmol protein	Exp55:DCTN6:	488, Typhoon	non-RBP		0011519_01	0000030_01/Exp55 600 pmt 100 um.tif	pLEX transient	HEK293T
Exp55	DCTN6	0.411884	fmol RNA (minimal region)	Exp55:DCTN6:	488, Typhoon	non-RBP		0011519_01	0000030_01/Exp55 600 pmt 100 um.tif	pLEX transient	HEK293T
Exp87	EGFP	0.000394032	% XL (whole lane)	Exp87:EGFP:Rep 1	488, Typhoon	non-RBP		0000017_01	191218.tif	uORF Nt FHH pLEX transient	HEK293T
Exp87	EGFP	0	% XL (minimal region)	Exp87:EGFP:Rep 1	488, Typhoon	non-RBP		0000017_01	191218.tif	uORF Nt FHH pLEX transient	HEK293T
Exp87	EGFP	7.70748	pmol protein	Exp87:EGFP:Rep 1	488, Typhoon	non-RBP		0000017_01	191218.tif	uORF Nt FHH pLEX transient	HEK293T
Exp87	EGFP	0	fmol RNA (minimal region)	Exp87:EGFP:Rep 1	488, Typhoon	non-RBP		0000017_01	191218.tif	uORF Nt FHH pLEX transient	HEK293T
Exp87	EGFP	0	% XL (whole lane)	Exp87:EGFP:Rep 2	488, Typhoon	non-RBP		0000017_01	191218.tif	uORF Nt FHH pLEX transient	HEK293T
Exp87	EGFP	0.0011	% XL (minimal region)	Exp87:EGFP:Rep 2	488, Typhoon	non-RBP		0000017_01	191218.tif	uORF Nt FHH pLEX transient	HEK293T
Exp87	EGFP	7.14807	pmol protein	Exp87:EGFP:Rep 2	488, Typhoon	non-RBP		0000017_01	191218.tif	uORF Nt FHH pLEX transient	HEK293T
Exp87	EGFP	0.0384686	fmol RNA (minimal region)	Exp87:EGFP:Rep 2	488, Typhoon	non-RBP		0000017_01	191218.tif	uORF Nt FHH pLEX transient	HEK293T
Exp54	EPB41L5	2.44068	% XL (whole lane)	Exp54:EPB41L5:	488, Typhoon	non-RBP		0011487_01	0011491_01	pLEX transient	HEK293T
Exp54	EPB41L5	0.0817897	% XL (minimal region)	Exp54:EPB41L5:	488, Typhoon	non-RBP		0011487_01	0011491_01	pLEX transient	HEK293T
Exp54	EPB41L5	4.60793	pmol protein	Exp54:EPB41L5:	488, Typhoon	non-RBP		0011487_01	0011491_01	pLEX transient	HEK293T
Exp54	EPB41L5	1.88518	fmol RNA (minimal region)	Exp54:EPB41L5:	488, Typhoon	non-RBP		0011487_01	0011491_01	pLEX transient	HEK293T
Exp55	EPB41L5	5.04686	% XL (whole lane)	Exp55:EPB41L5:	488, Typhoon	non-RBP		0011519_01	0000030_01/Exp55 600 pmt 100 um.tif	pLEX transient	HEK293T
Exp55	EPB41L5	0.207509	% XL (minimal region)	Exp55:EPB41L5:	488, Typhoon	non-RBP		0011519_01	0000030_01/Exp55 600 pmt 100 um.tif	pLEX transient	HEK293T
Exp55	EPB41L5	1.7967	pmol protein	Exp55:EPB41L5:	488, Typhoon	non-RBP		0011519_01	0000030_01/Exp55 600 pmt 100 um.tif	pLEX transient	HEK293T
Exp55	EPB41L5	1.86609	fmol RNA (minimal region)	Exp55:EPB41L5:	488, Typhoon	non-RBP		0011519_01	0000030_01/Exp55 600 pmt 100 um.tif	pLEX transient	HEK293T
Exp54	ETS2	1.02026	% XL (whole lane)	Exp54:ETS2:	488, Typhoon	non-RBP		0011487_01	0011491_01	pLEX transient	HEK293T
Exp54	ETS2	0.585564	% XL (minimal region)	Exp54:ETS2:	488, Typhoon	non-RBP		0011487_01	0011491_01	pLEX transient	HEK293T
Exp54	ETS2	2.53293	pmol protein	Exp54:ETS2:	488, Typhoon	non-RBP		0011487_01	0011491_01	pLEX transient	HEK293T
Exp54	ETS2	7.43773	fmol RNA (minimal region)	Exp54:ETS2:	488, Typhoon	non-RBP		0011487_01	0011491_01	pLEX transient	HEK293T
Exp55	ETS2	0.790307	% XL (whole lane)	Exp55:ETS2:	488, Typhoon	non-RBP		0011519_01	0000030_01/Exp55 600 pmt 100 um.tif	pLEX transient	HEK293T
Exp55	ETS2	0.169639	% XL (minimal region)	Exp55:ETS2:	488, Typhoon	non-RBP		0011519_01	0000030_01/Exp55 600 pmt 100 um.tif	pLEX transient	HEK293T
Exp55	ETS2	3.3336	pmol protein	Exp55:ETS2:	488, Typhoon	non-RBP		0011519_01	0000030_01/Exp55 600 pmt 100 um.tif	pLEX transient	HEK293T
Exp55	ETS2	2.82995	fmol RNA (minimal region)	Exp55:ETS2:	488, Typhoon	non-RBP		0011519_01	0000030_01/Exp55 600 pmt 100 um.tif	pLEX transient	HEK293T
Exp54	IDE	0.0958533	% XL (whole lane)	Exp54:IDE:	488, Typhoon	non-RBP		0011487_01	0011491_01	pLEX transient	HEK293T
Exp54	IDE	0.0445944	% XL (minimal region)	Exp54:IDE:	488, Typhoon	non-RBP		0011487_01	0011491_01	pLEX transient	HEK293T
Exp54	IDE	3.33498	pmol protein	Exp54:IDE:	488, Typhoon	non-RBP		0011487_01	0011491_01	pLEX transient	HEK293T
Exp54	IDE	0.743773	fmol RNA (minimal region)	Exp54:IDE:	488, Typhoon	non-RBP		0011487_01	0011491_01	pLEX transient	HEK293T
Exp55	IDE	0.0417948	% XL (whole lane)	Exp55:IDE:	488, Typhoon	non-RBP		0011519_01	0000030_01/Exp55 600 pmt 100 um.tif	pLEX transient	HEK293T
Exp55	IDE	0.0387459	% XL (minimal region)	Exp55:IDE:	488, Typhoon	non-RBP		0011519_01	0000030_01/Exp55 600 pmt 100 um.tif	pLEX transient	HEK293T
Exp55	IDE	6.24685	pmol protein	Exp55:IDE:	488, Typhoon	non-RBP		0011519_01	0000030_01/Exp55 600 pmt 100 um.tif	pLEX transient	HEK293T
Exp55	IDE	1.21043	fmol RNA (minimal region)	Exp55:IDE:	488, Typhoon	non-RBP		0011519_01	0000030_01/Exp55 600 pmt 100 um.tif	pLEX transient	HEK293T
Exp54	ITPA	0.112864	% XL (whole lane)	Exp54:ITPA:	488, Typhoon	non-RBP		0011487_01	0011491_01	pLEX transient	HEK293T
Exp54	ITPA	0.0284026	% XL (minimal region)	Exp54:ITPA:	488, Typhoon	non-RBP		0011487_01	0011491_01	pLEX transient	HEK293T
Exp54	ITPA	2.45718	pmol protein	Exp54:ITPA:	488, Typhoon	non-RBP		0011487_01	0011491_01	pLEX transient	HEK293T
Exp54	ITPA	0.349001	fmol RNA (minimal region)	Exp54:ITPA:	488, Typhoon	non-RBP		0011487_01	0011491_01	pLEX transient	HEK293T
Exp55	ITPA	0.0358915	% XL (whole lane)	Exp55:ITPA:	488, Typhoon	non-RBP		0011519_01	0000030_01/Exp55 600 pmt 100 um.tif	pLEX transient	HEK293T
Exp55	ITPA	0.0176815	% XL (minimal region)	Exp55:ITPA:	488, Typhoon	non-RBP		0011519_01	0000030_01/Exp55 600 pmt 100 um.tif	pLEX transient	HEK293T
Exp55	ITPA	4.21485	pmol protein	Exp55:ITPA:	488, Typhoon	non-RBP		0011519_01	0000030_01/Exp55 600 pmt 100 um.tif	pLEX transient	HEK293T
Exp55	ITPA	0.372657	fmol RNA (minimal region)	Exp55:ITPA:	488, Typhoon	non-RBP		0011519_01	0000030_01/Exp55 600 pmt 100 um.tif	pLEX transient	HEK293T
Exp56	TPGS2	0.279076	% XL (whole lane)	Exp56:TPGS2:Rep 1	488, Typhoon	non-RBP		0011560_01	0011563_01	pLEX transient	HEK293T
Exp56	TPGS2	0.0731343	% XL (minimal region)	Exp56:TPGS2:Rep 1	488, Typhoon	non-RBP		0011560_01	0011563_01	pLEX transient	HEK293T
Exp56	TPGS2	2.49961	pmol protein	Exp56:TPGS2:Rep 1	488, Typhoon	non-RBP		0011560_01	0011563_01	pLEX transient	HEK293T
Exp56	TPGS2	0.91437	fmol RNA (minimal region)	Exp56:TPGS2:Rep 1	488, Typhoon	non-RBP		0011560_01	0011563_01	pLEX transient	HEK293T
Exp56	TPGS2	0.172398	% XL (whole lane)	Exp56:TPGS2:Rep 2	488, Typhoon	non-RBP		0011560_01	0011563_01	pLEX transient	HEK293T
Exp56	TPGS2	0.0739973	% XL (minimal region)	Exp56:TPGS2:Rep 2	488, Typhoon	non-RBP		0011560_01	0011563_01	pLEX transient	HEK293T
Exp56	TPGS2	1.06643	pmol protein	Exp56:TPGS2:Rep 2	488, Typhoon	non-RBP		0011560_01	0011563_01	pLEX transient	HEK293T
Exp56	TPGS2	0.394712	fmol RNA (minimal region)	Exp56:TPGS2:Rep 2	488, Typhoon	non-RBP		0011560_01	0011563_01	pLEX transient	HEK293T
Exp54	UBA2	4.37678	% XL (whole lane)	Exp54:UBA2:	488, Typhoon	non-RBP		0011487_01	0011491_01	pLEX transient	HEK293T
Exp54	UBA2	0.380724	% XL (minimal region)	Exp54:UBA2:	488, Typhoon	non-RBP		0011487_01	0011491_01	pLEX transient	HEK293T
Exp54	UBA2	0.467966	pmol protein	Exp54:UBA2:	488, Typhoon	non-RBP		0011487_01	0011491_01	pLEX transient	HEK293T
Exp54	UBA2	0.892528	fmol RNA (minimal region)	Exp54:UBA2:	488, Typhoon	non-RBP		0011487_01	0011491_01	pLEX transient	HEK293T
Exp55	UBA2	3.66639	% XL (whole lane)	Exp55:UBA2:	488, Typhoon	non-RBP		0011519_01	0000030_01/Exp55 600 pmt 100 um.tif	pLEX transient	HEK293T
Exp55	UBA2	0.255912	% XL (minimal region)	Exp55:UBA2:	488, Typhoon	non-RBP		0011519_01	0000030_01/Exp55 600 pmt 100 um.tif	pLEX transient	HEK293T
Exp55	UBA2	0.592667	pmol protein	Exp55:UBA2:	488, Typhoon	non-RBP		0011519_01	0000030_01/Exp55 600 pmt 100 um.tif	pLEX transient	HEK293T
Exp55	UBA2	0.759324	fmol RNA (minimal region)	Exp55:UBA2:	488, Typhoon	non-RBP		0011519_01	0000030_01/Exp55 600 pmt 100 um.tif	pLEX transient	HEK293T
Exp88	BARD1		% XL (whole lane)	Exp88:BARD1:Rep 2	488, Typhoon	Putative RBP		0013964_01	20200128.png		HEK293T
Exp88	BARD1	0.5487	% XL (minimal region)	Exp88:BARD1:Rep 2	488, Typhoon	Putative RBP		0013964_01	20200128.png		HEK293T
Exp88	BARD1	2.33026	pmol protein	Exp88:BARD1:Rep 2	488, Typhoon	Putative RBP		0013964_01	20200128.png		HEK293T
Exp88	BARD1	6.4109	fmol RNA (minimal region)	Exp88:BARD1:Rep 2	488, Typhoon	Putative RBP		0013964_01	20200128.png		HEK293T
Exp88	BARD1		% XL (whole lane)	Exp88:BARD1:Rep 1	488, Typhoon	Putative RBP		0013964_01	20200128.png		HEK293T
Exp88	BARD1	0.3676	% XL (minimal region)	Exp88:BARD1:Rep 1	488, Typhoon	Putative RBP		0013964_01	20200128.png		HEK293T
Exp88	BARD1	4.41586	pmol protein	Exp88:BARD1:Rep 1	488, Typhoon	Putative RBP		0013964_01	20200128.png		HEK293T
Exp88	BARD1	8.1309	fmol RNA (minimal region)	Exp88:BARD1:Rep 1	488, Typhoon	Putative RBP		0013964_01	20200128.png		HEK293T
Exp89	BRCA1		% XL (whole lane)	Exp89:BRCA1:Rep 2	488, Typhoon	Putative RBP		0014153_01	200228_qWB_Exp89.gel.png	pBABE transient	HEK293T
Exp89	BRCA1	0.6108	% XL (minimal region)	Exp89:BRCA1:Rep 2	488, Typhoon	Putative RBP		0014153_01	200228_qWB_Exp89.gel.png	pBABE transient	HEK293T
Exp89	BRCA1	0.217686	pmol protein	Exp89:BRCA1:Rep 2	488, Typhoon	Putative RBP		0014153_01	200228_qWB_Exp89.gel.png	pBABE transient	HEK293T
Exp89	BRCA1	0.667	fmol RNA (minimal region)	Exp89:BRCA1:Rep 2	488, Typhoon	Putative RBP		0014153_01	200228_qWB_Exp89.gel.png	pBABE transient	HEK293T
Exp89	BRCA1		% XL (whole lane)	Exp89:BRCA1:Rep 1	488, Typhoon	Putative RBP		0014153_01	200228_qWB_Exp89.gel.png	pBABE transient	HEK293T
Exp89	BRCA1	0.8052	% XL (minimal region)	Exp89:BRCA1:Rep 1	488, Typhoon	Putative RBP		0014153_01	200228_qWB_Exp89.gel.png	pBABE transient	HEK293T
Exp89	BRCA1	0.220688	pmol protein	Exp89:BRCA1:Rep 1	488, Typhoon	Putative RBP		0014153_01	200228_qWB_Exp89.gel.png	pBABE transient	HEK293T
Exp89	BRCA1	0.892	fmol RNA (minimal region)	Exp89:BRCA1:Rep 1	488, Typhoon	Putative RBP		0014153_01	200228_qWB_Exp89.gel.png	pBABE transient	HEK293T
Exp89	SMAD3		% XL (whole lane)	Exp89:SMAD3:Rep 1	488, Typhoon	Putative RBP		0014153_01	200228_qWB_Exp89.gel.png	pRK5 Nt FLAG transient	HEK293T
Exp89	SMAD3	0.1239	% XL (minimal region)	Exp89:SMAD3:Rep 1	488, Typhoon	Putative RBP		0014153_01	200228_qWB_Exp89.gel.png	pRK5 Nt FLAG transient	HEK293T
Exp89	SMAD3	4.68948	pmol protein	Exp89:SMAD3:Rep 1	488, Typhoon	Putative RBP		0014153_01	200228_qWB_Exp89.gel.png	pRK5 Nt FLAG transient	HEK293T
Exp89	SMAD3	2.907	fmol RNA (minimal region)	Exp89:SMAD3:Rep 1	488, Typhoon	Putative RBP		0014153_01	200228_qWB_Exp89.gel.png	pRK5 Nt FLAG transient	HEK293T
Exp89	SMAD3		% XL (whole lane)	Exp89:SMAD3:Rep 2	488, Typhoon	Putative RBP		0014153_01	200228_qWB_Exp89.gel.png	pRK5 Nt FLAG transient	HEK293T
Exp89	SMAD3	0.1081	% XL (minimal region)	Exp89:SMAD3:Rep 2	488, Typhoon	Putative RBP		0014153_01	200228_qWB_Exp89.gel.png	pRK5 Nt FLAG transient	HEK293T
Exp89	SMAD3	4.83627	pmol protein	Exp89:SMAD3:Rep 2	488, Typhoon	Putative RBP		0014153_01	200228_qWB_Exp89.gel.png	pRK5 Nt FLAG transient	HEK293T
Exp89	SMAD3	2.616	fmol RNA (minimal region)	Exp89:SMAD3:Rep 2	488, Typhoon	Putative RBP		0014153_01	200228_qWB_Exp89.gel.png	pRK5 Nt FLAG transient	HEK293T
Exp67	CELF1	12.634	% XL (whole lane)	Exp67:CELF1:Rep 2	488, Typhoon	RBP		0012114_01	exp67_526sp_532_500pmt.tif	uORF Nt FHH pLEX transient	HEK293T
Exp67	CELF1	6.35622	% XL (minimal region)	Exp67:CELF1:Rep 2	488, Typhoon	RBP		0012114_01	exp67_526sp_532_500pmt.tif	uORF Nt FHH pLEX transient	HEK293T
Exp67	CELF1	1.69293	pmol protein	Exp67:CELF1:Rep 2	488, Typhoon	RBP		0012114_01	exp67_526sp_532_500pmt.tif	uORF Nt FHH pLEX transient	HEK293T
Exp67	CELF1	55.5692	fmol RNA (minimal region)	Exp67:CELF1:Rep 2	488, Typhoon	RBP		0012114_01	exp67_526sp_532_500pmt.tif	uORF Nt FHH pLEX transient	HEK293T
Exp68	CELF1	28.3324	% XL (whole lane)	Exp68:CELF1:Rep 2	488, Typhoon	RBP		0012140_01	exp68_526sp_532_500pmt_larger_region.tif	uORF Nt FHH pLEX transient	HEK293T
Exp68	CELF1	13.5526	% XL (minimal region)	Exp68:CELF1:Rep 2	488, Typhoon	RBP		0012140_01	exp68_526sp_532_500pmt_larger_region.tif	uORF Nt FHH pLEX transient	HEK293T
Exp68	CELF1	0.327867	pmol protein	Exp68:CELF1:Rep 2	488, Typhoon	RBP		0012140_01	exp68_526sp_532_500pmt_larger_region.tif	uORF Nt FHH pLEX transient	HEK293T
Exp68	CELF1	23.8322	fmol RNA (minimal region)	Exp68:CELF1:Rep 2	488, Typhoon	RBP		0012140_01	exp68_526sp_532_500pmt_larger_region.tif	uORF Nt FHH pLEX transient	HEK293T
Exp68	CELF1	23.3962	% XL (whole lane)	Exp68:CELF1:Rep 1	488, Typhoon	RBP		0012140_01	exp68_526sp_532_500pmt_larger_region.tif	uORF Nt FHH pLEX transient	HEK293T
Exp68	CELF1	12.0711	% XL (minimal region)	Exp68:CELF1:Rep 1	488, Typhoon	RBP		0012140_01	exp68_526sp_532_500pmt_larger_region.tif	uORF Nt FHH pLEX transient	HEK293T
Exp68	CELF1	0.430183	pmol protein	Exp68:CELF1:Rep 1	488, Typhoon	RBP		0012140_01	exp68_526sp_532_500pmt_larger_region.tif	uORF Nt FHH pLEX transient	HEK293T
Exp68	CELF1	27.6316	fmol RNA (minimal region)	Exp68:CELF1:Rep 1	488, Typhoon	RBP		0012140_01	exp68_526sp_532_500pmt_larger_region.tif	uORF Nt FHH pLEX transient	HEK293T
Exp104	CELF1	5.29131	pmol protein	Exp104:CELF1:1	RB aHA	RBP		0015230_01	0015231_01	Integrated	HEK293T
Exp104	CELF1	1.2931	% XL (minimal region)	Exp104:CELF1:1	RB aHA	RBP		0015230_01	0015231_01	Integrated	HEK293T
Exp104	CELF1	2.6522	% XL (whole lane)	Exp104:CELF1:1	RB aHA	RBP		0015230_01	0015231_01	Integrated	HEK293T
Exp104	CELF1	34.43	fmol RNA (minimal region)	Exp104:CELF1:1	RB aHA	RBP		0015230_01	0015231_01	Integrated	HEK293T
Exp104	CELF1	6.0094	pmol protein	Exp104:CELF1:2	RB aHA	RBP		0015230_01	0015231_01	Integrated	HEK293T
Exp104	CELF1	1.1805	% XL (minimal region)	Exp104:CELF1:2	RB aHA	RBP		0015230_01	0015231_01	Integrated	HEK293T
Exp104	CELF1	2.3958	% XL (whole lane)	Exp104:CELF1:2	RB aHA	RBP		0015230_01	0015231_01	Integrated	HEK293T
Exp104	CELF1	35.68	fmol RNA (minimal region)	Exp104:CELF1:2	RB aHA	RBP		0015230_01	0015231_01	Integrated	HEK293T
Exp104	CELF1	6.86666	pmol protein	Exp104:CELF1:3	RB aHA	RBP		0015230_01	0015231_01	Integrated	HEK293T
Exp104	CELF1	1.0123	% XL (minimal region)	Exp104:CELF1:3	RB aHA	RBP		0015230_01	0015231_01	Integrated	HEK293T
Exp104	CELF1	2.2562	% XL (whole lane)	Exp104:CELF1:3	RB aHA	RBP		0015230_01	0015231_01	Integrated	HEK293T
Exp104	CELF1	34.93	fmol RNA (minimal region)	Exp104:CELF1:3	RB aHA	RBP		0015230_01	0015231_01	Integrated	HEK293T
Exp88	DDX21		% XL (whole lane)	Exp88:DDX21:Rep 1	488, Typhoon	RBP		0013964_01	20200128.png	Integrated	Keratinocytes
Exp88	DDX21	0.6218	% XL (minimal region)	Exp88:DDX21:Rep 1	488, Typhoon	RBP		0013964_01	20200128.png	Integrated	Keratinocytes
Exp88	DDX21	8.87456	pmol protein	Exp88:DDX21:Rep 1	488, Typhoon	RBP		0013964_01	20200128.png	Integrated	Keratinocytes
Exp88	DDX21	27.6764	fmol RNA (minimal region)	Exp88:DDX21:Rep 1	488, Typhoon	RBP		0013964_01	20200128.png	Integrated	Keratinocytes
Exp88	DDX21		% XL (whole lane)	Exp88:DDX21:Rep 2	488, Typhoon	RBP		0013964_01	20200128.png	Integrated	Keratinocytes
Exp88	DDX21	0.4961	% XL (minimal region)	Exp88:DDX21:Rep 2	488, Typhoon	RBP		0013964_01	20200128.png	Integrated	Keratinocytes
Exp88	DDX21	8.741	pmol protein	Exp88:DDX21:Rep 2	488, Typhoon	RBP		0013964_01	20200128.png	Integrated	Keratinocytes
Exp88	DDX21	21.7345	fmol RNA (minimal region)	Exp88:DDX21:Rep 2	488, Typhoon	RBP		0013964_01	20200128.png	Integrated	Keratinocytes
Exp66	eIF4H	0.253426	% XL (whole lane)	Exp66:eIF4H:Rep 2	488, Typhoon	RBP		0012082_01	exp66_200um_500pmt_526sp_532.tif	uORF Nt FHH pLEX transient	HEK293T
Exp66	eIF4H	0.222072	% XL (minimal region)	Exp66:eIF4H:Rep 2	488, Typhoon	RBP		0012082_02	exp66_200um_500pmt_526sp_532.tif	uORF Nt FHH pLEX transient	HEK293T
Exp66	eIF4H	0.684504	pmol protein	Exp66:eIF4H:Rep 2	488, Typhoon	RBP		0012082_03	exp66_200um_500pmt_526sp_532.tif	uORF Nt FHH pLEX transient	HEK293T
Exp66	eIF4H	0.760325	fmol RNA (minimal region)	Exp66:eIF4H:Rep 2	488, Typhoon	RBP		0012082_04	exp66_200um_500pmt_526sp_532.tif	uORF Nt FHH pLEX transient	HEK293T
Exp66	eIF4H	0.250853	% XL (whole lane)	Exp66:eIF4H:Rep 1	488, Typhoon	RBP		0012082_05	exp66_200um_500pmt_526sp_532.tif	uORF Nt FHH pLEX transient	HEK293T
Exp66	eIF4H	0.170015	% XL (minimal region)	Exp66:eIF4H:Rep 1	488, Typhoon	RBP		0012082_06	exp66_200um_500pmt_526sp_532.tif	uORF Nt FHH pLEX transient	HEK293T
Exp66	eIF4H	0.662531	pmol protein	Exp66:eIF4H:Rep 1	488, Typhoon	RBP		0012082_07	exp66_200um_500pmt_526sp_532.tif	uORF Nt FHH pLEX transient	HEK293T
Exp66	eIF4H	0.563415	fmol RNA (minimal region)	Exp66:eIF4H:Rep 1	488, Typhoon	RBP		0012082_08	exp66_200um_500pmt_526sp_532.tif	uORF Nt FHH pLEX transient	HEK293T
Exp67	eIF4H	0.297276	% XL (whole lane)	Exp67:eIF4H:Rep 1	488, Typhoon	RBP		0012114_01	exp67_526sp_532_500pmt.tif	uORF Nt FHH pLEX transient	HEK293T
Exp67	eIF4H	0.297276	% XL (minimal region)	Exp67:eIF4H:Rep 1	488, Typhoon	RBP		0012114_01	exp67_526sp_532_500pmt.tif	uORF Nt FHH pLEX transient	HEK293T
Exp67	eIF4H	1.40349	pmol protein	Exp67:eIF4H:Rep 1	488, Typhoon	RBP		0012114_01	exp67_526sp_532_500pmt.tif	uORF Nt FHH pLEX transient	HEK293T
Exp67	eIF4H	2.08923	fmol RNA (minimal region)	Exp67:eIF4H:Rep 1	488, Typhoon	RBP		0012114_01	exp67_526sp_532_500pmt.tif	uORF Nt FHH pLEX transient	HEK293T
Exp59	FBL	8.85993	% XL (whole lane)	Exp59:FBL:Rep 2	488, Typhoon	RBP		0011772_01	50um_600pmt_fbl.tif	Endogenous	HEK293T
Exp59	FBL	2.81608	% XL (minimal region)	Exp59:FBL:Rep 2	488, Typhoon	RBP		0011772_01	50um_600pmt_fbl.tif	Endogenous	HEK293T
Exp59	FBL	3.37724	pmol protein	Exp59:FBL:Rep 2	488, Typhoon	RBP		0011772_01	50um_600pmt_fbl.tif	Endogenous	HEK293T
Exp59	FBL	48.232	fmol RNA (minimal region)	Exp59:FBL:Rep 2	488, Typhoon	RBP		0011772_01	50um_600pmt_fbl.tif	Endogenous	HEK293T
Exp59	FBL	8.64582	% XL (whole lane)	Exp59:FBL:Rep 1	488, Typhoon	RBP		0011772_01	50um_600pmt_fbl.tif	Endogenous	HEK293T
Exp59	FBL	2.58393	% XL (minimal region)	Exp59:FBL:Rep 1	488, Typhoon	RBP		0011772_01	50um_600pmt_fbl.tif	Endogenous	HEK293T
Exp59	FBL	3.18772	pmol protein	Exp59:FBL:Rep 1	488, Typhoon	RBP		0011772_01	50um_600pmt_fbl.tif	Endogenous	HEK293T
Exp59	FBL	41.7232	fmol RNA (minimal region)	Exp59:FBL:Rep 1	488, Typhoon	RBP		0011772_01	50um_600pmt_fbl.tif	Endogenous	HEK293T
Exp59	FBL	3.79682	% XL (whole lane)	Exp59:FBL:Rep 3	488, Typhoon	RBP		0011772_01	50um_600pmt_fbl.tif	Endogenous	HEK293T
Exp59	FBL	1.57517	% XL (minimal region)	Exp59:FBL:Rep 3	488, Typhoon	RBP		0011772_01	50um_600pmt_fbl.tif	Endogenous	HEK293T
Exp59	FBL	6.24398	pmol protein	Exp59:FBL:Rep 3	488, Typhoon	RBP		0011772_01	50um_600pmt_fbl.tif	Endogenous	HEK293T
Exp59	FBL	49.5672	fmol RNA (minimal region)	Exp59:FBL:Rep 3	488, Typhoon	RBP		0011772_01	50um_600pmt_fbl.tif	Endogenous	HEK293T
Exp53	FHH-hnRNP C	3.06593	% XL (minimal region)	FHH-hnRNP C XL-1		RBP		0011431_01	0011458_01	AAVS1 integrant	HEK293T
Exp53	FHH-hnRNP C	4.09663	% XL (minimal region)	FHH-hnRNP C XL-2		RBP		0011431_01	0011458_01	AAVS1 integrant	HEK293T
Exp53	FHH-hnRNP C	1.43876	% XL (minimal region)	FHH-hnRNP C XL-3		RBP		0011431_01	0011458_01	AAVS1 integrant	HEK293T
Exp53	hnRNP C	42.0936	% XL (whole lane)	hnRNP C r1		RBP		0011434_01	0011439_01	Endogenous	HEK293T
Exp53	hnRNP C	35.6194	% XL (whole lane)	hnRNP C r2		RBP		0011434_01	0011439_01	Endogenous	HEK293T
Exp53	hnRNP C	33.3098	% XL (whole lane)	hnRNP C r3		RBP		0011434_01	0011439_01	Endogenous	HEK293T
Exp53	hnRNP C	26.3008	% XL (minimal region)	hnRNP C r1		RBP		0011434_01	0011439_01	Endogenous	HEK293T
Exp53	hnRNP C	19.2621	% XL (minimal region)	hnRNP C r2		RBP		0011434_01	0011439_01	Endogenous	HEK293T
Exp53	hnRNP C	20.9572	% XL (minimal region)	hnRNP C r3		RBP		0011434_01	0011439_01	Endogenous	HEK293T
Exp67	hnRNP D	15.3397	% XL (whole lane)	Exp67:hnRNP D:Rep 1	488, Typhoon	RBP		0012114_01	exp67_526sp_532_500pmt.tif	uORF Nt FHH pLEX transient	HEK293T
Exp67	hnRNP D	3.37849	% XL (minimal region)	Exp67:hnRNP D:Rep 1	488, Typhoon	RBP		0012114_01	exp67_526sp_532_500pmt.tif	uORF Nt FHH pLEX transient	HEK293T
Exp67	hnRNP D	5.30229	pmol protein	Exp67:hnRNP D:Rep 1	488, Typhoon	RBP		0012114_01	exp67_526sp_532_500pmt.tif	uORF Nt FHH pLEX transient	HEK293T
Exp67	hnRNP D	91.1077	fmol RNA (minimal region)	Exp67:hnRNP D:Rep 1	488, Typhoon	RBP		0012114_01	exp67_526sp_532_500pmt.tif	uORF Nt FHH pLEX transient	HEK293T
Exp68	hnRNP D	22.3663	% XL (whole lane)	Exp68:hnRNP D:Rep 2	488, Typhoon	RBP		0012140_01	exp68_526sp_532_500pmt_larger_region.tif	uORF Nt FHH pLEX transient	HEK293T
Exp68	hnRNP D	6.65458	% XL (minimal region)	Exp68:hnRNP D:Rep 2	488, Typhoon	RBP		0012140_01	exp68_526sp_532_500pmt_larger_region.tif	uORF Nt FHH pLEX transient	HEK293T
Exp68	hnRNP D	4.01411	pmol protein	Exp68:hnRNP D:Rep 2	488, Typhoon	RBP		0012140_01	exp68_526sp_532_500pmt_larger_region.tif	uORF Nt FHH pLEX transient	HEK293T
Exp68	hnRNP D	138.158	fmol RNA (minimal region)	Exp68:hnRNP D:Rep 2	488, Typhoon	RBP		0012140_01	exp68_526sp_532_500pmt_larger_region.tif	uORF Nt FHH pLEX transient	HEK293T
Exp68	hnRNP D	19.5777	% XL (whole lane)	Exp68:hnRNP D:Rep 1	488, Typhoon	RBP		0012140_01	exp68_526sp_532_500pmt_larger_region.tif	uORF Nt FHH pLEX transient	HEK293T
Exp68	hnRNP D	6.19573	% XL (minimal region)	Exp68:hnRNP D:Rep 1	488, Typhoon	RBP		0012140_01	exp68_526sp_532_500pmt_larger_region.tif	uORF Nt FHH pLEX transient	HEK293T
Exp68	hnRNP D	3.74541	pmol protein	Exp68:hnRNP D:Rep 1	488, Typhoon	RBP		0012140_01	exp68_526sp_532_500pmt_larger_region.tif	uORF Nt FHH pLEX transient	HEK293T
Exp68	hnRNP D	119.737	fmol RNA (minimal region)	Exp68:hnRNP D:Rep 1	488, Typhoon	RBP		0012140_01	exp68_526sp_532_500pmt_larger_region.tif	uORF Nt FHH pLEX transient	HEK293T
Exp104	HNRNPD	47.796	pmol protein	Exp104:HNRNPD:1	RB aHA	RBP		0015230_01	0015231_01	Integrated	HEK293T
Exp104	HNRNPD	0.5965	% XL (minimal region)	Exp104:HNRNPD:1	RB aHA	RBP		0015230_01	0015231_01	Integrated	HEK293T
Exp104	HNRNPD	2.4442	% XL (whole lane)	Exp104:HNRNPD:1	RB aHA	RBP		0015230_01	0015231_01	Integrated	HEK293T
Exp104	HNRNPD	142.97	fmol RNA (minimal region)	Exp104:HNRNPD:1	RB aHA	RBP		0015230_01	0015231_01	Integrated	HEK293T
Exp104	HNRNPD	39.7971	pmol protein	Exp104:HNRNPD:2	RB aHA	RBP		0015230_01	0015231_01	Integrated	HEK293T
Exp104	HNRNPD	0.7346	% XL (minimal region)	Exp104:HNRNPD:2	RB aHA	RBP		0015230_01	0015231_01	Integrated	HEK293T
Exp104	HNRNPD	2.8796	% XL (whole lane)	Exp104:HNRNPD:2	RB aHA	RBP		0015230_01	0015231_01	Integrated	HEK293T
Exp104	HNRNPD	146.72	fmol RNA (minimal region)	Exp104:HNRNPD:2	RB aHA	RBP		0015230_01	0015231_01	Integrated	HEK293T
Exp104	HNRNPD	39.7971	pmol protein	Exp104:HNRNPD:3	RB aHA	RBP		0015230_01	0015231_01	Integrated	HEK293T
Exp104	HNRNPD	0.7433	% XL (minimal region)	Exp104:HNRNPD:3	RB aHA	RBP		0015230_01	0015231_01	Integrated	HEK293T
Exp104	HNRNPD	3.1594	% XL (whole lane)	Exp104:HNRNPD:3	RB aHA	RBP		0015230_01	0015231_01	Integrated	HEK293T
Exp104	HNRNPD	148.46	fmol RNA (minimal region)	Exp104:HNRNPD:3	RB aHA	RBP		0015230_01	0015231_01	Integrated	HEK293T
Exp88	NSUN2		% XL (whole lane)	Exp88:NSUN2:Rep 1	488, Typhoon	RBP		0013964_01	20200128.png	Integrated	Keratinocytes
Exp88	NSUN2	1.9944	% XL (minimal region)	Exp88:NSUN2:Rep 1	488, Typhoon	RBP		0013964_01	20200128.png	Integrated	Keratinocytes
Exp88	NSUN2	0.81501	pmol protein	Exp88:NSUN2:Rep 1	488, Typhoon	RBP		0013964_01	20200128.png	Integrated	Keratinocytes
Exp88	NSUN2	8.2091	fmol RNA (minimal region)	Exp88:NSUN2:Rep 1	488, Typhoon	RBP		0013964_01	20200128.png	Integrated	Keratinocytes
Exp67	RBFOX1	36.1349	% XL (whole lane)	Exp67:RBFOX1:Rep 1	488, Typhoon	RBP	Don’t use	0012114_01	exp67_526sp_532_500pmt.tif	uORF Nt FHH pLEX transient	HEK293T
Exp67	RBFOX1	23.462	% XL (minimal region)	Exp67:RBFOX1:Rep 1	488, Typhoon	RBP	Don’t use	0012114_01	exp67_526sp_532_500pmt.tif	uORF Nt FHH pLEX transient	HEK293T
Exp67	RBFOX1	1.09394	pmol protein	Exp67:RBFOX1:Rep 1	488, Typhoon	RBP	Don’t use	0012114_01	exp67_526sp_532_500pmt.tif	uORF Nt FHH pLEX transient	HEK293T
Exp67	RBFOX1	145.385	fmol RNA (minimal region)	Exp67:RBFOX1:Rep 1	488, Typhoon	RBP	Don’t use	0012114_01	exp67_526sp_532_500pmt.tif	uORF Nt FHH pLEX transient	HEK293T
Exp68	RBFOX1	48.9206	% XL (whole lane)	Exp68:RBFOX1:Rep 1	488, Typhoon	RBP	Don’t use	0012140_01	exp68_526sp_532_500pmt_larger_region.tif	uORF Nt FHH pLEX transient	HEK293T
Exp68	RBFOX1	17.8581	% XL (minimal region)	Exp68:RBFOX1:Rep 1	488, Typhoon	RBP	Don’t use	0012140_01	exp68_526sp_532_500pmt_larger_region.tif	uORF Nt FHH pLEX transient	HEK293T
Exp68	RBFOX1	0.892445	pmol protein	Exp68:RBFOX1:Rep 1	488, Typhoon	RBP	Don’t use	0012140_01	exp68_526sp_532_500pmt_larger_region.tif	uORF Nt FHH pLEX transient	HEK293T
Exp68	RBFOX1	87.5	fmol RNA (minimal region)	Exp68:RBFOX1:Rep 1	488, Typhoon	RBP	Don’t use	0012140_01	exp68_526sp_532_500pmt_larger_region.tif	uORF Nt FHH pLEX transient	HEK293T
Exp68	RBFOX1	34.1948	% XL (whole lane)	Exp68:RBFOX1:Rep 2	488, Typhoon	RBP	Don’t use	0012140_01	exp68_526sp_532_500pmt_larger_region.tif	uORF Nt FHH pLEX transient	HEK293T
Exp68	RBFOX1	12.2085	% XL (minimal region)	Exp68:RBFOX1:Rep 2	488, Typhoon	RBP	Don’t use	0012140_01	exp68_526sp_532_500pmt_larger_region.tif	uORF Nt FHH pLEX transient	HEK293T
Exp68	RBFOX1	1.09976	pmol protein	Exp68:RBFOX1:Rep 2	488, Typhoon	RBP	Don’t use	0012140_01	exp68_526sp_532_500pmt_larger_region.tif	uORF Nt FHH pLEX transient	HEK293T
Exp68	RBFOX1	71.4967	fmol RNA (minimal region)	Exp68:RBFOX1:Rep 2	488, Typhoon	RBP	Don’t use	0012140_01	exp68_526sp_532_500pmt_larger_region.tif	uORF Nt FHH pLEX transient	HEK293T
Exp70	STAU1	4.04413	% XL (whole lane)	Exp70:STAU1:Rep 1	488, Typhoon	RBP		0012208_01	exp70_stau1_526sp_532_500pmt_200um.tif	Nt FHH pLEX transient	HEK293T
Exp70	STAU1	5.7352	% XL (whole lane)	Exp70:STAU1:Rep 2	488, Typhoon	RBP		0012208_01	exp70_stau1_526sp_532_500pmt_200um.tif	Nt FHH pLEX transient	HEK293T
Exp70	STAU1	1.01407	% XL (minimal region)	Exp70:STAU1:Rep 1	488, Typhoon	RBP		0012208_01	exp70_stau1_526sp_532_500pmt_200um.tif	Nt FHH pLEX transient	HEK293T
Exp70	STAU1	1.32695	% XL (minimal region)	Exp70:STAU1:Rep 2	488, Typhoon	RBP		0012208_01	exp70_stau1_526sp_532_500pmt_200um.tif	Nt FHH pLEX transient	HEK293T
Exp77	A1CF E34K	63.4756	% XL (whole lane)	Exp77:A1CF E34K:Rep 1	488, Typhoon	Recurrent, MUT		0013199_02	190825_E77_qRNA_higherinput.tif	uORF Nt FHH pLEX transient	HEK293T
Exp77	A1CF E34K	18.2239	% XL (minimal region)	Exp77:A1CF E34K:Rep 1	488, Typhoon	Recurrent, MUT		0013199_02	190825_E77_qRNA_higherinput.tif	uORF Nt FHH pLEX transient	HEK293T
Exp77	A1CF E34K	0.29875	pmol protein	Exp77:A1CF E34K:Rep 1	488, Typhoon	Recurrent, MUT		0013199_02	190825_E77_qRNA_higherinput.tif	uORF Nt FHH pLEX transient	HEK293T
Exp77	A1CF E34K	29.9511	fmol RNA (minimal region)	Exp77:A1CF E34K:Rep 1	488, Typhoon	Recurrent, MUT		0013199_02	190825_E77_qRNA_higherinput.tif	uORF Nt FHH pLEX transient	HEK293T
Exp84	A1CF E34K	6.82325	% XL (whole lane)	Exp84:A1CF E34K:Rep 1	488, Typhoon	Recurrent, MUT		0013713_01	191117_qRNA.tif	uORF Nt FHH pLEX transient	HEK293T
Exp84	A1CF E34K	2.1615	% XL (minimal region)	Exp84:A1CF E34K:Rep 1	488, Typhoon	Recurrent, MUT		0013713_01	191117_qRNA.tif	uORF Nt FHH pLEX transient	HEK293T
Exp84	A1CF E34K	7.82149	pmol protein	Exp84:A1CF E34K:Rep 1	488, Typhoon	Recurrent, MUT		0013713_01	191117_qRNA.tif	uORF Nt FHH pLEX transient	HEK293T
Exp84	A1CF E34K	85.4543	fmol RNA (minimal region)	Exp84:A1CF E34K:Rep 1	488, Typhoon	Recurrent, MUT		0013713_01	191117_qRNA.tif	uORF Nt FHH pLEX transient	HEK293T
Exp84	A1CF E34K	6.16348	% XL (whole lane)	Exp84:A1CF E34K:Rep 2	488, Typhoon	Recurrent, MUT		0013739_01	191121_2.tif	uORF Nt FHH pLEX transient	HEK293T
Exp84	A1CF E34K	2.60706	% XL (minimal region)	Exp84:A1CF E34K:Rep 2	488, Typhoon	Recurrent, MUT		0013739_01	191121_2.tif	uORF Nt FHH pLEX transient	HEK293T
Exp84	A1CF E34K	5.50464	pmol protein	Exp84:A1CF E34K:Rep 2	488, Typhoon	Recurrent, MUT		0013739_01	191121_2.tif	uORF Nt FHH pLEX transient	HEK293T
Exp84	A1CF E34K	72.7023	fmol RNA (minimal region)	Exp84:A1CF E34K:Rep 2	488, Typhoon	Recurrent, MUT		0013739_01	191121_2.tif	uORF Nt FHH pLEX transient	HEK293T
Exp96	A1CF E34K	3.6405	% XL (whole lane)	Exp96:A1CF E34K:1	488, Typhoon	Recurrent, MUT		0014290_01	0014292_01	uORF Nt FHH pLEX transient	HEK293T
Exp96	A1CF E34K	1.4357	% XL (minimal region)	Exp96:A1CF E34K:1	488, Typhoon	Recurrent, MUT		0014290_01	0014292_01	uORF Nt FHH pLEX transient	HEK293T
Exp96	A1CF E34K	8.34957	pmol protein	Exp96:A1CF E34K:1	488, Typhoon	Recurrent, MUT		0014290_01	0014292_01	uORF Nt FHH pLEX transient	HEK293T
Exp96	A1CF E34K	60.372	fmol RNA (minimal region)	Exp96:A1CF E34K:1	488, Typhoon	Recurrent, MUT		0014290_01	0014292_01	uORF Nt FHH pLEX transient	HEK293T
Exp104	A1CF E34K	1.198	pmol protein	Exp104:A1CF E34K:1	RB aHA	Recurrent, MUT		0015263_01	0015264_01	Integrated	HepG2
Exp104	A1CF E34K	2.56	% XL (minimal region)	Exp104:A1CF E34K:1	RB aHA	Recurrent, MUT		0015263_01	0015264_01	Integrated	HepG2
Exp104	A1CF E34K	5.07	% XL (whole lane)	Exp104:A1CF E34K:1	RB aHA	Recurrent, MUT		0015263_01	0015264_01	Integrated	HepG2
Exp104	A1CF E34K	15.52	fmol RNA (minimal region)	Exp104:A1CF E34K:1	RB aHA	Recurrent, MUT		0015263_01	0015264_01	Integrated	HepG2
Exp104	A1CF E34K	1.228	pmol protein	Exp104:A1CF E34K:2	RB aHA	Recurrent, MUT		0015263_01	0015264_01	Integrated	HepG2
Exp104	A1CF E34K	2.1	% XL (minimal region)	Exp104:A1CF E34K:2	RB aHA	Recurrent, MUT		0015263_01	0015264_01	Integrated	HepG2
Exp104	A1CF E34K	4.38	% XL (whole lane)	Exp104:A1CF E34K:2	RB aHA	Recurrent, MUT		0015263_01	0015264_01	Integrated	HepG2
Exp104	A1CF E34K	13.03	fmol RNA (minimal region)	Exp104:A1CF E34K:2	RB aHA	Recurrent, MUT		0015263_01	0015264_01	Integrated	HepG2
Exp104	A1CF E34K	1.088	pmol protein	Exp104:A1CF E34K:3	RB aHA	Recurrent, MUT		0015263_01	0015264_01	Integrated	HepG2
Exp104	A1CF E34K	2.16	% XL (minimal region)	Exp104:A1CF E34K:3	RB aHA	Recurrent, MUT		0015263_01	0015264_01	Integrated	HepG2
Exp104	A1CF E34K	4.78	% XL (whole lane)	Exp104:A1CF E34K:3	RB aHA	Recurrent, MUT		0015263_01	0015264_01	Integrated	HepG2
Exp104	A1CF E34K	11.9	fmol RNA (minimal region)	Exp104:A1CF E34K:3	RB aHA	Recurrent, MUT		0015263_01	0015264_01	Integrated	HepG2
Exp89	BCLAF1 E161K		% XL (whole lane)	Exp89:BCLAF1 E161K:Rep 1	488, Typhoon	Recurrent, MUT		0014153_01	200228_qWB_Exp89.gel.png	Nt FHH pSLX3 transient	HEK293T
Exp89	BCLAF1 E161K	6.2774	% XL (minimal region)	Exp89:BCLAF1 E161K:Rep 1	488, Typhoon	Recurrent, MUT		0014153_01	200228_qWB_Exp89.gel.png	Nt FHH pSLX3 transient	HEK293T
Exp89	BCLAF1 E161K	0.245027	pmol protein	Exp89:BCLAF1 E161K:Rep 1	488, Typhoon	Recurrent, MUT		0014153_01	200228_qWB_Exp89.gel.png	Nt FHH pSLX3 transient	HEK293T
Exp89	BCLAF1 E161K	7.94	fmol RNA (minimal region)	Exp89:BCLAF1 E161K:Rep 1	488, Typhoon	Recurrent, MUT		0014153_01	200228_qWB_Exp89.gel.png	Nt FHH pSLX3 transient	HEK293T
Exp84	CNOT1 R499H	0.759804	% XL (whole lane)	Exp84:CNOT1 R499H:Rep 1	488, Typhoon	Recurrent, MUT		0013738_01	191121_1.tif	Nt FHH pSLX3 transient	HEK293T
Exp84	CNOT1 R499H	0.179926	% XL (minimal region)	Exp84:CNOT1 R499H:Rep 1	488, Typhoon	Recurrent, MUT		0013738_01	191121_1.tif	Nt FHH pSLX3 transient	HEK293T
Exp84	CNOT1 R499H	1.97287	pmol protein	Exp84:CNOT1 R499H:Rep 1	488, Typhoon	Recurrent, MUT		0013738_01	191121_1.tif	Nt FHH pSLX3 transient	HEK293T
Exp84	CNOT1 R499H	1.77645	fmol RNA (minimal region)	Exp84:CNOT1 R499H:Rep 1	488, Typhoon	Recurrent, MUT		0013738_01	191121_1.tif	Nt FHH pSLX3 transient	HEK293T
Exp90	CNOT1 R499H	0.6157	% XL (whole lane)	Exp90:CNOT1 R499H:Rep 1	488, Typhoon	Recurrent, MUT		0014177_01	200304_qWB_Exp90.png	Nt FHH pSLX3 transient	HEK293T
Exp90	CNOT1 R499H	0.1824	% XL (minimal region)	Exp90:CNOT1 R499H:Rep 1	488, Typhoon	Recurrent, MUT		0014177_01	200304_qWB_Exp90.png	Nt FHH pSLX3 transient	HEK293T
Exp90	CNOT1 R499H	1.6173	pmol protein	Exp90:CNOT1 R499H:Rep 1	488, Typhoon	Recurrent, MUT		0014177_01	200304_qWB_Exp90.png	Nt FHH pSLX3 transient	HEK293T
Exp90	CNOT1 R499H	1.47626	fmol RNA (minimal region)	Exp90:CNOT1 R499H:Rep 1	488, Typhoon	Recurrent, MUT		0014177_01	200304_qWB_Exp90.png	Nt FHH pSLX3 transient	HEK293T
Exp86	CNOT9 P131L	0	% XL (whole lane)	Exp86:CNOT9 P131L:	488, Typhoon	Recurrent, MUT		0013865_01	191214.tif	Nt FHH pSLX3 transient	HEK293T
Exp86	CNOT9 P131L	0.0114	% XL (minimal region)	Exp86:CNOT9 P131L:	488, Typhoon	Recurrent, MUT		0013865_01	191214.tif	Nt FHH pSLX3 transient	HEK293T
Exp86	CNOT9 P131L	1.40366	pmol protein	Exp86:CNOT9 P131L:	488, Typhoon	Recurrent, MUT		0013865_01	191214.tif	Nt FHH pSLX3 transient	HEK293T
Exp86	CNOT9 P131L	0.0803	fmol RNA (minimal region)	Exp86:CNOT9 P131L:	488, Typhoon	Recurrent, MUT		0013865_01	191214.tif	Nt FHH pSLX3 transient	HEK293T
Exp88	CNOT9 P131L		% XL (whole lane)	Exp88:CNOT9 P131L:Rep 1	488, Typhoon	Recurrent, MUT		0013964_01	20200128.png	Nt FHH pSLX3 transient	HEK293T
Exp88	CNOT9 P131L	0.0094	% XL (minimal region)	Exp88:CNOT9 P131L:Rep 1	488, Typhoon	Recurrent, MUT		0013964_01	20200128.png	Nt FHH pSLX3 transient	HEK293T
Exp88	CNOT9 P131L	2.1157	pmol protein	Exp88:CNOT9 P131L:Rep 1	488, Typhoon	Recurrent, MUT		0013964_01	20200128.png	Nt FHH pSLX3 transient	HEK293T
Exp88	CNOT9 P131L	0.0993	fmol RNA (minimal region)	Exp88:CNOT9 P131L:Rep 1	488, Typhoon	Recurrent, MUT		0013964_01	20200128.png	Nt FHH pSLX3 transient	HEK293T
Exp80	CRNKL1 S128F	3.94996	% XL (whole lane)	Exp80:CRNKL1 S128F:Rep 1	488, Typhoon	Recurrent, MUT		0013271_01	exp80gel1.tif	uORF Nt FHH pLEX transient	HEK293T
Exp80	CRNKL1 S128F	2.16351	% XL (minimal region)	Exp80:CRNKL1 S128F:Rep 1	488, Typhoon	Recurrent, MUT		0013271_01	exp80gel1.tif	uORF Nt FHH pLEX transient	HEK293T
Exp80	CRNKL1 S128F	0.229954	pmol protein	Exp80:CRNKL1 S128F:Rep 1	488, Typhoon	Recurrent, MUT		0013271_01	exp80gel1.tif	uORF Nt FHH pLEX transient	HEK293T
Exp80	CRNKL1 S128F	2.51475	fmol RNA (minimal region)	Exp80:CRNKL1 S128F:Rep 1	488, Typhoon	Recurrent, MUT		0013271_01	exp80gel1.tif	uORF Nt FHH pLEX transient	HEK293T
Exp84	CRNKL1 S128F	2.76308	% XL (whole lane)	Exp84:CRNKL1 S128F:Rep 1	488, Typhoon	Recurrent, MUT		0013738_01	191121_1.tif	uORF Nt FHH pLEX transient	HEK293T
Exp84	CRNKL1 S128F	0.984449	% XL (minimal region)	Exp84:CRNKL1 S128F:Rep 1	488, Typhoon	Recurrent, MUT		0013738_01	191121_1.tif	uORF Nt FHH pLEX transient	HEK293T
Exp84	CRNKL1 S128F	0.267342	pmol protein	Exp84:CRNKL1 S128F:Rep 1	488, Typhoon	Recurrent, MUT		0013738_01	191121_1.tif	uORF Nt FHH pLEX transient	HEK293T
Exp84	CRNKL1 S128F	1.32243	fmol RNA (minimal region)	Exp84:CRNKL1 S128F:Rep 1	488, Typhoon	Recurrent, MUT		0013738_01	191121_1.tif	uORF Nt FHH pLEX transient	HEK293T
Exp86	DCP1B Q252H	0.0395767	% XL (whole lane)	Exp86:DCP1B Q252H:	488, Typhoon	Recurrent, MUT		0013861_01	191213_1.tif	Ct FHH pSLX4 transient	HEK293T
Exp86	DCP1B Q252H	0.0167	% XL (minimal region)	Exp86:DCP1B Q252H:	488, Typhoon	Recurrent, MUT		0013861_01	191213_1.tif	Ct FHH pSLX4 transient	HEK293T
Exp86	DCP1B Q252H	42.1189	pmol protein	Exp86:DCP1B Q252H:	488, Typhoon	Recurrent, MUT		0013861_01	191213_1.tif	Ct FHH pSLX4 transient	HEK293T
Exp86	DCP1B Q252H	3.509	fmol RNA (minimal region)	Exp86:DCP1B Q252H:	488, Typhoon	Recurrent, MUT		0013861_01	191213_1.tif	Ct FHH pSLX4 transient	HEK293T
Exp90	DCP1B Q252H	0.1521	% XL (whole lane)	Exp90:DCP1B Q252H:Rep 1	488, Typhoon	Recurrent, MUT		0014177_01	200304_qWB_Exp90.png	Ct FHH pSLX4 transient	HEK293T
Exp90	DCP1B Q252H	0.0934	% XL (minimal region)	Exp90:DCP1B Q252H:Rep 1	488, Typhoon	Recurrent, MUT		0014177_01	200304_qWB_Exp90.png	Ct FHH pSLX4 transient	HEK293T
Exp90	DCP1B Q252H	11.8156	pmol protein	Exp90:DCP1B Q252H:Rep 1	488, Typhoon	Recurrent, MUT		0014177_01	200304_qWB_Exp90.png	Ct FHH pSLX4 transient	HEK293T
Exp90	DCP1B Q252H	5.51872	fmol RNA (minimal region)	Exp90:DCP1B Q252H:Rep 1	488, Typhoon	Recurrent, MUT		0014177_01	200304_qWB_Exp90.png	Ct FHH pSLX4 transient	HEK293T
Exp80	DDX3X R528C	1.27268	% XL (whole lane)	Exp80:DDX3X R528C:Rep 1	488, Typhoon	Recurrent, MUT		0013271_01	exp80gel1.tif	uORF Nt FHH pLEX transient	HEK293T
Exp80	DDX3X R528C	0.833393	% XL (minimal region)	Exp80:DDX3X R528C:Rep 1	488, Typhoon	Recurrent, MUT		0013271_01	exp80gel1.tif	uORF Nt FHH pLEX transient	HEK293T
Exp80	DDX3X R528C	1.94646	pmol protein	Exp80:DDX3X R528C:Rep 1	488, Typhoon	Recurrent, MUT		0013271_01	exp80gel1.tif	uORF Nt FHH pLEX transient	HEK293T
Exp80	DDX3X R528C	8.14477	fmol RNA (minimal region)	Exp80:DDX3X R528C:Rep 1	488, Typhoon	Recurrent, MUT		0013271_01	exp80gel1.tif	uORF Nt FHH pLEX transient	HEK293T
Exp87	DDX3X R528C	0.119212	% XL (whole lane)	Exp87:DDX3X R528C:Rep 1	488, Typhoon	Recurrent, MUT		0000017_01	191218.tif	uORF Nt FHH pLEX transient	HEK293T
Exp87	DDX3X R528C	0.0547	% XL (minimal region)	Exp87:DDX3X R528C:Rep 1	488, Typhoon	Recurrent, MUT		0000017_01	191218.tif	uORF Nt FHH pLEX transient	HEK293T
Exp87	DDX3X R528C	11.1608	pmol protein	Exp87:DDX3X R528C:Rep 1	488, Typhoon	Recurrent, MUT		0000017_01	191218.tif	uORF Nt FHH pLEX transient	HEK293T
Exp87	DDX3X R528C	3.05146	fmol RNA (minimal region)	Exp87:DDX3X R528C:Rep 1	488, Typhoon	Recurrent, MUT		0000017_01	191218.tif	uORF Nt FHH pLEX transient	HEK293T
Exp104	DDX3X R528C	4.27801	pmol protein	Exp104:DDX3X R528C:1	RB aHA	Recurrent, MUT		0015230_01	0015231_01	Integrated	HEK293T
Exp104	DDX3X R528C	0.1259	% XL (minimal region)	Exp104:DDX3X R528C:1	RB aHA	Recurrent, MUT		0015230_01	0015231_01	Integrated	HEK293T
Exp104	DDX3X R528C	0.1993	% XL (whole lane)	Exp104:DDX3X R528C:1	RB aHA	Recurrent, MUT		0015230_01	0015231_01	Integrated	HEK293T
Exp104	DDX3X R528C	2.69	fmol RNA (minimal region)	Exp104:DDX3X R528C:1	RB aHA	Recurrent, MUT		0015230_01	0015231_01	Integrated	HEK293T
Exp104	DDX3X R528C	4.44476	pmol protein	Exp104:DDX3X R528C:2	RB aHA	Recurrent, MUT		0015230_01	0015231_01	Integrated	HEK293T
Exp104	DDX3X R528C	0.1279	% XL (minimal region)	Exp104:DDX3X R528C:2	RB aHA	Recurrent, MUT		0015230_01	0015231_01	Integrated	HEK293T
Exp104	DDX3X R528C	0.1828	% XL (whole lane)	Exp104:DDX3X R528C:2	RB aHA	Recurrent, MUT		0015230_01	0015231_01	Integrated	HEK293T
Exp104	DDX3X R528C	2.84	fmol RNA (minimal region)	Exp104:DDX3X R528C:2	RB aHA	Recurrent, MUT		0015230_01	0015231_01	Integrated	HEK293T
Exp104	DDX3X R528C	4.92739	pmol protein	Exp104:DDX3X R528C:3	RB aHA	Recurrent, MUT		0015230_01	0015231_01	Integrated	HEK293T
Exp104	DDX3X R528C	0.0986	% XL (minimal region)	Exp104:DDX3X R528C:3	RB aHA	Recurrent, MUT		0015230_01	0015231_01	Integrated	HEK293T
Exp104	DDX3X R528C	0.1498	% XL (whole lane)	Exp104:DDX3X R528C:3	RB aHA	Recurrent, MUT		0015230_01	0015231_01	Integrated	HEK293T
Exp104	DDX3X R528C	2.43	fmol RNA (minimal region)	Exp104:DDX3X R528C:3	RB aHA	Recurrent, MUT		0015230_01	0015231_01	Integrated	HEK293T
Exp80	DDX50 R257Q	4.81016	% XL (whole lane)	Exp80:DDX50 R257Q:Rep 1	488, Typhoon	Recurrent, MUT		0013271_01	exp80gel1.tif	uORF Nt FHH pLEX transient	HEK293T
Exp80	DDX50 R257Q	3.85126	% XL (minimal region)	Exp80:DDX50 R257Q:Rep 1	488, Typhoon	Recurrent, MUT		0013271_01	exp80gel1.tif	uORF Nt FHH pLEX transient	HEK293T
Exp80	DDX50 R257Q	3.52694	pmol protein	Exp80:DDX50 R257Q:Rep 1	488, Typhoon	Recurrent, MUT		0013271_01	exp80gel1.tif	uORF Nt FHH pLEX transient	HEK293T
Exp80	DDX50 R257Q	69.2493	fmol RNA (minimal region)	Exp80:DDX50 R257Q:Rep 1	488, Typhoon	Recurrent, MUT		0013271_01	exp80gel1.tif	uORF Nt FHH pLEX transient	HEK293T
Exp84	DDX50 R257Q	2.40383	% XL (whole lane)	Exp84:DDX50 R257Q:Rep 1	488, Typhoon	Recurrent, MUT		0013713_01	191117_qRNA.tif	uORF Nt FHH pLEX transient	HEK293T
Exp84	DDX50 R257Q	1.62267	% XL (minimal region)	Exp84:DDX50 R257Q:Rep 1	488, Typhoon	Recurrent, MUT		0013713_01	191117_qRNA.tif	uORF Nt FHH pLEX transient	HEK293T
Exp84	DDX50 R257Q	3.92267	pmol protein	Exp84:DDX50 R257Q:Rep 1	488, Typhoon	Recurrent, MUT		0013713_01	191117_qRNA.tif	uORF Nt FHH pLEX transient	HEK293T
Exp84	DDX50 R257Q	32.0863	fmol RNA (minimal region)	Exp84:DDX50 R257Q:Rep 1	488, Typhoon	Recurrent, MUT		0013713_01	191117_qRNA.tif	uORF Nt FHH pLEX transient	HEK293T
Exp84	DDX50 R257Q	4.94143	% XL (whole lane)	Exp84:DDX50 R257Q:Rep 2	488, Typhoon	Recurrent, MUT		0013739_01	191121_2.tif	uORF Nt FHH pLEX transient	HEK293T
Exp84	DDX50 R257Q	3.77375	% XL (minimal region)	Exp84:DDX50 R257Q:Rep 2	488, Typhoon	Recurrent, MUT		0013739_01	191121_2.tif	uORF Nt FHH pLEX transient	HEK293T
Exp84	DDX50 R257Q	1.52183	pmol protein	Exp84:DDX50 R257Q:Rep 2	488, Typhoon	Recurrent, MUT		0013739_01	191121_2.tif	uORF Nt FHH pLEX transient	HEK293T
Exp84	DDX50 R257Q	29.2673	fmol RNA (minimal region)	Exp84:DDX50 R257Q:Rep 2	488, Typhoon	Recurrent, MUT		0013739_01	191121_2.tif	uORF Nt FHH pLEX transient	HEK293T
Exp87	DDX50 R257Q	1.43726	% XL (whole lane)	Exp87:DDX50 R257Q:Rep 1	488, Typhoon	Recurrent, MUT		0000017_01	191218.tif	uORF Nt FHH pLEX transient	HEK293T
Exp87	DDX50 R257Q	1.2484	% XL (minimal region)	Exp87:DDX50 R257Q:Rep 1	488, Typhoon	Recurrent, MUT		0000017_01	191218.tif	uORF Nt FHH pLEX transient	HEK293T
Exp87	DDX50 R257Q	10.8671	pmol protein	Exp87:DDX50 R257Q:Rep 1	488, Typhoon	Recurrent, MUT		0000017_01	191218.tif	uORF Nt FHH pLEX transient	HEK293T
Exp87	DDX50 R257Q	68.2601	fmol RNA (minimal region)	Exp87:DDX50 R257Q:Rep 1	488, Typhoon	Recurrent, MUT		0000017_01	191218.tif	uORF Nt FHH pLEX transient	HEK293T
Exp104	DDX50 R257Q	2.86416	pmol protein	Exp104:DDX50 R257Q:1	RB aHA	Recurrent, MUT		0015230_01	0015231_01	Integrated	HEK293T
Exp104	DDX50 R257Q	2.1886	% XL (minimal region)	Exp104:DDX50 R257Q:1	RB aHA	Recurrent, MUT		0015230_01	0015231_01	Integrated	HEK293T
Exp104	DDX50 R257Q	2.6646	% XL (whole lane)	Exp104:DDX50 R257Q:1	RB aHA	Recurrent, MUT		0015230_01	0015231_01	Integrated	HEK293T
Exp104	DDX50 R257Q	31.69	fmol RNA (minimal region)	Exp104:DDX50 R257Q:1	RB aHA	Recurrent, MUT		0015230_01	0015231_01	Integrated	HEK293T
Exp104	DDX50 R257Q	2.46966	pmol protein	Exp104:DDX50 R257Q:2	RB aHA	Recurrent, MUT		0015230_01	0015231_01	Integrated	HEK293T
Exp104	DDX50 R257Q	1.943	% XL (minimal region)	Exp104:DDX50 R257Q:2	RB aHA	Recurrent, MUT		0015230_01	0015231_01	Integrated	HEK293T
Exp104	DDX50 R257Q	2.3168	% XL (whole lane)	Exp104:DDX50 R257Q:2	RB aHA	Recurrent, MUT		0015230_01	0015231_01	Integrated	HEK293T
Exp104	DDX50 R257Q	24.23	fmol RNA (minimal region)	Exp104:DDX50 R257Q:2	RB aHA	Recurrent, MUT		0015230_01	0015231_01	Integrated	HEK293T
Exp88	DICER1 R944Q		% XL (whole lane)	Exp88:DICER1 R944Q:Rep 1	488, Typhoon	Recurrent, MUT		0013964_01	20200128.png	Nt FHH pSLX3 transient	HEK293T
Exp88	DICER1 R944Q	0.5107	% XL (minimal region)	Exp88:DICER1 R944Q:Rep 1	488, Typhoon	Recurrent, MUT		0013964_01	20200128.png	Nt FHH pSLX3 transient	HEK293T
Exp88	DICER1 R944Q	0.778074	pmol protein	Exp88:DICER1 R944Q:Rep 1	488, Typhoon	Recurrent, MUT		0013964_01	20200128.png	Nt FHH pSLX3 transient	HEK293T
Exp88	DICER1 R944Q	1.992	fmol RNA (minimal region)	Exp88:DICER1 R944Q:Rep 1	488, Typhoon	Recurrent, MUT		0013964_01	20200128.png	Nt FHH pSLX3 transient	HEK293T
Exp80	EEF1B2 S43G	0.212691	% XL (whole lane)	Exp80:EEF1B2 S43G:Rep 1	488, Typhoon	Recurrent, MUT		0013272_01	exp80gel2.tif	Nt FHH pSLX3 transient	HEK293T
Exp80	EEF1B2 S43G	0.223937	% XL (minimal region)	Exp80:EEF1B2 S43G:Rep 1	488, Typhoon	Recurrent, MUT		0013272_01	exp80gel2.tif	Nt FHH pSLX3 transient	HEK293T
Exp80	EEF1B2 S43G	0.345946	pmol protein	Exp80:EEF1B2 S43G:Rep 1	488, Typhoon	Recurrent, MUT		0013272_01	exp80gel2.tif	Nt FHH pSLX3 transient	HEK293T
Exp80	EEF1B2 S43G	0.387784	fmol RNA (minimal region)	Exp80:EEF1B2 S43G:Rep 1	488, Typhoon	Recurrent, MUT		0013272_01	exp80gel2.tif	Nt FHH pSLX3 transient	HEK293T
Exp86	EEF1B2 S43G	0	% XL (whole lane)	Exp86:EEF1B2 S43G:Rep 1	488, Typhoon	Recurrent, MUT		0013865_01	191214.tif	Nt FHH pSLX3 transient	HEK293T
Exp86	EEF1B2 S43G	0.0222	% XL (minimal region)	Exp86:EEF1B2 S43G:Rep 1	488, Typhoon	Recurrent, MUT		0013865_01	191214.tif	Nt FHH pSLX3 transient	HEK293T
Exp86	EEF1B2 S43G	1.71042	pmol protein	Exp86:EEF1B2 S43G:Rep 1	488, Typhoon	Recurrent, MUT		0013865_01	191214.tif	Nt FHH pSLX3 transient	HEK293T
Exp86	EEF1B2 S43G	0.1903	fmol RNA (minimal region)	Exp86:EEF1B2 S43G:Rep 1	488, Typhoon	Recurrent, MUT		0013865_01	191214.tif	Nt FHH pSLX3 transient	HEK293T
Exp86	EIF1AX G9D	0.0102018	% XL (whole lane)	Exp86:EIF1AX G9D:	488, Typhoon	Recurrent, MUT		0013861_01	191213_1.tif	Nt FHH pSLX3 transient	HEK293T
Exp86	EIF1AX G9D	0.0022	% XL (minimal region)	Exp86:EIF1AX G9D:	488, Typhoon	Recurrent, MUT		0013861_01	191213_1.tif	Nt FHH pSLX3 transient	HEK293T
Exp86	EIF1AX G9D	5.41465	pmol protein	Exp86:EIF1AX G9D:	488, Typhoon	Recurrent, MUT		0013861_01	191213_1.tif	Nt FHH pSLX3 transient	HEK293T
Exp86	EIF1AX G9D	0.06	fmol RNA (minimal region)	Exp86:EIF1AX G9D:	488, Typhoon	Recurrent, MUT		0013861_01	191213_1.tif	Nt FHH pSLX3 transient	HEK293T
Exp90	EIF1AX G9D	0	% XL (whole lane)	Exp90:EIF1AX G9D:Rep 1	488, Typhoon	Recurrent, MUT		0014177_01	200304_qWB_Exp90.png	Nt FHH pSLX3 transient	HEK293T
Exp90	EIF1AX G9D	0	% XL (minimal region)	Exp90:EIF1AX G9D:Rep 1	488, Typhoon	Recurrent, MUT		0014177_01	200304_qWB_Exp90.png	Nt FHH pSLX3 transient	HEK293T
Exp90	EIF1AX G9D	2.29684	pmol protein	Exp90:EIF1AX G9D:Rep 1	488, Typhoon	Recurrent, MUT		0014177_01	200304_qWB_Exp90.png	Nt FHH pSLX3 transient	HEK293T
Exp90	EIF1AX G9D	0	fmol RNA (minimal region)	Exp90:EIF1AX G9D:Rep 1	488, Typhoon	Recurrent, MUT		0014177_01	200304_qWB_Exp90.png	Nt FHH pSLX3 transient	HEK293T
Exp77	FUBP1 R429C	23.6652	% XL (whole lane)	Exp77:FUBP1 R429C:Rep 1	488, Typhoon	Recurrent, MUT		0013200_02	180825_26well_qrna.tif	uORF Nt FHH pLEX transient	HEK293T
Exp77	FUBP1 R429C	7.54145	% XL (minimal region)	Exp77:FUBP1 R429C:Rep 1	488, Typhoon	Recurrent, MUT		0013200_02	180825_26well_qrna.tif	uORF Nt FHH pLEX transient	HEK293T
Exp77	FUBP1 R429C	0.199606	pmol protein	Exp77:FUBP1 R429C:Rep 1	488, Typhoon	Recurrent, MUT		0013200_02	180825_26well_qrna.tif	uORF Nt FHH pLEX transient	HEK293T
Exp77	FUBP1 R429C	7.82152	fmol RNA (minimal region)	Exp77:FUBP1 R429C:Rep 1	488, Typhoon	Recurrent, MUT		0013200_02	180825_26well_qrna.tif	uORF Nt FHH pLEX transient	HEK293T
Exp84	FUBP1 R429C	8.04547	% XL (whole lane)	Exp84:FUBP1 R429C:Rep 1	488, Typhoon	Recurrent, MUT		0013739_01	191121_2.tif	uORF Nt FHH pLEX transient	HEK293T
Exp84	FUBP1 R429C	3.53508	% XL (minimal region)	Exp84:FUBP1 R429C:Rep 1	488, Typhoon	Recurrent, MUT		0013739_01	191121_2.tif	uORF Nt FHH pLEX transient	HEK293T
Exp84	FUBP1 R429C	3.25311	pmol protein	Exp84:FUBP1 R429C:Rep 1	488, Typhoon	Recurrent, MUT		0013739_01	191121_2.tif	uORF Nt FHH pLEX transient	HEK293T
Exp84	FUBP1 R429C	58.5347	fmol RNA (minimal region)	Exp84:FUBP1 R429C:Rep 1	488, Typhoon	Recurrent, MUT		0013739_01	191121_2.tif	uORF Nt FHH pLEX transient	HEK293T
Exp96	FUBP1 R429C	2.327	% XL (whole lane)	Exp96:FUBP1 R429C:1	488, Typhoon	Recurrent, MUT		0014290_01	0014292_01	uORF Nt FHH pLEX transient	HEK293T
Exp96	FUBP1 R429C	0.9576	% XL (minimal region)	Exp96:FUBP1 R429C:1	488, Typhoon	Recurrent, MUT		0014290_01	0014292_01	uORF Nt FHH pLEX transient	HEK293T
Exp96	FUBP1 R429C	4.79967	pmol protein	Exp96:FUBP1 R429C:1	488, Typhoon	Recurrent, MUT		0014290_01	0014292_01	uORF Nt FHH pLEX transient	HEK293T
Exp96	FUBP1 R429C	23.091	fmol RNA (minimal region)	Exp96:FUBP1 R429C:1	488, Typhoon	Recurrent, MUT		0014290_01	0014292_01	uORF Nt FHH pLEX transient	HEK293T
Exp104	FUBP1 R429C	2.502	pmol protein	Exp104:FUBP1 R429C:1	RB aHA	Recurrent, MUT		0015263_01	0015264_01	Integrated	HEK293T
Exp104	FUBP1 R429C	1.01	% XL (minimal region)	Exp104:FUBP1 R429C:1	RB aHA	Recurrent, MUT		0015263_01	0015264_01	Integrated	HEK293T
Exp104	FUBP1 R429C	2.36	% XL (whole lane)	Exp104:FUBP1 R429C:1	RB aHA	Recurrent, MUT		0015263_01	0015264_01	Integrated	HEK293T
Exp104	FUBP1 R429C	12.75	fmol RNA (minimal region)	Exp104:FUBP1 R429C:1	RB aHA	Recurrent, MUT		0015263_01	0015264_01	Integrated	HEK293T
Exp104	FUBP1 R429C	3.712	pmol protein	Exp104:FUBP1 R429C:2	RB aHA	Recurrent, MUT		0015263_01	0015264_01	Integrated	HEK293T
Exp104	FUBP1 R429C	1.01	% XL (minimal region)	Exp104:FUBP1 R429C:2	RB aHA	Recurrent, MUT		0015263_01	0015264_01	Integrated	HEK293T
Exp104	FUBP1 R429C	2.27	% XL (whole lane)	Exp104:FUBP1 R429C:2	RB aHA	Recurrent, MUT		0015263_01	0015264_01	Integrated	HEK293T
Exp104	FUBP1 R429C	18.89	fmol RNA (minimal region)	Exp104:FUBP1 R429C:2	RB aHA	Recurrent, MUT		0015263_01	0015264_01	Integrated	HEK293T
Exp104	FUBP1 R429C	2.899	pmol protein	Exp104:FUBP1 R429C:3	RB aHA	Recurrent, MUT		0015263_01	0015264_01	Integrated	HEK293T
Exp104	FUBP1 R429C	0.74	% XL (minimal region)	Exp104:FUBP1 R429C:3	RB aHA	Recurrent, MUT		0015263_01	0015264_01	Integrated	HEK293T
Exp104	FUBP1 R429C	1.59	% XL (whole lane)	Exp104:FUBP1 R429C:3	RB aHA	Recurrent, MUT		0015263_01	0015264_01	Integrated	HEK293T
Exp104	FUBP1 R429C	10.77	fmol RNA (minimal region)	Exp104:FUBP1 R429C:3	RB aHA	Recurrent, MUT		0015263_01	0015264_01	Integrated	HEK293T
Exp86	HNRNPCL1 R99Q	4.89763	% XL (whole lane)	Exp86:HNRNPCL1 R99Q:	488, Typhoon	Recurrent, MUT		0013865_01	191214.tif	Nt FHH pSLX3 transient	HEK293T
Exp86	HNRNPCL1 R99Q	3.0007	% XL (minimal region)	Exp86:HNRNPCL1 R99Q:	488, Typhoon	Recurrent, MUT		0013865_01	191214.tif	Nt FHH pSLX3 transient	HEK293T
Exp86	HNRNPCL1 R99Q	1.07521	pmol protein	Exp86:HNRNPCL1 R99Q:	488, Typhoon	Recurrent, MUT		0013865_01	191214.tif	Nt FHH pSLX3 transient	HEK293T
Exp86	HNRNPCL1 R99Q	16.3775	fmol RNA (minimal region)	Exp86:HNRNPCL1 R99Q:	488, Typhoon	Recurrent, MUT		0013865_01	191214.tif	Nt FHH pSLX3 transient	HEK293T
Exp88	HNRNPCL1 R99Q		% XL (whole lane)	Exp88:HNRNPCL1 R99Q:Rep 1	488, Typhoon	Recurrent, MUT		0013964_01	20200128.png	Nt FHH pSLX3 transient	HEK293T
Exp88	HNRNPCL1 R99Q	2.2662	% XL (minimal region)	Exp88:HNRNPCL1 R99Q:Rep 1	488, Typhoon	Recurrent, MUT		0013964_01	20200128.png	Nt FHH pSLX3 transient	HEK293T
Exp88	HNRNPCL1 R99Q	2.82409	pmol protein	Exp88:HNRNPCL1 R99Q:Rep 1	488, Typhoon	Recurrent, MUT		0013964_01	20200128.png	Nt FHH pSLX3 transient	HEK293T
Exp88	HNRNPCL1 R99Q	32.3673	fmol RNA (minimal region)	Exp88:HNRNPCL1 R99Q:Rep 1	488, Typhoon	Recurrent, MUT		0013964_01	20200128.png	Nt FHH pSLX3 transient	HEK293T
Exp80	KHDRBS2 R168C	11.2975	% XL (whole lane)	Exp80:KHDRBS2 R168C:Rep 1	488, Typhoon	Recurrent, MUT		0013271_01	exp80gel1.tif	uORF Nt FHH pLEX transient	HEK293T
Exp80	KHDRBS2 R168C	3.87058	% XL (minimal region)	Exp80:KHDRBS2 R168C:Rep 1	488, Typhoon	Recurrent, MUT		0013271_01	exp80gel1.tif	uORF Nt FHH pLEX transient	HEK293T
Exp80	KHDRBS2 R168C	7.87384	pmol protein	Exp80:KHDRBS2 R168C:Rep 1	488, Typhoon	Recurrent, MUT		0013271_01	exp80gel1.tif	uORF Nt FHH pLEX transient	HEK293T
Exp80	KHDRBS2 R168C	155.389	fmol RNA (minimal region)	Exp80:KHDRBS2 R168C:Rep 1	488, Typhoon	Recurrent, MUT		0013271_01	exp80gel1.tif	uORF Nt FHH pLEX transient	HEK293T
Exp84	KHDRBS2 R168C	5.05068	% XL (whole lane)	Exp84:KHDRBS2 R168C:Rep 1	488, Typhoon	Recurrent, MUT		0013738_01	191121_1.tif	uORF Nt FHH pLEX transient	HEK293T
Exp84	KHDRBS2 R168C	2.40506	% XL (minimal region)	Exp84:KHDRBS2 R168C:Rep 1	488, Typhoon	Recurrent, MUT		0013738_01	191121_1.tif	uORF Nt FHH pLEX transient	HEK293T
Exp84	KHDRBS2 R168C	9.50301	pmol protein	Exp84:KHDRBS2 R168C:Rep 1	488, Typhoon	Recurrent, MUT		0013738_01	191121_1.tif	uORF Nt FHH pLEX transient	HEK293T
Exp84	KHDRBS2 R168C	115.668	fmol RNA (minimal region)	Exp84:KHDRBS2 R168C:Rep 1	488, Typhoon	Recurrent, MUT		0013738_01	191121_1.tif	uORF Nt FHH pLEX transient	HEK293T
Exp96	KHDRBS2 R168C	4.858	% XL (whole lane)	Exp96:KHDRBS2 R168C:1	488, Typhoon	Recurrent, MUT		0014290_01	0014292_01	uORF Nt FHH pLEX transient	HEK293T
Exp96	KHDRBS2 R168C	1.6915	% XL (minimal region)	Exp96:KHDRBS2 R168C:1	488, Typhoon	Recurrent, MUT		0014290_01	0014292_01	uORF Nt FHH pLEX transient	HEK293T
Exp96	KHDRBS2 R168C	6.68456	pmol protein	Exp96:KHDRBS2 R168C:1	488, Typhoon	Recurrent, MUT		0014290_01	0014292_01	uORF Nt FHH pLEX transient	HEK293T
Exp96	KHDRBS2 R168C	57.018	fmol RNA (minimal region)	Exp96:KHDRBS2 R168C:1	488, Typhoon	Recurrent, MUT		0014290_01	0014292_01	uORF Nt FHH pLEX transient	HEK293T
Exp96	KHDRBS2 R168C	4.887	% XL (whole lane)	Exp96:KHDRBS2 R168C:2	488, Typhoon	Recurrent, MUT		0014290_01	0014292_01	uORF Nt FHH pLEX transient	HEK293T
Exp96	KHDRBS2 R168C	1.9598	% XL (minimal region)	Exp96:KHDRBS2 R168C:2	488, Typhoon	Recurrent, MUT		0014290_01	0014292_01	uORF Nt FHH pLEX transient	HEK293T
Exp96	KHDRBS2 R168C	5.25328	pmol protein	Exp96:KHDRBS2 R168C:2	488, Typhoon	Recurrent, MUT		0014290_01	0014292_01	uORF Nt FHH pLEX transient	HEK293T
Exp96	KHDRBS2 R168C	51.987	fmol RNA (minimal region)	Exp96:KHDRBS2 R168C:2	488, Typhoon	Recurrent, MUT		0014290_01	0014292_01	uORF Nt FHH pLEX transient	HEK293T
Exp104	KHDRBS2 R168C	4.447	pmol protein	Exp104:KHDRBS2 R168C:1	RB aHA	Recurrent, MUT		0015263_01	0015264_01	Integrated	A375
Exp104	KHDRBS2 R168C	1.23	% XL (minimal region)	Exp104:KHDRBS2 R168C:1	RB aHA	Recurrent, MUT		0015263_01	0015264_01	Integrated	A375
Exp104	KHDRBS2 R168C	2.26	% XL (whole lane)	Exp104:KHDRBS2 R168C:1	RB aHA	Recurrent, MUT		0015263_01	0015264_01	Integrated	A375
Exp104	KHDRBS2 R168C	27.51	fmol RNA (minimal region)	Exp104:KHDRBS2 R168C:1	RB aHA	Recurrent, MUT		0015263_01	0015264_01	Integrated	A375
Exp104	KHDRBS2 R168C	4.382	pmol protein	Exp104:KHDRBS2 R168C:2	RB aHA	Recurrent, MUT		0015263_01	0015264_01	Integrated	A375
Exp104	KHDRBS2 R168C	1.07	% XL (minimal region)	Exp104:KHDRBS2 R168C:2	RB aHA	Recurrent, MUT		0015263_01	0015264_01	Integrated	A375
Exp104	KHDRBS2 R168C	2.17	% XL (whole lane)	Exp104:KHDRBS2 R168C:2	RB aHA	Recurrent, MUT		0015263_01	0015264_01	Integrated	A375
Exp104	KHDRBS2 R168C	23.67	fmol RNA (minimal region)	Exp104:KHDRBS2 R168C:2	RB aHA	Recurrent, MUT		0015263_01	0015264_01	Integrated	A375
Exp104	KHDRBS2 R168C	4.28	pmol protein	Exp104:KHDRBS2 R168C:3	RB aHA	Recurrent, MUT		0015263_01	0015264_01	Integrated	A375
Exp104	KHDRBS2 R168C	1.35	% XL (minimal region)	Exp104:KHDRBS2 R168C:3	RB aHA	Recurrent, MUT		0015263_01	0015264_01	Integrated	A375
Exp104	KHDRBS2 R168C	2.81	% XL (whole lane)	Exp104:KHDRBS2 R168C:3	RB aHA	Recurrent, MUT		0015263_01	0015264_01	Integrated	A375
Exp104	KHDRBS2 R168C	29	fmol RNA (minimal region)	Exp104:KHDRBS2 R168C:3	RB aHA	Recurrent, MUT		0015263_01	0015264_01	Integrated	A375
Exp77	NOVA1 R146C	9.65768	% XL (whole lane)	Exp77:NOVA1 R146C:Rep 1	488, Typhoon	Recurrent, MUT		0013199_02	190825_E77_qRNA_higherinput.tif	uORF Nt FHH pLEX transient	HEK293T
Exp77	NOVA1 R146C	3.80495	% XL (minimal region)	Exp77:NOVA1 R146C:Rep 1	488, Typhoon	Recurrent, MUT		0013199_02	190825_E77_qRNA_higherinput.tif	uORF Nt FHH pLEX transient	HEK293T
Exp77	NOVA1 R146C	0.174735	pmol protein	Exp77:NOVA1 R146C:Rep 1	488, Typhoon	Recurrent, MUT		0013199_02	190825_E77_qRNA_higherinput.tif	uORF Nt FHH pLEX transient	HEK293T
Exp77	NOVA1 R146C	3.38875	fmol RNA (minimal region)	Exp77:NOVA1 R146C:Rep 1	488, Typhoon	Recurrent, MUT		0013199_02	190825_E77_qRNA_higherinput.tif	uORF Nt FHH pLEX transient	HEK293T
Exp87	NOVA1 R146C	1.04416	% XL (whole lane)	Exp87:NOVA1 R146C:Rep 1	488, Typhoon	Recurrent, MUT		0000017_01	191218.tif	uORF Nt FHH pLEX transient	HEK293T
Exp87	NOVA1 R146C	0.4256	% XL (minimal region)	Exp87:NOVA1 R146C:Rep 1	488, Typhoon	Recurrent, MUT		0000017_01	191218.tif	uORF Nt FHH pLEX transient	HEK293T
Exp87	NOVA1 R146C	20.2768	pmol protein	Exp87:NOVA1 R146C:Rep 1	488, Typhoon	Recurrent, MUT		0000017_01	191218.tif	uORF Nt FHH pLEX transient	HEK293T
Exp87	NOVA1 R146C	43.241	fmol RNA (minimal region)	Exp87:NOVA1 R146C:Rep 1	488, Typhoon	Recurrent, MUT		0000017_01	191218.tif	uORF Nt FHH pLEX transient	HEK293T
Exp86	NUFIP R474W	0.631573	% XL (whole lane)	Exp86:NUFIP R474W:	488, Typhoon	Recurrent, MUT		0013861_01	191213_1.tif	uORF Nt FHH pLEX transient	HEK293T
Exp86	NUFIP R474W	0.2604	% XL (minimal region)	Exp86:NUFIP R474W:	488, Typhoon	Recurrent, MUT		0013861_01	191213_1.tif	uORF Nt FHH pLEX transient	HEK293T
Exp86	NUFIP R474W	7.67616	pmol protein	Exp86:NUFIP R474W:	488, Typhoon	Recurrent, MUT		0013861_01	191213_1.tif	uORF Nt FHH pLEX transient	HEK293T
Exp86	NUFIP R474W	10.008	fmol RNA (minimal region)	Exp86:NUFIP R474W:	488, Typhoon	Recurrent, MUT		0013861_01	191213_1.tif	uORF Nt FHH pLEX transient	HEK293T
Exp88	NUFIP R474W		% XL (whole lane)	Exp88:NUFIP R474W:Rep 1	488, Typhoon	Recurrent, MUT		0013964_01	20200128.png	uORF Nt FHH pLEX transient	HEK293T
Exp88	NUFIP R474W	0.5683	% XL (minimal region)	Exp88:NUFIP R474W:Rep 1	488, Typhoon	Recurrent, MUT		0013964_01	20200128.png	uORF Nt FHH pLEX transient	HEK293T
Exp88	NUFIP R474W	6.14015	pmol protein	Exp88:NUFIP R474W:Rep 1	488, Typhoon	Recurrent, MUT		0013964_01	20200128.png	uORF Nt FHH pLEX transient	HEK293T
Exp88	NUFIP R474W	17.4984	fmol RNA (minimal region)	Exp88:NUFIP R474W:Rep 1	488, Typhoon	Recurrent, MUT		0013964_01	20200128.png	uORF Nt FHH pLEX transient	HEK293T
Exp84	PABPC4L E312K	1.74707	% XL (whole lane)	Exp84:PABPC4L E312K:Rep 1	488, Typhoon	Recurrent, MUT		0013738_01	191121_1.tif	Ct FHH pSLX4 transient	HEK293T
Exp84	PABPC4L E312K	0.684418	% XL (minimal region)	Exp84:PABPC4L E312K:Rep 1	488, Typhoon	Recurrent, MUT		0013738_01	191121_1.tif	Ct FHH pSLX4 transient	HEK293T
Exp84	PABPC4L E312K	6.45359	pmol protein	Exp84:PABPC4L E312K:Rep 1	488, Typhoon	Recurrent, MUT		0013738_01	191121_1.tif	Ct FHH pSLX4 transient	HEK293T
Exp84	PABPC4L E312K	22.1606	fmol RNA (minimal region)	Exp84:PABPC4L E312K:Rep 1	488, Typhoon	Recurrent, MUT		0013738_01	191121_1.tif	Ct FHH pSLX4 transient	HEK293T
Exp88	PABPC4L E312K		% XL (whole lane)	Exp88:PABPC4L E312K:Rep 1	488, Typhoon	Recurrent, MUT		0013964_01	20200128.png	Ct FHH pSLX4 transient	HEK293T
Exp88	PABPC4L E312K	0.8898	% XL (minimal region)	Exp88:PABPC4L E312K:Rep 1	488, Typhoon	Recurrent, MUT		0013964_01	20200128.png	Ct FHH pSLX4 transient	HEK293T
Exp88	PABPC4L E312K	3.34485	pmol protein	Exp88:PABPC4L E312K:Rep 1	488, Typhoon	Recurrent, MUT		0013964_01	20200128.png	Ct FHH pSLX4 transient	HEK293T
Exp88	PABPC4L E312K	14.9484	fmol RNA (minimal region)	Exp88:PABPC4L E312K:Rep 1	488, Typhoon	Recurrent, MUT		0013964_01	20200128.png	Ct FHH pSLX4 transient	HEK293T
Exp59	PCBP1 (uORF)	0.415215	% XL (whole lane)	Exp59:PCBP1 (uORF):Rep 1	488, Typhoon	Recurrent, MUT		0011771_01	0011774_01	AAVS integrant	HCT116
Exp59	PCBP1 (uORF)	0.213784	% XL (minimal region)	Exp59:PCBP1 (uORF):Rep 1	488, Typhoon	Recurrent, MUT		0011771_01	0011774_01	AAVS integrant	HCT116
Exp59	PCBP1 (uORF)	1.39929	pmol protein	Exp59:PCBP1 (uORF):Rep 1	488, Typhoon	Recurrent, MUT		0011771_01	0011774_01	AAVS integrant	HCT116
Exp59	PCBP1 (uORF)	1.49732	fmol RNA (minimal region)	Exp59:PCBP1 (uORF):Rep 1	488, Typhoon	Recurrent, MUT		0011771_01	0011774_01	AAVS integrant	HCT116
Exp59	PCBP1 (uORF)	0.271807	% XL (whole lane)	Exp59:PCBP1 (uORF):Rep 2	488, Typhoon	Recurrent, MUT		0011771_01	0011774_01	AAVS integrant	HCT116
Exp59	PCBP1 (uORF)	0.190616	% XL (minimal region)	Exp59:PCBP1 (uORF):Rep 2	488, Typhoon	Recurrent, MUT		0011771_01	0011774_01	AAVS integrant	HCT116
Exp59	PCBP1 (uORF)	1.15974	pmol protein	Exp59:PCBP1 (uORF):Rep 2	488, Typhoon	Recurrent, MUT		0011771_01	0011774_01	AAVS integrant	HCT116
Exp59	PCBP1 (uORF)	1.10638	fmol RNA (minimal region)	Exp59:PCBP1 (uORF):Rep 2	488, Typhoon	Recurrent, MUT		0011771_01	0011774_01	AAVS integrant	HCT116
Exp59	PCBP1 (uORF)	0.549044	% XL (whole lane)	Exp59:PCBP1 (uORF):Rep 3	488, Typhoon	Recurrent, MUT		0011771_01	0011774_01	AAVS integrant	HCT116
Exp59	PCBP1 (uORF)	0.215332	% XL (minimal region)	Exp59:PCBP1 (uORF):Rep 3	488, Typhoon	Recurrent, MUT		0011771_01	0011774_01	AAVS integrant	HCT116
Exp59	PCBP1 (uORF)	1.67738	pmol protein	Exp59:PCBP1 (uORF):Rep 3	488, Typhoon	Recurrent, MUT		0011771_01	0011774_01	AAVS integrant	HCT116
Exp59	PCBP1 (uORF)	1.80791	fmol RNA (minimal region)	Exp59:PCBP1 (uORF):Rep 3	488, Typhoon	Recurrent, MUT		0011771_01	0011774_01	AAVS integrant	HCT116
Exp57	PCBP1 L100P	1.33078	% XL (whole lane)	Exp57:PCBP1 L100P:Rep 2	488, Typhoon	Recurrent, MUT		0011588_01	0011650_01	AAVS integrant	HCT116
Exp57	PCBP1 L100P	0.272694	% XL (minimal region)	Exp57:PCBP1 L100P:Rep 2	488, Typhoon	Recurrent, MUT		0011588_01	0011650_01	AAVS integrant	HCT116
Exp57	PCBP1 L100P	1.77673	pmol protein	Exp57:PCBP1 L100P:Rep 2	488, Typhoon	Recurrent, MUT		0011588_01	0011650_01	AAVS integrant	HCT116
Exp57	PCBP1 L100P	2.42583	fmol RNA (minimal region)	Exp57:PCBP1 L100P:Rep 2	488, Typhoon	Recurrent, MUT		0011588_01	0011650_01	AAVS integrant	HCT116
Exp57	PCBP1 L100P	1.47367	% XL (whole lane)	Exp57:PCBP1 L100P:Rep 1	488, Typhoon	Recurrent, MUT		0011588_01	0011650_01	AAVS integrant	HCT116
Exp57	PCBP1 L100P	0.282834	% XL (minimal region)	Exp57:PCBP1 L100P:Rep 1	488, Typhoon	Recurrent, MUT		0011588_01	0011650_01	AAVS integrant	HCT116
Exp57	PCBP1 L100P	1.62248	pmol protein	Exp57:PCBP1 L100P:Rep 1	488, Typhoon	Recurrent, MUT		0011588_01	0011650_01	AAVS integrant	HCT116
Exp57	PCBP1 L100P	2.29771	fmol RNA (minimal region)	Exp57:PCBP1 L100P:Rep 1	488, Typhoon	Recurrent, MUT		0011588_01	0011650_01	AAVS integrant	HCT116
Exp59	PCBP1 L100P	1.6739	% XL (whole lane)	Exp59:PCBP1 L100P:Rep 1	488, Typhoon	Recurrent, MUT		0011771_01	0011774_01	AAVS integrant	HCT116
Exp59	PCBP1 L100P	0.577609	% XL (minimal region)	Exp59:PCBP1 L100P:Rep 1	488, Typhoon	Recurrent, MUT		0011771_01	0011774_01	AAVS integrant	HCT116
Exp59	PCBP1 L100P	0.821585	pmol protein	Exp59:PCBP1 L100P:Rep 1	488, Typhoon	Recurrent, MUT		0011771_01	0011774_01	AAVS integrant	HCT116
Exp59	PCBP1 L100P	2.37965	fmol RNA (minimal region)	Exp59:PCBP1 L100P:Rep 1	488, Typhoon	Recurrent, MUT		0011771_01	0011774_01	AAVS integrant	HCT116
Exp60	PCBP1 L100P	1.46757	% XL (whole lane)	Exp60:PCBP1 L100P:Rep 1	488, Typhoon	Recurrent, MUT		0011800_01	0011808_01	AAVS integrant	HCT116
Exp60	PCBP1 L100P	0.64146	% XL (minimal region)	Exp60:PCBP1 L100P:Rep 1	488, Typhoon	Recurrent, MUT		0011800_01	0011808_01	AAVS integrant	HCT116
Exp60	PCBP1 L100P	1.36493	pmol protein	Exp60:PCBP1 L100P:Rep 1	488, Typhoon	Recurrent, MUT		0011800_01	0011808_01	AAVS integrant	HCT116
Exp60	PCBP1 L100P	4.39183	fmol RNA (minimal region)	Exp60:PCBP1 L100P:Rep 1	488, Typhoon	Recurrent, MUT		0011800_01	0011808_01	AAVS integrant	HCT116
Exp57	PCBP1 L100Q	2.07323	% XL (whole lane)	Exp57:PCBP1 L100Q:Rep 1	488, Typhoon	Recurrent, MUT		0011588_01	0011650_01	AAVS integrant	HCT116
Exp57	PCBP1 L100Q	0.404762	% XL (minimal region)	Exp57:PCBP1 L100Q:Rep 1	488, Typhoon	Recurrent, MUT		0011588_01	0011650_01	AAVS integrant	HCT116
Exp57	PCBP1 L100Q	1.69886	pmol protein	Exp57:PCBP1 L100Q:Rep 1	488, Typhoon	Recurrent, MUT		0011588_01	0011650_01	AAVS integrant	HCT116
Exp57	PCBP1 L100Q	3.44514	fmol RNA (minimal region)	Exp57:PCBP1 L100Q:Rep 1	488, Typhoon	Recurrent, MUT		0011588_01	0011650_01	AAVS integrant	HCT116
Exp57	PCBP1 L100Q	1.65009	% XL (whole lane)	Exp57:PCBP1 L100Q:Rep 2	488, Typhoon	Recurrent, MUT		0011588_01	0011650_01	AAVS integrant	HCT116
Exp57	PCBP1 L100Q	0.343344	% XL (minimal region)	Exp57:PCBP1 L100Q:Rep 2	488, Typhoon	Recurrent, MUT		0011588_01	0011650_01	AAVS integrant	HCT116
Exp57	PCBP1 L100Q	1.93714	pmol protein	Exp57:PCBP1 L100Q:Rep 2	488, Typhoon	Recurrent, MUT		0011588_01	0011650_01	AAVS integrant	HCT116
Exp57	PCBP1 L100Q	3.33125	fmol RNA (minimal region)	Exp57:PCBP1 L100Q:Rep 2	488, Typhoon	Recurrent, MUT		0011588_01	0011650_01	AAVS integrant	HCT116
Exp59	PCBP1 L100Q	1.22947	% XL (whole lane)	Exp59:PCBP1 L100Q:Rep 1	488, Typhoon	Recurrent, MUT		0011771_01	0011774_01	AAVS integrant	HCT116
Exp59	PCBP1 L100Q	0.435529	% XL (minimal region)	Exp59:PCBP1 L100Q:Rep 1	488, Typhoon	Recurrent, MUT		0011771_01	0011774_01	AAVS integrant	HCT116
Exp59	PCBP1 L100Q	0.927532	pmol protein	Exp59:PCBP1 L100Q:Rep 1	488, Typhoon	Recurrent, MUT		0011771_01	0011774_01	AAVS integrant	HCT116
Exp59	PCBP1 L100Q	2.02425	fmol RNA (minimal region)	Exp59:PCBP1 L100Q:Rep 1	488, Typhoon	Recurrent, MUT		0011771_01	0011774_01	AAVS integrant	HCT116
Exp60	PCBP1 L100Q	1.38924	% XL (whole lane)	Exp60:PCBP1 L100Q:Rep 1	488, Typhoon	Recurrent, MUT		0011800_01	0011808_01	AAVS integrant	HCT116
Exp60	PCBP1 L100Q	0.701251	% XL (minimal region)	Exp60:PCBP1 L100Q:Rep 1	488, Typhoon	Recurrent, MUT		0011800_01	0011808_01	AAVS integrant	HCT116
Exp60	PCBP1 L100Q	1.35423	pmol protein	Exp60:PCBP1 L100Q:Rep 1	488, Typhoon	Recurrent, MUT		0011800_01	0011808_01	AAVS integrant	HCT116
Exp60	PCBP1 L100Q	4.76499	fmol RNA (minimal region)	Exp60:PCBP1 L100Q:Rep 1	488, Typhoon	Recurrent, MUT		0011800_01	0011808_01	AAVS integrant	HCT116
Exp84	RARS2 R6C	0.90928	% XL (whole lane)	Exp84:RARS2 R6C:Rep 1	488, Typhoon	Recurrent, MUT		0013739_01	191121_2.tif	Ct FHH pSLX4 transient	HEK293T
Exp84	RARS2 R6C	0.290292	% XL (minimal region)	Exp84:RARS2 R6C:Rep 1	488, Typhoon	Recurrent, MUT		0013739_01	191121_2.tif	Ct FHH pSLX4 transient	HEK293T
Exp84	RARS2 R6C	0.582243	pmol protein	Exp84:RARS2 R6C:Rep 1	488, Typhoon	Recurrent, MUT		0013739_01	191121_2.tif	Ct FHH pSLX4 transient	HEK293T
Exp84	RARS2 R6C	0.846329	fmol RNA (minimal region)	Exp84:RARS2 R6C:Rep 1	488, Typhoon	Recurrent, MUT		0013739_01	191121_2.tif	Ct FHH pSLX4 transient	HEK293T
Exp88	RARS2 R6C		% XL (whole lane)	Exp88:RARS2 R6C:Rep 1	488, Typhoon	Recurrent, MUT		0013964_01	20200128.png	Ct FHH pSLX4 transient	HEK293T
Exp88	RARS2 R6C	0.1311	% XL (minimal region)	Exp88:RARS2 R6C:Rep 1	488, Typhoon	Recurrent, MUT		0013964_01	20200128.png	Ct FHH pSLX4 transient	HEK293T
Exp88	RARS2 R6C	1.22293	pmol protein	Exp88:RARS2 R6C:Rep 1	488, Typhoon	Recurrent, MUT		0013964_01	20200128.png	Ct FHH pSLX4 transient	HEK293T
Exp88	RARS2 R6C	0.8021	fmol RNA (minimal region)	Exp88:RARS2 R6C:Rep 1	488, Typhoon	Recurrent, MUT		0013964_01	20200128.png	Ct FHH pSLX4 transient	HEK293T
Exp84	RBFOX1 A69T	3.79336	% XL (whole lane)	Exp84:RBFOX1 A69T:Rep 1	488, Typhoon	Recurrent, MUT		0013739_01	191121_2.tif	uORF Nt FHH pLEX transient	HEK293T
Exp84	RBFOX1 A69T	2.14651	% XL (minimal region)	Exp84:RBFOX1 A69T:Rep 1	488, Typhoon	Recurrent, MUT		0013739_01	191121_2.tif	uORF Nt FHH pLEX transient	HEK293T
Exp84	RBFOX1 A69T	1.47428	pmol protein	Exp84:RBFOX1 A69T:Rep 1	488, Typhoon	Recurrent, MUT		0013739_01	191121_2.tif	uORF Nt FHH pLEX transient	HEK293T
Exp84	RBFOX1 A69T	15.9945	fmol RNA (minimal region)	Exp84:RBFOX1 A69T:Rep 1	488, Typhoon	Recurrent, MUT		0013739_01	191121_2.tif	uORF Nt FHH pLEX transient	HEK293T
Exp86	RBFOX1 A69T	1.91684	% XL (whole lane)	Exp86:RBFOX1 A69T:	488, Typhoon	Recurrent, MUT		0013861_01	191213_1.tif	uORF Nt FHH pLEX transient	HEK293T
Exp86	RBFOX1 A69T	1.02	% XL (minimal region)	Exp86:RBFOX1 A69T:	488, Typhoon	Recurrent, MUT		0013861_01	191213_1.tif	uORF Nt FHH pLEX transient	HEK293T
Exp86	RBFOX1 A69T	1.62906	pmol protein	Exp86:RBFOX1 A69T:	488, Typhoon	Recurrent, MUT		0013861_01	191213_1.tif	uORF Nt FHH pLEX transient	HEK293T
Exp86	RBFOX1 A69T	8.351	fmol RNA (minimal region)	Exp86:RBFOX1 A69T:	488, Typhoon	Recurrent, MUT		0013861_01	191213_1.tif	uORF Nt FHH pLEX transient	HEK293T
Exp77	RBM11 R74C	11.7559	% XL (whole lane)	Exp77:RBM11 R74C:Rep 1	488, Typhoon	Recurrent, MUT		0013199_02	190825_E77_qRNA_higherinput.tif	uORF Nt FHH pLEX transient	HEK293T
Exp77	RBM11 R74C	4.03464	% XL (minimal region)	Exp77:RBM11 R74C:Rep 1	488, Typhoon	Recurrent, MUT		0013199_02	190825_E77_qRNA_higherinput.tif	uORF Nt FHH pLEX transient	HEK293T
Exp77	RBM11 R74C	0.108898	pmol protein	Exp77:RBM11 R74C:Rep 1	488, Typhoon	Recurrent, MUT		0013199_02	190825_E77_qRNA_higherinput.tif	uORF Nt FHH pLEX transient	HEK293T
Exp77	RBM11 R74C	2.24205	fmol RNA (minimal region)	Exp77:RBM11 R74C:Rep 1	488, Typhoon	Recurrent, MUT		0013199_02	190825_E77_qRNA_higherinput.tif	uORF Nt FHH pLEX transient	HEK293T
Exp84	RBM11 R74C	1.41056	% XL (whole lane)	Exp84:RBM11 R74C:Rep 1	488, Typhoon	Recurrent, MUT		0013738_01	191121_1.tif	uORF Nt FHH pLEX transient	HEK293T
Exp84	RBM11 R74C	0.682489	% XL (minimal region)	Exp84:RBM11 R74C:Rep 1	488, Typhoon	Recurrent, MUT		0013738_01	191121_1.tif	uORF Nt FHH pLEX transient	HEK293T
Exp84	RBM11 R74C	2.02576	pmol protein	Exp84:RBM11 R74C:Rep 1	488, Typhoon	Recurrent, MUT		0013738_01	191121_1.tif	uORF Nt FHH pLEX transient	HEK293T
Exp84	RBM11 R74C	6.93645	fmol RNA (minimal region)	Exp84:RBM11 R74C:Rep 1	488, Typhoon	Recurrent, MUT		0013738_01	191121_1.tif	uORF Nt FHH pLEX transient	HEK293T
Exp77	RBM39 T353I	2.49686	% XL (whole lane)	Exp77:RBM39 T353I:Rep 1	488, Typhoon	Recurrent, MUT		0013199_02	190825_E77_qRNA_higherinput.tif	uORF Nt FHH pLEX transient	HEK293T
Exp77	RBM39 T353I	1.04568	% XL (minimal region)	Exp77:RBM39 T353I:Rep 1	488, Typhoon	Recurrent, MUT		0013199_02	190825_E77_qRNA_higherinput.tif	uORF Nt FHH pLEX transient	HEK293T
Exp77	RBM39 T353I	1.37091	pmol protein	Exp77:RBM39 T353I:Rep 1	488, Typhoon	Recurrent, MUT		0013199_02	190825_E77_qRNA_higherinput.tif	uORF Nt FHH pLEX transient	HEK293T
Exp77	RBM39 T353I	7.20538	fmol RNA (minimal region)	Exp77:RBM39 T353I:Rep 1	488, Typhoon	Recurrent, MUT		0013199_02	190825_E77_qRNA_higherinput.tif	uORF Nt FHH pLEX transient	HEK293T
Exp87	RBM39 T353I	0.422256	% XL (whole lane)	Exp87:RBM39 T353I:Rep 1	488, Typhoon	Recurrent, MUT		0000017_01	191218.tif	uORF Nt FHH pLEX transient	HEK293T
Exp87	RBM39 T353I	0.1927	% XL (minimal region)	Exp87:RBM39 T353I:Rep 1	488, Typhoon	Recurrent, MUT		0000017_01	191218.tif	uORF Nt FHH pLEX transient	HEK293T
Exp87	RBM39 T353I	12.8092	pmol protein	Exp87:RBM39 T353I:Rep 1	488, Typhoon	Recurrent, MUT		0000017_01	191218.tif	uORF Nt FHH pLEX transient	HEK293T
Exp87	RBM39 T353I	12.3504	fmol RNA (minimal region)	Exp87:RBM39 T353I:Rep 1	488, Typhoon	Recurrent, MUT		0000017_01	191218.tif	uORF Nt FHH pLEX transient	HEK293T
Exp89	RPL5 E82K		% XL (whole lane)	Exp89:RPL5 E82K:Rep 1	488, Typhoon	Recurrent, MUT		0014153_01	200228_qWB_Exp89.gel.png	Ct FHH pSLX4 transient	HEK293T
Exp89	RPL5 E82K	1.6728	% XL (minimal region)	Exp89:RPL5 E82K:Rep 1	488, Typhoon	Recurrent, MUT		0014153_01	200228_qWB_Exp89.gel.png	Ct FHH pSLX4 transient	HEK293T
Exp89	RPL5 E82K	4.54507	pmol protein	Exp89:RPL5 E82K:Rep 1	488, Typhoon	Recurrent, MUT		0014153_01	200228_qWB_Exp89.gel.png	Ct FHH pSLX4 transient	HEK293T
Exp89	RPL5 E82K	38.337	fmol RNA (minimal region)	Exp89:RPL5 E82K:Rep 1	488, Typhoon	Recurrent, MUT		0014153_01	200228_qWB_Exp89.gel.png	Ct FHH pSLX4 transient	HEK293T
Exp96	RPL5 E82K	0.6232	% XL (whole lane)	Exp96:RPL5 E82K:1	488, Typhoon	Recurrent, MUT		0014290_01	0014292_01	Ct FHH pSLX4 transient	HEK293T
Exp96	RPL5 E82K	0.4189	% XL (minimal region)	Exp96:RPL5 E82K:1	488, Typhoon	Recurrent, MUT		0014290_01	0014292_01	Ct FHH pSLX4 transient	HEK293T
Exp96	RPL5 E82K	5.48853	pmol protein	Exp96:RPL5 E82K:1	488, Typhoon	Recurrent, MUT		0014290_01	0014292_01	Ct FHH pSLX4 transient	HEK293T
Exp96	RPL5 E82K	11.5197	fmol RNA (minimal region)	Exp96:RPL5 E82K:1	488, Typhoon	Recurrent, MUT		0014290_01	0014292_01	Ct FHH pSLX4 transient	HEK293T
Exp86	SF3B1	0.221101	% XL (whole lane)	Exp86:SF3B1 12/7:	488, Typhoon	Recurrent, MUT		0013865_01	191214.tif	Nt FHH pSLX3 transient	HEK293T
Exp86	SF3B1	0.1155	% XL (minimal region)	Exp86:SF3B1 12/7:	488, Typhoon	Recurrent, MUT		0013865_01	191214.tif	Nt FHH pSLX3 transient	HEK293T
Exp86	SF3B1	8.19368	pmol protein	Exp86:SF3B1 12/7:	488, Typhoon	Recurrent, MUT		0013865_01	191214.tif	Nt FHH pSLX3 transient	HEK293T
Exp86	SF3B1	4.7361	fmol RNA (minimal region)	Exp86:SF3B1 12/7:	488, Typhoon	Recurrent, MUT		0013865_01	191214.tif	Nt FHH pSLX3 transient	HEK293T
Exp86	SF3B1 E902K	0.277879	% XL (whole lane)	Exp86:SF3B1 E902K 12/7:	488, Typhoon	Recurrent, MUT		0013865_01	191214.tif	Nt FHH pSLX3 transient	HEK293T
Exp86	SF3B1 E902K	0.1467	% XL (minimal region)	Exp86:SF3B1 E902K 12/7:	488, Typhoon	Recurrent, MUT		0013865_01	191214.tif	Nt FHH pSLX3 transient	HEK293T
Exp86	SF3B1 E902K	8.79594	pmol protein	Exp86:SF3B1 E902K 12/7:	488, Typhoon	Recurrent, MUT		0013865_01	191214.tif	Nt FHH pSLX3 transient	HEK293T
Exp86	SF3B1 E902K	6.4583	fmol RNA (minimal region)	Exp86:SF3B1 E902K 12/7:	488, Typhoon	Recurrent, MUT		0013865_01	191214.tif	Nt FHH pSLX3 transient	HEK293T
Exp90	SF3B1 E902K	0.5539	% XL (whole lane)	Exp90:SF3B1 E902K:Rep 1	488, Typhoon	Recurrent, MUT		0014177_01	200304_qWB_Exp90.png	Nt FHH pSLX3 transient	HEK293T
Exp90	SF3B1 E902K	0.2565	% XL (minimal region)	Exp90:SF3B1 E902K:Rep 1	488, Typhoon	Recurrent, MUT		0014177_01	200304_qWB_Exp90.png	Nt FHH pSLX3 transient	HEK293T
Exp90	SF3B1 E902K	8.5942	pmol protein	Exp90:SF3B1 E902K:Rep 1	488, Typhoon	Recurrent, MUT		0014177_01	200304_qWB_Exp90.png	Nt FHH pSLX3 transient	HEK293T
Exp90	SF3B1 E902K	11.0374	fmol RNA (minimal region)	Exp90:SF3B1 E902K:Rep 1	488, Typhoon	Recurrent, MUT		0014177_01	200304_qWB_Exp90.png	Nt FHH pSLX3 transient	HEK293T
Exp86	SF3B1 K700E	0.261136	% XL (whole lane)	Exp86:SF3B1 K700E 12/7:	488, Typhoon	Recurrent, MUT		0013865_01	191214.tif	Nt FHH pSLX3 transient	HEK293T
Exp86	SF3B1 K700E	0.1475	% XL (minimal region)	Exp86:SF3B1 K700E 12/7:	488, Typhoon	Recurrent, MUT		0013865_01	191214.tif	Nt FHH pSLX3 transient	HEK293T
Exp86	SF3B1 K700E	6.41751	pmol protein	Exp86:SF3B1 K700E 12/7:	488, Typhoon	Recurrent, MUT		0013865_01	191214.tif	Nt FHH pSLX3 transient	HEK293T
Exp86	SF3B1 K700E	4.7361	fmol RNA (minimal region)	Exp86:SF3B1 K700E 12/7:	488, Typhoon	Recurrent, MUT		0013865_01	191214.tif	Nt FHH pSLX3 transient	HEK293T
Exp90	SF3B1 K700E	0.5407	% XL (whole lane)	Exp90:SF3B1 K700E:Rep 1	488, Typhoon	Recurrent, MUT		0014177_01	200304_qWB_Exp90.png	Nt FHH pSLX3 transient	HEK293T
Exp90	SF3B1 K700E	0.2695	% XL (minimal region)	Exp90:SF3B1 K700E:Rep 1	488, Typhoon	Recurrent, MUT		0014177_01	200304_qWB_Exp90.png	Nt FHH pSLX3 transient	HEK293T
Exp90	SF3B1 K700E	9.11032	pmol protein	Exp90:SF3B1 K700E:Rep 1	488, Typhoon	Recurrent, MUT		0014177_01	200304_qWB_Exp90.png	Nt FHH pSLX3 transient	HEK293T
Exp90	SF3B1 K700E	12.2929	fmol RNA (minimal region)	Exp90:SF3B1 K700E:Rep 1	488, Typhoon	Recurrent, MUT		0014177_01	200304_qWB_Exp90.png	Nt FHH pSLX3 transient	HEK293T
Exp86	SF3B1 R625C	0.2352	% XL (whole lane)	Exp86:SF3B1 R625C 12/7:	488, Typhoon	Recurrent, MUT		0013865_01	191214.tif	Nt FHH pSLX3 transient	HEK293T
Exp86	SF3B1 R625C	0.1312	% XL (minimal region)	Exp86:SF3B1 R625C 12/7:	488, Typhoon	Recurrent, MUT		0013865_01	191214.tif	Nt FHH pSLX3 transient	HEK293T
Exp86	SF3B1 R625C	5.80154	pmol protein	Exp86:SF3B1 R625C 12/7:	488, Typhoon	Recurrent, MUT		0013865_01	191214.tif	Nt FHH pSLX3 transient	HEK293T
Exp86	SF3B1 R625C	3.8087	fmol RNA (minimal region)	Exp86:SF3B1 R625C 12/7:	488, Typhoon	Recurrent, MUT		0013865_01	191214.tif	Nt FHH pSLX3 transient	HEK293T
Exp90	SF3B1 R625C	0.458	% XL (whole lane)	Exp90:SF3B1 R625C:Rep 1	488, Typhoon	Recurrent, MUT		0014177_01	200304_qWB_Exp90.png	Nt FHH pSLX3 transient	HEK293T
Exp90	SF3B1 R625C	0.2199	% XL (minimal region)	Exp90:SF3B1 R625C:Rep 1	488, Typhoon	Recurrent, MUT		0014177_01	200304_qWB_Exp90.png	Nt FHH pSLX3 transient	HEK293T
Exp90	SF3B1 R625C	9.13684	pmol protein	Exp90:SF3B1 R625C:Rep 1	488, Typhoon	Recurrent, MUT		0014177_01	200304_qWB_Exp90.png	Nt FHH pSLX3 transient	HEK293T
Exp90	SF3B1 R625C	10.0579	fmol RNA (minimal region)	Exp90:SF3B1 R625C:Rep 1	488, Typhoon	Recurrent, MUT		0014177_01	200304_qWB_Exp90.png	Nt FHH pSLX3 transient	HEK293T
Exp86	SF3B1 R625H	0.199024	% XL (whole lane)	Exp86:SF3B1 R625H 12/7:	488, Typhoon	Recurrent, MUT		0013865_01	191214.tif	Nt FHH pSLX3 transient	HEK293T
Exp86	SF3B1 R625H	0.1188	% XL (minimal region)	Exp86:SF3B1 R625H 12/7:	488, Typhoon	Recurrent, MUT		0013865_01	191214.tif	Nt FHH pSLX3 transient	HEK293T
Exp86	SF3B1 R625H	5.99073	pmol protein	Exp86:SF3B1 R625H 12/7:	488, Typhoon	Recurrent, MUT		0013865_01	191214.tif	Nt FHH pSLX3 transient	HEK293T
Exp86	SF3B1 R625H	3.5603	fmol RNA (minimal region)	Exp86:SF3B1 R625H 12/7:	488, Typhoon	Recurrent, MUT		0013865_01	191214.tif	Nt FHH pSLX3 transient	HEK293T
Exp90	SF3B1 R625H	0.5705	% XL (whole lane)	Exp90:SF3B1 R625H:Rep 1	488, Typhoon	Recurrent, MUT		0014177_01	200304_qWB_Exp90.png	Nt FHH pSLX3 transient	HEK293T
Exp90	SF3B1 R625H	0.2735	% XL (minimal region)	Exp90:SF3B1 R625H:Rep 1	488, Typhoon	Recurrent, MUT		0014177_01	200304_qWB_Exp90.png	Nt FHH pSLX3 transient	HEK293T
Exp90	SF3B1 R625H	6.36649	pmol protein	Exp90:SF3B1 R625H:Rep 1	488, Typhoon	Recurrent, MUT		0014177_01	200304_qWB_Exp90.png	Nt FHH pSLX3 transient	HEK293T
Exp90	SF3B1 R625H	8.71957	fmol RNA (minimal region)	Exp90:SF3B1 R625H:Rep 1	488, Typhoon	Recurrent, MUT		0014177_01	200304_qWB_Exp90.png	Nt FHH pSLX3 transient	HEK293T
Exp89	SMAD4 R361H		% XL (whole lane)	Exp89:SMAD4 R361H:Rep 2	488, Typhoon	Recurrent, MUT		0014153_01	200228_qWB_Exp89.gel.png	Nt FHH pSLX3 transient	HEK293T
Exp89	SMAD4 R361H	0.0178	% XL (minimal region)	Exp89:SMAD4 R361H:Rep 2	488, Typhoon	Recurrent, MUT		0014153_01	200228_qWB_Exp89.gel.png	Nt FHH pSLX3 transient	HEK293T
Exp89	SMAD4 R361H	8.30734	pmol protein	Exp89:SMAD4 R361H:Rep 2	488, Typhoon	Recurrent, MUT		0014153_01	200228_qWB_Exp89.gel.png	Nt FHH pSLX3 transient	HEK293T
Exp89	SMAD4 R361H	0.739	fmol RNA (minimal region)	Exp89:SMAD4 R361H:Rep 2	488, Typhoon	Recurrent, MUT		0014153_01	200228_qWB_Exp89.gel.png	Nt FHH pSLX3 transient	HEK293T
Exp89	SMAD4 R361H		% XL (whole lane)	Exp89:SMAD4 R361H:Rep 1	488, Typhoon	Recurrent, MUT		0014153_01	200228_qWB_Exp89.gel.png	Nt FHH pSLX3 transient	HEK293T
Exp89	SMAD4 R361H	0.0149	% XL (minimal region)	Exp89:SMAD4 R361H:Rep 1	488, Typhoon	Recurrent, MUT		0014153_01	200228_qWB_Exp89.gel.png	Nt FHH pSLX3 transient	HEK293T
Exp89	SMAD4 R361H	8.30734	pmol protein	Exp89:SMAD4 R361H:Rep 1	488, Typhoon	Recurrent, MUT		0014153_01	200228_qWB_Exp89.gel.png	Nt FHH pSLX3 transient	HEK293T
Exp89	SMAD4 R361H	0.62	fmol RNA (minimal region)	Exp89:SMAD4 R361H:Rep 1	488, Typhoon	Recurrent, MUT		0014153_01	200228_qWB_Exp89.gel.png	Nt FHH pSLX3 transient	HEK293T
Exp84	SRSF2 P95L	1.49694	% XL (whole lane)	Exp84:SRSF2 P95L:Rep 1	488, Typhoon	Recurrent, MUT		0013738_01	191121_1.tif	Ct FHH pSLX4 transient	HEK293T
Exp84	SRSF2 P95L	0.738084	% XL (minimal region)	Exp84:SRSF2 P95L:Rep 1	488, Typhoon	Recurrent, MUT		0013738_01	191121_1.tif	Ct FHH pSLX4 transient	HEK293T
Exp84	SRSF2 P95L	23.5418	pmol protein	Exp84:SRSF2 P95L:Rep 1	488, Typhoon	Recurrent, MUT		0013738_01	191121_1.tif	Ct FHH pSLX4 transient	HEK293T
Exp84	SRSF2 P95L	87.2011	fmol RNA (minimal region)	Exp84:SRSF2 P95L:Rep 1	488, Typhoon	Recurrent, MUT		0013738_01	191121_1.tif	Ct FHH pSLX4 transient	HEK293T
Exp87	SRSF2 P95L	4.01509	% XL (whole lane)	Exp87:SRSF2 P95L:Rep 1	488, Typhoon	Recurrent, MUT		0000017_01	191218.tif	Ct FHH pSLX4 transient	HEK293T
Exp87	SRSF2 P95L	2.1894	% XL (minimal region)	Exp87:SRSF2 P95L:Rep 1	488, Typhoon	Recurrent, MUT		0000017_01	191218.tif	Ct FHH pSLX4 transient	HEK293T
Exp87	SRSF2 P95L	11.3099	pmol protein	Exp87:SRSF2 P95L:Rep 1	488, Typhoon	Recurrent, MUT		0000017_01	191218.tif	Ct FHH pSLX4 transient	HEK293T
Exp87	SRSF2 P95L	125.178	fmol RNA (minimal region)	Exp87:SRSF2 P95L:Rep 1	488, Typhoon	Recurrent, MUT		0000017_01	191218.tif	Ct FHH pSLX4 transient	HEK293T
Exp81	TDRKH R148C	0.309454	% XL (whole lane)	Exp81:TDRKH R148C:Rep 1	488, Typhoon	Recurrent, MUT		0013290_01	exp81_mem1.tif	uORF Nt FHH pLEX transient	HEK293T
Exp81	TDRKH R148C	0.0505921	% XL (minimal region)	Exp81:TDRKH R148C:Rep 1	488, Typhoon	Recurrent, MUT		0013290_01	exp81_mem1.tif	uORF Nt FHH pLEX transient	HEK293T
Exp81	TDRKH R148C	0.167559	pmol protein	Exp81:TDRKH R148C:Rep 1	488, Typhoon	Recurrent, MUT		0013290_01	exp81_mem1.tif	uORF Nt FHH pLEX transient	HEK293T
Exp81	TDRKH R148C	0.0423965	fmol RNA (minimal region)	Exp81:TDRKH R148C:Rep 1	488, Typhoon	Recurrent, MUT		0013290_01	exp81_mem1.tif	uORF Nt FHH pLEX transient	HEK293T
Exp87	TDRKH R148C	0	% XL (whole lane)	Exp87:TDRKH R148C:Rep 1	488, Typhoon	Recurrent, MUT		0000017_01	191218.tif	uORF Nt FHH pLEX transient	HEK293T
Exp87	TDRKH R148C	0.0185	% XL (minimal region)	Exp87:TDRKH R148C:Rep 1	488, Typhoon	Recurrent, MUT		0000017_01	191218.tif	uORF Nt FHH pLEX transient	HEK293T
Exp87	TDRKH R148C	1.30712	pmol protein	Exp87:TDRKH R148C:Rep 1	488, Typhoon	Recurrent, MUT		0000017_01	191218.tif	uORF Nt FHH pLEX transient	HEK293T
Exp87	TDRKH R148C	0.120901	fmol RNA (minimal region)	Exp87:TDRKH R148C:Rep 1	488, Typhoon	Recurrent, MUT		0000017_01	191218.tif	uORF Nt FHH pLEX transient	HEK293T
Exp86	U2AF1 S34F	0.386777	% XL (whole lane)	Exp86:U2AF1 S34F:	488, Typhoon	Recurrent, MUT		0013861_01	191213_1.tif	Nt FHH pSLX3 transient	HEK293T
Exp86	U2AF1 S34F	0.1231	% XL (minimal region)	Exp86:U2AF1 S34F:	488, Typhoon	Recurrent, MUT		0013861_01	191213_1.tif	Nt FHH pSLX3 transient	HEK293T
Exp86	U2AF1 S34F	2.53547	pmol protein	Exp86:U2AF1 S34F:	488, Typhoon	Recurrent, MUT		0013861_01	191213_1.tif	Nt FHH pSLX3 transient	HEK293T
Exp86	U2AF1 S34F	1.561	fmol RNA (minimal region)	Exp86:U2AF1 S34F:	488, Typhoon	Recurrent, MUT		0013861_01	191213_1.tif	Nt FHH pSLX3 transient	HEK293T
Exp89	U2AF1 S34F		% XL (whole lane)	Exp89:U2AF1 S34F:Rep 1	488, Typhoon	Recurrent, MUT		0014153_01	200228_qWB_Exp89.gel.png	Nt FHH pSLX3 transient	HEK293T
Exp89	U2AF1 S34F	0.1404	% XL (minimal region)	Exp89:U2AF1 S34F:Rep 1	488, Typhoon	Recurrent, MUT		0014153_01	200228_qWB_Exp89.gel.png	Nt FHH pSLX3 transient	HEK293T
Exp89	U2AF1 S34F	4.83627	pmol protein	Exp89:U2AF1 S34F:Rep 1	488, Typhoon	Recurrent, MUT		0014153_01	200228_qWB_Exp89.gel.png	Nt FHH pSLX3 transient	HEK293T
Exp89	U2AF1 S34F	3.398	fmol RNA (minimal region)	Exp89:U2AF1 S34F:Rep 1	488, Typhoon	Recurrent, MUT		0014153_01	200228_qWB_Exp89.gel.png	Nt FHH pSLX3 transient	HEK293T
Exp86	YTHDC2 E185K	0.538614	% XL (whole lane)	Exp86:YTHDC2 E185K:	488, Typhoon	Recurrent, MUT		0013861_01	191213_1.tif	Ct FHH pSLX4 transient	HEK293T
Exp86	YTHDC2 E185K	0.3187	% XL (minimal region)	Exp86:YTHDC2 E185K:	488, Typhoon	Recurrent, MUT		0013861_01	191213_1.tif	Ct FHH pSLX4 transient	HEK293T
Exp86	YTHDC2 E185K	5.10982	pmol protein	Exp86:YTHDC2 E185K:	488, Typhoon	Recurrent, MUT		0013861_01	191213_1.tif	Ct FHH pSLX4 transient	HEK293T
Exp86	YTHDC2 E185K	8.156	fmol RNA (minimal region)	Exp86:YTHDC2 E185K:	488, Typhoon	Recurrent, MUT		0013861_01	191213_1.tif	Ct FHH pSLX4 transient	HEK293T
Exp90	YTHDC2 E185K	1.4485	% XL (whole lane)	Exp90:YTHDC2 E184K:Rep 1	488, Typhoon	Recurrent, MUT		0014177_01	200304_qWB_Exp90.png	Ct FHH pSLX4 transient	HEK293T
Exp90	YTHDC2 E185K	0.9306	% XL (minimal region)	Exp90:YTHDC2 E184K:Rep 1	488, Typhoon	Recurrent, MUT		0014177_01	200304_qWB_Exp90.png	Ct FHH pSLX4 transient	HEK293T
Exp90	YTHDC2 E185K	3.89575	pmol protein	Exp90:YTHDC2 E184K:Rep 1	488, Typhoon	Recurrent, MUT		0014177_01	200304_qWB_Exp90.png	Ct FHH pSLX4 transient	HEK293T
Exp90	YTHDC2 E185K	18.2118	fmol RNA (minimal region)	Exp90:YTHDC2 E184K:Rep 1	488, Typhoon	Recurrent, MUT		0014177_01	200304_qWB_Exp90.png	Ct FHH pSLX4 transient	HEK293T
Exp86	YTHDC2 E634K	0.512713	% XL (whole lane)	Exp86:YTHDC2 E634K:	488, Typhoon	Recurrent, MUT		0013861_01	191213_1.tif	Ct FHH pSLX4 transient	HEK293T
Exp86	YTHDC2 E634K	0.3141	% XL (minimal region)	Exp86:YTHDC2 E634K:	488, Typhoon	Recurrent, MUT		0013861_01	191213_1.tif	Ct FHH pSLX4 transient	HEK293T
Exp86	YTHDC2 E634K	11.1542	pmol protein	Exp86:YTHDC2 E634K:	488, Typhoon	Recurrent, MUT		0013861_01	191213_1.tif	Ct FHH pSLX4 transient	HEK293T
Exp86	YTHDC2 E634K	17.547	fmol RNA (minimal region)	Exp86:YTHDC2 E634K:	488, Typhoon	Recurrent, MUT		0013861_01	191213_1.tif	Ct FHH pSLX4 transient	HEK293T
Exp90	YTHDC2 E634K	1.2728	% XL (whole lane)	Exp90:YTHDC2 E634K:Rep 1	488, Typhoon	Recurrent, MUT		0014177_01	200304_qWB_Exp90.png	Ct FHH pSLX4 transient	HEK293T
Exp90	YTHDC2 E634K	0.6403	% XL (minimal region)	Exp90:YTHDC2 E634K:Rep 1	488, Typhoon	Recurrent, MUT		0014177_01	200304_qWB_Exp90.png	Ct FHH pSLX4 transient	HEK293T
Exp90	YTHDC2 E634K	1.47339	pmol protein	Exp90:YTHDC2 E634K:Rep 1	488, Typhoon	Recurrent, MUT		0014177_01	200304_qWB_Exp90.png	Ct FHH pSLX4 transient	HEK293T
Exp90	YTHDC2 E634K	4.7323	fmol RNA (minimal region)	Exp90:YTHDC2 E634K:Rep 1	488, Typhoon	Recurrent, MUT		0014177_01	200304_qWB_Exp90.png	Ct FHH pSLX4 transient	HEK293T
Exp77	A1CF	53.3151	% XL (whole lane)	Exp77:A1CF:Rep 1	488, Typhoon	Recurrent, WT		0013199_02	190825_E77_qRNA_higherinput.tif	uORF Nt FHH pLEX transient	HEK293T
Exp77	A1CF	15.2499	% XL (minimal region)	Exp77:A1CF:Rep 1	488, Typhoon	Recurrent, WT		0013199_02	190825_E77_qRNA_higherinput.tif	uORF Nt FHH pLEX transient	HEK293T
Exp77	A1CF	0.379439	pmol protein	Exp77:A1CF:Rep 1	488, Typhoon	Recurrent, WT		0013199_02	190825_E77_qRNA_higherinput.tif	uORF Nt FHH pLEX transient	HEK293T
Exp77	A1CF	31.3203	fmol RNA (minimal region)	Exp77:A1CF:Rep 1	488, Typhoon	Recurrent, WT		0013199_02	190825_E77_qRNA_higherinput.tif	uORF Nt FHH pLEX transient	HEK293T
Exp84	A1CF	4.87899	% XL (whole lane)	Exp84:A1CF:Rep 1	488, Typhoon	Recurrent, WT		0013713_01	191117_qRNA.tif	uORF Nt FHH pLEX transient	HEK293T
Exp84	A1CF	1.51001	% XL (minimal region)	Exp84:A1CF:Rep 1	488, Typhoon	Recurrent, WT		0013713_01	191117_qRNA.tif	uORF Nt FHH pLEX transient	HEK293T
Exp84	A1CF	3.8519	pmol protein	Exp84:A1CF:Rep 1	488, Typhoon	Recurrent, WT		0013713_01	191117_qRNA.tif	uORF Nt FHH pLEX transient	HEK293T
Exp84	A1CF	29.3033	fmol RNA (minimal region)	Exp84:A1CF:Rep 1	488, Typhoon	Recurrent, WT		0013713_01	191117_qRNA.tif	uORF Nt FHH pLEX transient	HEK293T
Exp84	A1CF	3.86289	% XL (whole lane)	Exp84:A1CF:Rep 2	488, Typhoon	Recurrent, WT		0013739_01	191121_2.tif	uORF Nt FHH pLEX transient	HEK293T
Exp84	A1CF	1.71388	% XL (minimal region)	Exp84:A1CF:Rep 2	488, Typhoon	Recurrent, WT		0013739_01	191121_2.tif	uORF Nt FHH pLEX transient	HEK293T
Exp84	A1CF	5.24084	pmol protein	Exp84:A1CF:Rep 2	488, Typhoon	Recurrent, WT		0013739_01	191121_2.tif	uORF Nt FHH pLEX transient	HEK293T
Exp84	A1CF	45.2991	fmol RNA (minimal region)	Exp84:A1CF:Rep 2	488, Typhoon	Recurrent, WT		0013739_01	191121_2.tif	uORF Nt FHH pLEX transient	HEK293T
Exp104	A1CF	0.414	pmol protein	Exp104:A1CF:1	RB aHA	Recurrent, WT		0015263_01	0015264_01	Integrated	HepG2
Exp104	A1CF	0.86	% XL (minimal region)	Exp104:A1CF:1	RB aHA	Recurrent, WT		0015263_01	0015264_01	Integrated	HepG2
Exp104	A1CF	1.88	% XL (whole lane)	Exp104:A1CF:1	RB aHA	Recurrent, WT		0015263_01	0015264_01	Integrated	HepG2
Exp104	A1CF	1.78	fmol RNA (minimal region)	Exp104:A1CF:1	RB aHA	Recurrent, WT		0015263_01	0015264_01	Integrated	HepG2
Exp104	A1CF	0.423	pmol protein	Exp104:A1CF:2	RB aHA	Recurrent, WT		0015263_01	0015264_01	Integrated	HepG2
Exp104	A1CF	1.07	% XL (minimal region)	Exp104:A1CF:2	RB aHA	Recurrent, WT		0015263_01	0015264_01	Integrated	HepG2
Exp104	A1CF	2.31	% XL (whole lane)	Exp104:A1CF:2	RB aHA	Recurrent, WT		0015263_01	0015264_01	Integrated	HepG2
Exp104	A1CF	2.28	fmol RNA (minimal region)	Exp104:A1CF:2	RB aHA	Recurrent, WT		0015263_01	0015264_01	Integrated	HepG2
Exp104	A1CF	0.417	pmol protein	Exp104:A1CF:3	RB aHA	Recurrent, WT		0015263_01	0015264_01	Integrated	HepG2
Exp104	A1CF	1.1	% XL (minimal region)	Exp104:A1CF:3	RB aHA	Recurrent, WT		0015263_01	0015264_01	Integrated	HepG2
Exp104	A1CF	2.31	% XL (whole lane)	Exp104:A1CF:3	RB aHA	Recurrent, WT		0015263_01	0015264_01	Integrated	HepG2
Exp104	A1CF	2.3	fmol RNA (minimal region)	Exp104:A1CF:3	RB aHA	Recurrent, WT		0015263_01	0015264_01	Integrated	HepG2
Exp89	BCLAF1		% XL (whole lane)	Exp89:BCLAF1:Rep 1	488, Typhoon	Recurrent, WT		0014153_01	200228_qWB_Exp89.gel.png	Nt FHH pSLX3 transient	HEK293T
Exp89	BCLAF1	4.5617	% XL (minimal region)	Exp89:BCLAF1:Rep 1	488, Typhoon	Recurrent, WT		0014153_01	200228_qWB_Exp89.gel.png	Nt FHH pSLX3 transient	HEK293T
Exp89	BCLAF1	0.294246	pmol protein	Exp89:BCLAF1:Rep 1	488, Typhoon	Recurrent, WT		0014153_01	200228_qWB_Exp89.gel.png	Nt FHH pSLX3 transient	HEK293T
Exp89	BCLAF1	6.868	fmol RNA (minimal region)	Exp89:BCLAF1:Rep 1	488, Typhoon	Recurrent, WT		0014153_01	200228_qWB_Exp89.gel.png	Nt FHH pSLX3 transient	HEK293T
Exp96	CCIN	0.3162	% XL (whole lane)	Exp96:CCIN:1	488, Typhoon	Recurrent, WT		0014290_01	0014292_01	Nt FHH pLEX transient	HEK293T
Exp96	CCIN	0.1143	% XL (minimal region)	Exp96:CCIN:1	488, Typhoon	Recurrent, WT		0014290_01	0014292_01	Nt FHH pLEX transient	HEK293T
Exp96	CCIN	1.89786	pmol protein	Exp96:CCIN:1	488, Typhoon	Recurrent, WT		0014290_01	0014292_01	Nt FHH pLEX transient	HEK293T
Exp96	CCIN	1.08489	fmol RNA (minimal region)	Exp96:CCIN:1	488, Typhoon	Recurrent, WT		0014290_01	0014292_01	Nt FHH pLEX transient	HEK293T
Exp84	CNOT1	0.784871	% XL (whole lane)	Exp84:CNOT1:Rep 1	488, Typhoon	Recurrent, WT		0013738_01	191121_1.tif	Nt FHH pSLX3 transient	HEK293T
Exp84	CNOT1	0.175074	% XL (minimal region)	Exp84:CNOT1:Rep 1	488, Typhoon	Recurrent, WT		0013738_01	191121_1.tif	Nt FHH pSLX3 transient	HEK293T
Exp84	CNOT1	1.57931	pmol protein	Exp84:CNOT1:Rep 1	488, Typhoon	Recurrent, WT		0013738_01	191121_1.tif	Nt FHH pSLX3 transient	HEK293T
Exp84	CNOT1	1.38369	fmol RNA (minimal region)	Exp84:CNOT1:Rep 1	488, Typhoon	Recurrent, WT		0013738_01	191121_1.tif	Nt FHH pSLX3 transient	HEK293T
Exp90	CNOT1	0.9707	% XL (whole lane)	Exp90:CNOT1:Rep 1	488, Typhoon	Recurrent, WT		0014177_01	200304_qWB_Exp90.png	Nt FHH pSLX3 transient	HEK293T
Exp90	CNOT1	0.264	% XL (minimal region)	Exp90:CNOT1:Rep 1	488, Typhoon	Recurrent, WT		0014177_01	200304_qWB_Exp90.png	Nt FHH pSLX3 transient	HEK293T
Exp90	CNOT1	1.9208	pmol protein	Exp90:CNOT1:Rep 1	488, Typhoon	Recurrent, WT		0014177_01	200304_qWB_Exp90.png	Nt FHH pSLX3 transient	HEK293T
Exp90	CNOT1	2.53861	fmol RNA (minimal region)	Exp90:CNOT1:Rep 1	488, Typhoon	Recurrent, WT		0014177_01	200304_qWB_Exp90.png	Nt FHH pSLX3 transient	HEK293T
Exp86	CNOT9	0	% XL (whole lane)	Exp86:CNOT9:	488, Typhoon	Recurrent, WT		0013865_01	191214.tif	Nt FHH pSLX3 transient	HEK293T
Exp86	CNOT9	0.0157	% XL (minimal region)	Exp86:CNOT9:	488, Typhoon	Recurrent, WT		0013865_01	191214.tif	Nt FHH pSLX3 transient	HEK293T
Exp86	CNOT9	1.13718	pmol protein	Exp86:CNOT9:	488, Typhoon	Recurrent, WT		0013865_01	191214.tif	Nt FHH pSLX3 transient	HEK293T
Exp86	CNOT9	0.0894	fmol RNA (minimal region)	Exp86:CNOT9:	488, Typhoon	Recurrent, WT		0013865_01	191214.tif	Nt FHH pSLX3 transient	HEK293T
Exp88	CNOT9		% XL (whole lane)	Exp88:CNOT9:Rep 1	488, Typhoon	Recurrent, WT		0013964_01	20200128.png	Nt FHH pSLX3 transient	HEK293T
Exp88	CNOT9	0.0103	% XL (minimal region)	Exp88:CNOT9:Rep 1	488, Typhoon	Recurrent, WT		0013964_01	20200128.png	Nt FHH pSLX3 transient	HEK293T
Exp88	CNOT9	2.12381	pmol protein	Exp88:CNOT9:Rep 1	488, Typhoon	Recurrent, WT		0013964_01	20200128.png	Nt FHH pSLX3 transient	HEK293T
Exp88	CNOT9	0.1096	fmol RNA (minimal region)	Exp88:CNOT9:Rep 1	488, Typhoon	Recurrent, WT		0013964_01	20200128.png	Nt FHH pSLX3 transient	HEK293T
Exp80	CRNKL1	4.66509	% XL (whole lane)	Exp80:CRNKL1:Rep 1	488, Typhoon	Recurrent, WT		0013271_01	exp80gel1.tif	uORF Nt FHH pLEX transient	HEK293T
Exp80	CRNKL1	2.2962	% XL (minimal region)	Exp80:CRNKL1:Rep 1	488, Typhoon	Recurrent, WT		0013271_01	exp80gel1.tif	uORF Nt FHH pLEX transient	HEK293T
Exp80	CRNKL1	0.193899	pmol protein	Exp80:CRNKL1:Rep 1	488, Typhoon	Recurrent, WT		0013271_01	exp80gel1.tif	uORF Nt FHH pLEX transient	HEK293T
Exp80	CRNKL1	2.25201	fmol RNA (minimal region)	Exp80:CRNKL1:Rep 1	488, Typhoon	Recurrent, WT		0013271_01	exp80gel1.tif	uORF Nt FHH pLEX transient	HEK293T
Exp84	CRNKL1	7.40297	% XL (whole lane)	Exp84:CRNKL1:Rep 1	488, Typhoon	Recurrent, WT		0013738_01	191121_1.tif	uORF Nt FHH pLEX transient	HEK293T
Exp84	CRNKL1	2.65349	% XL (minimal region)	Exp84:CRNKL1:Rep 1	488, Typhoon	Recurrent, WT		0013738_01	191121_1.tif	uORF Nt FHH pLEX transient	HEK293T
Exp84	CRNKL1	0.10465	pmol protein	Exp84:CRNKL1:Rep 1	488, Typhoon	Recurrent, WT		0013738_01	191121_1.tif	uORF Nt FHH pLEX transient	HEK293T
Exp84	CRNKL1	1.40711	fmol RNA (minimal region)	Exp84:CRNKL1:Rep 1	488, Typhoon	Recurrent, WT		0013738_01	191121_1.tif	uORF Nt FHH pLEX transient	HEK293T
Exp86	DCP1B	0.0142177	% XL (whole lane)	Exp86:DCP1B:	488, Typhoon	Recurrent, WT		0013861_01	191213_1.tif	Ct FHH pSLX4 transient	HEK293T
Exp86	DCP1B	0.0043	% XL (minimal region)	Exp86:DCP1B:	488, Typhoon	Recurrent, WT		0013861_01	191213_1.tif	Ct FHH pSLX4 transient	HEK293T
Exp86	DCP1B	27.8824	pmol protein	Exp86:DCP1B:	488, Typhoon	Recurrent, WT		0013861_01	191213_1.tif	Ct FHH pSLX4 transient	HEK293T
Exp86	DCP1B	0.601	fmol RNA (minimal region)	Exp86:DCP1B:	488, Typhoon	Recurrent, WT		0013861_01	191213_1.tif	Ct FHH pSLX4 transient	HEK293T
Exp90	DCP1B	0.0306	% XL (whole lane)	Exp90:DCP1B:Rep 1	488, Typhoon	Recurrent, WT		0014177_01	200304_qWB_Exp90.png	Ct FHH pSLX4 transient	HEK293T
Exp90	DCP1B	0.0154	% XL (minimal region)	Exp90:DCP1B:Rep 1	488, Typhoon	Recurrent, WT		0014177_01	200304_qWB_Exp90.png	Ct FHH pSLX4 transient	HEK293T
Exp90	DCP1B	22.267	pmol protein	Exp90:DCP1B:Rep 1	488, Typhoon	Recurrent, WT		0014177_01	200304_qWB_Exp90.png	Ct FHH pSLX4 transient	HEK293T
Exp90	DCP1B	1.7108	fmol RNA (minimal region)	Exp90:DCP1B:Rep 1	488, Typhoon	Recurrent, WT		0014177_01	200304_qWB_Exp90.png	Ct FHH pSLX4 transient	HEK293T
Exp80	DDX3X	2.00982	% XL (whole lane)	Exp80:DDX3X:Rep 1	488, Typhoon	Recurrent, WT		0013271_01	exp80gel1.tif	uORF Nt FHH pLEX transient	HEK293T
Exp80	DDX3X	1.27472	% XL (minimal region)	Exp80:DDX3X:Rep 1	488, Typhoon	Recurrent, WT		0013271_01	exp80gel1.tif	uORF Nt FHH pLEX transient	HEK293T
Exp80	DDX3X	1.99824	pmol protein	Exp80:DDX3X:Rep 1	488, Typhoon	Recurrent, WT		0013271_01	exp80gel1.tif	uORF Nt FHH pLEX transient	HEK293T
Exp80	DDX3X	12.8177	fmol RNA (minimal region)	Exp80:DDX3X:Rep 1	488, Typhoon	Recurrent, WT		0013271_01	exp80gel1.tif	uORF Nt FHH pLEX transient	HEK293T
Exp87	DDX3X	0.306157	% XL (whole lane)	Exp87:DDX3X:Rep 1	488, Typhoon	Recurrent, WT		0000017_01	191218.tif	uORF Nt FHH pLEX transient	HEK293T
Exp87	DDX3X	0.1474	% XL (minimal region)	Exp87:DDX3X:Rep 1	488, Typhoon	Recurrent, WT		0000017_01	191218.tif	uORF Nt FHH pLEX transient	HEK293T
Exp87	DDX3X	10.2976	pmol protein	Exp87:DDX3X:Rep 1	488, Typhoon	Recurrent, WT		0000017_01	191218.tif	uORF Nt FHH pLEX transient	HEK293T
Exp87	DDX3X	7.59249	fmol RNA (minimal region)	Exp87:DDX3X:Rep 1	488, Typhoon	Recurrent, WT		0000017_01	191218.tif	uORF Nt FHH pLEX transient	HEK293T
Exp104	DDX3X	3.0643	pmol protein	Exp104:DDX3X:1	RB aHA	Recurrent, WT		0015230_01	0015231_01	Integrated	HEK293T
Exp104	DDX3X	0.1348	% XL (minimal region)	Exp104:DDX3X:1	RB aHA	Recurrent, WT		0015230_01	0015231_01	Integrated	HEK293T
Exp104	DDX3X	0.1822	% XL (whole lane)	Exp104:DDX3X:1	RB aHA	Recurrent, WT		0015230_01	0015231_01	Integrated	HEK293T
Exp104	DDX3X	2.07	fmol RNA (minimal region)	Exp104:DDX3X:1	RB aHA	Recurrent, WT		0015230_01	0015231_01	Integrated	HEK293T
Exp104	DDX3X	2.88394	pmol protein	Exp104:DDX3X:2	RB aHA	Recurrent, WT		0015230_01	0015231_01	Integrated	HEK293T
Exp104	DDX3X	0.1482	% XL (minimal region)	Exp104:DDX3X:2	RB aHA	Recurrent, WT		0015230_01	0015231_01	Integrated	HEK293T
Exp104	DDX3X	0.2299	% XL (whole lane)	Exp104:DDX3X:2	RB aHA	Recurrent, WT		0015230_01	0015231_01	Integrated	HEK293T
Exp104	DDX3X	2.14	fmol RNA (minimal region)	Exp104:DDX3X:2	RB aHA	Recurrent, WT		0015230_01	0015231_01	Integrated	HEK293T
Exp104	DDX3X	3.02385	pmol protein	Exp104:DDX3X:3	RB aHA	Recurrent, WT		0015230_01	0015231_01	Integrated	HEK293T
Exp104	DDX3X	0.1422	% XL (minimal region)	Exp104:DDX3X:3	RB aHA	Recurrent, WT		0015230_01	0015231_01	Integrated	HEK293T
Exp104	DDX3X	0.2011	% XL (whole lane)	Exp104:DDX3X:3	RB aHA	Recurrent, WT		0015230_01	0015231_01	Integrated	HEK293T
Exp104	DDX3X	2.15	fmol RNA (minimal region)	Exp104:DDX3X:3	RB aHA	Recurrent, WT		0015230_01	0015231_01	Integrated	HEK293T
Exp80	DDX50	4.91391	% XL (whole lane)	Exp80:DDX50:Rep 1	488, Typhoon	Recurrent, WT		0013271_01	exp80gel1.tif	uORF Nt FHH pLEX transient	HEK293T
Exp80	DDX50	3.98327	% XL (minimal region)	Exp80:DDX50:Rep 1	488, Typhoon	Recurrent, WT		0013271_01	exp80gel1.tif	uORF Nt FHH pLEX transient	HEK293T
Exp80	DDX50	3.66634	pmol protein	Exp80:DDX50:Rep 1	488, Typhoon	Recurrent, WT		0013271_01	exp80gel1.tif	uORF Nt FHH pLEX transient	HEK293T
Exp80	DDX50	74.504	fmol RNA (minimal region)	Exp80:DDX50:Rep 1	488, Typhoon	Recurrent, WT		0013271_01	exp80gel1.tif	uORF Nt FHH pLEX transient	HEK293T
Exp84	DDX50	3.23274	% XL (whole lane)	Exp84:DDX50:Rep 1	488, Typhoon	Recurrent, WT		0013713_01	191117_qRNA.tif	uORF Nt FHH pLEX transient	HEK293T
Exp84	DDX50	2.24931	% XL (minimal region)	Exp84:DDX50:Rep 1	488, Typhoon	Recurrent, WT		0013713_01	191117_qRNA.tif	uORF Nt FHH pLEX transient	HEK293T
Exp84	DDX50	3.82837	pmol protein	Exp84:DDX50:Rep 1	488, Typhoon	Recurrent, WT		0013713_01	191117_qRNA.tif	uORF Nt FHH pLEX transient	HEK293T
Exp84	DDX50	43.5457	fmol RNA (minimal region)	Exp84:DDX50:Rep 1	488, Typhoon	Recurrent, WT		0013713_01	191117_qRNA.tif	uORF Nt FHH pLEX transient	HEK293T
Exp84	DDX50	3.47097	% XL (whole lane)	Exp84:DDX50:Rep 2	488, Typhoon	Recurrent, WT		0013739_01	191121_2.tif	uORF Nt FHH pLEX transient	HEK293T
Exp84	DDX50	2.56231	% XL (minimal region)	Exp84:DDX50:Rep 2	488, Typhoon	Recurrent, WT		0013739_01	191121_2.tif	uORF Nt FHH pLEX transient	HEK293T
Exp84	DDX50	1.58007	pmol protein	Exp84:DDX50:Rep 2	488, Typhoon	Recurrent, WT		0013739_01	191121_2.tif	uORF Nt FHH pLEX transient	HEK293T
Exp84	DDX50	20.5058	fmol RNA (minimal region)	Exp84:DDX50:Rep 2	488, Typhoon	Recurrent, WT		0013739_01	191121_2.tif	uORF Nt FHH pLEX transient	HEK293T
Exp87	DDX50	1.53959	% XL (whole lane)	Exp87:DDX50:Rep 1	488, Typhoon	Recurrent, WT		0000017_01	191218.tif	uORF Nt FHH pLEX transient	HEK293T
Exp87	DDX50	1.3485	% XL (minimal region)	Exp87:DDX50:Rep 1	488, Typhoon	Recurrent, WT		0000017_01	191218.tif	uORF Nt FHH pLEX transient	HEK293T
Exp87	DDX50	12.0798	pmol protein	Exp87:DDX50:Rep 1	488, Typhoon	Recurrent, WT		0000017_01	191218.tif	uORF Nt FHH pLEX transient	HEK293T
Exp87	DDX50	81.9989	fmol RNA (minimal region)	Exp87:DDX50:Rep 1	488, Typhoon	Recurrent, WT		0000017_01	191218.tif	uORF Nt FHH pLEX transient	HEK293T
Exp104	DDX50	1.49732	pmol protein	Exp104:DDX50:1	RB aHA	Recurrent, WT		0015230_01	0015231_01	Integrated	HEK293T
Exp104	DDX50	2.6214	% XL (minimal region)	Exp104:DDX50:1	RB aHA	Recurrent, WT		0015230_01	0015231_01	Integrated	HEK293T
Exp104	DDX50	3.0748	% XL (whole lane)	Exp104:DDX50:1	RB aHA	Recurrent, WT		0015230_01	0015231_01	Integrated	HEK293T
Exp104	DDX50	19.89	fmol RNA (minimal region)	Exp104:DDX50:1	RB aHA	Recurrent, WT		0015230_01	0015231_01	Integrated	HEK293T
Exp104	DDX50	1.44838	pmol protein	Exp104:DDX50:2	RB aHA	Recurrent, WT		0015230_01	0015231_01	Integrated	HEK293T
Exp104	DDX50	1.3484	% XL (minimal region)	Exp104:DDX50:2	RB aHA	Recurrent, WT		0015230_01	0015231_01	Integrated	HEK293T
Exp104	DDX50	1.7114	% XL (whole lane)	Exp104:DDX50:2	RB aHA	Recurrent, WT		0015230_01	0015231_01	Integrated	HEK293T
Exp104	DDX50	9.83	fmol RNA (minimal region)	Exp104:DDX50:2	RB aHA	Recurrent, WT		0015230_01	0015231_01	Integrated	HEK293T
Exp88	DICER1		% XL (whole lane)	Exp88:DICER1:Rep 1	488, Typhoon	Recurrent, WT		0013964_01	20200128.png	Nt FHH pSLX3 transient	HEK293T
Exp88	DICER1	0.5458	% XL (minimal region)	Exp88:DICER1:Rep 1	488, Typhoon	Recurrent, WT		0013964_01	20200128.png	Nt FHH pSLX3 transient	HEK293T
Exp88	DICER1	0.773249	pmol protein	Exp88:DICER1:Rep 1	488, Typhoon	Recurrent, WT		0013964_01	20200128.png	Nt FHH pSLX3 transient	HEK293T
Exp88	DICER1	2.1161	fmol RNA (minimal region)	Exp88:DICER1:Rep 1	488, Typhoon	Recurrent, WT		0013964_01	20200128.png	Nt FHH pSLX3 transient	HEK293T
Exp80	EEF1B2	0.526378	% XL (whole lane)	Exp80:EEF1B2:Rep 1	488, Typhoon	Recurrent, WT		0013272_01	exp80gel2.tif	Nt FHH pSLX3 transient	HEK293T
Exp80	EEF1B2	0.395802	% XL (minimal region)	Exp80:EEF1B2:Rep 1	488, Typhoon	Recurrent, WT		0013272_01	exp80gel2.tif	Nt FHH pSLX3 transient	HEK293T
Exp80	EEF1B2	0.220633	pmol protein	Exp80:EEF1B2:Rep 1	488, Typhoon	Recurrent, WT		0013272_01	exp80gel2.tif	Nt FHH pSLX3 transient	HEK293T
Exp80	EEF1B2	0.4375	fmol RNA (minimal region)	Exp80:EEF1B2:Rep 1	488, Typhoon	Recurrent, WT		0013272_01	exp80gel2.tif	Nt FHH pSLX3 transient	HEK293T
Exp86	EEF1B2	0	% XL (whole lane)	Exp86:EEF1B2:Rep 2	488, Typhoon	Recurrent, WT		0013865_01	191214.tif	Nt FHH pSLX3 transient	HEK293T
Exp86	EEF1B2	0.0184	% XL (minimal region)	Exp86:EEF1B2:Rep 2	488, Typhoon	Recurrent, WT		0013865_01	191214.tif	Nt FHH pSLX3 transient	HEK293T
Exp86	EEF1B2	1.72591	pmol protein	Exp86:EEF1B2:Rep 2	488, Typhoon	Recurrent, WT		0013865_01	191214.tif	Nt FHH pSLX3 transient	HEK293T
Exp86	EEF1B2	0.1588	fmol RNA (minimal region)	Exp86:EEF1B2:Rep 2	488, Typhoon	Recurrent, WT		0013865_01	191214.tif	Nt FHH pSLX3 transient	HEK293T
Exp86	EEF1B2	0	% XL (whole lane)	Exp86:EEF1B2:Rep 1	488, Typhoon	Recurrent, WT		0013865_01	191214.tif	Nt FHH pSLX3 transient	HEK293T
Exp86	EEF1B2	0.0155	% XL (minimal region)	Exp86:EEF1B2:Rep 1	488, Typhoon	Recurrent, WT		0013865_01	191214.tif	Nt FHH pSLX3 transient	HEK293T
Exp86	EEF1B2	2.20309	pmol protein	Exp86:EEF1B2:Rep 1	488, Typhoon	Recurrent, WT		0013865_01	191214.tif	Nt FHH pSLX3 transient	HEK293T
Exp86	EEF1B2	0.1704	fmol RNA (minimal region)	Exp86:EEF1B2:Rep 1	488, Typhoon	Recurrent, WT		0013865_01	191214.tif	Nt FHH pSLX3 transient	HEK293T
Exp86	EIF1AX	0.0133528	% XL (whole lane)	Exp86:EIF1AX:	488, Typhoon	Recurrent, WT		0013861_01	191213_1.tif	Nt FHH pSLX3 transient	HEK293T
Exp86	EIF1AX	0.0066	% XL (minimal region)	Exp86:EIF1AX:	488, Typhoon	Recurrent, WT		0013861_01	191213_1.tif	Nt FHH pSLX3 transient	HEK293T
Exp86	EIF1AX	5.62134	pmol protein	Exp86:EIF1AX:	488, Typhoon	Recurrent, WT		0013861_01	191213_1.tif	Nt FHH pSLX3 transient	HEK293T
Exp86	EIF1AX	0.185	fmol RNA (minimal region)	Exp86:EIF1AX:	488, Typhoon	Recurrent, WT		0013861_01	191213_1.tif	Nt FHH pSLX3 transient	HEK293T
Exp90	EIF1AX	0	% XL (whole lane)	Exp90:EIF1AX:Rep 1	488, Typhoon	Recurrent, WT		0014177_01	200304_qWB_Exp90.png	Nt FHH pSLX3 transient	HEK293T
Exp90	EIF1AX	0	% XL (minimal region)	Exp90:EIF1AX:Rep 1	488, Typhoon	Recurrent, WT		0014177_01	200304_qWB_Exp90.png	Nt FHH pSLX3 transient	HEK293T
Exp90	EIF1AX	2.22217	pmol protein	Exp90:EIF1AX:Rep 1	488, Typhoon	Recurrent, WT		0014177_01	200304_qWB_Exp90.png	Nt FHH pSLX3 transient	HEK293T
Exp90	EIF1AX	0	fmol RNA (minimal region)	Exp90:EIF1AX:Rep 1	488, Typhoon	Recurrent, WT		0014177_01	200304_qWB_Exp90.png	Nt FHH pSLX3 transient	HEK293T
Exp96	EPB41L5	0.3747	% XL (whole lane)	Exp96:EPB41L5:1	488, Typhoon	Recurrent, WT		0014290_01	0014292_01	Nt FHH pLEX transient	HEK293T
Exp96	EPB41L5	0.2085	% XL (minimal region)	Exp96:EPB41L5:1	488, Typhoon	Recurrent, WT		0014290_01	0014292_01	Nt FHH pLEX transient	HEK293T
Exp96	EPB41L5	0.955386	pmol protein	Exp96:EPB41L5:1	488, Typhoon	Recurrent, WT		0014290_01	0014292_01	Nt FHH pLEX transient	HEK293T
Exp96	EPB41L5	0.99717	fmol RNA (minimal region)	Exp96:EPB41L5:1	488, Typhoon	Recurrent, WT		0014290_01	0014292_01	Nt FHH pLEX transient	HEK293T
Exp96	ETS2	0.0117	% XL (whole lane)	Exp96:ETS2:1	488, Typhoon	Recurrent, WT		0014290_01	0014292_01	Nt FHH pLEX transient	HEK293T
Exp96	ETS2	0.0174	% XL (minimal region)	Exp96:ETS2:1	488, Typhoon	Recurrent, WT		0014290_01	0014292_01	Nt FHH pLEX transient	HEK293T
Exp96	ETS2	3.22787	pmol protein	Exp96:ETS2:1	488, Typhoon	Recurrent, WT		0014290_01	0014292_01	Nt FHH pLEX transient	HEK293T
Exp96	ETS2	0.28122	fmol RNA (minimal region)	Exp96:ETS2:1	488, Typhoon	Recurrent, WT		0014290_01	0014292_01	Nt FHH pLEX transient	HEK293T
Exp77	FUBP1	18.717	% XL (whole lane)	Exp77:FUBP1:Rep 1	488, Typhoon	Recurrent, WT		0013200_02	180825_26well_qrna.tif	uORF Nt FHH pLEX transient	HEK293T
Exp77	FUBP1	6.24697	% XL (minimal region)	Exp77:FUBP1:Rep 1	488, Typhoon	Recurrent, WT		0013200_02	180825_26well_qrna.tif	uORF Nt FHH pLEX transient	HEK293T
Exp77	FUBP1	0.267007	pmol protein	Exp77:FUBP1:Rep 1	488, Typhoon	Recurrent, WT		0013200_02	180825_26well_qrna.tif	uORF Nt FHH pLEX transient	HEK293T
Exp77	FUBP1	8.6088	fmol RNA (minimal region)	Exp77:FUBP1:Rep 1	488, Typhoon	Recurrent, WT		0013200_02	180825_26well_qrna.tif	uORF Nt FHH pLEX transient	HEK293T
Exp84	FUBP1	6.27105	% XL (whole lane)	Exp84:FUBP1:Rep 1	488, Typhoon	Recurrent, WT		0013739_01	191121_2.tif	uORF Nt FHH pLEX transient	HEK293T
Exp84	FUBP1	2.87755	% XL (minimal region)	Exp84:FUBP1:Rep 1	488, Typhoon	Recurrent, WT		0013739_01	191121_2.tif	uORF Nt FHH pLEX transient	HEK293T
Exp84	FUBP1	4.66111	pmol protein	Exp84:FUBP1:Rep 1	488, Typhoon	Recurrent, WT		0013739_01	191121_2.tif	uORF Nt FHH pLEX transient	HEK293T
Exp84	FUBP1	68.0419	fmol RNA (minimal region)	Exp84:FUBP1:Rep 1	488, Typhoon	Recurrent, WT		0013739_01	191121_2.tif	uORF Nt FHH pLEX transient	HEK293T
Exp96	FUBP1	3.1785	% XL (whole lane)	Exp96:FUBP1:1	488, Typhoon	Recurrent, WT		0014290_01	0014292_01	uORF Nt FHH pLEX transient	HEK293T
Exp96	FUBP1	1.2574	% XL (minimal region)	Exp96:FUBP1:1	488, Typhoon	Recurrent, WT		0014290_01	0014292_01	uORF Nt FHH pLEX transient	HEK293T
Exp96	FUBP1	5.4238	pmol protein	Exp96:FUBP1:1	488, Typhoon	Recurrent, WT		0014290_01	0014292_01	uORF Nt FHH pLEX transient	HEK293T
Exp96	FUBP1	34.314	fmol RNA (minimal region)	Exp96:FUBP1:1	488, Typhoon	Recurrent, WT		0014290_01	0014292_01	uORF Nt FHH pLEX transient	HEK293T
Exp104	FUBP1	3.044	pmol protein	Exp104:FUBP1:1	RB aHA	Recurrent, WT		0015263_01	0015264_01	Integrated	HEK293T
Exp104	FUBP1	1.21	% XL (minimal region)	Exp104:FUBP1:1	RB aHA	Recurrent, WT		0015263_01	0015264_01	Integrated	HEK293T
Exp104	FUBP1	2.68	% XL (whole lane)	Exp104:FUBP1:1	RB aHA	Recurrent, WT		0015263_01	0015264_01	Integrated	HEK293T
Exp104	FUBP1	18.47	fmol RNA (minimal region)	Exp104:FUBP1:1	RB aHA	Recurrent, WT		0015263_01	0015264_01	Integrated	HEK293T
Exp104	FUBP1	3.586	pmol protein	Exp104:FUBP1:2	RB aHA	Recurrent, WT		0015263_01	0015264_01	Integrated	HEK293T
Exp104	FUBP1	1.62	% XL (minimal region)	Exp104:FUBP1:2	RB aHA	Recurrent, WT		0015263_01	0015264_01	Integrated	HEK293T
Exp104	FUBP1	3.68	% XL (whole lane)	Exp104:FUBP1:2	RB aHA	Recurrent, WT		0015263_01	0015264_01	Integrated	HEK293T
Exp104	FUBP1	29.21	fmol RNA (minimal region)	Exp104:FUBP1:2	RB aHA	Recurrent, WT		0015263_01	0015264_01	Integrated	HEK293T
Exp104	FUBP1	2.883	pmol protein	Exp104:FUBP1:3	RB aHA	Recurrent, WT		0015263_01	0015264_01	Integrated	HEK293T
Exp104	FUBP1	1.32	% XL (minimal region)	Exp104:FUBP1:3	RB aHA	Recurrent, WT		0015263_01	0015264_01	Integrated	HEK293T
Exp104	FUBP1	3.19	% XL (whole lane)	Exp104:FUBP1:3	RB aHA	Recurrent, WT		0015263_01	0015264_01	Integrated	HEK293T
Exp104	FUBP1	19.17	fmol RNA (minimal region)	Exp104:FUBP1:3	RB aHA	Recurrent, WT		0015263_01	0015264_01	Integrated	HEK293T
Exp86	HNRNPCL1	7.72734	% XL (whole lane)	Exp86:HNRNPCL1:	488, Typhoon	Recurrent, WT		0013865_01	191214.tif	Nt FHH pSLX3 transient	HEK293T
Exp86	HNRNPCL1	4.5475	% XL (minimal region)	Exp86:HNRNPCL1:	488, Typhoon	Recurrent, WT		0013865_01	191214.tif	Nt FHH pSLX3 transient	HEK293T
Exp86	HNRNPCL1	1.17436	pmol protein	Exp86:HNRNPCL1:	488, Typhoon	Recurrent, WT		0013865_01	191214.tif	Nt FHH pSLX3 transient	HEK293T
Exp86	HNRNPCL1	27.3235	fmol RNA (minimal region)	Exp86:HNRNPCL1:	488, Typhoon	Recurrent, WT		0013865_01	191214.tif	Nt FHH pSLX3 transient	HEK293T
Exp88	HNRNPCL1		% XL (whole lane)	Exp88:HNRNPCL1:Rep 1	488, Typhoon	Recurrent, WT		0013964_01	20200128.png	Nt FHH pSLX3 transient	HEK293T
Exp88	HNRNPCL1	3.1925	% XL (minimal region)	Exp88:HNRNPCL1:Rep 1	488, Typhoon	Recurrent, WT		0013964_01	20200128.png	Nt FHH pSLX3 transient	HEK293T
Exp88	HNRNPCL1	3.34485	pmol protein	Exp88:HNRNPCL1:Rep 1	488, Typhoon	Recurrent, WT		0013964_01	20200128.png	Nt FHH pSLX3 transient	HEK293T
Exp88	HNRNPCL1	54.2582	fmol RNA (minimal region)	Exp88:HNRNPCL1:Rep 1	488, Typhoon	Recurrent, WT		0013964_01	20200128.png	Nt FHH pSLX3 transient	HEK293T
Exp80	KHDRBS2	5.98783	% XL (whole lane)	Exp80:KHDRBS2:Rep 1	488, Typhoon	Recurrent, WT		0013271_01	exp80gel1.tif	uORF Nt FHH pLEX transient	HEK293T
Exp80	KHDRBS2	2.17324	% XL (minimal region)	Exp80:KHDRBS2:Rep 1	488, Typhoon	Recurrent, WT		0013271_01	exp80gel1.tif	uORF Nt FHH pLEX transient	HEK293T
Exp80	KHDRBS2	7.96074	pmol protein	Exp80:KHDRBS2:Rep 1	488, Typhoon	Recurrent, WT		0013271_01	exp80gel1.tif	uORF Nt FHH pLEX transient	HEK293T
Exp80	KHDRBS2	87.4531	fmol RNA (minimal region)	Exp80:KHDRBS2:Rep 1	488, Typhoon	Recurrent, WT		0013271_01	exp80gel1.tif	uORF Nt FHH pLEX transient	HEK293T
Exp84	KHDRBS2	2.78098	% XL (whole lane)	Exp84:KHDRBS2:Rep 1	488, Typhoon	Recurrent, WT		0013738_01	191121_1.tif	uORF Nt FHH pLEX transient	HEK293T
Exp84	KHDRBS2	1.36497	% XL (minimal region)	Exp84:KHDRBS2:Rep 1	488, Typhoon	Recurrent, WT		0013738_01	191121_1.tif	uORF Nt FHH pLEX transient	HEK293T
Exp84	KHDRBS2	7.81315	pmol protein	Exp84:KHDRBS2:Rep 1	488, Typhoon	Recurrent, WT		0013738_01	191121_1.tif	uORF Nt FHH pLEX transient	HEK293T
Exp84	KHDRBS2	53.6899	fmol RNA (minimal region)	Exp84:KHDRBS2:Rep 1	488, Typhoon	Recurrent, WT		0013738_01	191121_1.tif	uORF Nt FHH pLEX transient	HEK293T
Exp96	KHDRBS2	1.52	% XL (whole lane)	Exp96:KHDRBS2:2	488, Typhoon	Recurrent, WT		0014290_01	0014292_01	uORF Nt FHH pLEX transient	HEK293T
Exp96	KHDRBS2	0.591	% XL (minimal region)	Exp96:KHDRBS2:2	488, Typhoon	Recurrent, WT		0014290_01	0014292_01	uORF Nt FHH pLEX transient	HEK293T
Exp96	KHDRBS2	7.00722	pmol protein	Exp96:KHDRBS2:2	488, Typhoon	Recurrent, WT		0014290_01	0014292_01	uORF Nt FHH pLEX transient	HEK293T
Exp96	KHDRBS2	20.769	fmol RNA (minimal region)	Exp96:KHDRBS2:2	488, Typhoon	Recurrent, WT		0014290_01	0014292_01	uORF Nt FHH pLEX transient	HEK293T
Exp96	KHDRBS2	1.8283	% XL (whole lane)	Exp96:KHDRBS2:1	488, Typhoon	Recurrent, WT		0014290_01	0014292_01	uORF Nt FHH pLEX transient	HEK293T
Exp96	KHDRBS2	0.5561	% XL (minimal region)	Exp96:KHDRBS2:1	488, Typhoon	Recurrent, WT		0014290_01	0014292_01	uORF Nt FHH pLEX transient	HEK293T
Exp96	KHDRBS2	8.23582	pmol protein	Exp96:KHDRBS2:1	488, Typhoon	Recurrent, WT		0014290_01	0014292_01	uORF Nt FHH pLEX transient	HEK293T
Exp96	KHDRBS2	22.962	fmol RNA (minimal region)	Exp96:KHDRBS2:1	488, Typhoon	Recurrent, WT		0014290_01	0014292_01	uORF Nt FHH pLEX transient	HEK293T
Exp104	KHDRBS2	3.586	pmol protein	Exp104:KHDRBS2:1	RB aHA	Recurrent, WT		0015263_01	0015264_01	Integrated	A375
Exp104	KHDRBS2	0.67	% XL (minimal region)	Exp104:KHDRBS2:1	RB aHA	Recurrent, WT		0015263_01	0015264_01	Integrated	A375
Exp104	KHDRBS2	1.05	% XL (whole lane)	Exp104:KHDRBS2:1	RB aHA	Recurrent, WT		0015263_01	0015264_01	Integrated	A375
Exp104	KHDRBS2	11.98	fmol RNA (minimal region)	Exp104:KHDRBS2:1	RB aHA	Recurrent, WT		0015263_01	0015264_01	Integrated	A375
Exp104	KHDRBS2	3.712	pmol protein	Exp104:KHDRBS2:2	RB aHA	Recurrent, WT		0015263_01	0015264_01	Integrated	A375
Exp104	KHDRBS2	0.62	% XL (minimal region)	Exp104:KHDRBS2:2	RB aHA	Recurrent, WT		0015263_01	0015264_01	Integrated	A375
Exp104	KHDRBS2	1.03	% XL (whole lane)	Exp104:KHDRBS2:2	RB aHA	Recurrent, WT		0015263_01	0015264_01	Integrated	A375
Exp104	KHDRBS2	11.58	fmol RNA (minimal region)	Exp104:KHDRBS2:2	RB aHA	Recurrent, WT		0015263_01	0015264_01	Integrated	A375
Exp104	KHDRBS2	4.133	pmol protein	Exp104:KHDRBS2:3	RB aHA	Recurrent, WT		0015263_01	0015264_01	Integrated	A375
Exp104	KHDRBS2	0.66	% XL (minimal region)	Exp104:KHDRBS2:3	RB aHA	Recurrent, WT		0015263_01	0015264_01	Integrated	A375
Exp104	KHDRBS2	1.26	% XL (whole lane)	Exp104:KHDRBS2:3	RB aHA	Recurrent, WT		0015263_01	0015264_01	Integrated	A375
Exp104	KHDRBS2	13.58	fmol RNA (minimal region)	Exp104:KHDRBS2:3	RB aHA	Recurrent, WT		0015263_01	0015264_01	Integrated	A375
Exp77	NOVA1	6.49073	% XL (whole lane)	Exp77:NOVA1:Rep 1	488, Typhoon	Recurrent, WT		0013199_02	190825_E77_qRNA_higherinput.tif	uORF Nt FHH pLEX transient	HEK293T
Exp77	NOVA1	2.46957	% XL (minimal region)	Exp77:NOVA1:Rep 1	488, Typhoon	Recurrent, WT		0013199_02	190825_E77_qRNA_higherinput.tif	uORF Nt FHH pLEX transient	HEK293T
Exp77	NOVA1	0.328548	pmol protein	Exp77:NOVA1:Rep 1	488, Typhoon	Recurrent, WT		0013199_02	190825_E77_qRNA_higherinput.tif	uORF Nt FHH pLEX transient	HEK293T
Exp77	NOVA1	4.10758	fmol RNA (minimal region)	Exp77:NOVA1:Rep 1	488, Typhoon	Recurrent, WT		0013199_02	190825_E77_qRNA_higherinput.tif	uORF Nt FHH pLEX transient	HEK293T
Exp87	NOVA1	0.965678	% XL (whole lane)	Exp87:NOVA1:Rep 1	488, Typhoon	Recurrent, WT		0000017_01	191218.tif	uORF Nt FHH pLEX transient	HEK293T
Exp87	NOVA1	0.4091	% XL (minimal region)	Exp87:NOVA1:Rep 1	488, Typhoon	Recurrent, WT		0000017_01	191218.tif	uORF Nt FHH pLEX transient	HEK293T
Exp87	NOVA1	16.8628	pmol protein	Exp87:NOVA1:Rep 1	488, Typhoon	Recurrent, WT		0000017_01	191218.tif	uORF Nt FHH pLEX transient	HEK293T
Exp87	NOVA1	34.5639	fmol RNA (minimal region)	Exp87:NOVA1:Rep 1	488, Typhoon	Recurrent, WT		0000017_01	191218.tif	uORF Nt FHH pLEX transient	HEK293T
Exp86	NUFIP	0.616381	% XL (whole lane)	Exp86:NUFIP:	488, Typhoon	Recurrent, WT		0013861_01	191213_1.tif	uORF Nt FHH pLEX transient	HEK293T
Exp86	NUFIP	0.2637	% XL (minimal region)	Exp86:NUFIP:	488, Typhoon	Recurrent, WT		0013861_01	191213_1.tif	uORF Nt FHH pLEX transient	HEK293T
Exp86	NUFIP	7.46999	pmol protein	Exp86:NUFIP:	488, Typhoon	Recurrent, WT		0013861_01	191213_1.tif	uORF Nt FHH pLEX transient	HEK293T
Exp86	NUFIP	9.862	fmol RNA (minimal region)	Exp86:NUFIP:	488, Typhoon	Recurrent, WT		0013861_01	191213_1.tif	uORF Nt FHH pLEX transient	HEK293T
Exp88	NUFIP		% XL (whole lane)	Exp88:NUFIP:Rep 1	488, Typhoon	Recurrent, WT		0013964_01	20200128.png	uORF Nt FHH pLEX transient	HEK293T
Exp88	NUFIP	0.5706	% XL (minimal region)	Exp88:NUFIP:Rep 1	488, Typhoon	Recurrent, WT		0013964_01	20200128.png	uORF Nt FHH pLEX transient	HEK293T
Exp88	NUFIP	4.60813	pmol protein	Exp88:NUFIP:Rep 1	488, Typhoon	Recurrent, WT		0013964_01	20200128.png	uORF Nt FHH pLEX transient	HEK293T
Exp88	NUFIP	13.1849	fmol RNA (minimal region)	Exp88:NUFIP:Rep 1	488, Typhoon	Recurrent, WT		0013964_01	20200128.png	uORF Nt FHH pLEX transient	HEK293T
Exp84	PABPC4L	1.66487	% XL (whole lane)	Exp84:PABPC4L:Rep 1	488, Typhoon	Recurrent, WT		0013738_01	191121_1.tif	Ct FHH pSLX4 transient	HEK293T
Exp84	PABPC4L	0.751506	% XL (minimal region)	Exp84:PABPC4L:Rep 1	488, Typhoon	Recurrent, WT		0013738_01	191121_1.tif	Ct FHH pSLX4 transient	HEK293T
Exp84	PABPC4L	7.45184	pmol protein	Exp84:PABPC4L:Rep 1	488, Typhoon	Recurrent, WT		0013738_01	191121_1.tif	Ct FHH pSLX4 transient	HEK293T
Exp84	PABPC4L	28.1061	fmol RNA (minimal region)	Exp84:PABPC4L:Rep 1	488, Typhoon	Recurrent, WT		0013738_01	191121_1.tif	Ct FHH pSLX4 transient	HEK293T
Exp88	PABPC4L	2.24604	% XL (whole lane)	Exp88:PABPC4L:Rep 1	488, Typhoon	Recurrent, WT		0013964_01	20200128.png	Ct FHH pSLX4 transient	HEK293T
Exp88	PABPC4L	0.9026	% XL (minimal region)	Exp88:PABPC4L:Rep 1	488, Typhoon	Recurrent, WT		0013964_01	20200128.png	Ct FHH pSLX4 transient	HEK293T
Exp88	PABPC4L	3.26646	pmol protein	Exp88:PABPC4L:Rep 1	488, Typhoon	Recurrent, WT		0013964_01	20200128.png	Ct FHH pSLX4 transient	HEK293T
Exp88	PABPC4L	14.8076	fmol RNA (minimal region)	Exp88:PABPC4L:Rep 1	488, Typhoon	Recurrent, WT		0013964_01	20200128.png	Ct FHH pSLX4 transient	HEK293T
Exp57	PCBP1	0.548121	% XL (whole lane)	Exp57:PCBP1:Rep 2	488, Typhoon	Recurrent, WT		0011588_01	0011650_01	AAVS integrant	HCT116
Exp57	PCBP1	0.128604	% XL (minimal region)	Exp57:PCBP1:Rep 2	488, Typhoon	Recurrent, WT		0011588_01	0011650_01	AAVS integrant	HCT116
Exp57	PCBP1	4.30999	pmol protein	Exp57:PCBP1:Rep 2	488, Typhoon	Recurrent, WT		0011588_01	0011650_01	AAVS integrant	HCT116
Exp57	PCBP1	2.77319	fmol RNA (minimal region)	Exp57:PCBP1:Rep 2	488, Typhoon	Recurrent, WT		0011588_01	0011650_01	AAVS integrant	HCT116
Exp57	PCBP1	0.516775	% XL (whole lane)	Exp57:PCBP1:Rep 1	488, Typhoon	Recurrent, WT		0011588_01	0011650_01	AAVS integrant	HCT116
Exp57	PCBP1	0.106293	% XL (minimal region)	Exp57:PCBP1:Rep 1	488, Typhoon	Recurrent, WT		0011588_01	0011650_01	AAVS integrant	HCT116
Exp57	PCBP1	5.22059	pmol protein	Exp57:PCBP1:Rep 1	488, Typhoon	Recurrent, WT		0011588_01	0011650_01	AAVS integrant	HCT116
Exp57	PCBP1	2.77604	fmol RNA (minimal region)	Exp57:PCBP1:Rep 1	488, Typhoon	Recurrent, WT		0011588_01	0011650_01	AAVS integrant	HCT116
Exp59	PCBP1	0.405852	% XL (whole lane)	Exp59:PCBP1:Rep 1	488, Typhoon	Recurrent, WT		0011771_01	0011774_01	AAVS integrant	HCT116
Exp59	PCBP1	0.143775	% XL (minimal region)	Exp59:PCBP1:Rep 1	488, Typhoon	Recurrent, WT		0011771_01	0011774_01	AAVS integrant	HCT116
Exp59	PCBP1	3.71598	pmol protein	Exp59:PCBP1:Rep 1	488, Typhoon	Recurrent, WT		0011771_01	0011774_01	AAVS integrant	HCT116
Exp59	PCBP1	2.67324	fmol RNA (minimal region)	Exp59:PCBP1:Rep 1	488, Typhoon	Recurrent, WT		0011771_01	0011774_01	AAVS integrant	HCT116
Exp60	PCBP1	0.403069	% XL (whole lane)	Exp60:PCBP1:Rep 1	488, Typhoon	Recurrent, WT		0011800_01	0011808_01	AAVS integrant	HCT116
Exp60	PCBP1	0.259442	% XL (minimal region)	Exp60:PCBP1:Rep 1	488, Typhoon	Recurrent, WT		0011800_01	0011808_01	AAVS integrant	HCT116
Exp60	PCBP1	2.92817	pmol protein	Exp60:PCBP1:Rep 1	488, Typhoon	Recurrent, WT		0011800_01	0011808_01	AAVS integrant	HCT116
Exp60	PCBP1	3.80338	fmol RNA (minimal region)	Exp60:PCBP1:Rep 1	488, Typhoon	Recurrent, WT		0011800_01	0011808_01	AAVS integrant	HCT116
Exp84	RARS2	0.849544	% XL (whole lane)	Exp84:RARS2:Rep 1	488, Typhoon	Recurrent, WT		0013739_01	191121_2.tif	Ct FHH pSLX4 transient	HEK293T
Exp84	RARS2	0.313441	% XL (minimal region)	Exp84:RARS2:Rep 1	488, Typhoon	Recurrent, WT		0013739_01	191121_2.tif	Ct FHH pSLX4 transient	HEK293T
Exp84	RARS2	1.12349	pmol protein	Exp84:RARS2:Rep 1	488, Typhoon	Recurrent, WT		0013739_01	191121_2.tif	Ct FHH pSLX4 transient	HEK293T
Exp84	RARS2	1.7635	fmol RNA (minimal region)	Exp84:RARS2:Rep 1	488, Typhoon	Recurrent, WT		0013739_01	191121_2.tif	Ct FHH pSLX4 transient	HEK293T
Exp88	RARS2		% XL (whole lane)	Exp88:RARS2:Rep 1	488, Typhoon	Recurrent, WT		0013964_01	20200128.png	Ct FHH pSLX4 transient	HEK293T
Exp88	RARS2	0.1591	% XL (minimal region)	Exp88:RARS2:Rep 1	488, Typhoon	Recurrent, WT		0013964_01	20200128.png	Ct FHH pSLX4 transient	HEK293T
Exp88	RARS2	1.96363	pmol protein	Exp88:RARS2:Rep 1	488, Typhoon	Recurrent, WT		0013964_01	20200128.png	Ct FHH pSLX4 transient	HEK293T
Exp88	RARS2	1.5636	fmol RNA (minimal region)	Exp88:RARS2:Rep 1	488, Typhoon	Recurrent, WT		0013964_01	20200128.png	Ct FHH pSLX4 transient	HEK293T
Exp84	RBFOX1	4.26511	% XL (whole lane)	Exp84:RBFOX1:Rep 1	488, Typhoon	Recurrent, WT		0013739_01	191121_2.tif	uORF Nt FHH pLEX transient	HEK293T
Exp84	RBFOX1	2.43074	% XL (minimal region)	Exp84:RBFOX1:Rep 1	488, Typhoon	Recurrent, WT		0013739_01	191121_2.tif	uORF Nt FHH pLEX transient	HEK293T
Exp84	RBFOX1	1.25003	pmol protein	Exp84:RBFOX1:Rep 1	488, Typhoon	Recurrent, WT		0013739_01	191121_2.tif	uORF Nt FHH pLEX transient	HEK293T
Exp84	RBFOX1	15.3793	fmol RNA (minimal region)	Exp84:RBFOX1:Rep 1	488, Typhoon	Recurrent, WT		0013739_01	191121_2.tif	uORF Nt FHH pLEX transient	HEK293T
Exp86	RBFOX1	2.21734	% XL (whole lane)	Exp86:RBFOX1:	488, Typhoon	Recurrent, WT		0013861_01	191213_1.tif	uORF Nt FHH pLEX transient	HEK293T
Exp86	RBFOX1	1.1488	% XL (minimal region)	Exp86:RBFOX1:	488, Typhoon	Recurrent, WT		0013861_01	191213_1.tif	uORF Nt FHH pLEX transient	HEK293T
Exp86	RBFOX1	1.28519	pmol protein	Exp86:RBFOX1:	488, Typhoon	Recurrent, WT		0013861_01	191213_1.tif	uORF Nt FHH pLEX transient	HEK293T
Exp86	RBFOX1	7.425	fmol RNA (minimal region)	Exp86:RBFOX1:	488, Typhoon	Recurrent, WT		0013861_01	191213_1.tif	uORF Nt FHH pLEX transient	HEK293T
Exp77	RBM11	9.28488	% XL (whole lane)	Exp77:RBM11:Rep 1	488, Typhoon	Recurrent, WT		0013199_02	190825_E77_qRNA_higherinput.tif	uORF Nt FHH pLEX transient	HEK293T
Exp77	RBM11	3.05588	% XL (minimal region)	Exp77:RBM11:Rep 1	488, Typhoon	Recurrent, WT		0013199_02	190825_E77_qRNA_higherinput.tif	uORF Nt FHH pLEX transient	HEK293T
Exp77	RBM11	0.273547	pmol protein	Exp77:RBM11:Rep 1	488, Typhoon	Recurrent, WT		0013199_02	190825_E77_qRNA_higherinput.tif	uORF Nt FHH pLEX transient	HEK293T
Exp77	RBM11	4.2445	fmol RNA (minimal region)	Exp77:RBM11:Rep 1	488, Typhoon	Recurrent, WT		0013199_02	190825_E77_qRNA_higherinput.tif	uORF Nt FHH pLEX transient	HEK293T
Exp84	RBM11	2.15988	% XL (whole lane)	Exp84:RBM11:Rep 1	488, Typhoon	Recurrent, WT		0013738_01	191121_1.tif	uORF Nt FHH pLEX transient	HEK293T
Exp84	RBM11	0.935482	% XL (minimal region)	Exp84:RBM11:Rep 1	488, Typhoon	Recurrent, WT		0013738_01	191121_1.tif	uORF Nt FHH pLEX transient	HEK293T
Exp84	RBM11	1.95526	pmol protein	Exp84:RBM11:Rep 1	488, Typhoon	Recurrent, WT		0013738_01	191121_1.tif	uORF Nt FHH pLEX transient	HEK293T
Exp84	RBM11	9.18855	fmol RNA (minimal region)	Exp84:RBM11:Rep 1	488, Typhoon	Recurrent, WT		0013738_01	191121_1.tif	uORF Nt FHH pLEX transient	HEK293T
Exp77	RBM39	2.9283	% XL (whole lane)	Exp77:RBM39:Rep 1	488, Typhoon	Recurrent, WT		0013199_02	190825_E77_qRNA_higherinput.tif	uORF Nt FHH pLEX transient	HEK293T
Exp77	RBM39	1.20086	% XL (minimal region)	Exp77:RBM39:Rep 1	488, Typhoon	Recurrent, WT		0013199_02	190825_E77_qRNA_higherinput.tif	uORF Nt FHH pLEX transient	HEK293T
Exp77	RBM39	0.688501	pmol protein	Exp77:RBM39:Rep 1	488, Typhoon	Recurrent, WT		0013199_02	190825_E77_qRNA_higherinput.tif	uORF Nt FHH pLEX transient	HEK293T
Exp77	RBM39	4.15892	fmol RNA (minimal region)	Exp77:RBM39:Rep 1	488, Typhoon	Recurrent, WT		0013199_02	190825_E77_qRNA_higherinput.tif	uORF Nt FHH pLEX transient	HEK293T
Exp87	RBM39	0.401823	% XL (whole lane)	Exp87:RBM39:Rep 1	488, Typhoon	Recurrent, WT		0000017_01	191218.tif	uORF Nt FHH pLEX transient	HEK293T
Exp87	RBM39	0.1745	% XL (minimal region)	Exp87:RBM39:Rep 1	488, Typhoon	Recurrent, WT		0000017_01	191218.tif	uORF Nt FHH pLEX transient	HEK293T
Exp87	RBM39	11.0132	pmol protein	Exp87:RBM39:Rep 1	488, Typhoon	Recurrent, WT		0000017_01	191218.tif	uORF Nt FHH pLEX transient	HEK293T
Exp87	RBM39	9.61715	fmol RNA (minimal region)	Exp87:RBM39:Rep 1	488, Typhoon	Recurrent, WT		0000017_01	191218.tif	uORF Nt FHH pLEX transient	HEK293T
Exp89	RPL5		% XL (whole lane)	Exp89:RPL5:Rep 1	488, Typhoon	Recurrent, WT		0014153_01	200228_qWB_Exp89.gel.png	Ct FHH pSLX4 transient	HEK293T
Exp89	RPL5	0.8924	% XL (minimal region)	Exp89:RPL5:Rep 1	488, Typhoon	Recurrent, WT		0014153_01	200228_qWB_Exp89.gel.png	Ct FHH pSLX4 transient	HEK293T
Exp89	RPL5	5.71581	pmol protein	Exp89:RPL5:Rep 1	488, Typhoon	Recurrent, WT		0014153_01	200228_qWB_Exp89.gel.png	Ct FHH pSLX4 transient	HEK293T
Exp89	RPL5	25.618	fmol RNA (minimal region)	Exp89:RPL5:Rep 1	488, Typhoon	Recurrent, WT		0014153_01	200228_qWB_Exp89.gel.png	Ct FHH pSLX4 transient	HEK293T
Exp96	RPL5	1.1882	% XL (whole lane)	Exp96:RPL5:1	488, Typhoon	Recurrent, WT		0014290_01	0014292_01	Ct FHH pSLX4 transient	HEK293T
Exp96	RPL5	0.6111	% XL (minimal region)	Exp96:RPL5:1	488, Typhoon	Recurrent, WT		0014290_01	0014292_01	Ct FHH pSLX4 transient	HEK293T
Exp96	RPL5	2.87071	pmol protein	Exp96:RPL5:1	488, Typhoon	Recurrent, WT		0014290_01	0014292_01	Ct FHH pSLX4 transient	HEK293T
Exp96	RPL5	8.7978	fmol RNA (minimal region)	Exp96:RPL5:1	488, Typhoon	Recurrent, WT		0014290_01	0014292_01	Ct FHH pSLX4 transient	HEK293T
Exp90	SF3B1	0.534	% XL (whole lane)	Exp90:SF3B1 WT:Rep 1	488, Typhoon	Recurrent, WT		0014177_01	200304_qWB_Exp90.png	Nt FHH pSLX3 transient	HEK293T
Exp90	SF3B1	0.2565	% XL (minimal region)	Exp90:SF3B1 WT:Rep 1	488, Typhoon	Recurrent, WT		0014177_01	200304_qWB_Exp90.png	Nt FHH pSLX3 transient	HEK293T
Exp90	SF3B1	9.37874	pmol protein	Exp90:SF3B1 WT:Rep 1	488, Typhoon	Recurrent, WT		0014177_01	200304_qWB_Exp90.png	Nt FHH pSLX3 transient	HEK293T
Exp90	SF3B1	12.0446	fmol RNA (minimal region)	Exp90:SF3B1 WT:Rep 1	488, Typhoon	Recurrent, WT		0014177_01	200304_qWB_Exp90.png	Nt FHH pSLX3 transient	HEK293T
Exp89	SMAD4		% XL (whole lane)	Exp89:SMAD4:Rep 1	488, Typhoon	Recurrent, WT		0014153_01	200228_qWB_Exp89.gel.png	Nt FHH pSLX3 transient	HEK293T
Exp89	SMAD4	0.018	% XL (minimal region)	Exp89:SMAD4:Rep 1	488, Typhoon	Recurrent, WT		0014153_01	200228_qWB_Exp89.gel.png	Nt FHH pSLX3 transient	HEK293T
Exp89	SMAD4	7.62788	pmol protein	Exp89:SMAD4:Rep 1	488, Typhoon	Recurrent, WT		0014153_01	200228_qWB_Exp89.gel.png	Nt FHH pSLX3 transient	HEK293T
Exp89	SMAD4	0.687	fmol RNA (minimal region)	Exp89:SMAD4:Rep 1	488, Typhoon	Recurrent, WT		0014153_01	200228_qWB_Exp89.gel.png	Nt FHH pSLX3 transient	HEK293T
Exp91	SMAD4	0.0157	% XL (whole lane)	Exp91:SMAD4:Rep 1	488, Typhoon	Recurrent, WT				Nt FHH pSLX3 transient	HEK293T
Exp91	SMAD4	0.011	% XL (minimal region)	Exp91:SMAD4:Rep 1	488, Typhoon	Recurrent, WT				Nt FHH pSLX3 transient	HEK293T
Exp91	SMAD4	11.188	pmol protein	Exp91:SMAD4:Rep 1	488, Typhoon	Recurrent, WT				Nt FHH pSLX3 transient	HEK293T
Exp91	SMAD4	0.614	fmol RNA (minimal region)	Exp91:SMAD4:Rep 1	488, Typhoon	Recurrent, WT				Nt FHH pSLX3 transient	HEK293T
Exp84	SRSF2	1.49436	% XL (whole lane)	Exp84:SRSF2:Rep 1	488, Typhoon	Recurrent, WT		0013738_01	191121_1.tif	Ct FHH pSLX4 transient	HEK293T
Exp84	SRSF2	0.784336	% XL (minimal region)	Exp84:SRSF2:Rep 1	488, Typhoon	Recurrent, WT		0013738_01	191121_1.tif	Ct FHH pSLX4 transient	HEK293T
Exp84	SRSF2	22.7434	pmol protein	Exp84:SRSF2:Rep 1	488, Typhoon	Recurrent, WT		0013738_01	191121_1.tif	Ct FHH pSLX4 transient	HEK293T
Exp84	SRSF2	89.5433	fmol RNA (minimal region)	Exp84:SRSF2:Rep 1	488, Typhoon	Recurrent, WT		0013738_01	191121_1.tif	Ct FHH pSLX4 transient	HEK293T
Exp87	SRSF2	3.40706	% XL (whole lane)	Exp87:SRSF2:Rep 1	488, Typhoon	Recurrent, WT		0000017_01	191218.tif	Ct FHH pSLX4 transient	HEK293T
Exp87	SRSF2	1.7873	% XL (minimal region)	Exp87:SRSF2:Rep 1	488, Typhoon	Recurrent, WT		0000017_01	191218.tif	Ct FHH pSLX4 transient	HEK293T
Exp87	SRSF2	11.4606	pmol protein	Exp87:SRSF2:Rep 1	488, Typhoon	Recurrent, WT		0000017_01	191218.tif	Ct FHH pSLX4 transient	HEK293T
Exp87	SRSF2	103.34	fmol RNA (minimal region)	Exp87:SRSF2:Rep 1	488, Typhoon	Recurrent, WT		0000017_01	191218.tif	Ct FHH pSLX4 transient	HEK293T
Exp81	TDRKH	0.470601	% XL (whole lane)	Exp81:TDRKH:Rep 1	488, Typhoon	Recurrent, WT		0013290_01	exp81_mem1.tif	uORF Nt FHH pLEX transient	HEK293T
Exp81	TDRKH	0.143071	% XL (minimal region)	Exp81:TDRKH:Rep 1	488, Typhoon	Recurrent, WT		0013290_01	exp81_mem1.tif	uORF Nt FHH pLEX transient	HEK293T
Exp81	TDRKH	0.198976	pmol protein	Exp81:TDRKH:Rep 1	488, Typhoon	Recurrent, WT		0013290_01	exp81_mem1.tif	uORF Nt FHH pLEX transient	HEK293T
Exp81	TDRKH	0.14244	fmol RNA (minimal region)	Exp81:TDRKH:Rep 1	488, Typhoon	Recurrent, WT		0013290_01	exp81_mem1.tif	uORF Nt FHH pLEX transient	HEK293T
Exp87	TDRKH	0	% XL (whole lane)	Exp87:TDRKH:Rep 1	488, Typhoon	Recurrent, WT		0000017_01	191218.tif	uORF Nt FHH pLEX transient	HEK293T
Exp87	TDRKH	0.0255	% XL (minimal region)	Exp87:TDRKH:Rep 1	488, Typhoon	Recurrent, WT		0000017_01	191218.tif	uORF Nt FHH pLEX transient	HEK293T
Exp87	TDRKH	1.27242	pmol protein	Exp87:TDRKH:Rep 1	488, Typhoon	Recurrent, WT		0000017_01	191218.tif	uORF Nt FHH pLEX transient	HEK293T
Exp87	TDRKH	0.161973	fmol RNA (minimal region)	Exp87:TDRKH:Rep 1	488, Typhoon	Recurrent, WT		0000017_01	191218.tif	uORF Nt FHH pLEX transient	HEK293T
Exp86	U2AF1	0.380439	% XL (whole lane)	Exp86:U2AF1:	488, Typhoon	Recurrent, WT		0013861_01	191213_1.tif	Nt FHH pSLX3 transient	HEK293T
Exp86	U2AF1	0.1167	% XL (minimal region)	Exp86:U2AF1:	488, Typhoon	Recurrent, WT		0013861_01	191213_1.tif	Nt FHH pSLX3 transient	HEK293T
Exp86	U2AF1	3.00561	pmol protein	Exp86:U2AF1:	488, Typhoon	Recurrent, WT		0013861_01	191213_1.tif	Nt FHH pSLX3 transient	HEK293T
Exp86	U2AF1	1.755	fmol RNA (minimal region)	Exp86:U2AF1:	488, Typhoon	Recurrent, WT		0013861_01	191213_1.tif	Nt FHH pSLX3 transient	HEK293T
Exp89	U2AF1		% XL (whole lane)	Exp89:U2AF1:Rep 1	488, Typhoon	Recurrent, WT		0014153_01	200228_qWB_Exp89.gel.png	Nt FHH pSLX3 transient	HEK293T
Exp89	U2AF1	0.1487	% XL (minimal region)	Exp89:U2AF1:Rep 1	488, Typhoon	Recurrent, WT		0014153_01	200228_qWB_Exp89.gel.png	Nt FHH pSLX3 transient	HEK293T
Exp89	U2AF1	6.10344	pmol protein	Exp89:U2AF1:Rep 1	488, Typhoon	Recurrent, WT		0014153_01	200228_qWB_Exp89.gel.png	Nt FHH pSLX3 transient	HEK293T
Exp89	U2AF1	4.542	fmol RNA (minimal region)	Exp89:U2AF1:Rep 1	488, Typhoon	Recurrent, WT		0014153_01	200228_qWB_Exp89.gel.png	Nt FHH pSLX3 transient	HEK293T
Exp96	UBA2	0.02	% XL (whole lane)	Exp96:UBA2:1	488, Typhoon	Recurrent, WT		0014290_01	0014292_01	Nt FHH pLEX transient	HEK293T
Exp96	UBA2	0.0426	% XL (minimal region)	Exp96:UBA2:1	488, Typhoon	Recurrent, WT		0014290_01	0014292_01	Nt FHH pLEX transient	HEK293T
Exp96	UBA2	0.926389	pmol protein	Exp96:UBA2:1	488, Typhoon	Recurrent, WT		0014290_01	0014292_01	Nt FHH pLEX transient	HEK293T
Exp96	UBA2	0.19737	fmol RNA (minimal region)	Exp96:UBA2:1	488, Typhoon	Recurrent, WT		0014290_01	0014292_01	Nt FHH pLEX transient	HEK293T
Exp86	YTHDC2	0.457695	% XL (whole lane)	Exp86:YTHDC2:	488, Typhoon	Recurrent, WT		0013861_01	191213_1.tif	Ct FHH pSLX4 transient	HEK293T
Exp86	YTHDC2	0.3047	% XL (minimal region)	Exp86:YTHDC2:	488, Typhoon	Recurrent, WT		0013861_01	191213_1.tif	Ct FHH pSLX4 transient	HEK293T
Exp86	YTHDC2	9.69072	pmol protein	Exp86:YTHDC2:	488, Typhoon	Recurrent, WT		0013861_01	191213_1.tif	Ct FHH pSLX4 transient	HEK293T
Exp86	YTHDC2	14.785	fmol RNA (minimal region)	Exp86:YTHDC2:	488, Typhoon	Recurrent, WT		0013861_01	191213_1.tif	Ct FHH pSLX4 transient	HEK293T
Exp90	YTHDC2	1.2737	% XL (whole lane)	Exp90:YTHDC2:Rep 1	488, Typhoon	Recurrent, WT		0014177_01	200304_qWB_Exp90.png	Ct FHH pSLX4 transient	HEK293T
Exp90	YTHDC2	0.7884	% XL (minimal region)	Exp90:YTHDC2:Rep 1	488, Typhoon	Recurrent, WT		0014177_01	200304_qWB_Exp90.png	Ct FHH pSLX4 transient	HEK293T
Exp90	YTHDC2	3.93941	pmol protein	Exp90:YTHDC2:Rep 1	488, Typhoon	Recurrent, WT		0014177_01	200304_qWB_Exp90.png	Ct FHH pSLX4 transient	HEK293T
Exp90	YTHDC2	15.5904	fmol RNA (minimal region)	Exp90:YTHDC2:Rep 1	488, Typhoon	Recurrent, WT		0014177_01	200304_qWB_Exp90.png	Ct FHH pSLX4 transient	HEK293T
Exp53	FHH-hnRNP C F54A	0.00124005	% XL (minimal region)	FHH-hnRNP C 54A XL-2				0011431_01	0011458_01	AAVS1 integrant	HEK293T
Exp53	FHH-hnRNP C F54A	0.230673	% XL (minimal region)	FHH-hnRNP C 54A XL-3				0011431_01	0011458_01	AAVS1 integrant	HEK293T
Exp53	FHH-hnRNP C F54A	0.0752046	% XL (minimal region)	FHH-hnRNP C 54A XL-4				0011431_01	0011458_01	AAVS1 integrant	HEK293T
Exp60	PCBP1 ∆KH2	0.3869	% XL (whole lane)	Exp60:PCBP1 ∆KH2:Rep 1	488, Typhoon			0011800_01	0011808_01	AAVS integrant	HCT116
Exp60	PCBP1 ∆KH2	0.179006	% XL (minimal region)	Exp60:PCBP1 ∆KH2:Rep 1	488, Typhoon			0011800_01	0011808_01	AAVS integrant	HCT116
Exp60	PCBP1 ∆KH2	1.76235	pmol protein	Exp60:PCBP1 ∆KH2:Rep 1	488, Typhoon			0011800_01	0011808_01	AAVS integrant	HCT116
Exp60	PCBP1 ∆KH2	1.57876	fmol RNA (minimal region)	Exp60:PCBP1 ∆KH2:Rep 1	488, Typhoon			0011800_01	0011808_01	AAVS integrant	HCT116
Exp60	PCBP1 ∆KH2	0.388994	% XL (whole lane)	Exp60:PCBP1 ∆KH2:Rep 2	488, Typhoon			0011800_01	0011808_01	AAVS integrant	HCT116
Exp60	PCBP1 ∆KH2	0.173335	% XL (minimal region)	Exp60:PCBP1 ∆KH2:Rep 2	488, Typhoon			0011800_01	0011808_01	AAVS integrant	HCT116
Exp60	PCBP1 ∆KH2	1.58345	pmol protein	Exp60:PCBP1 ∆KH2:Rep 2	488, Typhoon			0011800_01	0011808_01	AAVS integrant	HCT116
Exp60	PCBP1 ∆KH2	1.37352	fmol RNA (minimal region)	Exp60:PCBP1 ∆KH2:Rep 2	488, Typhoon			0011800_01	0011808_01	AAVS integrant	HCT116
Exp60	PCBP1 ∆KH2	0.277086	% XL (whole lane)	Exp60:PCBP1 ∆KH2:Rep 3	488, Typhoon			0011800_01	0011808_01	AAVS integrant	HCT116
Exp60	PCBP1 ∆KH2	0.138639	% XL (minimal region)	Exp60:PCBP1 ∆KH2:Rep 3	488, Typhoon			0011800_01	0011808_01	AAVS integrant	HCT116
Exp60	PCBP1 ∆KH2	1.69661	pmol protein	Exp60:PCBP1 ∆KH2:Rep 3	488, Typhoon			0011800_01	0011808_01	AAVS integrant	HCT116
Exp60	PCBP1 ∆KH2	1.1769	fmol RNA (minimal region)	Exp60:PCBP1 ∆KH2:Rep 3	488, Typhoon			0011800_01	0011808_01	AAVS integrant	HCT116
Exp65	PCBP1 GxxG	0	% XL (minimal region)	Exp65:PCBP1 GxxG:Rep 1				0012067_01	200um_500pmt_526sp_532.tif	uORF Nt FHH pLEX transient	HCT116
Exp65	PCBP1 GxxG	0	% XL (minimal region)	Exp65:PCBP1 GxxG:Rep 2				0012067_01	200um_500pmt_526sp_532.tif	uORF Nt FHH pLEX transient	HCT116
Exp65	PCBP1 GxxG	0	% XL (minimal region)	Exp65:PCBP1 GxxG:Rep 3				0012067_01	200um_500pmt_526sp_532.tif	uORF Nt FHH pLEX transient	HCT116
Exp65	PCBP1 GxxG	0	% XL (minimal region)	Exp65:PCBP1 GxxG:Rep 4				0012067_01	200um_500pmt_526sp_532.tif	uORF Nt FHH pLEX transient	HCT116
Exp65	PCBP1 GxxG	0.0135869	% XL (whole lane)	Exp65:PCBP1 GxxG:Rep 1	488, Typhoon			0012067_01	200um_500pmt_526sp_532.tif	uORF Nt FHH pLEX transient	HCT116
Exp65	PCBP1 GxxG	0	% XL (whole lane)	Exp65:PCBP1 GxxG:Rep 2	488, Typhoon			0012067_01	200um_500pmt_526sp_532.tif	uORF Nt FHH pLEX transient	HCT116
Exp65	PCBP1 GxxG	0.0473771	% XL (whole lane)	Exp65:PCBP1 GxxG:Rep 3	488, Typhoon			0012067_01	200um_500pmt_526sp_532.tif	uORF Nt FHH pLEX transient	HCT116
Exp65	PCBP1 GxxG	0	% XL (whole lane)	Exp65:PCBP1 GxxG:Rep 4	488, Typhoon			0012067_01	200um_500pmt_526sp_532.tif	uORF Nt FHH pLEX transient	HCT116
