# Supplementary material for: easyCLIP analysis of RNA-protein interactions incorporating absolute quantification
Source: Nat Commun. 2021 Mar 10;12:1569. doi: 10.1038/s41467-021-21623-4 (PMC7946914; doi:10.1038/s41467-021-21623-4)
Supplement: Supplementary file 9 — Supplementary Data 7 [file 41467_2021_21623_MOESM9_ESM.xlsx]

## Sheet: A1CF_vs_A1CF-E34K
Gene	RNA	DESeq2 log2 fold change MUT/WT	DESeq2 log2 counts per million over all libraries	DEseq2 F-statistics	Pvalue	-log10(P value)
A1CF	A1CF::exon	0.791022	11.5095	320.218	4.21797e-63	62.3749
DCHS2	DCHS2::intron	1.95528	6.00856	149.957	1.99311e-32	31.7005
PURPL	PURPL::intron	-0.488597	9.67212	93.9034	2.27152e-21	20.6437
GAS5	GAS5::intron	0.542642	7.90313	51.0707	1.61313e-12	11.7923
MSH4	MSH4::intron	0.565556	7.40728	43.343	7.07828e-11	10.1501
SND1	SND1::intron	0.376365	8.79653	42.4557	1.09532e-10	9.96046
A1CF	A1CF::intron	0.831583	6.28611	41.5381	1.72148e-10	9.7641
IQCJ	IQCJ::intron	1.05856	5.44391	35.2636	3.8499e-09	8.41455
SERBP1	SERBP1::exon	0.390016	8.12563	33.2473	1.05168e-08	7.97812
AC103796.1	AC103796.1::intron	1.25629	4.95873	32.4254	1.58572e-08	7.79977
WDR49	WDR49::intron	0.363521	8.30298	31.8159	2.15087e-08	7.66739
RAD23B	RAD23B::intron	-0.484678	7.31176	31.7215	2.25497e-08	7.64686
U6	U6::exon	-0.261675	10.59	31.3554	2.70859e-08	7.56726
DLG2	DLG2::intron	0.341353	8.4842	30.5077	4.14262e-08	7.38272
FER1L6	FER1L6::intron	0.67547	6.39226	30.0833	5.12578e-08	7.29024
CCDC181	CCDC181::intron	0.857199	5.74106	29.541	6.73046e-08	7.17196
5S	5S::exon	-0.350337	8.34695	29.0797	8.48733e-08	7.07123
MYH15	MYH15::intron	0.510172	7.02773	27.6007	1.78765e-07	6.74772
IQCJ-SCHIP1	IQCJ-SCHIP1::intron	0.577518	6.63084	26.8502	3.01392e-07	6.52087
TLE4	TLE4::intron	-0.293371	8.78458	26.2711	3.49894e-07	6.45606
CBX5	CBX5::exon	0.588064	6.53867	25.8185	4.39942e-07	6.3566
ESCO1	ESCO1::intron	0.526827	6.8348	25.8152	4.72538e-07	6.32556
DENND1B	DENND1B::intron	-0.357208	7.94389	25.785	4.47476e-07	6.34923
SPDYA	SPDYA::intron	0.990398	5.16911	25.1621	6.13509e-07	6.21218
KCNC2	KCNC2::intron	1.53655	4.18372	24.5779	8.25165e-07	6.08346
LINC00536	LINC00536::intron	1.25273	4.53567	23.6443	1.32617e-06	5.8774
ATP5MC3	ATP5MC3::exon	1.04369	4.90225	22.2885	2.64644e-06	5.57734
TMEM106B	TMEM106B::exon	0.459688	6.96939	21.6079	3.74692e-06	5.42633
PTPRG	PTPRG::intron	-0.276771	8.59796	21.5296	3.89988e-06	5.40895
MALRD1	MALRD1::intron	1.02555	4.89183	21.5092	3.94094e-06	5.4044
ENAH	ENAH::exon	0.403864	7.32674	21.3445	4.28731e-06	5.36782
CEP128	CEP128::intron	-0.249341	9.04965	21.2549	4.48859e-06	5.34789
COP1	COP1::intron	-0.274312	8.59571	21.0652	4.94623e-06	5.30573
SPEN	SPEN::intron	-0.461631	6.80516	20.6644	7.09265e-06	5.14919
PCDH9	PCDH9::intron	0.202218	10.9532	20.5108	6.57174e-06	5.18232
HSPD1	HSPD1::exon	1.08791	4.66185	20.0695	8.24199e-06	5.08397
BAZ2B	BAZ2B::intron	-0.275691	8.42151	19.8078	9.42801e-06	5.02558
RNF6	RNF6::intron	0.641871	5.93591	19.4158	1.15341e-05	4.93801
WDR26	WDR26::exon	0.573928	6.21961	19.3663	1.18316e-05	4.92696
SLC17A8	SLC17A8::intron	1.04221	4.69424	19.1672	1.31083e-05	4.88245
PRMT3	PRMT3::intron	-0.354993	7.46393	18.638	1.7219e-05	4.76399
SEMA3C	SEMA3C::intron	-0.42157	6.9323	18.6348	1.86832e-05	4.72855
AC008014.1	AC008014.1::intron	-0.488883	6.51002	18.5616	1.79104e-05	4.74689
LRMDA	LRMDA::intron	-0.300684	7.94693	18.2893	2.0614e-05	4.68584
AC090502.1	AC090502.1::intron	0.579257	6.10855	18.2449	2.10913e-05	4.6759
TTC27	TTC27::intron	0.565155	6.17019	18.244	2.11016e-05	4.67568
HSD17B3	HSD17B3::intron	1.38177	4.04892	18.0856	2.29013e-05	4.64014
LSU-rRNA_Hsa	LSU-rRNA_Hsa::exon	-0.200996	11.0696	17.9448	2.46294e-05	4.60855
TCF7L2	TCF7L2::intron	-0.341693	7.48269	17.5116	3.08162e-05	4.51122
SIKE1	SIKE1::exon	0.703266	5.53529	17.4602	3.16474e-05	4.49966
CSDE1	CSDE1::exon	0.591288	5.98899	17.454	3.17501e-05	4.49826
GALNTL6	GALNTL6::intron	0.475742	6.56071	17.307	3.42608e-05	4.4652
PBX3	PBX3::intron	-0.214599	9.32921	17.1681	3.68196e-05	4.43392
PLCH1	PLCH1::intron	0.443942	6.71043	16.8911	4.62981e-05	4.33444
SGO2	SGO2::exon	0.643324	5.70712	16.6225	4.88671e-05	4.31098
RTN3	RTN3::exon	1.14362	4.29635	16.1474	6.25573e-05	4.20372
EVI5	EVI5::intron	-0.24797	8.43238	16.0722	6.50559e-05	4.18671
U1	U1::exon	-0.195265	9.93334	16.0674	6.52184e-05	4.18563
TMED2	TMED2::exon	1.23647	4.099	16.0252	6.66656e-05	4.1761
SSR1	SSR1::exon	0.632844	5.66926	15.7819	7.5674e-05	4.12105
TOP2A	TOP2A::exon	0.648914	5.59835	15.7188	7.82027e-05	4.10678
MAP1B	MAP1B::exon	0.76262	5.18524	15.6115	8.27002e-05	4.08249
PRKAA2	PRKAA2::exon	0.325895	7.49401	15.4827	8.84469e-05	4.05332
FAM8A1	FAM8A1::exon	0.613615	5.72522	15.4106	9.18376e-05	4.03698
TTLL7	TTLL7::intron	-0.405244	6.74849	15.3494	0.000105991	3.97473
TMEM144	TMEM144::intron	-1.01086	4.34171	15.3181	9.63803e-05	4.01601
TAOK1	TAOK1::intron	-0.321017	7.46249	15.1972	0.000102666	3.98857
CCNG1	CCNG1::exon	0.841769	4.90911	15.0315	0.00011195	3.95097
AC091946.1	AC091946.1::intron	0.92345	4.66276	14.943	0.00011725	3.93089
ANKRD26P1	ANKRD26P1::intron	1.21401	4.07291	14.8317	0.000124281	3.90559
PAPPA2	PAPPA2::intron	0.770954	5.09578	14.7712	0.000128274	3.89186
CADM2	CADM2::intron	-0.194082	9.57333	14.7078	0.000132604	3.87744
SERPINI2	SERPINI2::intron	0.568395	5.83121	14.3574	0.000159324	3.79772
IMMP2L	IMMP2L::intron	-0.183734	9.93575	14.2972	0.000164428	3.78402
AC090518.1	AC090518.1::intron	0.319027	7.42733	14.2916	0.000164916	3.78274
DACH1	DACH1::intron	-0.17231	10.5502	14.0685	0.000185396	3.7319
CENPK	CENPK::intron	-0.288417	7.66399	14.035	0.000188682	3.72427
SEC24D	SEC24D::intron	0.660241	5.39909	14.0144	0.00019074	3.71956
GFPT1	GFPT1::exon	0.739059	5.13544	13.9924	0.000192951	3.71455
SSU-rRNA_Hsa	SSU-rRNA_Hsa::exon	0.158335	12.704	13.8489	0.000208059	3.68181
VAPA	VAPA::exon	0.938393	4.51757	13.6732	0.000228197	3.64169
POLQ	POLQ::exon	0.815258	4.87963	13.627	0.000233819	3.63112
FIGN	FIGN::exon	0.93022	4.54179	13.6224	0.000234375	3.63009
DNAJC1	DNAJC1::intron	-0.244526	8.12779	13.5615	0.000242008	3.61617
KAT6B	KAT6B::intron	-0.300721	7.47703	13.5488	0.000243642	3.61325
TOR1AIP2	TOR1AIP2::exon	0.54625	5.85832	13.5137	0.000248177	3.60524
CAPN7	CAPN7::exon	0.626265	5.48605	13.4821	0.000252348	3.598
RPRD1A	RPRD1A::intron	-0.269642	7.80192	13.3922	0.00026458	3.57744
PLEKHA3	PLEKHA3::exon	0.878467	4.63389	13.3664	0.000268202	3.57154
NUS1	NUS1::exon	1.09573	4.16272	13.3602	0.000269069	3.57014
SRSF11	SRSF11::intron	-0.22459	8.44278	13.277	0.000281132	3.55109
TSEN15	TSEN15::intron	0.454091	6.32252	13.239	0.000286815	3.5424
EEF1A1	EEF1A1::exon	0.830952	4.773	13.2251	0.000288936	3.5392
SLC6A15	SLC6A15::exon	1.21458	3.92844	13.188	0.000294642	3.53071
CNIH1	CNIH1::exon	0.553164	5.77546	13.1317	0.000303517	3.51782
RBAK	RBAK::exon	0.857944	4.6576	13.0671	0.000314035	3.50302
GLS	GLS::intron	-0.280624	7.64475	13.0599	0.00031523	3.50137
RNF7	RNF7::exon	0.992894	4.31919	12.9916	0.000326795	3.48573
SLIT2	SLIT2::intron	-0.158009	11.2394	12.9878	0.000327465	3.48484
CLTC	CLTC::intron	-0.302259	7.39673	12.9541	0.000333338	3.47712
FUBP1	FUBP1::intron	-0.263179	7.81403	12.8884	0.000345111	3.46204
UFL1	UFL1::intron	-0.665306	5.16272	12.7733	0.000366745	3.43564
ZNF138	ZNF138::exon	0.877165	4.5894	12.662	0.000388956	3.4101
MAP3K7	MAP3K7::intron	-0.262863	7.78084	12.514	0.00042063	3.3761
CDK13	CDK13::intron	-0.277074	7.61057	12.5102	0.000421486	3.37522
TMEM184C	TMEM184C::intron	0.922642	4.44068	12.5015	0.000423438	3.37321
EPHA7	EPHA7::intron	-0.224997	8.29247	12.4897	0.000426079	3.37051
CDC42BPA	CDC42BPA::intron	-0.176768	9.61396	12.4151	0.000443257	3.35334
BRCA2	BRCA2::exon	0.84154	4.65342	12.3777	0.000452123	3.34474
SLAIN2	SLAIN2::exon	0.772516	4.86983	12.3752	0.000452716	3.34417
GLI2	GLI2::intron	-0.992024	4.12387	12.2004	0.000496656	3.30394
TCERG1	TCERG1::intron	-0.292032	7.40591	12.174	0.000503643	3.29788
ADGRL3	ADGRL3::intron	-0.172392	9.74292	12.1256	0.000516744	3.28672
TCP1	TCP1::exon	0.627462	5.32128	11.9279	0.000573905	3.24116
CCT6A	CCT6A::exon	0.925985	4.38358	11.9172	0.000577171	3.2387
ANAPC10	ANAPC10::intron	0.298451	7.34259	11.8818	0.000588127	3.23053
FXR1	FXR1::intron	0.339696	6.9474	11.7728	0.000623211	3.20537
LINC01619	LINC01619::intron	0.343257	6.91149	11.7724	0.000668382	3.17498
RIMS2	RIMS2::intron	-0.317236	7.077	11.6539	0.000676836	3.16952
RBM17	RBM17::exon	1.03408	4.11943	11.5896	0.000686967	3.16306
SETD2	SETD2::exon	0.763563	4.80815	11.57	0.000694183	3.15853
PLEKHA5	PLEKHA5::intron	0.194825	8.79675	11.5164	0.00071426	3.14614
AC010210.1	AC010210.1::intron	0.436802	6.22205	11.4548	0.000738092	3.13189
GIGYF2	GIGYF2::intron	0.269428	7.59635	11.4239	0.000750317	3.12476
ENAH	ENAH::intron	-0.189618	8.86749	11.3993	0.000760234	3.11905
MICU3	MICU3::intron	-0.352387	6.72636	11.3798	0.000852158	3.06948
WDR27	WDR27::intron	-0.276595	7.47071	11.3784	0.00076873	3.11423
EIF4A2	EIF4A2::exon	0.862322	4.47494	11.363	0.000775088	3.11065
PTP4A2	PTP4A2::exon	0.74541	4.83651	11.3217	0.000792298	3.10111
ZMYM1	ZMYM1::exon	0.57556	5.46639	11.2016	0.000844733	3.07328
FAN1	FAN1::intron	0.960771	4.22721	11.1412	0.000872375	3.0593
CBLL1	CBLL1::exon	0.961066	4.21737	11.1339	0.00087581	3.05759
WARS	WARS::intron	0.957814	4.23631	11.127	0.000879017	3.056
DDX5	DDX5::exon	0.605295	5.31826	11.1163	0.000884055	3.05352
SNHG1	SNHG1::intron	0.459639	6.06716	11.0587	0.000911676	3.04016
PPP2R2A	PPP2R2A::intron	0.216333	8.22336	11.054	0.000913973	3.03907
PDCD6IP	PDCD6IP::intron	-0.347638	6.71471	11.0262	0.00101587	2.99316
ITGA1	ITGA1::intron	0.254887	7.72022	11.0133	0.000934058	3.02963
PPP1R42	PPP1R42::intron	0.613344	5.28509	10.9821	0.000949753	3.02239
CYCS	CYCS::exon	0.938558	4.24805	10.9184	0.000982632	3.00761
CCT5	CCT5::exon	0.885922	4.36552	10.893	0.000996078	3.00171
USP14	USP14::exon	0.975367	4.15298	10.7956	0.00104929	2.9791
CMYA5	CMYA5::intron	0.855954	4.43083	10.7699	0.00106385	2.97312
WIPF1	WIPF1::intron	-0.57482	5.31257	10.7479	0.00107645	2.968
FAM49B	FAM49B::intron	-0.314749	6.98046	10.7476	0.00112494	2.94887
ZEB1	ZEB1::intron	-0.206829	8.34047	10.7285	0.00108766	2.96351
PARP8	PARP8::intron	-0.24086	7.80352	10.6659	0.00112471	2.94896
HELLS	HELLS::intron	-0.191842	8.65353	10.5879	0.0011727	2.93081
DHX29	DHX29::intron	0.493612	5.77777	10.5097	0.0012229	2.91261
PPP2R5E	PPP2R5E::intron	-0.288983	7.19926	10.4478	0.00126414	2.8982
TXNDC16	TXNDC16::intron	-0.383808	6.38483	10.4314	0.00127531	2.89438
ADAD1	ADAD1::intron	0.801841	4.54385	10.414	0.00128732	2.89031
NRAS	NRAS::exon	0.425465	6.15943	10.3987	0.00129791	2.88676
GARNL3	GARNL3::intron	-0.444406	5.96869	10.3691	0.00131869	2.87986
SRSF1	SRSF1::intron	0.416276	6.21465	10.3638	0.00132241	2.87863
HYDIN	HYDIN::intron	0.724585	4.79516	10.3581	0.00132645	2.87731
NPM1	NPM1::intron	-0.415273	6.16397	10.3395	0.0013398	2.87296
NAA50	NAA50::exon	0.491371	5.75971	10.2759	0.00138634	2.85813
MOSMO	MOSMO::intron	0.370367	6.50229	10.2137	0.00147109	2.83236
MBNL1	MBNL1::exon	0.408227	6.2476	10.1902	0.00145164	2.83814
SPAG1	SPAG1::intron	0.564797	5.37949	10.1886	0.00145291	2.83776
STT3B	STT3B::intron	-0.260095	7.48553	10.147	0.00148574	2.82806
NSD3	NSD3::exon	0.741264	4.69219	10.0417	0.00157225	2.80348
CRB1	CRB1::intron	0.414692	6.18208	10.0391	0.00157444	2.80287
MAML2	MAML2::intron	0.264026	7.44379	9.92301	0.00167598	2.77573
KLHL20	KLHL20::intron	-0.42885	6.00924	9.91709	0.00168133	2.77435
BRINP3	BRINP3::intron	-0.186722	8.62844	9.91301	0.00168502	2.77339
BRAF	BRAF::intron	-0.205585	8.15292	9.73273	0.00185693	2.7312
ADAMTS3	ADAMTS3::intron	-0.35853	6.46738	9.69773	0.00195883	2.708
MTDH	MTDH::exon	0.483192	5.71976	9.66746	0.00192347	2.71591
PCGF5	PCGF5::exon	0.552592	5.35932	9.6666	0.00192437	2.71571
TOX	TOX::intron	0.9596	4.06336	9.62302	0.00197016	2.7055
CDKL4	CDKL4::intron	0.702416	4.76101	9.61168	0.00198225	2.70284
IREB2	IREB2::exon	0.307228	6.93019	9.53615	0.00206477	2.68513
ALCAM	ALCAM::intron	-0.184833	8.59335	9.53317	0.0020681	2.68443
PDE3B	PDE3B::intron	-0.217051	7.94371	9.48509	0.00212252	2.67315
MAGI2	MAGI2::intron	-0.164158	9.10828	9.47377	0.00213555	2.67049
ROBO1	ROBO1::intron	-0.140708	10.5915	9.46628	0.00214421	2.66873
FIGN	FIGN::intron	-0.19001	8.46008	9.43727	0.0021781	2.66192
PURG	PURG::intron	-0.280175	7.13497	9.42596	0.0022011	2.65736
UBA5	UBA5::exon	0.758006	4.53792	9.41532	0.00220409	2.65677
UBE2V2	UBE2V2::intron	-0.535153	5.32627	9.41239	0.00220759	2.65608
GPM6A	GPM6A::intron	-0.223672	7.83423	9.39932	0.00222325	2.65301
SFXN1	SFXN1::exon	0.673466	4.83791	9.33368	0.00230361	2.63759
DPYS	DPYS::intron	0.658521	4.89787	9.32362	0.00231618	2.63523
RPS6KC1	RPS6KC1::intron	0.24147	7.61214	9.27841	0.00237356	2.6246
ORC4	ORC4::intron	-0.26258	7.28743	9.16614	0.00255726	2.59223
BARD1	BARD1::exon	0.708977	4.66822	9.16312	0.0025265	2.59748
CENPK	CENPK::exon	-0.707917	4.57052	9.15519	0.00253738	2.59562
PLA2G12A	PLA2G12A::intron	-0.976593	3.82496	9.13499	0.00256532	2.59086
BET1	BET1::intron	0.386776	6.24889	9.13409	0.00256656	2.59065
PCCB	PCCB::intron	-0.692427	4.60306	9.07409	0.00265142	2.57652
GNG12	GNG12::exon	0.739829	4.55911	9.00084	0.00275892	2.55926
R3HDM2	R3HDM2::intron	-0.259389	7.29286	8.96127	0.00281882	2.54993
TRPS1	TRPS1::intron	-0.159726	9.09791	8.93638	0.00285718	2.54406
PUS7L	PUS7L::exon	0.365585	6.36069	8.93278	0.00286276	2.54322
GALNT8	GALNT8::intron	0.977891	3.95235	8.93209	0.00286384	2.54305
STAT4	STAT4::intron	-0.707747	4.53715	8.91937	0.00288368	2.54005
AGK	AGK::intron	-0.267551	7.18402	8.90416	0.00290761	2.53646
THRB	THRB::intron	-0.238785	7.54325	8.89806	0.00291727	2.53502
CLYBL	CLYBL::intron	-0.384957	6.14314	8.83716	0.00301671	2.52047
THAP9-AS1	THAP9-AS1::intron	0.494802	5.54116	8.82924	0.00302842	2.51878
WNT2B	WNT2B::intron	0.640242	4.89663	8.78561	0.00310113	2.50848
CXADR	CXADR::intron	-0.866542	4.04346	8.72491	0.00320523	2.49414
PNISR	PNISR::intron	-0.268771	7.14595	8.71413	0.00335666	2.47409
DYM	DYM::intron	0.203508	8.04043	8.68937	0.00326783	2.48574
PKNOX2	PKNOX2::intron	-0.54957	5.15608	8.68881	0.00326882	2.48561
DCAF6	DCAF6::intron	-0.179759	8.47707	8.61597	0.00340108	2.46838
HNRNPA2B1	HNRNPA2B1::intron	-0.269379	7.11776	8.60572	0.00342011	2.46596
STX17	STX17::intron	-0.457117	5.63051	8.59226	0.00344529	2.46277
MIS18BP1	MIS18BP1::intron	0.3526	6.38662	8.48985	0.00370428	2.4313
G2E3	G2E3::exon	0.439603	5.79821	8.47556	0.0036716	2.43514
TMEM123	TMEM123::exon	0.796845	4.29929	8.4679	0.00368697	2.43333
DLEU2	DLEU2::intron	-0.145265	9.63852	8.4435	0.00373638	2.42755
NOVA1	NOVA1::intron	-0.223289	7.67778	8.40673	0.00381212	2.41883
LATS1	LATS1::exon	-0.417148	5.85981	8.40207	0.00382184	2.41773
YTHDF1	YTHDF1::exon	0.964844	3.86553	8.36414	0.00390181	2.40873
MRPS16	MRPS16::exon	0.836266	4.19507	8.36308	0.00390408	2.40848
PHF21A	PHF21A::intron	-0.23373	7.51184	8.33972	0.0039542	2.40294
LDHB	LDHB::exon	0.593526	5.00998	8.33913	0.00395548	2.4028
CPNE3	CPNE3::exon	0.726827	4.49264	8.32507	0.00398597	2.39947
TYW1B	TYW1B::intron	0.462716	5.62371	8.31939	0.00399836	2.39812
IFI27L1	IFI27L1::intron	0.897442	4.01683	8.30546	0.0040289	2.39481
CDKL1	CDKL1::intron	0.584127	5.02985	8.29325	0.00405589	2.39191
USP8	USP8::exon	0.946445	3.92959	8.27351	0.00409987	2.38723
TBCK	TBCK::intron	-0.182575	8.30652	8.2679	0.00411248	2.3859
CRISPLD1	CRISPLD1::exon	0.642403	4.8084	8.26389	0.0041215	2.38494
DESI2	DESI2::exon	0.825405	4.19662	8.25727	0.00413644	2.38337
FBXL3	FBXL3::exon	0.515393	5.33278	8.25038	0.00415205	2.38174
RAD54B	RAD54B::intron	-0.180774	8.35317	8.23085	0.00419662	2.3771
MYCBP2	MYCBP2::intron	-0.150845	9.19696	8.21953	0.0042227	2.37441
SSB	SSB::exon	0.863578	4.10702	8.19216	0.00428638	2.36791
CCDC170	CCDC170::intron	0.70141	4.55239	8.18734	0.00429771	2.36676
PIK3R3	PIK3R3::intron	-0.439575	5.67312	8.18632	0.00430011	2.36652
CRK	CRK::exon	0.388069	6.07581	8.17764	0.00432058	2.36446
MYO6	MYO6::intron	-0.262456	7.11518	8.16419	0.00468762	2.32905
WAC	WAC::exon	0.434595	5.76388	8.1505	0.00438522	2.35801
STRBP	STRBP::intron	-0.219159	7.6744	8.14555	0.00439713	2.35683
DNMT3A	DNMT3A::intron	-0.981753	3.68161	8.14057	0.00440913	2.35565
KCNT2	KCNT2::intron	-0.149219	9.23801	8.11868	0.00446228	2.35044
LRRC8C	LRRC8C::intron	0.369253	6.19778	8.11707	0.00446621	2.35006
TNK2	TNK2::intron	-0.869166	3.95989	8.10678	0.00449146	2.34761
EIF5	EIF5::exon	0.520934	5.28007	8.10403	0.00449822	2.34696
TFPI	TFPI::intron	-0.430534	5.70523	8.04962	0.00463431	2.33401
RNF150	RNF150::intron	-0.285532	6.84293	8.04706	0.00479502	2.31921
NAA15	NAA15::exon	0.593005	4.9538	7.98045	0.00481341	2.31755
SLC38A1	SLC38A1::exon	0.370002	6.17556	7.95905	0.00487023	2.31245
NUCKS1	NUCKS1::exon	0.247407	7.28351	7.90269	0.00507432	2.29462
ZNF518A	ZNF518A::exon	0.678069	4.5927	7.89909	0.00503311	2.29816
LINC00158	LINC00158::intron	0.50706	5.31702	7.89127	0.00505477	2.2963
LACTB2	LACTB2::intron	0.994225	3.75356	7.88573	0.00507016	2.29498
AGAP1	AGAP1::intron	-0.206431	7.80531	7.85713	0.0051504	2.28816
MAPK10	MAPK10::intron	-0.253824	7.15567	7.85706	0.00517139	2.28639
MAGOHB	MAGOHB::exon	0.813229	4.18465	7.85323	0.00516143	2.28723
SASS6	SASS6::exon	-0.453787	5.52106	7.8509	0.00516806	2.28667
FRZB	FRZB::intron	0.338491	6.38679	7.83983	0.00522636	2.2818
OSBPL3	OSBPL3::intron	-0.306091	6.58796	7.78748	0.00570237	2.24394
PPP1R1C	PPP1R1C::intron	0.639474	4.73014	7.74502	0.00547765	2.26141
STT3A	STT3A::exon	0.956222	3.80975	7.72578	0.00553592	2.25681
UBA6-AS1	UBA6-AS1::intron	-0.228986	7.45055	7.70911	0.00558691	2.25283
EIF4G2	EIF4G2::exon	0.418223	5.78471	7.69295	0.00563678	2.24897
RANBP2	RANBP2::exon	0.722593	4.40465	7.66488	0.00572454	2.24226
VPS13A	VPS13A::intron	-0.167415	8.53016	7.64726	0.00578033	2.23805
ZRANB2	ZRANB2::intron	-0.198646	7.88526	7.64409	0.00579042	2.23729
COL28A1	COL28A1::intron	0.874725	4.00319	7.64249	0.00579553	2.23691
AGTPBP1	AGTPBP1::intron	-0.169801	8.46403	7.63244	0.00582767	2.23451
DMTF1	DMTF1::intron	-0.189309	8.03182	7.62161	0.00586254	2.23191
ACBD3	ACBD3::exon	0.401282	5.8922	7.60529	0.00591546	2.22801
DGKD	DGKD::intron	-0.584197	4.84131	7.59101	0.00596217	2.2246
ERCC4	ERCC4::exon	0.802075	4.15462	7.57895	0.00600191	2.22171
ERCC4	ERCC4::intron	-0.599353	4.77043	7.5742	0.00601764	2.22057
ZBED5	ZBED5::intron	0.805171	4.15332	7.56289	0.00605527	2.21787
SYT1	SYT1::intron	-0.156707	8.79133	7.50077	0.00626621	2.203
TBC1D5	TBC1D5::intron	-0.156813	8.78309	7.48655	0.00631553	2.19959
ABCA5	ABCA5::intron	-0.315552	6.46464	7.47856	0.00663155	2.17838
RAD23B	RAD23B::exon	0.376141	6.03994	7.47671	0.00634989	2.19723
LEKR1	LEKR1::intron	-0.690853	4.37746	7.47343	0.00636142	2.19645
TAB2	TAB2::exon	0.704577	4.4304	7.46479	0.00639179	2.19438
AC138409.2	AC138409.2::intron	-0.850592	3.90673	7.46186	0.00640215	2.19367
CYP2C18	CYP2C18::intron	0.623784	4.72552	7.45652	0.00642105	2.19239
DOK5	DOK5::intron	0.814583	4.109	7.43836	0.00648571	2.18804
ZNF680	ZNF680::intron	-0.394063	5.83983	7.42383	0.00653794	2.18456
ERO1B	ERO1B::intron	0.413779	5.76483	7.37788	0.00670593	2.17354
RIOK3	RIOK3::intron	-0.520884	5.08165	7.32912	0.00688902	2.16184
DOCK9	DOCK9::intron	-0.39795	5.7911	7.30768	0.00697113	2.1567
ERBB4	ERBB4::intron	-0.139621	9.35283	7.30078	0.00699776	2.15504
SLC7A11	SLC7A11::intron	-0.225698	7.43407	7.28952	0.00704146	2.15234
ARL8B	ARL8B::exon	0.868019	3.95435	7.22503	0.0072972	2.13684
LRRC66	LRRC66::intron	-0.406937	5.71908	7.22307	0.00730513	2.13637
ENOX1	ENOX1::intron	-0.205236	7.68969	7.21665	0.00733113	2.13483
UBR3	UBR3::intron	-0.283132	6.70004	7.19164	0.00781808	2.1069
MAP9	MAP9::exon	0.394293	5.85797	7.17986	0.00748198	2.12598
PPM1L	PPM1L::intron	-0.246324	7.11669	7.17241	0.00751289	2.12419
LCOR	LCOR::intron	-0.202459	7.7215	7.15587	0.007582	2.12022
ADAM10	ADAM10::exon	0.496038	5.24679	7.15298	0.00759416	2.11952
VWDE	VWDE::intron	-0.352276	6.10014	7.15041	0.00762492	2.11776
SCFD1	SCFD1::intron	0.192121	7.90631	7.14232	0.00763914	2.11696
KIAA1586	KIAA1586::exon	-0.382084	5.87702	7.14174	0.0076416	2.11682
DBT	DBT::exon	0.605728	4.76423	7.12772	0.0077012	2.11344
HSD17B12	HSD17B12::intron	-0.189534	7.92443	7.12433	0.00771566	2.11263
OPA1	OPA1::intron	-0.290657	6.60855	7.11853	0.00827818	2.08207
RNA	RNA::exon	-0.44281	5.45478	7.10397	0.0078032	2.10773
CDKN2A	CDKN2A::intron	-0.270971	6.79364	7.08458	0.0085709	2.06697
SPIDR	SPIDR::intron	-0.198418	7.76942	7.06804	0.00796022	2.09908
CCNG2	CCNG2::intron	0.286519	6.69691	7.06442	0.00820499	2.08592
ZNF248	ZNF248::intron	0.458768	5.4262	7.06332	0.00798109	2.09794
CSPP1	CSPP1::intron	-0.185311	7.97936	7.06134	0.00798984	2.09746
KIF14	KIF14::intron	-0.303232	6.49253	7.05957	0.00813673	2.08955
WARS2	WARS2::intron	-0.403294	5.70006	7.05083	0.00803655	2.09493
NHLRC3	NHLRC3::intron	-0.503278	5.12013	7.04692	0.00805399	2.09399
FNDC3A	FNDC3A::exon	0.427891	5.60345	7.03985	0.00808564	2.09229
SEPT11	SEPT11::intron	0.332866	6.28287	7.0232	0.00816069	2.08827
ARID1B	ARID1B::intron	-0.139224	9.20212	7.01371	0.00820378	2.08599
WDFY3	WDFY3::intron	-0.165251	8.38846	7.01298	0.00820711	2.08581
OTUD4	OTUD4::intron	-0.877029	3.7692	7.01287	0.00820761	2.08578
SIK2	SIK2::intron	0.217033	7.50551	7.01033	0.00821919	2.08517
WASHC4	WASHC4::exon	-0.390769	5.78438	6.99998	0.00826652	2.08268
SEPT2	SEPT2::intron	-0.304496	6.47032	6.99922	0.00827273	2.08235
SLC35G1	SLC35G1::intron	-0.403617	5.69248	6.96689	0.00841979	2.0747
SETX	SETX::intron	0.410638	5.70212	6.96038	0.00845029	2.07313
PIP5K1B	PIP5K1B::intron	0.275263	6.768	6.95756	0.00913995	2.03906
SKAP2	SKAP2::intron	-0.177988	8.08298	6.95466	0.00847717	2.07175
SETD5	SETD5::intron	-0.18146	8.01966	6.95451	0.00847789	2.07171
BACH1	BACH1::intron	-0.401135	5.69946	6.95448	0.00847803	2.0717
TRAF3IP2-AS1	TRAF3IP2-AS1::intron	-0.374717	5.8922	6.94567	0.0085196	2.06958
KLHL3	KLHL3::intron	0.434542	5.54591	6.93626	0.00856428	2.06731
RBM47	RBM47::intron	-0.591434	4.67564	6.93524	0.00856914	2.06706
ZNF654	ZNF654::exon	0.735922	4.26627	6.92007	0.00864166	2.0634
SSX2IP	SSX2IP::intron	-0.521988	5.00816	6.90911	0.00869446	2.06076
PAFAH1B1	PAFAH1B1::exon	0.619622	4.63978	6.90137	0.00873191	2.05889
AGO2	AGO2::exon	0.483342	5.26388	6.8971	0.00875266	2.05786
SNHG3	SNHG3::exon	0.853917	3.91746	6.89596	0.00875823	2.05758
RPL37A	RPL37A::exon	0.694928	4.35904	6.8858	0.0088078	2.05513
CIR1	CIR1::intron	-0.345566	6.1011	6.88266	0.0088232	2.05437
ZDBF2	ZDBF2::intron	-0.466007	5.2723	6.86866	0.00889214	2.05099
Satellite	Satellite::exon	-0.313401	6.40854	6.86604	0.00890515	2.05036
PTEN	PTEN::intron	-0.172925	8.15035	6.85311	0.00896938	2.04724
SCYL2	SCYL2::exon	0.58909	4.76085	6.82964	0.00908724	2.04157
RRM2B	RRM2B::exon	0.534755	5.01791	6.82647	0.00910332	2.0408
CARNMT1	CARNMT1::exon	0.542286	4.98067	6.8233	0.00911939	2.04003
FUT8	FUT8::intron	-0.192294	7.80751	6.8226	0.00912295	2.03986
CAMK2D	CAMK2D::intron	-0.159508	8.48785	6.81674	0.00915272	2.03845
TRMT11	TRMT11::intron	0.232802	7.2395	6.80899	0.00919228	2.03658
ASCC3	ASCC3::intron	-0.144615	8.94412	6.8064	0.00920554	2.03595
SPART	SPART::exon	0.585711	4.78156	6.80126	0.0092319	2.03471
PPP6C	PPP6C::exon	0.541049	4.96819	6.79405	0.00926904	2.03297
HNRNPU	HNRNPU::exon	0.225237	7.34282	6.79382	0.00927024	2.03291
ABCA10	ABCA10::intron	0.509194	5.11902	6.78914	0.00929442	2.03178
SYNCRIP	SYNCRIP::exon	0.417605	5.61956	6.77789	0.00935278	2.02906
ZC3H15	ZC3H15::exon	0.868733	3.86421	6.77092	0.0093892	2.02737
TTC3	TTC3::intron	0.234865	7.20027	6.76545	0.0094178	2.02605
VPS29	VPS29::intron	-0.300996	6.45606	6.76141	0.00953686	2.02059
ZNF302	ZNF302::intron	-0.645486	4.42708	6.75006	0.00949888	2.02233
SSR3	SSR3::exon	0.537836	4.9785	6.73746	0.00956582	2.01928
UBE3C	UBE3C::intron	-0.155564	8.57348	6.73042	0.00960339	2.01758
MAP4K4	MAP4K4::intron	-0.27003	6.73649	6.7252	0.0102813	1.98795
PHLDB2	PHLDB2::intron	0.50743	5.11452	6.71893	0.00966508	2.01479
C2CD5	C2CD5::intron	-0.208669	7.53379	6.70255	0.00975372	2.01083
FAM171B	FAM171B::intron	0.375754	5.89365	6.69802	0.00977835	2.00973
DERA	DERA::intron	0.280339	6.67383	6.69771	0.0105145	1.97821
RPE65	RPE65::exon	0.787612	4.08382	6.69231	0.00980952	2.00835
EXOC1	EXOC1::intron	-0.319027	6.28396	6.68494	0.00984994	2.00657
NCAM1	NCAM1::intron	-0.310938	6.34626	6.67701	0.0100577	1.9975
CAMLG	CAMLG::intron	0.827075	3.94392	6.675	0.00990464	2.00416
SIL1	SIL1::intron	-0.390549	5.7133	6.66806	0.0099431	2.00248
SC5D	SC5D::exon	0.453334	5.38238	6.64946	0.0100468	1.99797
DAP	DAP::intron	0.500856	5.13091	6.63636	0.0101204	1.9948
SMAP2	SMAP2::intron	0.461859	5.32618	6.61164	0.010261	1.98881
TTC1	TTC1::intron	0.520536	5.0287	6.61039	0.0102682	1.98851
ZNF608	ZNF608::intron	-0.32908	6.17936	6.60058	0.0103356	1.98566
E2F7	E2F7::intron	-0.561168	4.7547	6.59868	0.0103355	1.98567
DLG1	DLG1::intron	-0.159487	8.41343	6.59554	0.0103536	1.98491
HNRNPH1	HNRNPH1::exon	-0.443909	5.3471	6.59154	0.0103768	1.98394
XRN2	XRN2::intron	-0.237619	7.09726	6.58321	0.0104252	1.98192
RYBP	RYBP::exon	0.819643	3.95493	6.5744	0.0104766	1.97978
DYRK1A	DYRK1A::exon	0.719511	4.24841	6.56872	0.0105099	1.9784
AC092910.3	AC092910.3::intron	0.794504	4.02777	6.56453	0.0105345	1.97739
SMC6	SMC6::intron	-0.274291	6.66039	6.55344	0.0111407	1.95309
STYX	STYX::intron	-0.562161	4.7418	6.54618	0.0106431	1.97293
NLK	NLK::intron	-0.220606	7.30846	6.54603	0.0107097	1.97022
RAD51B	RAD51B::intron	-0.120148	10.2903	6.54501	0.01065	1.97265
TSHZ2	TSHZ2::intron	-0.214512	7.39606	6.53043	0.0109875	1.9591
RHOA	RHOA::intron	0.685626	4.32901	6.53022	0.0107384	1.96906
ZNF107	ZNF107::exon	0.615992	4.5843	6.52514	0.0107689	1.96783
RBBP6	RBBP6::intron	0.393953	5.73929	6.52262	0.0107841	1.96722
JADE1	JADE1::intron	-0.798805	3.89317	6.51847	0.0108092	1.96621
TPR	TPR::intron	0.224975	7.27887	6.5147	0.0109332	1.96125
CPSF6	CPSF6::intron	-0.246162	6.97454	6.50359	0.0110555	1.95642
CSTF3	CSTF3::intron	0.144293	8.86069	6.49757	0.0109362	1.96113
CDKN2B-AS1	CDKN2B-AS1::intron	-0.179735	7.9446	6.49613	0.010945	1.96079
PABPC1	PABPC1::exon	0.457274	5.32537	6.49364	0.0109602	1.96018
USP47	USP47::intron	-0.205654	7.51658	6.46727	0.0111231	1.95378
GNG12	GNG12::intron	-0.381297	5.74322	6.46533	0.0111351	1.95331
FBH1	FBH1::intron	0.552777	4.85577	6.41416	0.0114586	1.94087
ZNF664	ZNF664::exon	0.583246	4.69494	6.40835	0.0114959	1.93946
PI15	PI15::intron	0.737663	4.15296	6.38968	0.0116168	1.93491
G3BP2	G3BP2::exon	0.667469	4.36628	6.38821	0.0116263	1.93456
SRSF10	SRSF10::exon	0.259308	6.81735	6.38553	0.0124041	1.90644
CCDC91	CCDC91::intron	-0.158065	8.37622	6.38133	0.0116712	1.93288
MZT1	MZT1::exon	0.350823	6.00844	6.37392	0.0117197	1.93108
CENPE	CENPE::intron	-0.200528	7.57245	6.36859	0.0117548	1.92978
TIAL1	TIAL1::intron	-0.282174	6.55057	6.3644	0.0122908	1.91042
RPS12	RPS12::intron	0.599699	4.65615	6.3551	0.011844	1.9265
TC2N	TC2N::intron	-0.630729	4.39761	6.33548	0.011975	1.92173
ANXA5	ANXA5::intron	0.564284	4.7682	6.32316	0.0120579	1.91873
TTK	TTK::intron	0.25174	6.89631	6.31406	0.0126007	1.89961
CCNI	CCNI::exon	0.362565	5.9053	6.31163	0.0121361	1.91592
BZW1	BZW1::exon	0.56539	4.76128	6.30619	0.0121732	1.9146
ETAA1	ETAA1::exon	-0.370625	5.78617	6.27437	0.0123924	1.90684
SSBP2	SSBP2::intron	-0.164875	8.1555	6.24219	0.0126183	1.899
DPH6-DT	DPH6-DT::intron	-0.225858	7.16439	6.24028	0.0130866	1.88317
STX7	STX7::exon	0.386355	5.71441	6.23104	0.0126975	1.89628
C2orf48	C2orf48::intron	-0.404092	5.52654	6.22645	0.0127303	1.89516
RSF1	RSF1::exon	0.60281	4.57671	6.22591	0.0127341	1.89503
STIL	STIL::intron	0.328629	6.15667	6.21214	0.012833	1.89167
AL135905.2	AL135905.2::exon	0.320842	6.21402	6.20692	0.0128707	1.8904
LINC02444	LINC02444::intron	-0.495147	5.0071	6.19084	0.0129875	1.88647
BFAR	BFAR::intron	-0.808402	3.8113	6.17966	0.0130693	1.88375
PELI2	PELI2::exon	0.825008	3.8645	6.17133	0.0131306	1.88171
SCAMP1	SCAMP1::intron	-0.324547	6.1235	6.17027	0.0131385	1.88145
G3BP1	G3BP1::exon	0.292201	6.45582	6.16612	0.0135117	1.86929
RAB23	RAB23::intron	-0.556578	4.68191	6.16491	0.0131781	1.88015
NRXN3	NRXN3::intron	-0.161515	8.19782	6.16333	0.0131898	1.87976
CACNB4	CACNB4::intron	0.166124	8.12979	6.16049	0.0132109	1.87907
WNK1	WNK1::intron	-0.173672	7.96502	6.15417	0.0132579	1.87753
AC005726.1	AC005726.1::intron	0.656172	4.35757	6.13378	0.0134108	1.87255
FEZ2	FEZ2::intron	0.371851	5.79757	6.12447	0.0134812	1.87027
FAM133B	FAM133B::intron	-0.418913	5.4069	6.12104	0.0135073	1.86943
ALDH8A1	ALDH8A1::intron	0.292803	6.43917	6.12068	0.013746	1.86182
SCAMP1	SCAMP1::exon	0.652657	4.3665	6.11734	0.0135353	1.86853
YWHAZ	YWHAZ::exon	0.550196	4.78868	6.09478	0.0137083	1.86302
ARHGAP10	ARHGAP10::intron	-0.242442	6.91288	6.0928	0.0141441	1.84942
GNL3	GNL3::intron	0.574386	4.7351	6.09228	0.0137276	1.86241
STRN3	STRN3::intron	-0.192007	7.64097	6.09087	0.0137385	1.86206
DIP2B	DIP2B::intron	0.261274	6.72031	6.06453	0.0148031	1.82965
GUCA1B	GUCA1B::intron	0.749222	4.06245	6.06083	0.0139728	1.85472
PSPC1	PSPC1::intron	-0.173551	7.94723	6.05854	0.0139908	1.85416
DSE	DSE::exon	0.636613	4.4204	6.05096	0.0140507	1.8523
MTDH	MTDH::intron	0.292854	6.41974	6.05064	0.014432	1.84067
EXOC6	EXOC6::intron	-0.15046	8.48122	6.04218	0.0141203	1.85016
ZDHHC21	ZDHHC21::intron	-0.246504	6.83082	6.02147	0.0155412	1.80851
ADCY9	ADCY9::intron	-0.333564	6.01019	6.00198	0.0144438	1.84032
FBXL17	FBXL17::intron	-0.142707	8.71251	5.98884	0.0145512	1.8371
FRK	FRK::intron	-0.339376	5.95615	5.98564	0.0145791	1.83627
KHDRBS2	KHDRBS2::exon	-0.531538	4.7932	5.95891	0.0147992	1.82976
RAB18	RAB18::intron	0.357797	5.86772	5.95763	0.0148096	1.82946
SEMA6A	SEMA6A::intron	-0.391188	5.55861	5.95202	0.0148565	1.82808
RABGAP1L	RABGAP1L::intron	-0.131127	9.06134	5.92508	0.0150841	1.82148
AKAP9	AKAP9::intron	-0.213317	7.25963	5.92045	0.0151235	1.82035
LAMA4	LAMA4::intron	-0.637866	4.29183	5.92015	0.0151261	1.82027
ZDHHC17	ZDHHC17::intron	-0.193128	7.57296	5.91568	0.0151644	1.81918
B3GALNT2	B3GALNT2::intron	0.312508	6.22013	5.91508	0.0151695	1.81903
CDC25C	CDC25C::intron	-0.47901	5.0292	5.90354	0.0152686	1.8162
REV3L	REV3L::intron	-0.146118	8.56281	5.89712	0.015324	1.81463
ATP2C1	ATP2C1::intron	-0.20678	7.34985	5.89645	0.0153299	1.81446
PPWD1	PPWD1::intron	0.435486	5.32507	5.8918	0.0153702	1.81332
NBEA	NBEA::intron	-0.137418	8.84622	5.8871	0.015411	1.81217
TFG	TFG::exon	0.564222	4.67103	5.88064	0.0154674	1.81058
DDHD1	DDHD1::exon	0.674008	4.24975	5.87962	0.0154763	1.81033
VAV3	VAV3::intron	-0.362297	5.74917	5.87614	0.0155067	1.80948
FAM126A	FAM126A::intron	-0.217274	7.18907	5.86472	0.0156071	1.80668
STXBP5	STXBP5::exon	0.458899	5.18123	5.85617	0.0156827	1.80458
PRKACB	PRKACB::exon	0.48363	5.06114	5.84287	0.015801	1.80132
STK33	STK33::intron	-0.155287	8.25452	5.84139	0.0158143	1.80095
HMGXB3	HMGXB3::intron	0.586667	4.55402	5.84082	0.0158193	1.80081
TCP1	TCP1::intron	0.403219	5.51601	5.84048	0.0158224	1.80073
FRMD3	FRMD3::intron	0.314325	6.18213	5.8237	0.0159732	1.79661
AL445623.2	AL445623.2::intron	0.397034	5.54733	5.81463	0.0160554	1.79438
SATB2	SATB2::intron	-0.171914	7.90774	5.80834	0.0161126	1.79283
RGS5	RGS5::exon	0.418103	5.4114	5.80681	0.0161265	1.79246
TPH2	TPH2::intron	0.786045	3.90474	5.80646	0.0161297	1.79237
RAB21	RAB21::exon	0.396482	5.55189	5.8053	0.0161403	1.79209
KRR1	KRR1::intron	-0.398262	5.48052	5.80035	0.0161856	1.79087
FBXL3	FBXL3::intron	-0.346841	5.85937	5.79566	0.0162285	1.78972
MLLT3	MLLT3::intron	-0.129003	9.08816	5.79293	0.0162537	1.78905
MORC3	MORC3::exon	0.788936	3.89219	5.7886	0.0162935	1.78798
MAP4K5	MAP4K5::intron	-0.194283	7.51773	5.78049	0.0163685	1.78599
MYO5A	MYO5A::intron	-0.346779	5.84978	5.77787	0.0163928	1.78535
ECT2	ECT2::exon	-0.426461	5.28588	5.77633	0.016407	1.78497
PTBP2	PTBP2::exon	-0.182399	7.69781	5.71942	0.0169444	1.77097
ZDHHC20	ZDHHC20::exon	0.742532	4.01543	5.70904	0.0170443	1.76842
ZC3H13	ZC3H13::intron	-0.184356	7.66099	5.69754	0.0171558	1.76559
SETD7	SETD7::intron	0.303916	6.239	5.69366	0.0172943	1.7621
ACAD11	ACAD11::intron	-0.228293	6.98888	5.68486	0.0180078	1.74454
CHMP3	CHMP3::intron	0.472193	5.08379	5.68314	0.0172963	1.76205
KPNA5	KPNA5::exon	0.369762	5.70216	5.66482	0.0174769	1.75753
AK2	AK2::exon	0.531312	4.78068	5.64872	0.0176373	1.75357
SMU1	SMU1::intron	0.546938	4.69465	5.64842	0.0176403	1.75349
WAC	WAC::intron	-0.144746	8.50637	5.63919	0.017733	1.75122
TPT1	TPT1::exon	0.450581	5.18232	5.638	0.0177449	1.75093
BABAM2	BABAM2::intron	-0.144232	8.51477	5.63127	0.0178128	1.74927
UQCC1	UQCC1::intron	0.298801	6.27554	5.62792	0.0179778	1.74526
TRIP11	TRIP11::exon	0.666403	4.22779	5.62248	0.0179019	1.7471
DIRC2	DIRC2::intron	-0.394494	5.45519	5.61896	0.0179377	1.74623
PBX1	PBX1::intron	-0.144918	8.49135	5.61735	0.0179541	1.74584
PIGF	PIGF::intron	-0.23713	6.85408	5.59592	0.0192107	1.71646
ATP6V1H	ATP6V1H::intron	-0.253194	6.65861	5.59527	0.0192309	1.716
MRPL42	MRPL42::exon	0.303644	6.21119	5.56911	0.0184527	1.73394
DCAF7	DCAF7::intron	0.582735	4.5187	5.56889	0.0184551	1.73388
CDC23	CDC23::intron	-0.794898	3.72567	5.56517	0.0184941	1.73297
ZNF644	ZNF644::exon	0.440108	5.2184	5.56066	0.0185415	1.73185
NARS2	NARS2::exon	-0.565442	4.51505	5.5593	0.0185559	1.73152
RIMS1	RIMS1::intron	-0.423677	5.2543	5.55717	0.0185783	1.73099
NTN1	NTN1::intron	-0.336093	5.87466	5.54489	0.0187085	1.72796
PCBP2	PCBP2::intron	0.379444	5.59627	5.54056	0.0187546	1.72689
ANKRD12	ANKRD12::exon	0.7399	3.979	5.52873	0.0188812	1.72397
TMEM39A	TMEM39A::intron	0.391063	5.50897	5.52101	0.0189642	1.72206
GOLPH3L	GOLPH3L::intron	0.33637	5.91988	5.5135	0.0190454	1.72021
MIGA1	MIGA1::exon	0.368614	5.66786	5.5054	0.0191333	1.71821
MAPK8	MAPK8::exon	0.515337	4.82907	5.50112	0.01918	1.71715
AEBP2	AEBP2::exon	-0.285927	6.31374	5.48903	0.0193125	1.71416
PCLO	PCLO::intron	-0.284334	6.32643	5.48265	0.0193827	1.71259
PTPRA	PTPRA::intron	-0.212336	7.16237	5.48187	0.0193913	1.71239
TOR1AIP2	TOR1AIP2::intron	0.314445	6.09504	5.47065	0.0195155	1.70962
MOB4	MOB4::exon	0.435565	5.2273	5.46982	0.0195248	1.70941
SUCLG2-AS1	SUCLG2-AS1::intron	0.249069	6.70838	5.46556	0.0209222	1.67939
NFXL1	NFXL1::intron	-0.319453	6.00087	5.46247	0.019677	1.70604
AGPS	AGPS::intron	-0.185737	7.57303	5.45489	0.0196914	1.70572
RAP1B	RAP1B::exon	0.42631	5.27776	5.45222	0.0197214	1.70506
BMI1	BMI1::exon	0.477129	5.00358	5.44917	0.0197557	1.70431
RHOT1	RHOT1::intron	0.316886	6.06008	5.43439	0.0199227	1.70065
LRRC58	LRRC58::exon	0.300908	6.19906	5.41405	0.0201549	1.69562
FBXW7	FBXW7::intron	-0.126246	9.02805	5.40668	0.0202398	1.69379
SLC25A36	SLC25A36::intron	-0.255834	6.58508	5.40656	0.0214551	1.66847
DPH6	DPH6::intron	0.255975	6.61835	5.40381	0.0215705	1.66614
NEO1	NEO1::intron	-0.196122	7.38478	5.39172	0.0210476	1.6768
YWHAB	YWHAB::exon	0.579598	4.50186	5.38437	0.0204988	1.68827
OTUD6B	OTUD6B::exon	0.755176	3.90378	5.38005	0.0205495	1.6872
HFM1	HFM1::intron	-0.233252	6.84067	5.37884	0.0215121	1.66732
XPR1	XPR1::intron	-0.175991	7.71408	5.37801	0.0205733	1.6867
ARL15	ARL15::intron	-0.11768	9.51768	5.3718	0.0206464	1.68516
AMD1	AMD1::exon	0.41589	5.3226	5.37086	0.0206575	1.68492
WASHC5	WASHC5::intron	0.373771	5.59751	5.36526	0.0207236	1.68354
TMEM135	TMEM135::intron	-0.148937	8.26385	5.36446	0.0207331	1.68334
STK38	STK38::intron	-0.402842	5.33542	5.36201	0.020762	1.68273
CTTNBP2NL	CTTNBP2NL::exon	0.707351	4.04058	5.35679	0.020824	1.68144
FRS2	FRS2::exon	0.459114	5.07807	5.35384	0.0208591	1.68071
GNAS	GNAS::intron	-0.206819	7.203	5.34636	0.0222853	1.65198
FANCL	FANCL::intron	-0.157703	8.05009	5.34566	0.0209567	1.67868
BCLAF1	BCLAF1::exon	0.320332	6.01582	5.3437	0.0209849	1.67809
KCTD13	KCTD13::intron	-0.515681	4.68992	5.33387	0.0210981	1.67576
NUFIP2	NUFIP2::exon	0.190162	7.49075	5.33014	0.0215478	1.6666
POLK	POLK::exon	-0.330106	5.8778	5.32991	0.0211459	1.67477
EYA4	EYA4::intron	-0.13037	8.84368	5.32254	0.0212351	1.67295
GALNT1	GALNT1::exon	0.429447	5.22895	5.31852	0.0212839	1.67195
WDR4	WDR4::intron	-0.807055	3.63687	5.30682	0.0214265	1.66905
RAB6A	RAB6A::exon	0.809881	3.73919	5.30677	0.0214272	1.66903
BRIP1	BRIP1::intron	-0.126188	8.99969	5.30474	0.0214521	1.66853
G2E3	G2E3::intron	-0.178854	7.64177	5.28886	0.0216476	1.66459
SUCLG2	SUCLG2::intron	-0.183583	7.5556	5.28295	0.0217208	1.66312
HOOK1	HOOK1::intron	-0.274922	6.36539	5.27601	0.0221135	1.65534
HOMER1	HOMER1::intron	-0.228567	6.87581	5.27536	0.02264	1.64512
BORCS7	BORCS7::exon	0.719836	3.98077	5.26654	0.0219255	1.65905
MSANTD4	MSANTD4::intron	0.6345	4.26688	5.26363	0.021962	1.65833
RPL17	RPL17::intron	0.542876	4.64839	5.23948	0.0222674	1.65233
SLC36A4	SLC36A4::exon	0.405954	5.34714	5.23872	0.0222771	1.65214
PPCDC	PPCDC::intron	-0.755704	3.77	5.23712	0.0222976	1.65174
ARMC8	ARMC8::intron	-0.222904	6.94356	5.23584	0.0234195	1.63042
CPE	CPE::intron	0.282554	6.31749	5.20683	0.0226874	1.64422
GABRB3	GABRB3::intron	-0.327348	5.86697	5.20495	0.0227118	1.64375
FERMT2	FERMT2::intron	-0.384152	5.42599	5.2031	0.0227358	1.64329
PPP4R3A	PPP4R3A::intron	-0.324955	5.88301	5.20086	0.022765	1.64273
SMARCE1	SMARCE1::exon	0.664973	4.14207	5.18678	0.0229493	1.63923
TSGA10	TSGA10::intron	-0.223392	6.92326	5.18318	0.0239897	1.61997
SOS1	SOS1::exon	0.532116	4.6544	5.17408	0.0231168	1.63607
SSR3	SSR3::intron	0.679558	4.07671	5.16799	0.0231976	1.63456
NEK7	NEK7::intron	-0.166057	7.83491	5.1616	0.0236868	1.62549
TXNL1	TXNL1::exon	0.530544	4.66103	5.15205	0.0234104	1.63059
MSANTD2	MSANTD2::intron	-0.230259	6.81132	5.1488	0.0251601	1.59929
PCDH15	PCDH15::intron	0.318854	5.97352	5.14653	0.0234846	1.62922
MARCH7	MARCH7::exon	0.297285	6.16031	5.14387	0.0235205	1.62855
RPL5	RPL5::exon	0.535259	4.63356	5.12795	0.0237362	1.62459
CPLANE1	CPLANE1::intron	-0.298901	6.10011	5.12679	0.0237519	1.6243
NFIA	NFIA::intron	-0.105873	10.3122	5.12351	0.0237968	1.62348
TDG	TDG::intron	0.717515	3.94345	5.10438	0.0240592	1.61872
DCTN5	DCTN5::intron	-0.685446	3.95917	5.09495	0.0241898	1.61637
TBC1D15	TBC1D15::exon	0.706183	4.0019	5.09135	0.0242398	1.61547
SHLD1	SHLD1::intron	0.747387	3.86368	5.0771	0.0244388	1.61192
ZNF292	ZNF292::exon	0.365384	5.57755	5.06397	0.0246239	1.60864
PDCD4	PDCD4::intron	-0.29341	6.13449	5.05749	0.0247157	1.60703
CLEC2D	CLEC2D::intron	-0.374727	5.44963	5.05321	0.0247765	1.60596
TMEM266	TMEM266::intron	-0.652901	4.05425	5.05129	0.0248038	1.60548
LPP	LPP::exon	0.406315	5.30297	5.04966	0.0248271	1.60507
CCDC18	CCDC18::intron	-0.161383	7.88929	5.04443	0.0249018	1.60377
MDM2	MDM2::intron	-0.209757	7.06346	5.04036	0.0249601	1.60275
FGF7	FGF7::intron	0.363461	5.58652	5.03986	0.0249671	1.60263
NSA2	NSA2::exon	0.673786	4.07464	5.03562	0.0250282	1.60157
UBE3D	UBE3D::intron	-0.168382	7.74744	5.0248	0.0251842	1.59887
HTT	HTT::intron	-0.259899	6.44837	5.02363	0.025353	1.59597
SLC30A7	SLC30A7::exon	-0.394361	5.30845	5.01143	0.0253785	1.59553
CORIN	CORIN::intron	0.295259	6.14359	5.00772	0.0256142	1.59152
PRKAA2	PRKAA2::intron	-0.202352	7.15851	4.99897	0.0264453	1.57765
HECW2	HECW2::intron	0.366389	5.54852	4.9964	0.0255988	1.59178
PTAR1	PTAR1::intron	0.261088	6.46952	4.99432	0.0263672	1.57894
RASGRF2	RASGRF2::intron	0.411323	5.25024	4.99409	0.0256329	1.5912
RBM6	RBM6::intron	0.170184	7.72392	4.98941	0.025702	1.59003
OXSR1	OXSR1::intron	-0.278564	6.25459	4.98662	0.0257433	1.58934
CCDC126	CCDC126::intron	0.526863	4.61798	4.98285	0.0257991	1.5884
ALG5	ALG5::intron	0.373813	5.49421	4.98241	0.0258057	1.58829
ADD3	ADD3::intron	-0.177356	7.57626	4.98138	0.025821	1.58803
ST3GAL6	ST3GAL6::intron	-0.330631	5.77967	4.97959	0.0258476	1.58758
NPNT	NPNT::intron	-0.55805	4.39777	4.97432	0.025926	1.58626
MED13L	MED13L::intron	-0.112956	9.52985	4.96694	0.0260364	1.58442
KANSL3	KANSL3::intron	-0.366943	5.47692	4.96559	0.0260566	1.58408
CBR1	CBR1::exon	-0.636712	4.10037	4.96218	0.0261079	1.58323
CALCRL	CALCRL::intron	0.419197	5.19773	4.96196	0.0261112	1.58317
MVB12B	MVB12B::intron	-0.635307	4.10069	4.95774	0.0261747	1.58212
TRIM33	TRIM33::intron	0.198596	7.23687	4.9552	0.026213	1.58148
MYO1E	MYO1E::intron	0.447774	5.0405	4.9506	0.0262825	1.58033
FAM126B	FAM126B::exon	0.341855	5.72882	4.94475	0.0263711	1.57887
AC079160.1	AC079160.1::intron	-0.168601	7.72241	4.94019	0.0264404	1.57773
NSD1	NSD1::intron	-0.166961	7.74686	4.93263	0.0269665	1.56918
CCDC169	CCDC169::intron	0.718194	3.9164	4.92424	0.0266845	1.57374
ERCC5	ERCC5::intron	0.664017	4.07589	4.92124	0.0267307	1.57299
KLHL28	KLHL28::exon	0.476611	4.88879	4.91981	0.0267527	1.57263
PLCB4	PLCB4::intron	-0.203115	7.12717	4.91238	0.0278356	1.5554
WASF1	WASF1::exon	0.650927	4.13969	4.91185	0.0268757	1.57064
FANCI	FANCI::intron	-0.213174	6.97636	4.90366	0.0270929	1.56714
VTA1	VTA1::exon	0.575921	4.39319	4.89658	0.0271132	1.56682
THOC1	THOC1::intron	-0.430759	5.05367	4.88561	0.0272854	1.56407
UBAP1	UBAP1::intron	-0.324069	5.80763	4.88469	0.0272998	1.56384
PLEKHA1	PLEKHA1::intron	-0.222589	6.82617	4.88255	0.0291814	1.53489
CCPG1	CCPG1::exon	0.743246	3.82359	4.87126	0.027512	1.56048
MDM4	MDM4::intron	-0.322439	5.81621	4.86922	0.0275445	1.55997
APBB2	APBB2::intron	-0.242313	6.58663	4.86545	0.0288351	1.54008
UST	UST::intron	-0.185354	7.39084	4.8602	0.0276882	1.55771
ST7	ST7::intron	0.139903	8.34053	4.85737	0.0277335	1.557
ANKRD28	ANKRD28::intron	0.140969	8.29623	4.85644	0.0277483	1.55676
OIP5-AS1	OIP5-AS1::exon	0.533823	4.56022	4.85436	0.0277816	1.55624
TM9SF3	TM9SF3::exon	0.213732	6.99358	4.85409	0.027786	1.55617
TRIM27	TRIM27::intron	-0.538223	4.45172	4.84585	0.0279184	1.55411
TRIM24	TRIM24::intron	-0.204901	7.07911	4.84317	0.0279616	1.55344
ZBTB41	ZBTB41::intron	-0.366381	5.45194	4.8374	0.028055	1.55199
OSBP	OSBP::intron	-0.528196	4.49499	4.82645	0.0282328	1.54925
DNM3	DNM3::intron	-0.196594	7.19552	4.82242	0.0288471	1.5399
COG3	COG3::intron	0.309345	5.96874	4.82232	0.0283003	1.54821
RPL23A	RPL23A::intron	0.401503	5.31376	4.81717	0.0283845	1.54692
ZNF592	ZNF592::intron	0.642157	4.12129	4.81486	0.0284224	1.54634
UMPS	UMPS::intron	0.616124	4.2175	4.80357	0.0286085	1.5435
DCAF8	DCAF8::intron	-0.429094	5.03932	4.79285	0.0287862	1.54082
PPFIA2	PPFIA2::intron	-0.24361	6.56426	4.77988	0.0299895	1.52303
INTS2	INTS2::intron	0.388993	5.33987	4.77684	0.0290539	1.5368
TTC8	TTC8::intron	-0.270035	6.28187	4.76312	0.0292853	1.53335
UBE2O	UBE2O::intron	0.695003	3.94217	4.7611	0.0293195	1.53284
MCTP1	MCTP1::intron	-0.305473	5.93661	4.76101	0.0293211	1.53282
ARHGEF28	ARHGEF28::intron	-0.513013	4.55487	4.75073	0.029496	1.53024
HMGCS1	HMGCS1::intron	0.50677	4.65732	4.75017	0.0295055	1.5301
STX16	STX16::exon	0.452526	4.96	4.74222	0.0296416	1.5281
HACD2	HACD2::intron	0.433613	5.05853	4.73805	0.0297132	1.52705
EBF3	EBF3::intron	-0.301772	5.96036	4.7291	0.0298675	1.5248
INTS6	INTS6::intron	-0.233336	6.65326	4.719	0.0316919	1.49905
PAIP2	PAIP2::intron	0.391616	5.29949	4.7163	0.0300897	1.52158
KATNA1	KATNA1::intron	0.343824	5.64454	4.71354	0.0301377	1.52089
SYTL2	SYTL2::intron	0.537176	4.50989	4.71286	0.0301497	1.52072
BICRAL	BICRAL::intron	-0.549437	4.36809	4.71009	0.030198	1.52002
CDC42BPA	CDC42BPA::exon	0.517081	4.59367	4.70619	0.0302664	1.51904
IDE	IDE::exon	0.505848	4.6629	4.70496	0.0302879	1.51873
ATP6V0A1	ATP6V0A1::intron	-0.329092	5.70874	4.69734	0.030422	1.51681
OXCT1	OXCT1::intron	-0.301228	5.95493	4.693	0.0304985	1.51572
CNOT2	CNOT2::intron	-0.137502	8.31544	4.67644	0.0307926	1.51155
FAM204A	FAM204A::exon	0.591713	4.27866	4.67475	0.0308228	1.51113
LINC00862	LINC00862::intron	0.268641	6.3007	4.66242	0.0312379	1.50532
AUH	AUH::intron	-0.186754	7.30064	4.65369	0.0312014	1.50583
SLC30A1	SLC30A1::exon	0.528704	4.53528	4.65071	0.0312555	1.50507
TPRKB	TPRKB::intron	0.677115	3.97887	4.6505	0.0312593	1.50502
GTF3C4	GTF3C4::exon	0.579175	4.31797	4.64655	0.0313309	1.50403
BDNF-AS	BDNF-AS::intron	-0.352943	5.48989	4.64336	0.031389	1.50322
WDR11	WDR11::intron	-0.231276	6.65083	4.64161	0.0332885	1.47771
ZNF827	ZNF827::intron	-0.265188	6.28748	4.63862	0.0316205	1.50003
MDM1	MDM1::intron	-0.384621	5.27605	4.63738	0.031498	1.50172
CRADD	CRADD::intron	-0.24754	6.47661	4.63514	0.0315643	1.5008
CWF19L1	CWF19L1::intron	0.577025	4.3274	4.63156	0.0316045	1.50025
SLC35E3	SLC35E3::exon	0.524971	4.54324	4.62571	0.0317121	1.49877
LRPPRC	LRPPRC::intron	-0.153258	7.91021	4.61897	0.0318364	1.49708
SHOC2	SHOC2::exon	0.560686	4.38433	4.61561	0.0318986	1.49623
RAPGEF2	RAPGEF2::intron	-0.258363	6.35466	4.61047	0.0319939	1.49493
CEP162	CEP162::intron	-0.276163	6.16885	4.60618	0.0320737	1.49385
RBBP6	RBBP6::exon	0.606224	4.20687	4.60606	0.0320759	1.49382
TSC22D1	TSC22D1::intron	-0.154548	7.8778	4.60503	0.0320951	1.49356
PTPRS	PTPRS::intron	0.653906	4.04004	4.60499	0.0320958	1.49355
PTBP2	PTBP2::intron	-0.111315	9.31138	4.60422	0.0321103	1.49336
ZNF518A	ZNF518A::intron	-0.255045	6.38675	4.60194	0.0321528	1.49278
FGD4	FGD4::intron	-0.46665	4.76183	4.60018	0.0321857	1.49234
TANGO6	TANGO6::intron	-0.347678	5.52543	4.59278	0.0323243	1.49047
WWP1	WWP1::intron	0.258059	6.3891	4.5891	0.0323934	1.48954
DFFA	DFFA::exon	0.665354	4.00401	4.58899	0.0323956	1.48951
SUFU	SUFU::intron	-0.512647	4.50199	4.58056	0.0325545	1.48739
RNF149	RNF149::intron	-0.44383	4.90159	4.57917	0.0325809	1.48704
AFF4	AFF4::exon	0.228598	6.69938	4.57842	0.0339697	1.46891
DYNC1H1	DYNC1H1::intron	0.499316	4.65006	4.57803	0.0326025	1.48675
ATXN7	ATXN7::exon	0.458657	4.87904	4.57447	0.03267	1.48585
MPP6	MPP6::exon	0.254605	6.42064	4.57085	0.0330149	1.48129
KDM5A	KDM5A::exon	-0.466531	4.76151	4.56602	0.0328309	1.48372
LUC7L	LUC7L::intron	-0.567413	4.2607	4.55941	0.0329572	1.48205
SNX14	SNX14::exon	0.748345	3.7257	4.55685	0.0330064	1.4814
NOTCH2	NOTCH2::intron	-0.333672	5.62447	4.55595	0.0330237	1.48117
STARD13	STARD13::intron	0.199438	7.09782	4.55593	0.0330241	1.48117
STARD9	STARD9::intron	-0.533633	4.39739	4.55311	0.0330783	1.48046
LRRC8B	LRRC8B::exon	0.60578	4.19764	4.54814	0.033174	1.4792
DLEU1	DLEU1::intron	-0.115477	9.04601	4.54777	0.033181	1.47911
TFAP2A	TFAP2A::intron	0.681554	3.93027	4.52988	0.0335282	1.47459
FAM171A1	FAM171A1::intron	0.3555	5.50339	4.52568	0.0336103	1.47353
ZNF100	ZNF100::exon	0.729683	3.78221	4.52319	0.0336591	1.4729
CEBPG	CEBPG::exon	0.53524	4.45822	4.50469	0.0340234	1.46822
TBCE	TBCE::intron	0.314796	5.82189	4.50115	0.0340937	1.46733
SNX9	SNX9::intron	-0.249089	6.41274	4.49614	0.0345615	1.46141
ELMOD1	ELMOD1::intron	0.50459	4.60104	4.49442	0.0342275	1.46562
CBLB	CBLB::intron	-0.16429	7.64746	4.48639	0.034388	1.46359
TRIM71	TRIM71::intron	-0.625276	4.02041	4.47706	0.0345754	1.46123
CENPF	CENPF::exon	0.577348	4.27909	4.47528	0.0346113	1.46078
ATG12	ATG12::exon	0.507108	4.58465	4.47406	0.034636	1.46047
RMDN2	RMDN2::intron	0.463574	4.82911	4.46858	0.0347468	1.45909
USP48	USP48::intron	-0.237055	6.54558	4.46757	0.0353267	1.4519
EIF3E	EIF3E::exon	0.547109	4.40284	4.46441	0.0348312	1.45803
COPS2	COPS2::exon	0.414593	5.09833	4.46378	0.0348441	1.45787
BAG2	BAG2::exon	0.541313	4.43709	4.45705	0.0349811	1.45617
UBE4B	UBE4B::intron	0.289911	6.02826	4.45378	0.0351655	1.45388
AZI2	AZI2::exon	0.431611	5.00169	4.44849	0.0351561	1.454
SEM1	SEM1::intron	0.181491	7.34442	4.44246	0.03528	1.45247
INPP5A	INPP5A::intron	-0.397609	5.13149	4.44115	0.035307	1.45214
CRY1	CRY1::intron	-0.250525	6.38121	4.43302	0.0357254	1.44702
JAK2	JAK2::intron	-0.326372	5.64522	4.42649	0.0356103	1.44842
MEF2C-AS1	MEF2C-AS1::intron	-0.225513	6.6618	4.42161	0.0375252	1.42568
MTX2	MTX2::intron	-0.194774	7.09863	4.42029	0.0357394	1.44685
GFPT1	GFPT1::intron	0.33474	5.62358	4.4107	0.0359398	1.44442
SDHC	SDHC::intron	-0.514037	4.45301	4.4022	0.0361187	1.44227
GSPT1	GSPT1::exon	0.470174	4.76131	4.4019	0.036125	1.44219
ZNF215	ZNF215::intron	-0.372637	5.27919	4.39787	0.0362102	1.44117
OTUD3	OTUD3::intron	0.628226	4.07481	4.39761	0.0362157	1.4411
HLTF	HLTF::intron	-0.200025	7.00937	4.39082	0.0363596	1.43938
RGS17	RGS17::intron	-0.192462	7.11628	4.39042	0.0366804	1.43557
LYPLAL1	LYPLAL1::intron	-0.134428	8.26601	4.38958	0.0367139	1.43517
CMC2	CMC2::intron	0.360957	5.41792	4.38947	0.0363883	1.43904
ANKDD1B	ANKDD1B::intron	0.316032	5.77154	4.38469	0.03649	1.43783
PTGR2	PTGR2::exon	-0.521409	4.41241	4.38378	0.0365093	1.4376
PGRMC2	PGRMC2::exon	0.669077	3.94193	4.37364	0.0367264	1.43502
SNX5	SNX5::intron	0.287063	6.03331	4.37353	0.0369463	1.43243
FGGY	FGGY::intron	-0.258262	6.28313	4.37194	0.0367628	1.43459
LMBR1	LMBR1::intron	-0.130359	8.39729	4.36548	0.036902	1.43295
RNF138	RNF138::exon	0.377742	5.30261	4.36186	0.0369801	1.43203
ZNF675	ZNF675::intron	0.511404	4.53466	4.35686	0.0370883	1.43076
RBAK	RBAK::intron	-0.631879	3.96952	4.35271	0.0371785	1.42971
DET1	DET1::intron	-0.642502	3.93168	4.34912	0.0372567	1.4288
DST	DST::intron	-0.184745	7.22575	4.34578	0.0383711	1.416
TRPC1	TRPC1::intron	-0.186267	7.19869	4.33769	0.0375065	1.42589
AKT3	AKT3::intron	-0.101758	9.84449	4.33223	0.0376265	1.42451
SNX3	SNX3::exon	0.709714	3.79622	4.32906	0.0376963	1.4237
CCDC171	CCDC171::intron	-0.27609	6.08295	4.32746	0.0377316	1.4233
ABHD18	ABHD18::intron	-0.280373	6.03482	4.31844	0.0379314	1.421
CEMIP2	CEMIP2::intron	-0.400469	5.07981	4.30864	0.0381496	1.41851
POU2F1	POU2F1::exon	0.402579	5.12062	4.3076	0.0381729	1.41824
DOCK1	DOCK1::intron	-0.15915	7.67696	4.30235	0.0382903	1.41691
CPEB2	CPEB2::intron	-0.388176	5.14965	4.29371	0.0384846	1.41471
ELOVL5	ELOVL5::exon	0.387777	5.21055	4.29228	0.0385168	1.41435
USP25	USP25::exon	-0.560623	4.21983	4.29178	0.0385282	1.41422
RSBN1L	RSBN1L::intron	-0.222096	6.65356	4.28978	0.0407425	1.38995
SLC4A4	SLC4A4::intron	-0.364461	5.32083	4.28576	0.0386642	1.41269
PLA2G12A	PLA2G12A::exon	0.654433	3.9548	4.28307	0.0387253	1.412
DYRK4	DYRK4::intron	0.417789	5.02224	4.28067	0.0387797	1.4114
SLC35D2	SLC35D2::intron	0.595208	4.1733	4.276	0.0388861	1.41021
WEE1	WEE1::intron	0.382842	5.23369	4.27342	0.0389448	1.40955
EIF3E	EIF3E::intron	-0.194615	7.04042	4.26899	0.0404042	1.39357
ZNF92	ZNF92::exon	0.505399	4.54229	4.26726	0.0390858	1.40798
ADGRA3	ADGRA3::intron	-0.278938	6.02632	4.24758	0.0395394	1.40297
AC244021.1	AC244021.1::intron	0.206155	6.89126	4.23674	0.0408012	1.38933
MAP7	MAP7::intron	-0.209242	6.80436	4.23353	0.0419608	1.37716
CNTRL	CNTRL::intron	-0.450188	4.74778	4.22488	0.0400696	1.39719
PELO	PELO::exon	-0.572977	4.15679	4.21764	0.0402401	1.39534
SENP7	SENP7::intron	-0.152341	7.786	4.21694	0.0402568	1.39516
CSNK1D	CSNK1D::intron	-0.660265	3.82583	4.21594	0.0402804	1.39491
RSPRY1	RSPRY1::intron	0.325617	5.63334	4.21072	0.040404	1.39358
ULK2	ULK2::intron	-0.479689	4.57173	4.20879	0.0404497	1.39308
NUS1	NUS1::intron	-0.431343	4.86811	4.20801	0.0404684	1.39288
DNAH6	DNAH6::intron	-0.312313	5.69599	4.20384	0.0405677	1.39182
PANK3	PANK3::exon	0.148451	7.88702	4.19936	0.0406745	1.39068
STAG1	STAG1::intron	-0.122067	8.60391	4.19821	0.040702	1.39038
EIF4E	EIF4E::exon	0.303543	5.8239	4.19308	0.0408248	1.38908
PPP1CC	PPP1CC::exon	0.38289	5.2113	4.19276	0.0408324	1.389
IFT57	IFT57::intron	-0.344109	5.43031	4.19244	0.0408402	1.38891
DENND4A	DENND4A::intron	0.145216	7.95939	4.18927	0.0414986	1.38197
LINC00240	LINC00240::intron	-0.355679	5.34513	4.18768	0.0409546	1.3877
ANKS1B	ANKS1B::intron	0.129976	8.32807	4.18118	0.0411112	1.38604
CDC73	CDC73::exon	-0.244976	6.36996	4.17745	0.0416222	1.38068
TM9SF3	TM9SF3::intron	-0.19506	7.00209	4.17705	0.0423327	1.37332
PRMT2	PRMT2::intron	-0.334521	5.49961	4.17052	0.0413696	1.38332
GIPC2	GIPC2::intron	0.513138	4.45918	4.16795	0.0414321	1.38266
NFAT5	NFAT5::exon	-0.20591	6.84732	4.16758	0.0420238	1.37651
ZNF326	ZNF326::exon	0.202689	6.91766	4.16601	0.0417928	1.3789
NR1D2	NR1D2::exon	0.459943	4.73811	4.15313	0.0417948	1.37888
RNF19A	RNF19A::intron	-0.319772	5.61893	4.1523	0.0418152	1.37867
SLC39A12	SLC39A12::intron	0.473801	4.66247	4.15207	0.041821	1.37861
FAM151B	FAM151B::intron	0.297367	5.863	4.15008	0.04187	1.3781
CKAP5	CKAP5::intron	-0.200187	6.92272	4.14574	0.0419769	1.37699
SELENOT	SELENOT::intron	0.31401	5.72094	4.14474	0.0420016	1.37673
FUBP3	FUBP3::exon	0.425787	4.94138	4.14204	0.0420683	1.37604
PCLAF	PCLAF::exon	-0.516397	4.36873	4.1417	0.0420768	1.37596
UBE2R2	UBE2R2::intron	-0.204264	6.85697	4.1387	0.0440157	1.35639
LIMS1	LIMS1::intron	-0.216425	6.67922	4.13653	0.0435294	1.36122
ACIN1	ACIN1::intron	0.508503	4.477	4.13314	0.0422894	1.37377
SASH1	SASH1::intron	-0.314722	5.65765	4.12685	0.0424463	1.37216
EPC2	EPC2::intron	-0.185093	7.1446	4.12576	0.0447401	1.3493
TSHZ1	TSHZ1::intron	0.326632	5.6032	4.12333	0.0425343	1.37126
HLCS	HLCS::intron	-0.196413	6.96139	4.12102	0.0444047	1.35257
YOD1	YOD1::exon	0.266314	6.15264	4.11416	0.0427645	1.36892
CTTNBP2	CTTNBP2::intron	-0.288986	5.88378	4.1126	0.0428039	1.36852
MCOLN2	MCOLN2::intron	-0.42889	4.84632	4.11134	0.0428357	1.36819
PPP4R2	PPP4R2::intron	-0.18002	7.22004	4.11056	0.0428555	1.36799
PPP3CB	PPP3CB::exon	0.380069	5.20297	4.10905	0.0428934	1.36761
GLRB	GLRB::intron	-0.242313	6.37038	4.10687	0.043216	1.36436
DIS3	DIS3::exon	0.515388	4.43094	4.09495	0.0432513	1.364
PLEKHA8	PLEKHA8::intron	0.317935	5.66484	4.08937	0.0433936	1.36257
BCCIP	BCCIP::intron	0.501504	4.49328	4.08443	0.0435202	1.36131
BMP2K	BMP2K::intron	-0.215507	6.67175	4.08247	0.0455252	1.34175
CDK8	CDK8::intron	-0.196121	6.95865	4.07914	0.0455312	1.34169
CDH10	CDH10::intron	-0.335464	5.46754	4.07572	0.0437442	1.35908
C6orf106	C6orf106::intron	-0.327271	5.52603	4.07414	0.0437851	1.35867
DSC3	DSC3::exon	0.637342	3.9548	4.0597	0.0441595	1.35498
LRCH1	LRCH1::intron	-0.184247	7.13283	4.05944	0.0455149	1.34185
HNRNPM	HNRNPM::intron	-0.450102	4.69746	4.05921	0.0441724	1.35485
MYSM1	MYSM1::exon	0.186039	7.13528	4.05359	0.044319	1.35341
YAP1	YAP1::intron	-0.246762	6.29914	4.04447	0.0451253	1.34558
NUP54	NUP54::intron	-0.255062	6.20101	4.03379	0.0450137	1.34666
MSI2	MSI2::exon	0.402	5.04498	4.02878	0.0449729	1.34705
SLC30A6	SLC30A6::intron	-0.233644	6.44298	4.02808	0.0449916	1.34687
RPL7	RPL7::exon	0.51095	4.44751	4.02466	0.0450824	1.34599
SLC16A10	SLC16A10::intron	-0.227035	6.514	4.01933	0.0465143	1.33241
CELF2	CELF2::intron	-0.285511	5.89208	4.01833	0.0452514	1.34437
PCDH7	PCDH7::exon	-0.721622	3.58973	4.01826	0.0452533	1.34435
SFXN5	SFXN5::intron	-0.36976	5.18327	4.01273	0.0454013	1.34293
ATF6	ATF6::intron	0.14232	7.92848	3.98614	0.0461206	1.33611
ZNF512	ZNF512::intron	-0.350674	5.31406	3.98206	0.046232	1.33506
HSPA9	HSPA9::exon	0.63745	3.92926	3.97954	0.0463008	1.33441
DYNC2H1	DYNC2H1::intron	-0.107202	9.07848	3.97182	0.0465128	1.33243
DR1	DR1::exon	0.304388	5.739	3.97035	0.0465532	1.33205
CCT4	CCT4::intron	0.282151	5.94593	3.96956	0.046575	1.33185
PPM1B	PPM1B::intron	-0.190459	7.00771	3.96619	0.0479698	1.31903
OLA1	OLA1::intron	-0.10899	8.98925	3.96069	0.0468201	1.32957
ELAC2	ELAC2::intron	-0.563896	4.11177	3.95447	0.0469927	1.32797
BIRC2	BIRC2::intron	0.635098	3.93039	3.95306	0.047032	1.32761
IPP	IPP::intron	-0.519341	4.30111	3.95169	0.0470702	1.32725
DSTN	DSTN::intron	0.479217	4.55408	3.94929	0.0471371	1.32664
SCOC	SCOC::exon	0.413836	4.95402	3.94772	0.0471809	1.32623
LYPLAL1	LYPLAL1::exon	-0.447966	4.66508	3.94161	0.0473521	1.32466
RBM45	RBM45::intron	0.67869	3.78185	3.94114	0.0473652	1.32454
CLSPN	CLSPN::intron	0.476305	4.57624	3.94057	0.0473811	1.3244
ARID5B	ARID5B::intron	-0.183535	7.10879	3.93673	0.049383	1.30642
ATP6V0D1	ATP6V0D1::intron	0.581879	4.12009	3.93288	0.0475975	1.32242
PHF10	PHF10::intron	0.261794	6.13621	3.93145	0.0479028	1.31964
SS18L1	SS18L1::exon	-0.567462	4.08875	3.93119	0.0476452	1.32198
CLDN12	CLDN12::exon	0.348211	5.37153	3.93037	0.0476684	1.32177
FRA10AC1	FRA10AC1::intron	-0.226141	6.49716	3.92805	0.048922	1.3105
PTGES3	PTGES3::exon	0.469139	4.60979	3.92728	0.0477557	1.32097
MCU	MCU::intron	-0.157919	7.55464	3.91407	0.0481309	1.31758
FAM193A	FAM193A::intron	-0.274601	5.95364	3.90707	0.0483312	1.31577
MTRR	MTRR::intron	0.506754	4.41335	3.90616	0.0483572	1.31554
SMC4	SMC4::exon	0.25286	6.2224	3.90599	0.048362	1.3155
GREB1L	GREB1L::intron	-0.132483	8.10271	3.90146	0.0484923	1.31433
SCAI	SCAI::exon	0.214058	6.66068	3.89926	0.0506251	1.29563
TMEM59	TMEM59::intron	-0.471585	4.52095	3.89855	0.0485758	1.31358
CCNJ	CCNJ::intron	-0.524341	4.26199	3.89362	0.0487182	1.31231
ZNF33A	ZNF33A::exon	0.512922	4.38412	3.88972	0.0488311	1.3113
ZNF143	ZNF143::intron	0.500403	4.4475	3.88324	0.049019	1.30964
ZBBX	ZBBX::intron	0.381885	5.12111	3.88179	0.0490613	1.30926
BEND7	BEND7::intron	-0.3927	5.00552	3.87749	0.0491866	1.30815
PRKAR1A	PRKAR1A::exon	-0.287321	5.82487	3.87687	0.0492048	1.30799
RELCH	RELCH::intron	0.156015	7.605	3.87631	0.049221	1.30785
ARID4B	ARID4B::intron	-0.115996	8.65501	3.87581	0.0492357	1.30772
MBOAT2	MBOAT2::intron	-0.218936	6.56883	3.87159	0.0498479	1.30235
PACRGL	PACRGL::intron	0.52873	4.30098	3.86282	0.0496168	1.30437
UBE3A	UBE3A::intron	-0.182817	7.07834	3.86126	0.0509382	1.29296
SREK1IP1	SREK1IP1::exon	0.500267	4.43071	3.85493	0.0498498	1.30234
CUL3	CUL3::intron	-0.153729	7.61754	3.85493	0.0498499	1.30234
CDKL2	CDKL2::intron	0.544278	4.23842	3.84709	0.0500825	1.30031
LRRC49	LRRC49::intron	-0.263748	6.04622	3.84487	0.0501487	1.29974
FAM204A	FAM204A::intron	-0.218371	6.56613	3.84385	0.0519294	1.28459
SLC35G2	SLC35G2::intron	-0.246461	6.23672	3.84089	0.0502674	1.29871
ATG10	ATG10::intron	-0.158076	7.52764	3.84086	0.0502683	1.29871
PSMD12	PSMD12::exon	0.483074	4.50966	3.83415	0.0504692	1.29697
SLC44A3-AS1	SLC44A3-AS1::intron	-0.40969	4.87539	3.83105	0.0505623	1.29617
PHIP	PHIP::exon	0.252602	6.20375	3.8208	0.0508714	1.29353
UFM1	UFM1::exon	0.38774	5.06721	3.81751	0.0509711	1.29268
PPP1CB	PPP1CB::exon	0.273453	5.97821	3.81267	0.0511179	1.29143
WDR17	WDR17::intron	-0.212646	6.61548	3.80933	0.053362	1.27277
LIMS1	LIMS1::exon	0.433184	4.79314	3.80818	0.0512547	1.29027
MRPL45P2	MRPL45P2::intron	-0.389808	4.99094	3.8042	0.051376	1.28924
RPS3A	RPS3A::exon	0.566052	4.13316	3.79983	0.05151	1.28811
URI1	URI1::intron	-0.16121	7.44501	3.79968	0.0524993	1.27985
USP15	USP15::exon	0.252717	6.19403	3.79013	0.0525254	1.27963
SGPP1	SGPP1::intron	-0.34748	5.2725	3.78125	0.0520829	1.28331
C3orf67	C3orf67::intron	-0.195393	6.85245	3.77911	0.0525885	1.27911
UBE2D2	UBE2D2::intron	-0.281451	5.84544	3.77774	0.0521919	1.2824
FGF12	FGF12::intron	0.282293	5.88077	3.77257	0.0523528	1.28106
HDAC4	HDAC4::intron	-0.265001	5.99855	3.76662	0.0525387	1.27952
IPMK	IPMK::exon	0.347911	5.31326	3.76592	0.0525607	1.27934
RB1CC1	RB1CC1::intron	0.175178	7.19354	3.75931	0.052768	1.27763
SPATA13	SPATA13::intron	-0.575811	4.00624	3.75678	0.0528477	1.27697
ASPM	ASPM::exon	0.254995	6.14456	3.75369	0.0530436	1.27537
YBX1	YBX1::intron	-0.242832	6.23974	3.75297	0.0529679	1.27599
MPP7	MPP7::intron	-0.260586	6.04446	3.75075	0.0530378	1.27541
TOP2B	TOP2B::intron	-0.176317	7.15144	3.7507	0.0530396	1.2754
FOXN2	FOXN2::exon	0.412162	4.89753	3.74982	0.0530673	1.27517
HMGN2	HMGN2::intron	-0.680795	3.63632	3.74885	0.053098	1.27492
PRKAR1A	PRKAR1A::intron	-0.336879	5.33693	3.7442	0.0532455	1.27372
HDAC2	HDAC2::exon	0.31673	5.54946	3.74364	0.0532633	1.27357
NUCKS1	NUCKS1::intron	-0.174308	7.17351	3.73866	0.0534215	1.27228
ALDH7A1	ALDH7A1::intron	-0.361766	5.15067	3.73637	0.0534946	1.27169
HSD17B4	HSD17B4::intron	-0.209685	6.6333	3.72791	0.0553981	1.25651
RYR2	RYR2::intron	-0.246838	6.18944	3.7264	0.0538137	1.26911
FHIT	FHIT::intron	-0.0873098	10.7517	3.72374	0.0538992	1.26842
MARCH5	MARCH5::exon	0.443859	4.68624	3.72312	0.0539191	1.26826
GALNT13	GALNT13::intron	-0.0993865	9.39117	3.72142	0.053974	1.26782
TBC1D31	TBC1D31::intron	-0.201923	6.72029	3.71991	0.0568654	1.24515
MCM8	MCM8::intron	0.373852	5.11585	3.71891	0.054055	1.26716
GUCY1A2	GUCY1A2::intron	0.27464	5.92672	3.71841	0.054071	1.26704
C15orf40	C15orf40::exon	-0.425378	4.72628	3.71661	0.0541292	1.26657
GRB14	GRB14::intron	-0.367982	5.10256	3.715	0.054181	1.26615
ANKRD7	ANKRD7::intron	0.279559	5.88777	3.71311	0.0542422	1.26566
TMX2	TMX2::intron	-0.530274	4.17574	3.71279	0.0542527	1.26558
AluY	AluY::exon	-0.188147	6.94014	3.71145	0.0565053	1.24791
FAM208A	FAM208A::intron	-0.170581	7.23467	3.70814	0.0556277	1.25471
HIPK3	HIPK3::intron	0.256678	6.11519	3.70771	0.0544174	1.26426
RNF213	RNF213::intron	-0.50719	4.27979	3.70771	0.0544176	1.26426
HOOK3	HOOK3::exon	-0.252947	6.1117	3.70474	0.0552495	1.25767
COBLL1	COBLL1::intron	-0.194084	6.83149	3.70308	0.0574914	1.2404
ANKIB1	ANKIB1::exon	0.604937	3.94546	3.70245	0.0545885	1.2629
APBA1	APBA1::intron	0.294989	5.72744	3.69847	0.0547184	1.26187
CIP2A	CIP2A::exon	-0.195317	6.81215	3.69734	0.0581106	1.23574
PAX3	PAX3::intron	-0.122325	8.31513	3.69522	0.0612876	1.21263
PCMTD1	PCMTD1::intron	-0.161391	7.40055	3.68816	0.0586704	1.23158
SYNCRIP	SYNCRIP::intron	-0.225211	6.4222	3.68643	0.0554032	1.25647
ALG14	ALG14::intron	-0.332779	5.35133	3.68495	0.0551624	1.25836
NFIB	NFIB::intron	-0.159595	7.42957	3.68278	0.0566008	1.24718
ZNF678	ZNF678::intron	0.153716	7.58402	3.68277	0.0579609	1.23686
GPHN	GPHN::intron	-0.0934557	9.8947	3.68228	0.0552505	1.25766
IP6K2	IP6K2::intron	0.330535	5.41489	3.68117	0.055287	1.25738
LYSMD3	LYSMD3::intron	0.478595	4.47652	3.68045	0.055311	1.25719
KMT2C	KMT2C::exon	0.360119	5.20166	3.67888	0.0553629	1.25678
SOCS5	SOCS5::intron	-0.293721	5.68357	3.67777	0.0553995	1.25649
PTPN11	PTPN11::exon	0.411234	4.88774	3.67759	0.0554054	1.25645
COBL	COBL::intron	-0.254976	6.08304	3.67367	0.0555353	1.25543
SPRED1	SPRED1::intron	-0.316792	5.47412	3.67269	0.0555681	1.25517
POP1	POP1::intron	-0.584691	3.9564	3.67172	0.0556001	1.25492
VCL	VCL::intron	-0.237691	6.27042	3.66377	0.0558652	1.25286
TIA1	TIA1::intron	-0.275614	5.85597	3.66206	0.0559225	1.25241
KIAA1109	KIAA1109::intron	-0.136422	7.90729	3.65266	0.0562376	1.24997
PLPP1	PLPP1::intron	-0.315765	5.47598	3.65213	0.0562555	1.24983
ADGRL3	ADGRL3::exon	0.487273	4.4305	3.64594	0.0564643	1.24823
MKX	MKX::intron	-0.338085	5.29313	3.64516	0.0564907	1.24802
NFYB	NFYB::intron	-0.35176	5.19175	3.64442	0.0565157	1.24783
CREB5	CREB5::intron	-0.117358	8.46285	3.63648	0.0567847	1.24577
CCNC	CCNC::exon	-0.398834	4.88509	3.63157	0.0569522	1.24449
ATL2	ATL2::intron	-0.224088	6.41056	3.62051	0.0583278	1.23412
LPXN	LPXN::intron	-0.240312	6.22122	3.61842	0.0574025	1.24107
PARL	PARL::intron	-0.371464	5.04314	3.61596	0.057487	1.24043
MRC1	MRC1::intron	0.419962	4.80265	3.61355	0.0575702	1.2398
FNTA	FNTA::intron	0.425553	4.75891	3.6106	0.057672	1.23903
ARHGEF4	ARHGEF4::intron	-0.571263	3.98245	3.6103	0.0576822	1.23896
WASF3	WASF3::intron	-0.259272	6.00612	3.60885	0.0577326	1.23858
ONECUT2	ONECUT2::exon	0.44389	4.63391	3.60637	0.0578182	1.23794
KRIT1	KRIT1::intron	-0.230507	6.33511	3.60587	0.0578355	1.23781
GNPDA2	GNPDA2::intron	-0.453667	4.51171	3.6025	0.0579525	1.23693
HSDL2	HSDL2::exon	-0.366323	5.07455	3.60189	0.0579738	1.23677
PHTF2	PHTF2::exon	0.4371	4.68481	3.5997	0.05805	1.2362
FAM173B	FAM173B::intron	-0.39646	4.88016	3.59269	0.0582944	1.23437
ANKH	ANKH::intron	-0.328135	5.35065	3.58659	0.0585081	1.23278
SFMBT2	SFMBT2::intron	0.132635	7.98203	3.58632	0.0585176	1.23271
OLA1	OLA1::exon	0.519609	4.25855	3.58129	0.0586945	1.2314
C4orf33	C4orf33::intron	-0.422071	4.7046	3.58052	0.0587214	1.2312
SEPT11	SEPT11::exon	0.57224	4.0307	3.57564	0.0588936	1.22993
RCOR3	RCOR3::intron	-0.167363	7.23615	3.57244	0.0602295	1.22019
SLC9A9	SLC9A9::intron	0.180397	7.03195	3.56945	0.0591129	1.22832
ITGA1	ITGA1::exon	0.319152	5.46758	3.56622	0.0592276	1.22748
GPC6	GPC6::intron	-0.0877137	10.4037	3.56598	0.0592359	1.22741
ARHGEF7	ARHGEF7::intron	0.278014	5.83515	3.55242	0.0597203	1.22388
TAF12	TAF12::intron	-0.531711	4.12288	3.54943	0.0598276	1.2231
GTF3C3	GTF3C3::intron	-0.202446	6.64767	3.54267	0.063043	1.20036
CNOT7	CNOT7::exon	0.695182	3.60219	3.54064	0.0601443	1.22081
IFRD1	IFRD1::intron	-0.221587	6.41276	3.53938	0.0610348	1.21442
HDLBP	HDLBP::intron	-0.245582	6.12182	3.53221	0.0604499	1.2186
PRRC1	PRRC1::exon	0.473034	4.45778	3.53108	0.0604908	1.21831
EFNA5	EFNA5::intron	-0.0932882	9.6982	3.52998	0.0605309	1.21802
RPAP2	RPAP2::exon	0.454248	4.55288	3.52469	0.0607237	1.21664
PPHLN1	PPHLN1::exon	0.625417	3.83739	3.51807	0.0609659	1.21491
PCBP1-AS1	PCBP1-AS1::intron	-0.335809	5.2631	3.5143	0.0611043	1.21393
NMT1	NMT1::intron	-0.511288	4.19981	3.51386	0.0611206	1.21381
ZFP14	ZFP14::exon	0.580923	3.99285	3.51306	0.0611501	1.2136
AP2B1	AP2B1::intron	0.196361	6.7502	3.50982	0.0642989	1.1918
YAF2	YAF2::intron	-0.208296	6.57029	3.50892	0.0628451	1.20173
HSPA13	HSPA13::exon	0.351842	5.20388	3.50648	0.0613924	1.21189
KCNH7	KCNH7::intron	-0.641447	3.68331	3.50475	0.0614563	1.21143
HMBOX1	HMBOX1::intron	-0.180166	6.97954	3.50155	0.0629804	1.20079
GCLM	GCLM::exon	0.241254	6.19916	3.49937	0.0616556	1.21003
PSMD14	PSMD14::intron	0.131633	7.97164	3.49916	0.0616637	1.20997
ADAMTS9	ADAMTS9::intron	-0.440695	4.5462	3.49759	0.061722	1.20956
TRIM37	TRIM37::intron	0.174341	7.09716	3.49222	0.0637968	1.1952
ADGRB3	ADGRB3::intron	-0.0843776	10.7834	3.49109	0.0619637	1.20786
TUT4	TUT4::intron	-0.148865	7.56636	3.49065	0.0619802	1.20775
AGBL4	AGBL4::intron	-0.383114	4.9261	3.49028	0.0619939	1.20765
OTULIN	OTULIN::exon	0.512532	4.25047	3.48657	0.0621328	1.20668
KIF1B	KIF1B::intron	-0.184336	6.89993	3.4837	0.0638136	1.19509
WEE2-AS1	WEE2-AS1::intron	0.578407	3.99143	3.4789	0.0624203	1.20467
KLHL8	KLHL8::intron	-0.227177	6.32603	3.47845	0.0624374	1.20456
SESN1	SESN1::intron	-0.198	6.68009	3.47476	0.0658557	1.18141
JARID2	JARID2::intron	-0.14758	7.58588	3.47443	0.0626508	1.20307
SACS	SACS::intron	0.321029	5.4203	3.47242	0.0626645	1.20298
TMEM248	TMEM248::intron	-0.59942	3.82597	3.46242	0.0630433	1.20036
CNTN1	CNTN1::intron	-0.133181	7.89989	3.46088	0.0631016	1.19996
OGDH	OGDH::intron	-0.397906	4.81455	3.45976	0.0631446	1.19966
VCPIP1	VCPIP1::exon	-0.215267	6.45848	3.45827	0.0637653	1.19542
PDS5B	PDS5B::intron	-0.131599	7.93065	3.45719	0.0632421	1.19899
FTCDNL1	FTCDNL1::intron	-0.449398	4.48778	3.45603	0.0632866	1.19869
KIAA1958	KIAA1958::intron	0.131889	7.94444	3.45307	0.0633997	1.19791
RTN4	RTN4::intron	-0.165774	7.2061	3.45273	0.0634124	1.19783
MON2	MON2::intron	0.117415	8.35724	3.44947	0.0635374	1.19697
RAB1A	RAB1A::intron	0.302236	5.56043	3.44705	0.0636303	1.19634
PTER	PTER::exon	0.30764	5.5215	3.44495	0.0637107	1.19579
CTCF	CTCF::intron	-0.331319	5.27251	3.44334	0.0637727	1.19536
TSPAN9	TSPAN9::intron	0.506824	4.26911	3.44143	0.0638461	1.19487
AC004949.1	AC004949.1::intron	0.333147	5.3067	3.44032	0.0638891	1.19457
CHD6	CHD6::intron	0.129892	7.98885	3.4399	0.0639051	1.19446
ICA1L	ICA1L::intron	-0.349537	5.13367	3.43842	0.0639624	1.19408
HCG18	HCG18::intron	-0.284115	5.67634	3.43743	0.0640006	1.19382
MDM2	MDM2::exon	0.128937	8.00861	3.43358	0.0641494	1.19281
TMEM135	TMEM135::exon	0.44524	4.56205	3.43236	0.0641964	1.19249
RPS6KB1	RPS6KB1::exon	0.373569	5.02155	3.42454	0.0645003	1.19044
RAB2A	RAB2A::exon	0.443137	4.56258	3.41486	0.0648782	1.1879
UBR5	UBR5::intron	-0.12063	8.1841	3.41054	0.0650478	1.18677
BC200	BC200::exon	-0.122734	8.13233	3.40763	0.0651621	1.186
UFL1	UFL1::exon	-0.396086	4.80979	3.40678	0.065196	1.18578
SDHD	SDHD::exon	0.529363	4.16409	3.40561	0.065242	1.18547
HSD17B12	HSD17B12::exon	0.367168	5.05136	3.40085	0.06543	1.18422
ABI1	ABI1::intron	-0.132008	7.91141	3.3975	0.070007	1.15486
DIS3	DIS3::intron	0.349802	5.16505	3.39737	0.0655677	1.18331
LAMC1	LAMC1::intron	-0.209997	6.49949	3.395	0.0668244	1.17506
BROX	BROX::exon	0.447408	4.5369	3.39193	0.0657833	1.18188
STK31	STK31::intron	0.571195	3.98051	3.39093	0.0658233	1.18162
PPARG	PPARG::intron	-0.189276	6.78109	3.39013	0.067997	1.16751
SCMH1	SCMH1::intron	-0.119377	8.20673	3.38169	0.0661921	1.17919
NUDCD3	NUDCD3::intron	-0.259446	5.91704	3.37719	0.0663724	1.17801
ATP9A	ATP9A::intron	-0.495904	4.23223	3.37653	0.066399	1.17784
STX18-AS1	STX18-AS1::intron	0.235103	6.2217	3.37487	0.0675858	1.17014
SPPL3	SPPL3::intron	-0.19963	6.61872	3.37278	0.0692444	1.15962
LMO7	LMO7::intron	-0.184751	6.82802	3.36728	0.0702817	1.15316
CASD1	CASD1::intron	-0.267303	5.82295	3.36571	0.066835	1.175
ZSCAN16-AS1	ZSCAN16-AS1::intron	-0.438921	4.5085	3.36304	0.0669429	1.1743
PRDX6	PRDX6::intron	0.525579	4.1547	3.3572	0.06718	1.17276
YIPF5	YIPF5::exon	0.461364	4.45023	3.35299	0.0673515	1.17165
TMTC2	TMTC2::intron	-0.166844	7.138	3.34899	0.0694372	1.15841
ACADM	ACADM::intron	0.310207	5.45591	3.34839	0.0675396	1.17044
SDHAF4	SDHAF4::intron	0.534767	4.12074	3.347	0.0675965	1.17008
PHF14	PHF14::intron	-0.133497	7.83718	3.34564	0.0676521	1.16972
CHRNA7	CHRNA7::intron	-0.406079	4.71229	3.34092	0.0678457	1.16848
SRPK1	SRPK1::exon	0.489276	4.30965	3.33681	0.068015	1.1674
TARBP1	TARBP1::intron	-0.223714	6.30684	3.33643	0.0680305	1.1673
LRRIQ1	LRRIQ1::intron	-0.200028	6.60672	3.33329	0.0706591	1.15083
SPTSSA	SPTSSA::intron	0.410276	4.75188	3.33257	0.0681898	1.16628
TMEM63A	TMEM63A::intron	-0.567949	3.90676	3.33015	0.0682901	1.16564
RHOBTB3	RHOBTB3::exon	-0.573478	3.87932	3.32693	0.0684233	1.1648
RPL37	RPL37::exon	0.42233	4.6633	3.32497	0.0685048	1.16428
KCTD3	KCTD3::exon	-0.387827	4.83893	3.32295	0.0685885	1.16375
SMG1P5	SMG1P5::intron	-0.606552	3.75454	3.32083	0.0686767	1.16319
LRRC75A-AS1	LRRC75A-AS1::intron	0.370149	5.0263	3.31151	0.0690663	1.16073
PHLPP1	PHLPP1::intron	-0.180193	6.89233	3.31127	0.0709519	1.14904
IBTK	IBTK::exon	0.372796	4.98585	3.31068	0.069101	1.16052
ZDHHC21	ZDHHC21::exon	-0.265009	5.82806	3.30976	0.0691394	1.16027
CASC9	CASC9::intron	0.172314	7.05179	3.30747	0.0719187	1.14316
PPP2R1A	PPP2R1A::intron	-0.638052	3.63453	3.30648	0.0692772	1.15941
FAT4	FAT4::intron	-0.425602	4.56388	3.30512	0.0693345	1.15905
MSH2	MSH2::intron	0.236169	6.17675	3.30307	0.0696495	1.15708
GRIK4	GRIK4::intron	0.577241	3.93063	3.3006	0.0695246	1.15786
SCO1	SCO1::intron	-0.571199	3.88062	3.30029	0.0695378	1.15778
PIKFYVE	PIKFYVE::exon	0.610023	3.79878	3.2986	0.069609	1.15733
ABHD12	ABHD12::intron	0.504277	4.22815	3.29806	0.0696321	1.15719
CHN2	CHN2::intron	0.156777	7.33191	3.29643	0.0715524	1.14538
TTC29	TTC29::intron	-0.526209	4.06656	3.29486	0.0697675	1.15635
UBE2N	UBE2N::intron	-0.265201	5.81752	3.29475	0.0698273	1.15597
CEP126	CEP126::intron	0.405386	4.76101	3.29285	0.0698526	1.15582
MADD	MADD::intron	-0.594286	3.78629	3.28706	0.0700985	1.15429
ZNF100	ZNF100::intron	-0.443922	4.45235	3.28591	0.0701473	1.15399
COX18	COX18::exon	0.623914	3.75369	3.28084	0.0703639	1.15265
KDM5A	KDM5A::intron	-0.192113	6.6828	3.26542	0.0741837	1.12969
NEXN	NEXN::intron	0.361486	5.03583	3.26293	0.0711336	1.14792
DIP2C	DIP2C::intron	-0.166456	7.10324	3.26214	0.0726713	1.13864
PLSCR1	PLSCR1::exon	-0.564348	3.90584	3.26144	0.0711981	1.14753
ZC3H14	ZC3H14::exon	0.393787	4.81953	3.26077	0.0712272	1.14735
AP3B1	AP3B1::exon	0.427355	4.60219	3.25953	0.0712809	1.14703
TTC21B	TTC21B::intron	-0.188315	6.75114	3.2582	0.071472	1.14586
RABGGTB	RABGGTB::exon	0.481	4.31833	3.25057	0.0716705	1.14466
CEP135	CEP135::intron	-0.244275	6.02467	3.2489	0.0717431	1.14422
LUZP2	LUZP2::intron	-0.564505	3.89491	3.24865	0.0717543	1.14415
IER3IP1	IER3IP1::exon	0.586457	3.87789	3.24655	0.0718458	1.1436
PCOLCE2	PCOLCE2::intron	0.460061	4.42138	3.24622	0.0718605	1.14351
SORCS1	SORCS1::intron	-0.409656	4.63627	3.24029	0.0721201	1.14194
SDCBP2-AS1	SDCBP2-AS1::intron	-0.300456	5.44715	3.23559	0.0723267	1.1407
ZNF695	ZNF695::intron	-0.308711	5.36922	3.22933	0.0726027	1.13905
ELOVL4	ELOVL4::exon	0.451107	4.45083	3.22203	0.0729262	1.13712
DNAJC24	DNAJC24::intron	-0.257832	5.86256	3.21989	0.0730212	1.13655
SLC36A4	SLC36A4::intron	-0.219556	6.31057	3.21935	0.0742149	1.12951
SLC35A1	SLC35A1::intron	0.408591	4.71035	3.2169	0.0731543	1.13576
ZNF708	ZNF708::intron	-0.461865	4.34172	3.21541	0.0732209	1.13536
FAM13B	FAM13B::exon	-0.595487	3.75655	3.21511	0.0732339	1.13529
SPTAN1	SPTAN1::intron	-0.509107	4.11344	3.21465	0.0732545	1.13517
CCDC102B	CCDC102B::intron	0.315375	5.37518	3.21429	0.0732707	1.13507
LAPTM4B	LAPTM4B::intron	0.477292	4.32746	3.21195	0.0733752	1.13445
C18orf25	C18orf25::intron	-0.279023	5.64178	3.21172	0.0733855	1.13439
FAM160B1	FAM160B1::intron	0.277963	5.68915	3.21037	0.0734458	1.13403
RRAGD	RRAGD::exon	0.613797	3.75503	3.20988	0.0734677	1.1339
NR2C1	NR2C1::intron	0.260177	5.87448	3.20721	0.0735874	1.1332
KLC1	KLC1::intron	-0.289085	5.53557	3.20618	0.0736336	1.13292
CHD1	CHD1::intron	-0.167021	7.07307	3.20573	0.0742568	1.12926
C11orf54	C11orf54::exon	0.425146	4.59571	3.20326	0.073765	1.13215
TFG	TFG::intron	-0.189213	6.69613	3.1949	0.07635	1.11719
HACE1	HACE1::exon	0.480685	4.31812	3.19454	0.0741578	1.12984
LARP1B	LARP1B::intron	0.178654	6.88994	3.18673	0.0761608	1.11827
YY1	YY1::exon	0.3593	5.02426	3.18492	0.0745941	1.1273
DENND5B	DENND5B::intron	0.181713	6.84572	3.18206	0.0773442	1.11157
TRDMT1	TRDMT1::exon	-0.365247	4.93293	3.18137	0.0747558	1.12635
ACOX1	ACOX1::intron	-0.598225	3.72603	3.18055	0.0747932	1.12614
GMFB	GMFB::exon	0.36751	4.96812	3.17961	0.0748366	1.12589
S100PBP	S100PBP::intron	-0.202168	6.51465	3.17793	0.07608	1.11873
RNF214	RNF214::intron	-0.42437	4.5219	3.17655	0.074976	1.12508
LIN54	LIN54::intron	-0.200173	6.53877	3.17221	0.0775137	1.11062
HMGN1	HMGN1::intron	-0.319546	5.25725	3.1649	0.0755113	1.12199
TNRC6A	TNRC6A::exon	0.490414	4.24758	3.16232	0.0756305	1.1213
EIF3A	EIF3A::exon	0.306565	5.40755	3.16197	0.0756464	1.12121
ARL5A	ARL5A::intron	-0.385324	4.77763	3.16039	0.0757193	1.12079
AMY2B	AMY2B::intron	-0.193203	6.61561	3.15525	0.0789934	1.10241
DCUN1D2	DCUN1D2::intron	0.417605	4.61722	3.15255	0.0760829	1.11871
CD47	CD47::exon	-0.34881	5.03712	3.15204	0.0761065	1.11858
MRTFB	MRTFB::intron	0.136564	7.691	3.15154	0.0761299	1.11844
UHMK1	UHMK1::exon	0.312879	5.35505	3.14777	0.0763057	1.11744
ZYG11B	ZYG11B::intron	-0.305162	5.36956	3.14633	0.0763725	1.11706
EIF5B	EIF5B::intron	0.350749	5.06082	3.14482	0.076443	1.11666
PRELID3B	PRELID3B::exon	0.493341	4.22881	3.14335	0.0765117	1.11627
SEPT7	SEPT7::intron	-0.309398	5.33802	3.14125	0.0766104	1.11571
RAD51C	RAD51C::exon	0.557652	3.94375	3.13928	0.0767025	1.11519
RAP2A	RAP2A::intron	0.286902	5.57824	3.13908	0.0767118	1.11514
GATAD2B	GATAD2B::intron	-0.188462	6.67497	3.13405	0.079977	1.09703
BCAT1	BCAT1::intron	0.227761	6.20414	3.1291	0.0774323	1.11108
PDE12	PDE12::exon	0.282397	5.60995	3.12096	0.0775665	1.11033
METTL9	METTL9::intron	-0.41049	4.58107	3.11667	0.0777704	1.10919
TAF1D	TAF1D::intron	0.190431	6.67666	3.11483	0.0782977	1.10625
ARHGAP26	ARHGAP26::intron	-0.231789	6.10999	3.11441	0.0778783	1.10858
PDZRN3	PDZRN3::intron	-0.266838	5.72206	3.11301	0.0779449	1.10821
PLEKHH2	PLEKHH2::intron	-0.370495	4.87281	3.11138	0.0780229	1.10778
HSPA4	HSPA4::exon	0.534955	4.0287	3.10517	0.07832	1.10613
PHGDH	PHGDH::intron	-0.523391	4.00455	3.10508	0.0783241	1.1061
KLRA1P	KLRA1P::exon	0.470961	4.30992	3.1033	0.0784098	1.10563
GSTCD	GSTCD::exon	0.403021	4.69399	3.0936	0.078877	1.10305
CHAMP1	CHAMP1::exon	0.537683	4.01602	3.093	0.078906	1.10289
ECHDC1	ECHDC1::exon	0.35901	4.99136	3.08551	0.079269	1.1009
BTBD1	BTBD1::exon	0.302502	5.40824	3.07317	0.0798709	1.09761
CPEB4	CPEB4::intron	-0.223645	6.19669	3.06601	0.0802225	1.0957
ESCO1	ESCO1::exon	0.496939	4.18702	3.06448	0.0802975	1.0953
AGL	AGL::intron	-0.239482	6.00181	3.06249	0.0807336	1.09295
KCNQ1	KCNQ1::intron	-0.547605	3.89195	3.06021	0.0805084	1.09416
TMEM107	TMEM107::exon	0.280616	5.61923	3.05553	0.0807399	1.09291
SDHA	SDHA::intron	0.289842	5.51243	3.05473	0.0807796	1.0927
TAOK3	TAOK3::intron	-0.197191	6.52794	3.05394	0.0824325	1.0839
NCBP1	NCBP1::intron	0.375974	4.85852	3.05346	0.0808423	1.09236
UBE2D1	UBE2D1::intron	0.270995	5.6924	3.05327	0.0808877	1.09212
STMP1	STMP1::intron	-0.259453	5.77353	3.05252	0.0808892	1.09211
TRMT13	TRMT13::intron	-0.278814	5.56899	3.05084	0.0809728	1.09166
SLC12A8	SLC12A8::intron	0.411054	4.61672	3.05058	0.0809854	1.09159
RFC3	RFC3::intron	-0.201491	6.46794	3.04847	0.0821821	1.08522
MEF2C	MEF2C::intron	-0.200155	6.48794	3.04567	0.08123	1.09028
USP25	USP25::intron	-0.120932	7.99807	3.03621	0.0817032	1.08776
PDHX	PDHX::intron	-0.208441	6.37672	3.03011	0.0827946	1.082
KRR1	KRR1::exon	0.267284	5.7226	3.02968	0.0822611	1.08481
GARS	GARS::intron	-0.207418	6.37972	3.02954	0.0820388	1.08598
LINC00382	LINC00382::intron	0.432429	4.4768	3.02871	0.0820806	1.08576
CUBN	CUBN::intron	0.163386	7.07721	3.02496	0.0844641	1.07333
VEZT	VEZT::exon	0.367763	4.90916	3.02018	0.0825122	1.08348
BCAP29	BCAP29::intron	-0.310091	5.27353	3.01972	0.0825357	1.08336
CHUK	CHUK::intron	0.315373	5.27172	3.01927	0.0825584	1.08324
TBPL1	TBPL1::intron	-0.279739	5.54796	3.01871	0.0825868	1.08309
MTHFD2	MTHFD2::exon	0.399595	4.67886	3.0187	0.0825875	1.08309
MMS19	MMS19::intron	-0.483575	4.15572	3.01855	0.0825948	1.08305
SRSF3	SRSF3::intron	-0.318853	5.19933	3.0183	0.0826075	1.08298
FAM208A	FAM208A::exon	-0.486481	4.14418	3.0164	0.0827045	1.08247
VPS13A	VPS13A::exon	0.214942	6.31588	3.01498	0.0827763	1.08209
SESTD1	SESTD1::intron	-0.200761	6.46051	3.01319	0.0847436	1.07189
GLCE	GLCE::intron	-0.175233	6.83585	3.01153	0.0855278	1.06789
RIOK2	RIOK2::intron	0.497416	4.15515	3.00937	0.0830628	1.08059
RNF2	RNF2::intron	0.241606	5.98431	3.00415	0.083573	1.07793
MAP3K3	MAP3K3::intron	-0.367312	4.83858	3.00303	0.0833875	1.0789
RAB3GAP1	RAB3GAP1::intron	0.137027	7.60766	3.00179	0.0838113	1.0767
NUP58	NUP58::intron	0.236868	6.03783	2.99848	0.0836213	1.07768
HIBCH	HIBCH::intron	0.156226	7.19478	2.99577	0.0837609	1.07696
SLF2	SLF2::intron	-0.209728	6.33318	2.99381	0.0838621	1.07643
GALNT11	GALNT11::intron	-0.322112	5.16737	2.9927	0.0839192	1.07614
RPE65	RPE65::intron	0.422218	4.54084	2.98972	0.0840733	1.07534
PTPN11	PTPN11::intron	-0.300052	5.34934	2.98873	0.0841243	1.07508
UROS	UROS::intron	-0.514232	4.00678	2.98574	0.0842798	1.07428
U8	U8::exon	-0.486316	4.13135	2.98485	0.0843258	1.07404
TRIM33	TRIM33::exon	0.201288	6.47044	2.97867	0.0865807	1.06258
CCDC125	CCDC125::intron	0.481848	4.21792	2.97429	0.0848765	1.07121
XPR1	XPR1::exon	0.398485	4.66584	2.97008	0.0850968	1.07009
CHEK1	CHEK1::intron	-0.170032	6.90562	2.96965	0.0870721	1.06012
UNK	UNK::intron	-0.239319	5.9566	2.96651	0.0857772	1.06663
TRAK2	TRAK2::intron	-0.287277	5.44763	2.95643	0.0858162	1.06643
DBF4B	DBF4B::intron	-0.476	4.166	2.95433	0.0859272	1.06587
RBM27	RBM27::exon	0.38414	4.74827	2.9487	0.0862261	1.06436
ALS2CR12	ALS2CR12::intron	0.602771	3.70965	2.94848	0.0862378	1.0643
ZDHHC2	ZDHHC2::exon	0.327749	5.15719	2.94841	0.0862418	1.06428
TcMar-Tigger	TcMar-Tigger::exon	0.0807047	10.2729	2.9463	0.0863538	1.06372
ARHGAP5	ARHGAP5::intron	0.136132	7.5999	2.94453	0.0864482	1.06324
AGO3	AGO3::intron	-0.158525	7.10189	2.94378	0.0887021	1.05207
ELP4	ELP4::exon	0.555588	3.89079	2.94373	0.0864912	1.06303
PXK	PXK::intron	-0.356483	4.89507	2.94299	0.0865306	1.06283
AL357507.1	AL357507.1::intron	-0.511298	3.99437	2.93863	0.0867637	1.06166
SLK	SLK::exon	0.337122	5.07618	2.93532	0.0869411	1.06077
EXD2	EXD2::intron	0.4348	4.43115	2.93304	0.0870637	1.06016
AC011997.1	AC011997.1::intron	0.170588	6.90932	2.93156	0.0881422	1.05482
DENND6A	DENND6A::intron	-0.233815	6.00152	2.92969	0.0872972	1.059
EHBP1	EHBP1::intron	-0.108383	8.32108	2.92956	0.0872513	1.05923
PPP2R1B	PPP2R1B::intron	0.459644	4.30796	2.92919	0.0872714	1.05913
CCDC81	CCDC81::intron	0.240064	5.96639	2.92809	0.0876795	1.0571
ZNF207	ZNF207::exon	-0.12901	7.7357	2.92347	0.0875798	1.0576
PRSS12	PRSS12::intron	-0.415036	4.47784	2.92207	0.0876557	1.05722
FPGT	FPGT::exon	0.571384	3.81156	2.91776	0.0878896	1.05606
PAM	PAM::intron	-0.140992	7.45833	2.91697	0.0879324	1.05585
SS18	SS18::intron	-0.127948	7.75241	2.91182	0.0882129	1.05447
RRH	RRH::intron	0.495783	4.1228	2.90945	0.0883423	1.05383
TMEM167A	TMEM167A::intron	0.203334	6.40767	2.90249	0.0887232	1.05196
MASTL	MASTL::exon	0.505918	4.07481	2.89826	0.0889559	1.05083
SLC30A5	SLC30A5::exon	0.415705	4.51308	2.89452	0.0891618	1.04982
KIF5B	KIF5B::intron	-0.227452	6.06197	2.89393	0.0895171	1.04809
TXN	TXN::intron	-0.462703	4.2087	2.89107	0.0893524	1.04889
CDYL	CDYL::intron	-0.152098	7.19653	2.88732	0.0895599	1.04789
MPC1	MPC1::intron	-0.401753	4.54829	2.88428	0.0897289	1.04707
ZNF346	ZNF346::intron	0.393566	4.65513	2.88391	0.0897496	1.04697
ZC3HAV1	ZC3HAV1::exon	0.536799	3.95292	2.88296	0.0898023	1.04671
WDR48	WDR48::intron	0.449414	4.32867	2.88157	0.0898796	1.04634
RFX2	RFX2::intron	-0.358696	4.84796	2.88079	0.0899232	1.04613
GDI2	GDI2::intron	-0.239003	5.92056	2.87882	0.0900325	1.0456
RNF130	RNF130::intron	0.196639	6.48303	2.87875	0.0918071	1.03712
MANEA	MANEA::exon	0.327804	5.12421	2.878	0.0900786	1.04538
HAUS3	HAUS3::exon	0.380623	4.74575	2.87793	0.0900824	1.04536
PCSK5	PCSK5::intron	-0.171181	6.83782	2.87723	0.0930285	1.03138
OSER1	OSER1::intron	-0.58437	3.6662	2.87525	0.0902321	1.04464
NEK11	NEK11::intron	0.202329	6.40729	2.86916	0.0919303	1.03654
ZEB2	ZEB2::intron	-0.160939	7.0165	2.8688	0.0910953	1.0405
ZMAT3	ZMAT3::intron	-0.370277	4.75368	2.86868	0.0906001	1.04287
DNAH14	DNAH14::intron	0.19966	6.43376	2.85934	0.0928061	1.03242
IQCH	IQCH::intron	-0.156467	7.09453	2.85823	0.0911889	1.04006
FASTKD1	FASTKD1::intron	-0.18978	6.54569	2.85821	0.0911898	1.04005
YTHDF2	YTHDF2::intron	0.237674	5.96033	2.85716	0.0912491	1.03977
PSMD1	PSMD1::intron	0.150173	7.24102	2.85538	0.0913501	1.03929
ZMYM2	ZMYM2::exon	0.41754	4.49368	2.85495	0.0913746	1.03917
ARSJ	ARSJ::intron	-0.500636	4.00644	2.8508	0.09161	1.03806
TET1	TET1::exon	0.348203	4.96945	2.85056	0.0916235	1.03799
GIN1	GIN1::intron	0.255611	5.75698	2.85013	0.0916479	1.03788
TRIP12	TRIP12::intron	-0.123996	7.81388	2.84747	0.0917995	1.03716
MTR	MTR::intron	-0.17613	6.73168	2.84674	0.095378	1.02055
ANKRD12	ANKRD12::intron	0.166533	6.93446	2.84535	0.0926398	1.0332
CNBP	CNBP::intron	0.564648	3.81104	2.84139	0.0921465	1.03552
GORAB	GORAB::intron	-0.437861	4.31124	2.83993	0.0922297	1.03513
SASS6	SASS6::intron	-0.164984	6.93	2.83945	0.0952806	1.021
ZNF782	ZNF782::intron	-0.281903	5.44901	2.83857	0.092308	1.03476
PPIL4	PPIL4::intron	-0.208191	6.27887	2.83466	0.0933716	1.02979
RAB22A	RAB22A::exon	0.522943	3.96886	2.83402	0.0925691	1.03353
MSRB3	MSRB3::intron	-0.136778	7.50621	2.8319	0.0946752	1.02376
HACD1	HACD1::intron	-0.478298	4.1092	2.83123	0.0927297	1.03278
CDH13	CDH13::intron	-0.429606	4.35148	2.8291	0.0928522	1.03221
NDEL1	NDEL1::intron	0.429145	4.41334	2.82713	0.0929661	1.03168
ERH	ERH::intron	0.459408	4.25906	2.82461	0.0931113	1.031
TXNDC11	TXNDC11::intron	0.368478	4.79915	2.82264	0.0932256	1.03046
GULP1	GULP1::intron	-0.10617	8.33579	2.82133	0.0933016	1.03011
FER	FER::intron	-0.105379	8.3847	2.82013	0.0933709	1.02979
CASC1	CASC1::intron	0.405297	4.55226	2.81994	0.0933819	1.02974
FGF14	FGF14::intron	0.451131	4.29078	2.8161	0.093605	1.0287
GNA13	GNA13::exon	0.375941	4.74231	2.81549	0.0936406	1.02854
CUL4A	CUL4A::intron	-0.475482	4.11277	2.81205	0.0938411	1.02761
USP42	USP42::intron	-0.423697	4.3782	2.81085	0.0939107	1.02728
RNF11	RNF11::intron	-0.32911	5.04058	2.81065	0.0939229	1.02723
DHRS7B	DHRS7B::intron	0.295436	5.35058	2.80417	0.0943017	1.02548
PUM1	PUM1::exon	0.331519	5.06959	2.80338	0.0943483	1.02527
BTLA	BTLA::intron	0.439083	4.35613	2.80142	0.094463	1.02474
STOX1	STOX1::intron	0.45397	4.27108	2.79845	0.0946381	1.02393
ZNF516	ZNF516::intron	-0.209568	6.23994	2.79603	0.095176	1.02147
TTLL4	TTLL4::intron	0.566963	3.77009	2.79237	0.0949965	1.02229
USP40	USP40::intron	-0.224331	6.05313	2.79072	0.0951725	1.02149
VMP1	VMP1::intron	0.15198	7.17446	2.79055	0.0976488	1.01033
IQCM	IQCM::intron	-0.254625	5.69618	2.7892	0.0955011	1.01999
CMPK1	CMPK1::exon	0.475175	4.17496	2.78531	0.0954148	1.02038
TOMM20	TOMM20::intron	0.223916	6.08875	2.78519	0.0954223	1.02035
GFOD1	GFOD1::intron	-0.395373	4.52911	2.78415	0.0954836	1.02007
NCOR1	NCOR1::intron	-0.125081	7.74997	2.7807	0.095689	1.01914
ZWILCH	ZWILCH::exon	0.483983	4.13043	2.7787	0.0958083	1.0186
STRN	STRN::exon	0.252839	5.75973	2.7783	0.0958324	1.01849
MAGI3	MAGI3::intron	-0.0940538	8.84992	2.77725	0.0958952	1.0182
TBCD	TBCD::intron	-0.308376	5.17633	2.77412	0.096082	1.01736
RANBP9	RANBP9::intron	-0.17005	6.79009	2.77184	0.100018	0.999922
SRSF10	SRSF10::intron	-0.193334	6.44794	2.76881	0.0981146	1.00827
CCDC186	CCDC186::intron	0.368053	4.79508	2.76777	0.096463	1.01564
DUBR	DUBR::intron	-0.162827	6.93514	2.76359	0.0967147	1.01451
UBR2	UBR2::intron	0.175181	6.73004	2.76281	0.100729	0.996848
FARP1	FARP1::intron	-0.181044	6.61502	2.7615	0.0987615	1.00541
CLEC4A	CLEC4A::intron	0.438012	4.3465	2.76127	0.0968546	1.01388
PRKD3	PRKD3::intron	-0.182749	6.59317	2.76112	0.100368	0.998403
GPR137C	GPR137C::intron	-0.130315	7.61387	2.7574	0.0970884	1.01283
CCDC92	CCDC92::intron	0.360474	4.83638	2.75647	0.0971447	1.01258
TET1	TET1::intron	-0.15176	7.1318	2.75231	0.0992225	1.00339
ANK3	ANK3::exon	0.448919	4.28796	2.75222	0.0974025	1.01143
RNF103	RNF103::intron	-0.462506	4.14531	2.73874	0.098225	1.00778
ECD	ECD::intron	0.389493	4.60985	2.73617	0.0983828	1.00708
DGKH	DGKH::intron	-0.134481	7.50375	2.73318	0.0985668	1.00627
NUDT21	NUDT21::exon	0.360595	4.81892	2.73211	0.0986325	1.00598
SELENOT	SELENOT::exon	0.355712	4.8591	2.72996	0.098765	1.0054
NCAPH	NCAPH::intron	-0.473597	4.08783	2.72806	0.0988825	1.00488
USP34	USP34::intron	-0.219022	6.09247	2.72577	0.0990237	1.00426
EEF1AKMT2	EEF1AKMT2::intron	-0.16768	6.81013	2.7254	0.104016	0.9829
LTA4H	LTA4H::intron	-0.427049	4.32103	2.7251	0.0990655	1.00408
GLCCI1	GLCCI1::intron	-0.209093	6.21185	2.72371	0.100349	0.998488
CDK7	CDK7::intron	-0.338352	4.92843	2.72351	0.0991639	1.00365
PRDX3	PRDX3::exon	0.214674	6.18174	2.72263	0.0992182	1.00341
PHF20L1	PHF20L1::intron	-0.155316	7.05438	2.7217	0.103835	0.983655
ENTPD7	ENTPD7::intron	0.486911	4.09703	2.71879	0.099457	1.00236
YES1	YES1::exon	0.508194	4.00353	2.71845	0.0994782	1.00227
UBXN2A	UBXN2A::intron	-0.314961	5.09509	2.71619	0.0996182	1.00166
GNPNAT1	GNPNAT1::intron	-0.427934	4.30987	2.71185	0.0998892	1.00048
ZFP64	ZFP64::intron	-0.246947	5.74658	2.71181	0.0998917	1.00047
SNX27	SNX27::intron	-0.195954	6.37956	2.70524	0.101425	0.993853
TMEM116	TMEM116::intron	-0.407144	4.43266	2.70497	0.10032	0.998613
HIP1	HIP1::intron	-0.35313	4.80952	2.70306	0.10044	0.998093
GAB1	GAB1::intron	-0.206162	6.2377	2.69895	0.100731	0.996836
PPP1R2	PPP1R2::exon	0.537615	3.86423	2.69824	0.100743	0.996786
MSI2	MSI2::intron	0.124744	7.73792	2.69756	0.100786	0.9966
AVEN	AVEN::intron	0.142519	7.32565	2.69721	0.100808	0.996506
NEDD8	NEDD8::intron	-0.391994	4.53201	2.69465	0.100969	0.99581
DNAJC25	DNAJC25::intron	-0.354446	4.79232	2.69157	0.101165	0.994971
TTI1	TTI1::intron	-0.383942	4.56311	2.68849	0.101359	0.994136
MPZL1	MPZL1::intron	0.229876	5.96642	2.68784	0.101401	0.993958
PPP5C	PPP5C::intron	-0.301055	5.2047	2.68574	0.101534	0.993388
RGMB	RGMB::intron	-0.524765	3.8389	2.68379	0.101658	0.992858
MOB1A	MOB1A::exon	0.368851	4.73959	2.68086	0.101845	0.992061
STAM2	STAM2::intron	0.291659	5.31961	2.67957	0.101927	0.991709
SINHCAF	SINHCAF::intron	0.324776	5.06256	2.67773	0.102045	0.991208
NFAT5	NFAT5::intron	-0.105157	8.26177	2.67641	0.106773	0.971538
RAC1	RAC1::exon	0.371669	4.71619	2.67583	0.102166	0.990692
BTAF1	BTAF1::exon	0.268744	5.5292	2.67249	0.10238	0.989783
PCMT1	PCMT1::intron	-0.177803	6.6177	2.67241	0.105445	0.976975
TMEM263	TMEM263::exon	0.378266	4.66295	2.67193	0.102416	0.989632
ANAPC5	ANAPC5::intron	-0.317861	5.05945	2.67045	0.102512	0.989227
GULP1	GULP1::exon	-0.51471	3.87999	2.66689	0.10274	0.988258
NAF1	NAF1::intron	-0.185058	6.51601	2.66641	0.105002	0.978803
METTL8	METTL8::intron	-0.291643	5.26892	2.66439	0.102902	0.987578
MTPN	MTPN::exon	0.26406	5.57364	2.66243	0.103028	0.987044
ERO1A	ERO1A::exon	0.477671	4.10866	2.66189	0.103063	0.986899
VCAN	VCAN::intron	-0.168749	6.75396	2.65904	0.107287	0.969452
GTF2H3	GTF2H3::intron	-0.48068	4.01772	2.65649	0.103412	0.985428
NUP153	NUP153::intron	-0.136926	7.39899	2.65616	0.10571	0.975885
RAPGEF5	RAPGEF5::intron	0.349863	4.86574	2.65327	0.103622	0.984549
PAWR	PAWR::exon	0.215841	6.12517	2.65244	0.103873	0.983498
SLC25A46	SLC25A46::intron	-0.268693	5.48589	2.65236	0.103681	0.984301
PRKD1	PRKD1::intron	-0.0996432	8.48454	2.65041	0.103808	0.98377
SLC35B3	SLC35B3::intron	-0.249055	5.68877	2.64965	0.104092	0.982582
ARNTL2	ARNTL2::intron	-0.280521	5.36076	2.64953	0.103865	0.98353
GRID2	GRID2::intron	-0.103393	8.31837	2.64884	0.10391	0.983344
HMGN3	HMGN3::intron	-0.264084	5.52548	2.64647	0.104065	0.982696
PPP2R5C	PPP2R5C::intron	-0.187399	6.47138	2.64618	0.105293	0.977602
RFX3	RFX3::intron	-0.104436	8.26235	2.6454	0.104134	0.982407
ATF2	ATF2::intron	0.105784	8.21714	2.64513	0.104152	0.982333
SELENOI	SELENOI::exon	0.22984	5.94501	2.6439	0.104744	0.979869
NT5DC3	NT5DC3::intron	0.482439	4.07539	2.64374	0.104243	0.981952
FANCM	FANCM::intron	0.148409	7.17493	2.64304	0.107706	0.967761
WASHC4	WASHC4::intron	-0.167348	6.76812	2.64216	0.108987	0.962625
GPALPP1	GPALPP1::intron	0.376388	4.65788	2.63999	0.104488	0.980932
FBXL4	FBXL4::exon	0.255458	5.65286	2.63931	0.104533	0.980745
FOXO3	FOXO3::intron	-0.151828	7.06632	2.63709	0.104679	0.980139
UBXN4	UBXN4::exon	0.510037	3.95474	2.63666	0.104708	0.980022
USPL1	USPL1::intron	-0.247531	5.70264	2.632	0.105014	0.978753
SLC7A11	SLC7A11::exon	-0.184623	6.50807	2.62682	0.105357	0.977337
PEX3	PEX3::intron	0.188321	6.47707	2.62336	0.106423	0.972966
SUPT3H	SUPT3H::intron	-0.0835051	9.3729	2.62249	0.105644	0.976156
NDFIP2	NDFIP2::intron	0.14563	7.20425	2.62168	0.108044	0.966399
DTWD1	DTWD1::intron	-0.371249	4.62075	2.61917	0.105864	0.975251
RPS13	RPS13::exon	0.397783	4.5014	2.61676	0.106025	0.974593
CHD7	CHD7::intron	-0.187032	6.46198	2.61546	0.106525	0.972548
CASP2	CASP2::intron	-0.467179	4.06552	2.61461	0.106169	0.974004
UBR3	UBR3::exon	-0.220812	6.01239	2.61446	0.106179	0.973963
PRKDC	PRKDC::exon	0.356626	4.78952	2.61428	0.10619	0.973914
EXOSC8	EXOSC8::intron	0.412192	4.42077	2.61285	0.106286	0.973524
KIF3B	KIF3B::intron	0.576893	3.68009	2.61281	0.106289	0.973513
STXBP3	STXBP3::intron	-0.190338	6.41173	2.61238	0.106376	0.973158
TTC39C	TTC39C::intron	0.255118	5.64188	2.61236	0.106318	0.973391
FAR1	FAR1::intron	-0.112742	7.97989	2.61187	0.106351	0.973257
BPNT1	BPNT1::exon	-0.50842	3.87785	2.61026	0.106459	0.972817
MAP3K5	MAP3K5::intron	-0.21038	6.14235	2.61008	0.108099	0.966178
NCOA6	NCOA6::intron	-0.186774	6.46111	2.6083	0.107483	0.968658
SUZ12P1	SUZ12P1::intron	-0.273824	5.40554	2.60132	0.107059	0.970375
THAP6	THAP6::intron	-0.365236	4.65001	2.60131	0.10706	0.970372
ARL5B	ARL5B::exon	0.15205	7.06551	2.59934	0.11076	0.955616
PPP1R21	PPP1R21::intron	-0.260198	5.54335	2.59889	0.107223	0.969711
_no_feature	_no_feature	0.055876	18.6931	2.59724	0.107335	0.969259
HMGCR	HMGCR::intron	-0.397766	4.43406	2.59656	0.107381	0.969073
ATIC	ATIC::intron	-0.489692	3.95859	2.59412	0.107546	0.968405
MCEE	MCEE::intron	0.341592	4.89161	2.59385	0.107564	0.968333
TEAD1	TEAD1::intron	-0.152092	7.03613	2.59313	0.110208	0.957787
CACUL1	CACUL1::exon	0.309905	5.13287	2.59215	0.107679	0.967868
NEDD4L	NEDD4L::intron	0.212526	6.12996	2.59177	0.108171	0.965889
GPR180	GPR180::intron	-0.230845	5.86735	2.58676	0.108046	0.966393
IMPG2	IMPG2::intron	0.17277	6.68009	2.58509	0.111344	0.953334
AGFG1	AGFG1::intron	-0.156892	6.9395	2.58329	0.111236	0.953755
Alu	Alu::exon	-0.0633985	14.3517	2.58288	0.10831	0.965333
FOXP2	FOXP2::intron	-0.07442	10.4446	2.58221	0.108356	0.965148
KRCC1	KRCC1::intron	-0.366429	4.63466	2.57913	0.108566	0.964304
MAPT	MAPT::intron	-0.514407	3.8403	2.57739	0.108685	0.963829
MAP2	MAP2::intron	-0.387982	4.4878	2.57376	0.108934	0.962835
METAP1D	METAP1D::intron	-0.249923	5.6389	2.56757	0.10936	0.961141
RABGGTB	RABGGTB::intron	0.258455	5.57987	2.56692	0.109405	0.960963
ACVR2A	ACVR2A::intron	0.21118	6.13387	2.56565	0.110074	0.958317
DYRK1A	DYRK1A::intron	-0.098862	8.44195	2.56524	0.109521	0.960503
LEPR	LEPR::intron	0.118981	7.79967	2.5648	0.109552	0.960381
CEP85L	CEP85L::intron	-0.108925	8.05703	2.56477	0.109554	0.960373
SMARCAD1	SMARCAD1::exon	-0.502388	3.89209	2.56064	0.109839	0.959242
LUC7L3	LUC7L3::intron	-0.233684	5.82019	2.55939	0.109926	0.958899
INTU	INTU::intron	-0.205307	6.18457	2.55911	0.109946	0.958821
NAPB	NAPB::exon	0.548105	3.75371	2.55867	0.109976	0.958701
HECA	HECA::intron	0.491028	3.99346	2.55865	0.109978	0.958695
RBM17	RBM17::intron	-0.249671	5.635	2.55583	0.110174	0.957923
SH3D19	SH3D19::exon	0.517834	3.88987	2.55376	0.110318	0.957355
CSNK2A2	CSNK2A2::intron	0.346586	4.83613	2.54954	0.110611	0.9562
WDR76	WDR76::exon	0.54601	3.76783	2.54799	0.11072	0.955775
RNF14	RNF14::intron	-0.373795	4.56373	2.54679	0.110804	0.955445
NCOA7	NCOA7::intron	-0.182338	6.49476	2.54447	0.111926	0.951069
EXOC4	EXOC4::intron	-0.0779345	9.85557	2.54224	0.111123	0.954196
ADAMTS9-AS2	ADAMTS9-AS2::intron	-0.499186	3.89169	2.53928	0.111331	0.953385
TTC17	TTC17::intron	-0.122349	7.67944	2.53725	0.111474	0.952827
BMPR2	BMPR2::intron	-0.136383	7.33364	2.53712	0.111483	0.952792
SKA2	SKA2::exon	0.394111	4.50643	2.53393	0.111708	0.951917
FBXO9	FBXO9::intron	-0.23295	5.81112	2.5256	0.112298	0.949629
PUS10	PUS10::intron	0.314131	5.06745	2.52257	0.112513	0.948798
ENTPD4	ENTPD4::intron	-0.398058	4.39517	2.52203	0.112551	0.948649
CDC5L	CDC5L::intron	-0.257156	5.52875	2.52129	0.112639	0.948312
AGFG1	AGFG1::exon	0.25533	5.59297	2.51887	0.112776	0.947782
GALNT3	GALNT3::intron	0.451014	4.17759	2.51867	0.112791	0.947727
RECQL	RECQL::intron	0.474018	4.07464	2.51828	0.112819	0.947618
EPG5	EPG5::intron	-0.281656	5.28723	2.51625	0.112963	0.947062
PRTFDC1	PRTFDC1::intron	-0.358422	4.65912	2.51366	0.113149	0.946349
RANBP17	RANBP17::intron	-0.0826289	9.28289	2.51342	0.113166	0.946284
OSTC	OSTC::intron	-0.466337	4.03041	2.51234	0.113244	0.945985
ATP6V0A2	ATP6V0A2::exon	0.46369	4.09875	2.50382	0.113856	0.943643
DGUOK	DGUOK::intron	0.335412	4.89252	2.50307	0.11391	0.943436
POLE2	POLE2::intron	-0.306151	5.06993	2.502	0.113987	0.943143
GCFC2	GCFC2::intron	-0.24054	5.70146	2.49991	0.114139	0.942567
PAXBP1	PAXBP1::exon	0.359394	4.70184	2.49856	0.114236	0.942198
TNNI3K	TNNI3K::intron	0.14651	7.11135	2.49686	0.11628	0.934494
IGF2R	IGF2R::intron	-0.273117	5.35042	2.49425	0.114548	0.941012
RAB5A	RAB5A::exon	-0.297351	5.14035	2.49244	0.11468	0.940513
GPATCH2	GPATCH2::intron	-0.281601	5.28175	2.49148	0.114749	0.940249
TRAPPC11	TRAPPC11::intron	0.420887	4.31977	2.49116	0.114773	0.940161
ARPC5	ARPC5::exon	0.372693	4.60114	2.49023	0.114841	0.939904
ACVR1	ACVR1::intron	0.315277	5.03582	2.48993	0.114862	0.939823
MFSD8	MFSD8::intron	-0.1906	6.34227	2.48916	0.115976	0.935632
CDK15	CDK15::intron	-0.230975	5.81544	2.48797	0.115296	0.938187
ATG16L1	ATG16L1::intron	0.418666	4.31955	2.48415	0.115284	0.938232
SEC61A2	SEC61A2::intron	0.266548	5.45543	2.47959	0.115618	0.936975
MTCL1	MTCL1::intron	-0.380961	4.48723	2.47784	0.115746	0.936494
CAB39	CAB39::intron	-0.209089	6.08091	2.47783	0.115747	0.936491
SCAF11	SCAF11::exon	0.354166	4.73182	2.47665	0.115834	0.936166
ZNF438	ZNF438::intron	-0.286686	5.22045	2.4765	0.115845	0.936124
MED6	MED6::intron	0.466415	4.07499	2.47378	0.116045	0.935373
TDP2	TDP2::intron	0.503943	3.92716	2.47143	0.116218	0.934727
ACTR3B	ACTR3B::intron	-0.307522	5.04493	2.46957	0.116356	0.934212
PDE10A	PDE10A::intron	0.16865	6.68034	2.46874	0.119627	0.922172
SPTLC1	SPTLC1::intron	-0.226815	5.8482	2.46165	0.116942	0.93203
CLDND1	CLDND1::intron	0.342917	4.82127	2.45762	0.117241	0.930919
LIMA1	LIMA1::intron	0.418552	4.30122	2.45639	0.117333	0.930579
MGAT4C	MGAT4C::intron	-0.362073	4.60587	2.45515	0.117425	0.930238
SCN9A	SCN9A::intron	-0.389265	4.42381	2.45396	0.117515	0.929908
JMJD1C	JMJD1C::intron	-0.133104	7.36712	2.45266	0.120525	0.918924
CCNT2	CCNT2::intron	-0.170537	6.62201	2.45256	0.121065	0.916981
CD109	CD109::intron	-0.383296	4.45949	2.45223	0.117644	0.929432
TOMM70	TOMM70::exon	0.33827	4.8443	2.45091	0.117743	0.929066
ALDH1L2	ALDH1L2::intron	0.306139	5.09054	2.44866	0.117911	0.928446
SMC2	SMC2::exon	0.285191	5.26563	2.44663	0.118063	0.927886
SNX1	SNX1::intron	0.371356	4.59362	2.4452	0.118171	0.927491
SECISBP2L	SECISBP2L::exon	0.553381	3.69393	2.44511	0.118177	0.927466
PPP3R1	PPP3R1::intron	0.145638	7.0981	2.44483	0.119236	0.923594
FGFR1OP	FGFR1OP::intron	-0.154639	6.90685	2.44393	0.119367	0.923116
MFAP3	MFAP3::intron	0.245541	5.65558	2.44136	0.118869	0.924931
L3MBTL4	L3MBTL4::intron	-0.295971	5.12329	2.43639	0.118834	0.925057
ARHGEF3	ARHGEF3::intron	-0.24573	5.60421	2.43614	0.119	0.924451
HNRNPR	HNRNPR::exon	-0.111933	7.88692	2.43024	0.1193	0.923358
PI4K2B	PI4K2B::exon	0.476944	3.9942	2.42929	0.119372	0.923097
SLC22A23	SLC22A23::intron	0.275936	5.33419	2.42097	0.120007	0.920794
CDK6	CDK6::exon	0.406753	4.36663	2.41941	0.120126	0.920364
PRKCI	PRKCI::intron	0.224681	5.88933	2.419	0.120157	0.920251
PPAT	PPAT::intron	-0.263143	5.41509	2.41718	0.120297	0.919747
CDON	CDON::intron	-0.219138	5.92014	2.41627	0.120366	0.919495
MANBA	MANBA::intron	0.193041	6.30166	2.41602	0.122099	0.913288
JAZF1	JAZF1::intron	0.11675	7.76863	2.41565	0.120414	0.919324
CENPC	CENPC::intron	0.17783	6.51945	2.41301	0.121628	0.914966
EBAG9	EBAG9::intron	0.487795	3.95493	2.41288	0.120627	0.918557
TMX1	TMX1::exon	0.289634	5.21239	2.41072	0.120793	0.917959
NACC2	NACC2::intron	-0.439146	4.12293	2.41045	0.120813	0.917886
PLAG1	PLAG1::intron	-0.236372	5.70581	2.40873	0.12129	0.916174
NSUN3	NSUN3::intron	0.170398	6.62004	2.40771	0.125234	0.902279
PHYKPL	PHYKPL::intron	-0.508436	3.78416	2.40603	0.121154	0.916662
LDAH	LDAH::intron	0.275303	5.33316	2.4054	0.121203	0.916488
ME2	ME2::exon	0.468229	4.05136	2.40507	0.121228	0.916397
RPRD2	RPRD2::intron	-0.16052	6.7493	2.40185	0.126284	0.898651
ARHGAP5	ARHGAP5::exon	-0.221645	5.87323	2.39749	0.121816	0.914296
PSAT1	PSAT1::exon	0.452041	4.11913	2.39644	0.121897	0.914006
STK4	STK4::intron	0.163378	6.72712	2.39635	0.125251	0.902218
PPM1A	PPM1A::exon	-0.137615	7.21872	2.39554	0.124451	0.905001
ILF3	ILF3::intron	0.376782	4.51411	2.39285	0.122177	0.913011
C1D	C1D::intron	-0.349317	4.6591	2.39187	0.122253	0.91274
SLAIN1	SLAIN1::intron	-0.228931	5.77967	2.38901	0.122477	0.911945
DSG2	DSG2::exon	0.252382	5.54809	2.38759	0.122587	0.911554
BAAT	BAAT::intron	0.394981	4.40531	2.38653	0.12267	0.911261
ARHGEF12	ARHGEF12::intron	-0.104552	8.08136	2.38645	0.122677	0.911236
SECISBP2L	SECISBP2L::intron	0.307745	5.05238	2.38638	0.122682	0.911218
MED1	MED1::intron	0.517425	3.81035	2.38589	0.122721	0.911081
RGS12	RGS12::intron	-0.374303	4.4884	2.38555	0.122748	0.910986
MCCC1	MCCC1::intron	-0.384359	4.41478	2.38275	0.122967	0.910212
SEC23A	SEC23A::intron	0.207183	6.08837	2.38111	0.123096	0.909757
MIR3936HG	MIR3936HG::intron	0.417073	4.2713	2.37843	0.123307	0.909012
MSH6	MSH6::exon	0.437797	4.17592	2.37696	0.123422	0.908606
SMARCE1	SMARCE1::intron	-0.29487	5.10085	2.37578	0.123516	0.908278
HDGFL3	HDGFL3::exon	0.346755	4.7265	2.37377	0.123674	0.907721
SLC20A2	SLC20A2::intron	-0.214139	5.95297	2.37375	0.123676	0.907715
NXPH1	NXPH1::intron	0.370612	4.54642	2.37163	0.123843	0.907127
SLC19A1	SLC19A1::intron	-0.473369	3.93398	2.36941	0.12402	0.90651
SOS2	SOS2::intron	0.193734	6.25827	2.36441	0.124417	0.905121
IGF2BP3	IGF2BP3::exon	0.495733	3.89142	2.36337	0.124499	0.904833
ARPP19	ARPP19::exon	0.225803	5.84346	2.36296	0.124532	0.904719
MAP2K1	MAP2K1::intron	0.336608	4.80867	2.3589	0.124856	0.903591
ZCCHC8	ZCCHC8::intron	-0.308414	4.98694	2.35878	0.124865	0.903559
STX18	STX18::intron	-0.189535	6.28881	2.35638	0.125057	0.902892
SLK	SLK::intron	-0.189334	6.2895	2.35576	0.125106	0.90272
TTF2	TTF2::intron	0.323391	4.91008	2.35274	0.125349	0.90188
NPTN	NPTN::intron	-0.167047	6.62712	2.35254	0.126533	0.897797
TIPARP	TIPARP::intron	-0.417503	4.21208	2.35051	0.125528	0.901261
NNT	NNT::exon	-0.31768	4.91832	2.35032	0.125543	0.901207
ICE2	ICE2::intron	-0.171487	6.5519	2.34858	0.125682	0.900725
SPOPL	SPOPL::exon	-0.24855	5.5252	2.34688	0.12582	0.90025
C2orf69	C2orf69::intron	0.313001	4.98597	2.34542	0.125938	0.899845
NVL	NVL::intron	0.157232	6.80045	2.34518	0.130325	0.884971
TCF4	TCF4::intron	-0.116892	7.69502	2.34278	0.12615	0.899113
PYGO1	PYGO1::exon	0.29701	5.10866	2.33862	0.126487	0.897955
ANP32E	ANP32E::exon	0.253639	5.506	2.33554	0.126769	0.896987
EPB41L2	EPB41L2::intron	-0.107594	7.9501	2.33462	0.126811	0.896843
LDLRAD4	LDLRAD4::intron	-0.294102	5.08998	2.33235	0.126996	0.896211
PDLIM1	PDLIM1::intron	-0.389161	4.35919	2.33206	0.127019	0.896131
PiggyBac	PiggyBac::exon	-0.283507	5.17627	2.33079	0.127123	0.895777
CFDP1	CFDP1::intron	-0.150018	6.92275	2.32966	0.127215	0.895461
DICER1	DICER1::exon	0.205729	6.07663	2.32924	0.128413	0.89139
SLC35A5	SLC35A5::intron	-0.451557	4.01799	2.32786	0.127362	0.894962
NR2F1-AS1	NR2F1-AS1::exon	-0.439865	4.07914	2.32707	0.127427	0.89474
MND1	MND1::intron	-0.187695	6.30089	2.32609	0.127507	0.894467
ABL2	ABL2::exon	0.527351	3.73878	2.32429	0.127654	0.893967
CPLANE1	CPLANE1::exon	-0.328549	4.79647	2.32353	0.127716	0.893754
PPP3CA	PPP3CA::intron	-0.0828957	9.01462	2.32036	0.127976	0.892871
SKIL	SKIL::intron	0.34918	4.6803	2.3196	0.128038	0.892661
MMADHC	MMADHC::intron	-0.342511	4.67452	2.3192	0.128071	0.892548
RNF157	RNF157::intron	-0.259937	5.40059	2.31795	0.128174	0.892201
EXT2	EXT2::intron	0.199211	6.15172	2.31725	0.128231	0.892005
MRPS35	MRPS35::intron	0.336139	4.78215	2.31592	0.128341	0.891634
SEMA3A	SEMA3A::intron	-0.167685	6.58557	2.31568	0.130899	0.883064
CYB5R4	CYB5R4::intron	-0.229177	5.73452	2.31492	0.128424	0.891355
TDRD7	TDRD7::intron	0.315288	4.94445	2.31183	0.128679	0.890494
ITCH	ITCH::intron	-0.134391	7.23274	2.31032	0.130588	0.884097
MATR3	MATR3::exon	0.290847	5.14554	2.31015	0.128817	0.890026
DZIP1	DZIP1::intron	-0.149228	6.91927	2.30739	0.133531	0.874419
ZBTB21	ZBTB21::exon	0.296121	5.09668	2.30601	0.12916	0.888873
ANKMY2	ANKMY2::intron	-0.233611	5.67062	2.30146	0.12961	0.887362
FGFR2	FGFR2::intron	0.296522	5.08288	2.30119	0.12956	0.887529
NIPAL3	NIPAL3::intron	0.338969	4.74721	2.29948	0.129703	0.88705
USP12	USP12::intron	-0.195865	6.15504	2.29431	0.131011	0.882693
ITCH	ITCH::exon	0.456226	4.03033	2.29408	0.130154	0.885543
CSNK1G3	CSNK1G3::exon	0.467345	3.98116	2.29173	0.13035	0.884888
PLCL2	PLCL2::intron	-0.130654	7.32275	2.29148	0.130371	0.884818
TMA16	TMA16::intron	-0.274773	5.23095	2.29115	0.130398	0.884728
FKBP15	FKBP15::intron	0.349503	4.65002	2.28803	0.130661	0.883855
TRIM16	TRIM16::intron	-0.472624	3.89116	2.28643	0.130795	0.883408
SAP30L-AS1	SAP30L-AS1::intron	-0.353465	4.56889	2.28568	0.130858	0.8832
CNOT6	CNOT6::exon	0.37097	4.50815	2.28393	0.131006	0.88271
PI4K2B	PI4K2B::intron	-0.440457	4.05329	2.28252	0.131125	0.882316
TFB1M	TFB1M::intron	-0.148382	6.91864	2.28175	0.135651	0.867576
CHODL	CHODL::intron	0.200561	6.11972	2.27914	0.133898	0.873225
METTL15	METTL15::intron	-0.0776918	9.40209	2.2788	0.131439	0.881276
CHD2	CHD2::exon	0.466746	3.98088	2.27756	0.131543	0.880932
GATA6	GATA6::intron	0.431806	4.15386	2.27469	0.131787	0.880128
UNC13B	UNC13B::intron	-0.1969	6.13278	2.27161	0.132647	0.877302
SLC44A1	SLC44A1::intron	-0.21644	5.8749	2.27006	0.13218	0.878834
TGDS	TGDS::intron	-0.231549	5.68032	2.26913	0.132259	0.878574
MTHFD1L	MTHFD1L::intron	0.120519	7.56659	2.26841	0.132321	0.878373
PSMG2	PSMG2::intron	0.279418	5.22109	2.26616	0.132512	0.877744
USH2A	USH2A::intron	0.398079	4.32161	2.26517	0.132597	0.877466
RAD50	RAD50::intron	-0.205073	6.01309	2.26317	0.132768	0.876907
U2SURP	U2SURP::intron	-0.121218	7.53076	2.2617	0.13798	0.860183
SLC36A1	SLC36A1::intron	0.470713	3.9661	2.26115	0.132941	0.876342
ST5	ST5::intron	-0.330647	4.74084	2.25968	0.133067	0.875931
MGAT4A	MGAT4A::exon	0.517902	3.73999	2.25924	0.133104	0.875809
ZNF573	ZNF573::intron	-0.471583	3.89159	2.25673	0.13332	0.875106
SLC25A51	SLC25A51::intron	0.501142	3.82307	2.25659	0.133332	0.875065
C5orf22	C5orf22::intron	-0.336909	4.68022	2.2562	0.133366	0.874956
ZNF385D	ZNF385D::intron	0.34518	4.66024	2.25485	0.133482	0.874578
TUBGCP3	TUBGCP3::intron	0.197919	6.13214	2.25454	0.133508	0.874493
DCLK1	DCLK1::intron	-0.266741	5.28144	2.2519	0.133736	0.873752
SLC25A40	SLC25A40::intron	-0.201272	6.05493	2.25093	0.133819	0.873482
NEIL3	NEIL3::intron	-0.154861	6.76035	2.2493	0.138857	0.857431
HACE1	HACE1::intron	-0.128413	7.33552	2.24787	0.135814	0.867055
PPP1R14C	PPP1R14C::intron	0.368475	4.50158	2.24574	0.134268	0.872028
NDUFS4	NDUFS4::intron	0.169132	6.56008	2.24428	0.134395	0.871618
RETREG1	RETREG1::intron	-0.353614	4.54452	2.24381	0.134435	0.871487
REPS1	REPS1::intron	-0.136176	7.14798	2.2434	0.134607	0.870933
CACNB4	CACNB4::exon	0.207135	6.01086	2.24187	0.134603	0.870945
MAGI1	MAGI1::intron	-0.0825557	8.96135	2.24014	0.134754	0.870458
MFSD14B	MFSD14B::intron	0.322509	4.85691	2.23957	0.134803	0.870301
HMMR	HMMR::intron	-0.208204	5.95481	2.23943	0.134816	0.870259
MICU2	MICU2::intron	-0.226621	5.71496	2.23737	0.134995	0.869682
ZW10	ZW10::intron	0.380085	4.41476	2.23721	0.135009	0.869637
C11orf54	C11orf54::intron	-0.381744	4.35723	2.23692	0.135034	0.869556
COG5	COG5::intron	-0.0884702	8.6429	2.23643	0.135077	0.86942
NELL2	NELL2::intron	-0.147674	6.90184	2.23607	0.138069	0.859903
LIN9	LIN9::exon	0.433044	4.12116	2.23577	0.135134	0.869234
ATP2B1	ATP2B1::intron	-0.198429	6.08318	2.23527	0.135223	0.868948
MTAP	MTAP::exon	0.486942	3.86463	2.23117	0.135536	0.867946
TTC4	TTC4::intron	0.435844	4.10014	2.23	0.135639	0.867616
RFXAP	RFXAP::intron	0.381433	4.4185	2.22979	0.135657	0.867557
ZHX1	ZHX1::exon	0.342743	4.67972	2.22683	0.135917	0.866726
PPP2CA	PPP2CA::intron	0.298388	5.03768	2.2259	0.135998	0.866466
MTIF3	MTIF3::intron	0.498769	3.81017	2.22229	0.136316	0.865454
TMEM260	TMEM260::intron	-0.148755	6.87065	2.22211	0.138415	0.858816
CCP110	CCP110::exon	0.447569	4.04089	2.21956	0.136557	0.864686
WDSUB1	WDSUB1::intron	0.204817	6.02241	2.21937	0.136573	0.864634
TIMM9	TIMM9::intron	-0.334215	4.68724	2.21547	0.136919	0.863538
RREB1	RREB1::intron	-0.22795	5.68652	2.21368	0.137077	0.863035
COQ3	COQ3::intron	0.442372	4.07487	2.21345	0.137097	0.862971
SARNP	SARNP::intron	-0.261586	5.31602	2.21334	0.137107	0.862941
MAP3K1	MAP3K1::intron	-0.233734	5.61634	2.21286	0.137149	0.862806
AC009264.1	AC009264.1::intron	0.402783	4.2784	2.21187	0.137237	0.862528
EEA1	EEA1::intron	-0.157125	6.69768	2.20499	0.140443	0.852498
ZFP30	ZFP30::intron	-0.423319	4.09958	2.1979	0.138484	0.858601
EEA1	EEA1::exon	0.274348	5.22067	2.19739	0.138529	0.85846
PAWR	PAWR::intron	-0.121577	7.46786	2.19067	0.13949	0.855456
RTN4	RTN4::exon	0.416099	4.18721	2.19029	0.139168	0.856461
ABI2	ABI2::intron	0.121393	7.49486	2.19014	0.139181	0.856421
HHAT	HHAT::intron	-0.295651	4.9976	2.18999	0.139195	0.856377
UHRF1BP1	UHRF1BP1::intron	-0.303586	4.92807	2.18993	0.1392	0.856361
NHLRC3	NHLRC3::exon	-0.419235	4.12103	2.18881	0.139301	0.856045
AC007388.1	AC007388.1::intron	-0.182249	6.29146	2.18768	0.139403	0.855728
TENM3	TENM3::intron	-0.11218	7.72002	2.18693	0.139471	0.855516
TNRC6A	TNRC6A::intron	0.293194	5.05743	2.18389	0.139746	0.854661
PGM3	PGM3::exon	0.402669	4.26732	2.18265	0.139859	0.85431
NLGN1	NLGN1::intron	-0.0671021	10.6737	2.18046	0.140057	0.853696
SAR1B	SAR1B::intron	0.335491	4.70217	2.17811	0.14027	0.853034
LYPLA1	LYPLA1::intron	0.28581	5.11424	2.17773	0.140305	0.852927
ST6GALNAC5	ST6GALNAC5::intron	-0.285677	5.07081	2.17547	0.140511	0.85229
EXOC5	EXOC5::exon	0.273489	5.21732	2.17529	0.140528	0.852239
ACTR2	ACTR2::exon	-0.224514	5.70216	2.17427	0.14062	0.851952
VPS13C	VPS13C::intron	-0.116548	7.59538	2.17268	0.145244	0.837902
EIF4E3	EIF4E3::intron	0.445882	4.01853	2.17254	0.140778	0.851464
WASHC3	WASHC3::intron	-0.240322	5.51527	2.17132	0.14089	0.851121
YME1L1	YME1L1::exon	0.33779	4.67204	2.17066	0.14095	0.850936
GAN	GAN::exon	0.32963	4.74582	2.16552	0.141421	0.849486
ARHGAP24	ARHGAP24::intron	-0.13787	7.06167	2.16468	0.141498	0.84925
HOXB3	HOXB3::intron	-0.276096	5.14408	2.16352	0.141605	0.848922
SP3	SP3::exon	0.251363	5.42213	2.16288	0.141663	0.848743
TXNRD3	TXNRD3::intron	-0.45399	3.91953	2.1627	0.14168	0.848693
RAD1	RAD1::exon	0.506552	3.73884	2.16226	0.141721	0.848567
LRRC1	LRRC1::intron	0.277356	5.1763	2.16131	0.141808	0.8483
CCDC178	CCDC178::intron	0.226819	5.70186	2.16078	0.141857	0.84815
OXNAD1	OXNAD1::intron	-0.186396	6.20674	2.15799	0.142114	0.847362
ATP13A3	ATP13A3::exon	0.256096	5.37818	2.15363	0.142518	0.846131
MRPL13	MRPL13::intron	-0.212851	5.84696	2.15355	0.142525	0.846109
HNRNPC	HNRNPC::intron	-0.0867797	8.64235	2.15158	0.142707	0.845555
NOL8	NOL8::intron	0.486205	3.82466	2.15142	0.142722	0.845509
IFNGR1	IFNGR1::intron	0.430613	4.08774	2.15024	0.142832	0.845175
ZC3H15	ZC3H15::intron	0.380627	4.36746	2.15012	0.142842	0.845143
CHST9	CHST9::intron	0.279999	5.14364	2.14931	0.142918	0.844913
PRPF4B	PRPF4B::intron	0.22695	5.70517	2.14905	0.142942	0.84484
SMAD5	SMAD5::exon	0.177693	6.35995	2.14534	0.144048	0.841492
PRKN	PRKN::intron	-0.0821953	8.88469	2.1446	0.143357	0.843582
MINDY2	MINDY2::intron	-0.352508	4.49533	2.1445	0.143366	0.843555
PDXDC1	PDXDC1::intron	0.339494	4.64679	2.13853	0.143923	0.84187
FAM214A	FAM214A::intron	-0.132959	7.14784	2.13664	0.146292	0.834779
MYO9A	MYO9A::intron	-0.105126	7.88131	2.13593	0.144167	0.841135
VEZF1	VEZF1::intron	-0.363569	4.41406	2.13371	0.144376	0.840506
RB1CC1	RB1CC1::exon	0.26756	5.24855	2.13225	0.144513	0.840093
R3HDM1	R3HDM1::intron	-0.0937038	8.26397	2.13081	0.144648	0.839687
UBE2D3	UBE2D3::intron	-0.128507	7.25133	2.12955	0.149247	0.826095
RNF115	RNF115::exon	0.339018	4.63393	2.12818	0.144896	0.838944
DSE	DSE::intron	-0.121571	7.42358	2.12696	0.145011	0.838599
HDAC9	HDAC9::intron	-0.24758	5.40156	2.12435	0.145258	0.837861
SOX6	SOX6::intron	-0.0989147	8.06431	2.1234	0.146655	0.833704
TRAPPC9	TRAPPC9::intron	-0.131074	7.1768	2.12006	0.145664	0.836648
LNX2	LNX2::intron	0.194023	6.10301	2.11982	0.146859	0.833099
SPATA5	SPATA5::intron	0.0879443	8.56029	2.11895	0.145769	0.836334
NTM	NTM::intron	0.475607	3.85243	2.11721	0.145935	0.835841
PIGL	PIGL::intron	0.211934	5.85842	2.11504	0.14645	0.834311
PLAA	PLAA::intron	-0.247996	5.39557	2.11385	0.146255	0.834888
ATXN3	ATXN3::exon	0.301576	4.95326	2.11362	0.146277	0.834825
RGS20	RGS20::intron	-0.291897	4.98103	2.10913	0.146705	0.833554
HP1BP3	HP1BP3::exon	-0.266543	5.20254	2.10697	0.146913	0.832941
TULP4	TULP4::exon	0.351062	4.54322	2.10662	0.146947	0.832841
FBXO22	FBXO22::exon	0.158432	6.63011	2.10384	0.152001	0.818153
FBXW2	FBXW2::intron	0.261939	5.28825	2.10308	0.147286	0.831839
SUPT6H	SUPT6H::intron	0.390473	4.28119	2.10189	0.147401	0.831501
IFNAR1	IFNAR1::intron	-0.373504	4.33108	2.10149	0.147439	0.831387
ZNF493	ZNF493::intron	-0.413885	4.1011	2.10027	0.147556	0.831042
LRIG3	LRIG3::intron	-0.296324	4.94032	2.09837	0.147739	0.830505
ZFYVE16	ZFYVE16::exon	0.236802	5.54476	2.09779	0.147795	0.830341
CCDC88A	CCDC88A::intron	-0.125353	7.30247	2.09666	0.147904	0.830019
VTA1	VTA1::intron	-0.149049	6.77329	2.09597	0.151714	0.818976
SH3YL1	SH3YL1::intron	-0.343332	4.53855	2.09475	0.148089	0.829478
VDAC1	VDAC1::intron	-0.438464	3.96834	2.09448	0.148115	0.829401
AK3	AK3::intron	-0.262105	5.24177	2.09417	0.148145	0.829313
MMP16	MMP16::intron	-0.158348	6.60325	2.09413	0.150848	0.821461
NTNG1	NTNG1::intron	-0.210602	5.83222	2.09342	0.148217	0.829101
NKTR	NKTR::exon	0.32691	4.72113	2.08894	0.148652	0.827829
GLO1	GLO1::exon	0.276671	5.14664	2.08716	0.148825	0.827323
DTL	DTL::exon	0.403636	4.21519	2.08581	0.148956	0.826942
MAPK1IP1L	MAPK1IP1L::exon	0.260056	5.29724	2.08486	0.149049	0.826672
TYW1	TYW1::intron	-0.208326	5.85129	2.08329	0.14943	0.825563
HSPA9	HSPA9::intron	0.461573	3.89342	2.08305	0.149225	0.826158
LYPD6B	LYPD6B::intron	-0.38326	4.25885	2.07852	0.149668	0.824872
C15orf40	C15orf40::intron	-0.439119	3.95613	2.07725	0.149792	0.824511
TRIM23	TRIM23::intron	0.283048	5.0714	2.07703	0.149813	0.824449
NUP155	NUP155::exon	0.267331	5.21782	2.07433	0.150079	0.823681
PRKAB2	PRKAB2::exon	0.338459	4.6094	2.07314	0.150195	0.823345
POLH	POLH::intron	0.262741	5.26613	2.07239	0.150268	0.823132
NR5A2	NR5A2::intron	0.325414	4.72299	2.07159	0.150348	0.822902
KALRN	KALRN::intron	-0.327287	4.6416	2.07147	0.15036	0.822868
GABBR2	GABBR2::intron	-0.405949	4.12344	2.07121	0.150385	0.822795
TRPM3	TRPM3::intron	-0.362974	4.38944	2.07033	0.150472	0.822544
ARHGAP12	ARHGAP12::intron	-0.138428	6.98699	2.06957	0.150662	0.821997
EIF4B	EIF4B::intron	-0.202158	5.93043	2.06905	0.150597	0.822183
HBP1	HBP1::intron	0.351637	4.51255	2.0684	0.150662	0.821996
PDS5B	PDS5B::exon	0.366483	4.41291	2.06774	0.150727	0.82181
SDK1	SDK1::intron	-0.0746743	9.30823	2.06742	0.150758	0.821719
MON2	MON2::exon	-0.16653	6.4583	2.06314	0.154191	0.81194
CANX	CANX::intron	-0.281977	5.03743	2.06223	0.151271	0.820243
SPIRE1	SPIRE1::intron	0.17065	6.41599	2.06083	0.152828	0.815796
DEPDC1	DEPDC1::exon	0.175232	6.34864	2.06079	0.155	0.809668
DCK	DCK::exon	0.323349	4.72359	2.05569	0.151921	0.818382
WDR60	WDR60::intron	0.203577	5.92861	2.05561	0.151929	0.818359
BACH1	BACH1::exon	-0.27417	5.10051	2.05451	0.152038	0.818048
RPS6KA5	RPS6KA5::exon	0.2707	5.17447	2.05333	0.152156	0.817711
TRAPPC8	TRAPPC8::intron	0.103388	7.88852	2.05311	0.152178	0.817647
CFL1P1	CFL1P1::intron	-0.472634	3.7696	2.05045	0.152443	0.816893
TcMar-Mariner	TcMar-Mariner::exon	-0.174412	6.32322	2.04746	0.153163	0.814846
CPEB3	CPEB3::intron	-0.171526	6.36971	2.04725	0.153646	0.813479
LIN28B	LIN28B::intron	-0.107754	7.74302	2.04361	0.153129	0.814942
GRM5	GRM5::intron	-0.467176	3.78442	2.03715	0.153779	0.813103
AKAP7	AKAP7::intron	-0.443795	3.90654	2.03632	0.153863	0.812866
PRKCH	PRKCH::intron	0.316696	4.76903	2.03568	0.153927	0.812685
CSGALNACT2	CSGALNACT2::exon	0.442434	3.96937	2.03396	0.154101	0.812194
CYREN	CYREN::intron	0.234359	5.5266	2.03291	0.154208	0.811894
GPR89A	GPR89A::intron	0.38399	4.28842	2.03243	0.154256	0.811757
HNRNPR	HNRNPR::intron	-0.17786	6.25778	2.03221	0.156049	0.806738
MSRA	MSRA::intron	-0.309271	4.7776	2.03006	0.154496	0.811081
BCL11A	BCL11A::intron	-0.189926	6.07086	2.0286	0.155423	0.808485
WDR26	WDR26::intron	-0.107021	7.74837	2.02711	0.157292	0.803293
SARS	SARS::intron	-0.257131	5.24623	2.02549	0.154961	0.809779
CXXC4	CXXC4::intron	0.269258	5.16117	2.02212	0.155304	0.808816
ZBED3-AS1	ZBED3-AS1::intron	-0.250156	5.30818	2.02097	0.155422	0.808488
AC004160.1	AC004160.1::intron	0.32054	4.71702	2.01536	0.155995	0.806888
KLF5	KLF5::intron	0.428956	4.02888	2.01465	0.156068	0.806685
NCOA4	NCOA4::exon	0.374956	4.32811	2.01459	0.156075	0.806668
SF3B1	SF3B1::exon	0.341383	4.55244	2.01409	0.156126	0.806524
RSRC2	RSRC2::intron	-0.215281	5.71475	2.01298	0.15624	0.806206
DNAJC13	DNAJC13::intron	-0.151015	6.67844	2.01109	0.161747	0.791164
FBXO33	FBXO33::intron	0.465241	3.8383	2.00594	0.156965	0.804197
PDK1	PDK1::intron	0.376164	4.31068	2.00542	0.157019	0.804049
TMEM30A	TMEM30A::intron	0.205577	5.86997	2.00364	0.157203	0.80354
CCSAP	CCSAP::intron	0.489765	3.72587	2.00121	0.157455	0.802845
TLL1	TLL1::intron	-0.21913	5.66056	2.00107	0.157469	0.802805
TM7SF3	TM7SF3::intron	-0.273183	5.07661	1.99922	0.157661	0.802274
CDH18	CDH18::intron	0.281224	5.04883	1.99787	0.157802	0.801889
LRBA	LRBA::intron	-0.0695077	9.79074	1.99735	0.157855	0.80174
ELAVL2	ELAVL2::intron	-0.215385	5.6937	1.99035	0.158586	0.799737
VTI1A	VTI1A::intron	0.0768325	9.03185	1.98978	0.158645	0.799574
RCOR3	RCOR3::exon	0.477761	3.78112	1.98967	0.158656	0.799542
NRIP1	NRIP1::intron	-0.105261	7.76727	1.98855	0.158773	0.799223
OSTF1	OSTF1::intron	-0.419403	4.00711	1.98354	0.159299	0.797787
INPP5F	INPP5F::intron	-0.271681	5.08112	1.97945	0.159729	0.796617
XPO1	XPO1::intron	-0.105591	7.75075	1.97904	0.159772	0.7965
ADNP2	ADNP2::intron	-0.263457	5.16207	1.97881	0.159796	0.796433
DYNC1LI1	DYNC1LI1::intron	0.249376	5.3283	1.97786	0.159897	0.79616
SMIM15	SMIM15::exon	0.400489	4.15464	1.97729	0.159957	0.795997
MED4	MED4::intron	-0.26869	5.10566	1.9766	0.160029	0.7958
PMS1	PMS1::exon	0.445516	3.92879	1.97354	0.160353	0.794922
GNAQ	GNAQ::intron	-0.0855818	8.50453	1.97158	0.160561	0.79436
PLEKHM3	PLEKHM3::intron	0.26513	5.17084	1.97113	0.160609	0.794231
DCTN4	DCTN4::intron	0.26762	5.14876	1.96994	0.160734	0.793891
PCED1B	PCED1B::intron	0.280391	5.03865	1.96972	0.160758	0.793828
RPL26	RPL26::exon	0.429401	4.01393	1.96949	0.160782	0.793761
CCDC6	CCDC6::exon	0.317484	4.70438	1.96804	0.160936	0.793347
ACADM	ACADM::exon	0.429747	3.99251	1.96417	0.161348	0.792236
TAF15	TAF15::intron	-0.113775	7.50251	1.96167	0.161615	0.791518
SIRT1	SIRT1::intron	0.315294	4.71967	1.96113	0.161672	0.791364
SLC25A12	SLC25A12::intron	-0.146911	6.72148	1.96037	0.1658	0.780415
B4GALT5	B4GALT5::intron	-0.20516	5.81326	1.95825	0.16198	0.790538
MACROD2	MACROD2::intron	0.161641	6.48784	1.95458	0.162374	0.789484
MAPK1IP1L	MAPK1IP1L::intron	0.190442	6.04744	1.95349	0.162491	0.789171
RAD21	RAD21::intron	0.238979	5.42268	1.951	0.162759	0.788454
XPO1	XPO1::exon	0.198833	5.91675	1.94903	0.162972	0.787888
KLHL12	KLHL12::intron	-0.347044	4.41556	1.94807	0.163075	0.787613
TRERF1	TRERF1::intron	-0.314383	4.6644	1.94266	0.163659	0.786059
PCBP2	PCBP2::exon	0.265548	5.14828	1.94167	0.163767	0.785773
SMAD6	SMAD6::intron	-0.456477	3.7836	1.94067	0.163875	0.785486
LIN54	LIN54::exon	-0.197531	5.89978	1.93928	0.164027	0.785086
ZNF706	ZNF706::exon	-0.312064	4.68208	1.93646	0.164333	0.784276
CHD9	CHD9::intron	-0.0782676	8.88739	1.93584	0.164401	0.784097
ITFG1	ITFG1::intron	-0.0892856	8.26564	1.93439	0.172624	0.7629
RB1	RB1::intron	-0.106607	7.68174	1.931	0.165294	0.781742
RNF168	RNF168::exon	0.411004	4.07641	1.92707	0.165358	0.781573
SUSD6	SUSD6::intron	-0.369224	4.26059	1.92664	0.165406	0.781448
NUP43	NUP43::intron	0.360012	4.38333	1.92637	0.165436	0.781371
U5	U5::exon	-0.149586	6.64157	1.92629	0.168787	0.772661
DNAJB14	DNAJB14::exon	0.223098	5.58642	1.92553	0.165528	0.781129
HECA	HECA::exon	-0.267818	5.08115	1.92513	0.165571	0.781016
SLIT3	SLIT3::intron	0.393558	4.16484	1.92258	0.165851	0.780282
TRAPPC8	TRAPPC8::exon	0.326629	4.60268	1.92143	0.165979	0.779948
UBXN4	UBXN4::intron	0.189793	6.02578	1.92087	0.167291	0.776528
ZBED5-AS1	ZBED5-AS1::intron	-0.388688	4.14353	1.92082	0.166045	0.779773
RBM12	RBM12::exon	0.31043	4.74437	1.91883	0.166265	0.7792
TGFBR1	TGFBR1::exon	-0.344199	4.41415	1.91713	0.166452	0.77871
RAB4A	RAB4A::exon	0.383188	4.21852	1.91595	0.166583	0.778371
RIPK1	RIPK1::intron	-0.399738	4.07726	1.91591	0.166587	0.778358
MIOS	MIOS::intron	-0.235261	5.40513	1.915	0.166688	0.778096
APLP2	APLP2::intron	-0.179949	6.13844	1.91394	0.166805	0.777791
HADH	HADH::intron	-0.305769	4.72438	1.90945	0.167303	0.776496
ATL2	ATL2::exon	0.387774	4.188	1.90878	0.167378	0.776303
TMEM150C	TMEM150C::intron	-0.361939	4.29135	1.90745	0.167525	0.77592
SMAD2	SMAD2::exon	0.19203	5.98723	1.90718	0.168759	0.772734
ADAM32	ADAM32::intron	0.129522	7.07624	1.90424	0.168526	0.773333
TTL	TTL::intron	0.322016	4.6256	1.90357	0.167958	0.7748
NDUFV2	NDUFV2::intron	0.172708	6.27298	1.90185	0.16815	0.774303
TTC3	TTC3::exon	0.307077	4.7539	1.90135	0.168206	0.774158
IGF2BP3	IGF2BP3::intron	-0.117039	7.3669	1.90065	0.168284	0.773956
GABBR1	GABBR1::intron	-0.429625	3.90494	1.90023	0.168331	0.773837
MARCH5	MARCH5::intron	0.216686	5.65378	1.90023	0.168343	0.773806
STX6	STX6::intron	-0.223186	5.53415	1.89941	0.168422	0.7736
MPC2	MPC2::intron	-0.43176	3.89356	1.89655	0.168744	0.772772
ZBTB8A	ZBTB8A::intron	-0.196935	5.87597	1.89403	0.169026	0.772047
ATP13A3	ATP13A3::intron	0.245875	5.3112	1.8929	0.169153	0.771721
MTHFD2L	MTHFD2L::intron	0.134865	6.95064	1.89273	0.172509	0.763187
TRPM7	TRPM7::intron	0.139641	6.84393	1.89269	0.173258	0.761307
DOCK5	DOCK5::intron	0.250422	5.25908	1.89111	0.169354	0.771203
MTIF2	MTIF2::intron	-0.31347	4.63537	1.88938	0.16955	0.770703
SKA2	SKA2::intron	-0.157195	6.49275	1.88927	0.172343	0.763607
H2AFZ	H2AFZ::exon	0.247474	5.28781	1.88889	0.169605	0.770561
TTC7B	TTC7B::intron	0.18722	6.05542	1.88848	0.169652	0.770442
FOXJ3	FOXJ3::exon	-0.3484	4.37785	1.88831	0.169671	0.770393
AK5	AK5::intron	0.36094	4.3402	1.8878	0.169728	0.770247
SMURF2	SMURF2::intron	-0.123349	7.19091	1.88642	0.174713	0.757675
WDR47	WDR47::intron	0.336761	4.49457	1.88205	0.17038	0.768582
DDR2	DDR2::intron	-0.309305	4.66744	1.8817	0.170418	0.768484
MED12L	MED12L::intron	-0.100378	7.83545	1.88162	0.170428	0.768458
CACNB2	CACNB2::intron	-0.106988	7.62824	1.88041	0.171385	0.766028
ADAT2	ADAT2::intron	0.216057	5.64652	1.88014	0.170596	0.76803
MAK	MAK::intron	-0.395326	4.0768	1.87637	0.171025	0.76694
CEPT1	CEPT1::exon	-0.367254	4.23926	1.87579	0.171092	0.766771
PANK3	PANK3::intron	-0.183203	6.0592	1.87278	0.172349	0.763592
PKD2	PKD2::intron	0.208281	5.73778	1.87026	0.171723	0.765171
FAM102B	FAM102B::intron	-0.368283	4.23108	1.86972	0.171785	0.765016
FANCA	FANCA::intron	-0.301328	4.72611	1.86894	0.171874	0.764791
FOXN2	FOXN2::intron	0.21642	5.63542	1.86883	0.171887	0.764758
TMBIM6	TMBIM6::exon	0.428276	3.94345	1.86712	0.172082	0.764264
SPATA18	SPATA18::intron	-0.368369	4.22956	1.86628	0.172179	0.76402
RTTN	RTTN::intron	0.131607	6.99866	1.86574	0.173627	0.760384
LUC7L3	LUC7L3::exon	0.251144	5.24136	1.86496	0.172331	0.763637
AC021078.1	AC021078.1::exon	-0.219234	5.56338	1.86449	0.172385	0.763501
ABHD3	ABHD3::intron	-0.209188	5.68788	1.86226	0.172641	0.762856
FOXP1	FOXP1::intron	-0.0793197	8.72414	1.86132	0.17275	0.762582
VKORC1L1	VKORC1L1::intron	0.178657	6.15337	1.86049	0.172845	0.762343
NUDT3	NUDT3::intron	-0.220247	5.53494	1.86043	0.172852	0.762324
PFN2	PFN2::intron	0.35069	4.38786	1.85936	0.172976	0.762015
DLG5	DLG5::intron	-0.382372	4.14311	1.85874	0.173047	0.761836
ASTN2	ASTN2::intron	-0.192529	5.91017	1.85317	0.173692	0.760219
NXN	NXN::intron	-0.25682	5.13382	1.85027	0.174028	0.75938
CFLAR	CFLAR::intron	-0.320834	4.55404	1.84974	0.17409	0.759226
HERC3	HERC3::intron	-0.238439	5.32158	1.84969	0.174096	0.759211
IMPAD1	IMPAD1::exon	0.300864	4.78045	1.8484	0.174247	0.758835
TFDP1	TFDP1::intron	-0.349372	4.35039	1.84812	0.174278	0.758756
SLC33A1	SLC33A1::exon	-0.168934	6.26743	1.84663	0.174453	0.758322
COMMD10	COMMD10::intron	-0.134185	6.90909	1.84429	0.17562	0.755426
MPHOSPH6	MPHOSPH6::intron	-0.342517	4.37863	1.84316	0.174857	0.757316
RTRAF	RTRAF::intron	0.301219	4.76947	1.84092	0.17512	0.756665
RAB11FIP2	RAB11FIP2::exon	0.23777	5.35722	1.83941	0.175297	0.756226
PHTF1	PHTF1::intron	-0.195409	5.86446	1.83918	0.176649	0.752889
SIPA1L3	SIPA1L3::intron	-0.241431	5.28654	1.83874	0.175375	0.756031
STX2	STX2::intron	-0.40561	3.99259	1.83836	0.175419	0.755922
ETFA	ETFA::intron	-0.134021	6.90472	1.83777	0.175489	0.75575
ANGEL2	ANGEL2::exon	-0.354432	4.3009	1.83742	0.175531	0.755647
ARAP2	ARAP2::intron	-0.189957	5.9388	1.83643	0.177064	0.75187
MERTK	MERTK::intron	0.268401	5.05595	1.83481	0.175837	0.754889
FNDC3B	FNDC3B::exon	-0.43609	3.82645	1.83474	0.175845	0.75487
TES	TES::intron	0.227868	5.46765	1.83457	0.175865	0.754821
ERP44	ERP44::intron	0.16995	6.26494	1.83403	0.177086	0.751816
PYGO1	PYGO1::intron	0.349711	4.38409	1.83331	0.176013	0.754455
ZNF267	ZNF267::intron	-0.316732	4.57091	1.83139	0.176239	0.753897
ZNF652	ZNF652::intron	-0.174446	6.17261	1.83042	0.176354	0.753614
RSF1	RSF1::intron	-0.127054	7.05439	1.83005	0.183005	0.737537
TMEM65	TMEM65::exon	0.202277	5.78822	1.82824	0.176611	0.752982
PLEKHB2	PLEKHB2::intron	-0.450037	3.75449	1.82812	0.176626	0.752944
NBPF15	NBPF15::intron	-0.303163	4.68164	1.8275	0.176699	0.752766
GTF2A1	GTF2A1::intron	-0.228266	5.41897	1.82728	0.176725	0.752702
ZDHHC13	ZDHHC13::intron	0.192441	5.92029	1.82716	0.17674	0.752665
CDS1	CDS1::intron	-0.244524	5.23786	1.82665	0.1768	0.752518
FAM120A	FAM120A::exon	0.308348	4.68738	1.82577	0.176904	0.752262
RCN2	RCN2::intron	0.320968	4.58369	1.82326	0.177202	0.751531
MTPN	MTPN::intron	0.164655	6.34051	1.82001	0.177588	0.750585
FNBP4	FNBP4::intron	-0.225961	5.44035	1.81993	0.177597	0.750564
BBS4	BBS4::intron	0.240256	5.31572	1.81916	0.177689	0.750341
ZBTB44	ZBTB44::intron	-0.172006	6.19327	1.81889	0.178591	0.748142
AKAP11	AKAP11::exon	0.281389	4.93404	1.81789	0.17784	0.749971
MKLN1	MKLN1::intron	-0.089993	8.12201	1.81462	0.178231	0.749017
MTREX	MTREX::intron	0.124942	7.10783	1.81253	0.178481	0.748409
TMEM33	TMEM33::intron	-0.225651	5.43876	1.81204	0.178539	0.748268
EAF2	EAF2::intron	-0.234668	5.33611	1.81069	0.178701	0.747874
GTPBP4	GTPBP4::intron	0.422432	3.9307	1.79811	0.180216	0.744207
RICTOR	RICTOR::exon	0.238043	5.32571	1.79709	0.180339	0.74391
IWS1	IWS1::intron	-0.226175	5.42167	1.7963	0.180435	0.74368
LARS	LARS::intron	-0.141199	6.70595	1.79619	0.185168	0.732435
GMCL1	GMCL1::intron	-0.19887	5.77269	1.79178	0.181496	0.741134
PLEKHA1	PLEKHA1::exon	0.317886	4.58454	1.79171	0.180993	0.742339
ATXN7	ATXN7::intron	0.126354	7.05792	1.79147	0.181022	0.742268
AGPAT4	AGPAT4::intron	-0.165257	6.2872	1.79123	0.183359	0.736698
POLN	POLN::intron	0.133011	6.90528	1.78955	0.184868	0.733138
TNKS2	TNKS2::exon	0.173871	6.17056	1.78823	0.182091	0.73971
PTAR1	PTAR1::exon	0.149771	6.57742	1.78792	0.186393	0.72957
SUGT1	SUGT1::exon	0.20372	5.73327	1.78722	0.181579	0.740935
AZI2	AZI2::intron	0.191912	5.90395	1.78679	0.182252	0.739327
ALDH3A2	ALDH3A2::intron	-0.37204	4.15563	1.78566	0.18173	0.740574
ME2	ME2::intron	-0.270727	4.96272	1.78535	0.181768	0.740483
ANKRD17	ANKRD17::intron	-0.0659392	9.76052	1.785	0.181811	0.74038
TYW3	TYW3::intron	0.43975	3.83744	1.78424	0.181904	0.740158
ASH1L	ASH1L::intron	0.0884189	8.15585	1.78304	0.182051	0.739808
KMT5B	KMT5B::intron	-0.237996	5.27746	1.7826	0.182105	0.739678
PINX1	PINX1::intron	0.274674	4.96603	1.78068	0.182341	0.739117
FUS	FUS::intron	-0.29351	4.74364	1.78037	0.182378	0.739028
RPL15	RPL15::intron	0.261409	5.08652	1.78005	0.182417	0.738935
ING3	ING3::intron	0.324971	4.51939	1.77937	0.182501	0.738735
SAMD12	SAMD12::intron	-0.184707	5.96691	1.77902	0.183477	0.736419
SEC24B	SEC24B::exon	0.377913	4.16527	1.77846	0.182613	0.738468
PPP6R3	PPP6R3::exon	0.290283	4.81092	1.77461	0.183087	0.737343
FRY	FRY::intron	0.331017	4.47548	1.77417	0.183141	0.737213
ZNF235	ZNF235::intron	0.233675	5.34896	1.77141	0.183481	0.736409
CRIM1	CRIM1::intron	-0.168346	6.21864	1.77087	0.183549	0.736248
PAQR3	PAQR3::intron	0.195374	5.83227	1.76862	0.183826	0.735593
TXNRD1	TXNRD1::intron	0.231343	5.37461	1.76834	0.183862	0.735508
MIR	MIR::exon	-0.0541247	13.1585	1.7672	0.184002	0.735177
RGL1	RGL1::intron	-0.131541	6.90336	1.7654	0.190667	0.719724
TRIM44	TRIM44::intron	0.195781	5.82691	1.76403	0.184397	0.734246
C5orf22	C5orf22::exon	0.383501	4.13169	1.7631	0.184511	0.733977
RYK	RYK::intron	-0.154303	6.44947	1.76152	0.187232	0.72762
CRLS1	CRLS1::intron	0.285286	4.8524	1.76148	0.184713	0.733501
SRSF6	SRSF6::exon	0.230991	5.37742	1.76059	0.184825	0.733239
MECOM	MECOM::intron	-0.0634608	10.065	1.75994	0.184905	0.73305
HSPH1	HSPH1::intron	0.190601	5.90457	1.75834	0.185105	0.732583
HY3	HY3::exon	-0.0685447	9.5728	1.7579	0.18516	0.732453
KIAA0232	KIAA0232::intron	0.186854	5.94767	1.75669	0.185311	0.732099
INTS14	INTS14::intron	-0.28769	4.77604	1.7563	0.185361	0.731982
LVRN	LVRN::intron	0.429712	3.86562	1.75583	0.185419	0.731846
MORF4L1	MORF4L1::exon	0.41468	3.94341	1.7531	0.185761	0.731046
PSMA6	PSMA6::intron	0.385404	4.11033	1.75284	0.185793	0.73097
ANKAR	ANKAR::intron	0.119799	7.18377	1.75147	0.191205	0.7185
VPS50	VPS50::intron	-0.119897	7.15899	1.75017	0.189614	0.722129
IGF2BP2	IGF2BP2::intron	-0.102263	7.68018	1.75013	0.201346	0.696056
TP53BP2	TP53BP2::intron	-0.183616	5.96239	1.74992	0.18616	0.730115
ARF6	ARF6::exon	-0.392481	4.00671	1.74976	0.18618	0.730066
CCP110	CCP110::intron	0.210132	5.61853	1.74944	0.18622	0.729974
KANSL2	KANSL2::intron	-0.337845	4.35918	1.7479	0.186415	0.72952
MARCH1	MARCH1::intron	0.299779	4.70256	1.74686	0.186545	0.729216
COA1	COA1::intron	-0.12671	6.99801	1.74524	0.19407	0.712041
M6PR	M6PR::intron	-0.431393	3.79636	1.74476	0.18681	0.7286
DYSF	DYSF::intron	0.423393	3.9028	1.74126	0.187251	0.727575
VAPA	VAPA::intron	-0.174434	6.10482	1.74115	0.188242	0.725284
FAM177A1	FAM177A1::exon	0.443827	3.78241	1.74047	0.187352	0.727342
EGFEM1P	EGFEM1P::intron	-0.38438	4.05346	1.74025	0.187379	0.727278
CCDC138	CCDC138::intron	0.0980966	7.79709	1.73919	0.187514	0.726967
ZNF260	ZNF260::exon	0.300962	4.69222	1.73913	0.187521	0.726949
FUT9	FUT9::intron	0.407497	3.96889	1.73813	0.187648	0.726656
PON2	PON2::intron	-0.297058	4.67249	1.73573	0.187953	0.72595
ATP9B	ATP9B::intron	0.135433	6.79195	1.73358	0.192756	0.714992
MCM6	MCM6::intron	-0.275353	4.88157	1.73259	0.188353	0.725028
SCN8A	SCN8A::intron	0.216121	5.528	1.73202	0.188425	0.724862
EYA1	EYA1::intron	-0.16143	6.31212	1.73119	0.188532	0.724616
LRRC34	LRRC34::intron	0.38368	4.11919	1.73074	0.188589	0.724484
SOCS4	SOCS4::exon	-0.164864	6.24371	1.73072	0.188817	0.723958
TATDN1	TATDN1::intron	0.235456	5.30425	1.73069	0.188595	0.724469
APTX	APTX::intron	-0.257567	5.04289	1.72878	0.188839	0.723908
RHOA	RHOA::exon	0.286936	4.80946	1.72478	0.189351	0.722732
KANSL1	KANSL1::intron	0.0736857	8.88694	1.72109	0.189825	0.721647
CDKN1B	CDKN1B::exon	0.401136	3.99349	1.7197	0.190004	0.721237
KATNBL1	KATNBL1::exon	0.324827	4.48412	1.71917	0.190072	0.721082
BRWD1	BRWD1::intron	-0.0865004	8.15585	1.71871	0.193177	0.714045
STXBP3	STXBP3::exon	-0.373493	4.09945	1.71663	0.1904	0.720334
KNTC1	KNTC1::intron	-0.140522	6.65758	1.71497	0.196194	0.707314
RNF111	RNF111::intron	0.15322	6.45365	1.71477	0.192129	0.716406
PSMA2	PSMA2::intron	0.431584	3.83736	1.71452	0.190671	0.719716
GRTP1	GRTP1::intron	-0.355971	4.20869	1.71371	0.190776	0.719476
[truncated: 4,559 more rows]

## Sheet: FUBP1_vs_FUBP1-R429C
Gene	RNA	DESeq2 log2 fold change MUT/WT	DESeq2 log2 counts per million over all libraries	DEseq2 F-statistics	Pvalue	-log10(P value)
U2	U2::exon	0.637505	8.07473	61.8365	4.02879e-15	14.3948
LFSINE_Vert	LFSINE_Vert::exon	0.505159	7.55292	31.2031	2.37114e-08	7.62504
tRNA-Asp-GAY	tRNA-Asp-GAY::exon	1.45309	4.27659	30.1008	4.17937e-08	7.37889
LSU-rRNA_Hsa	LSU-rRNA_Hsa::exon	0.365087	9.53704	27.4738	1.61763e-07	6.79112
U1	U1::exon	0.355622	11.442	27.1095	1.95218e-07	6.70948
5S	5S::exon	0.469222	7.54602	26.8916	2.18465e-07	6.66062
MIR	MIR::exon	0.305163	13.057	22.1239	2.58263e-06	5.58794
U5	U5::exon	0.475703	6.99046	19.6695	9.28255e-06	5.03233
SDE2	SDE2::exon	-0.358067	8.26478	19.6298	9.47678e-06	5.02334
BC200	BC200::exon	0.430734	7.26288	19.4644	1.03327e-05	4.98579
CTDSPL2	CTDSPL2::exon	-0.504311	6.80714	17.8825	2.36594e-05	4.626
PANK3	PANK3::exon	-0.309998	8.62762	17.6192	2.71666e-05	4.56597
ETNK1	ETNK1::exon	-0.301772	8.63043	16.442	5.04569e-05	4.29708
SFT2D2	SFT2D2::exon	-0.340088	8.04097	16.1707	5.82125e-05	4.23498
C4orf46	C4orf46::exon	-0.439163	7.06318	15.8354	6.94769e-05	4.15816
MLXIP	MLXIP::intron	0.636676	5.89291	14.832	0.000118092	3.92778
CADPS2	CADPS2::intron	-0.351351	7.41095	13.3984	0.000252851	3.59714
HY1	HY1::exon	0.513839	6.25725	13.3192	0.000263749	3.57881
ERVL	ERVL::exon	0.259153	8.7439	13.2545	0.00027299	3.56385
Alu	Alu::exon	0.237052	14.0953	13.0219	0.000309035	3.50999
CGGBP1	CGGBP1::exon	-1.25873	3.98363	12.8658	0.000335889	3.4738
SLC35A3	SLC35A3::intron	-0.326808	7.5431	12.554	0.000396757	3.40148
ZNF738	ZNF738::exon	-0.358947	7.23856	11.6787	0.000634164	3.1978
PUM1	PUM1::exon	-0.328519	7.44931	11.6525	0.000643128	3.1917
NFAT5	NFAT5::intron	0.352301	7.05595	11.3336	0.000763413	3.11724
LRRTM4	LRRTM4::intron	-0.263928	8.23925	11.0794	0.00087539	3.0578
QKI	QKI::exon	-0.320094	7.37811	10.5965	0.00113597	2.94463
U6	U6::exon	0.211755	10.6149	10.4355	0.00123929	2.90683
PPFIA1	PPFIA1::intron	0.237019	9.0224	10.3864	0.00127263	2.8953
PRDM15	PRDM15::intron	0.451993	6.31106	10.3162	0.00132194	2.87879
SLC38A2	SLC38A2::exon	-0.299259	7.55282	10.2653	0.00135886	2.86683
CANX	CANX::exon	-0.325973	7.26467	10.2234	0.00139008	2.85696
SMC3	SMC3::exon	-0.638387	5.591	10.217	0.0013949	2.85546
DTL	DTL::exon	0.788245	4.58236	10.2168	0.00139506	2.85541
SEC23A	SEC23A::exon	-0.472334	6.23608	10.0178	0.00155398	2.80855
EPHA4	EPHA4::intron	0.601167	5.43364	9.82451	0.00172589	2.76299
STARD13	STARD13::intron	0.561964	5.62757	9.81023	0.00173933	2.75962
LRRC4C	LRRC4C::intron	0.856784	4.15714	9.78877	0.00175973	2.75455
CHCHD6	CHCHD6::intron	-0.345453	6.94033	9.71857	0.00182818	2.73798
SNHG12	SNHG12::intron	0.853392	4.29019	9.65926	0.0018881	2.72397
ARPP19	ARPP19::exon	-0.404408	6.57326	9.56298	0.00198965	2.70122
ERV1	ERV1::exon	0.207663	9.64818	9.5398	0.00201493	2.69574
ASPM	ASPM::exon	-0.712976	5.04515	9.37278	0.00220685	2.65623
CDK1	CDK1::exon	-0.365503	6.77457	9.29089	0.00230764	2.63683
SRSF5	SRSF5::intron	-0.289573	7.50292	9.24367	0.00236786	2.62564
CPSF6	CPSF6::exon	-0.232023	8.45456	9.24105	0.00237126	2.62502
POU2F1	POU2F1::exon	-0.322024	7.12819	9.22119	0.00239709	2.62032
PVT1	PVT1::intron	0.236212	8.2481	9.01447	0.00268366	2.57127
AC016205.1	AC016205.1::intron	-0.275222	7.57098	8.79257	0.00303015	2.51854
PPIL4	PPIL4::exon	-0.462838	6.13502	8.75161	0.00309893	2.50879
TCAF1	TCAF1::intron	-0.212675	8.89504	8.72448	0.00314535	2.50233
LUC7L2	LUC7L2::intron	0.204618	9.11208	8.65823	0.00326169	2.48656
HDGFL2	HDGFL2::intron	0.544546	5.70711	8.56312	0.00343642	2.46389
ERVK	ERVK::exon	0.255911	7.66177	8.47116	0.00361441	2.44196
SPATA17	SPATA17::intron	0.324254	6.86379	8.31912	0.0039295	2.40566
ZNF726	ZNF726::intron	-0.853001	4.40488	8.31227	0.00394435	2.40402
MAP3K4	MAP3K4::intron	-0.23089	8.14224	8.25392	0.00407307	2.39008
AGPAT3	AGPAT3::intron	0.30235	7.07474	8.25172	0.004078	2.38955
TAOK1	TAOK1::exon	-0.289358	7.28192	8.24237	0.00409906	2.38732
DCUN1D4	DCUN1D4::exon	-0.344969	6.74304	8.18543	0.00422962	2.3737
HLCS	HLCS::intron	0.535719	5.48113	8.18525	0.00423004	2.37366
ISOC1	ISOC1::exon	-0.577989	5.47552	8.01416	0.0046485	2.33269
PPP2R2A	PPP2R2A::intron	0.199224	8.88081	7.95102	0.00481339	2.31755
FBXO5	FBXO5::exon	-0.382084	6.50518	7.9452	0.00482887	2.31615
NFXL1	NFXL1::intron	-0.246195	7.75171	7.86551	0.00504621	2.29703
RNF38	RNF38::exon	-0.688302	4.91233	7.83298	0.00513778	2.28922
ARF4	ARF4::exon	-0.537777	5.6878	7.82463	0.00516156	2.28722
ZXDC	ZXDC::intron	0.688182	4.5768	7.78135	0.0052866	2.27682
ZNF714	ZNF714::intron	-0.253836	7.60161	7.76194	0.00534368	2.27216
GAB2	GAB2::intron	0.499054	5.62786	7.68926	0.00556305	2.25469
PSAT1	PSAT1::exon	-0.522512	5.67229	7.66285	0.00564501	2.24834
RAP2A	RAP2A::exon	-0.574776	5.40343	7.62975	0.00574947	2.24037
STAT4	STAT4::intron	-1.02686	3.55087	7.62555	0.00576289	2.23936
GTF2H3	GTF2H3::intron	0.339074	6.61595	7.54589	0.00602307	2.22018
CEPT1	CEPT1::intron	0.264133	7.34256	7.50101	0.00617492	2.20937
OGDHL	OGDHL::intron	0.708458	4.38305	7.48042	0.00624589	2.20441
MAP4K5	MAP4K5::exon	-1.00499	3.68917	7.44924	0.00635497	2.19689
SSU-rRNA_Hsa	SSU-rRNA_Hsa::exon	0.175917	11.0375	7.43299	0.00641255	2.19297
MAPK6	MAPK6::intron	-0.924971	3.74865	7.37606	0.00661861	2.17923
ZBTB18	ZBTB18::exon	-0.534695	5.54685	7.33744	0.00676225	2.16991
NPHP4	NPHP4::intron	0.808524	3.92827	7.30626	0.00688053	2.16238
HFM1	HFM1::intron	-0.29526	7.00148	7.28763	0.00695218	2.15788
SATB2	SATB2::intron	0.220059	7.95904	7.18145	0.00737549	2.13221
SOBP	SOBP::intron	0.813703	3.86173	7.1711	0.00741816	2.1297
MARCKS	MARCKS::exon	-0.423473	6.07871	7.14697	0.00751858	2.12386
DPP10	DPP10::intron	0.717433	4.23701	7.1136	0.00765972	2.11579
RCC2	RCC2::exon	-0.612583	5.17182	7.04947	0.00793866	2.10025
VAV2	VAV2::intron	0.946369	3.37343	6.97161	0.00829132	2.08138
PRPF38B	PRPF38B::exon	-0.590991	5.10823	6.90796	0.00859149	2.06593
HS3ST3A1	HS3ST3A1::intron	0.407448	5.99787	6.86187	0.0088158	2.05474
HY3	HY3::exon	0.226194	7.73054	6.84315	0.0089086	2.05019
CEP97	CEP97::exon	-0.373753	6.35532	6.82441	0.0090025	2.04564
NUCKS1	NUCKS1::exon	-0.208209	8.19264	6.78162	0.00922073	2.03523
DDX46	DDX46::intron	-0.229242	7.7306	6.78014	0.00922837	2.03488
ARF6	ARF6::exon	-0.602506	5.07907	6.7388	0.00944455	2.02482
ZNF195	ZNF195::intron	-0.184197	8.95288	6.7258	0.00951359	2.02166
CAPZA1	CAPZA1::exon	-0.333845	6.60142	6.72072	0.00954071	2.02042
PPP1R21	PPP1R21::intron	0.542987	5.19611	6.71336	0.00958013	2.01863
RNA	RNA::exon	0.881487	3.48698	6.69086	0.00970175	2.01315
TAF2	TAF2::exon	-0.707691	4.52468	6.689	0.00971185	2.0127
KIF5B	KIF5B::intron	0.414956	5.94756	6.66734	0.0098305	2.00742
IMPAD1	IMPAD1::exon	-0.39093	6.17502	6.66513	0.0098427	2.00689
SPATA13	SPATA13::intron	0.752392	3.97604	6.61111	0.0101456	1.99372
FRS2	FRS2::exon	-0.495133	5.56762	6.59878	0.0102161	1.99072
RAB10	RAB10::exon	-0.549697	5.33903	6.57608	0.0103471	1.98518
FAM120A	FAM120A::intron	0.264403	7.12153	6.5693	0.0103866	1.98353
RBM27	RBM27::intron	0.377293	6.14372	6.54108	0.0105525	1.97664
MRPL19	MRPL19::exon	-0.376517	6.29481	6.54052	0.0105558	1.97651
MYLK	MYLK::intron	-0.960268	3.62527	6.51202	0.0107263	1.96955
MARCH6	MARCH6::intron	0.24494	7.34933	6.509	0.0107444	1.96882
KLHL8	KLHL8::exon	-0.444595	5.88927	6.50759	0.010753	1.96847
OGA	OGA::intron	0.473048	5.56394	6.49084	0.0108547	1.96438
METTL9	METTL9::intron	0.656587	4.39456	6.45618	0.0110684	1.95592
U3	U3::exon	0.393215	5.98019	6.38775	0.0115029	1.93919
LIN28B	LIN28B::exon	-0.685233	4.7824	6.38064	0.0115491	1.93745
C2orf49	C2orf49::exon	0.792481	3.80083	6.37001	0.0116185	1.93485
CHD2	CHD2::intron	0.17988	8.74557	6.3458	0.011778	1.92893
FBXO42	FBXO42::intron	0.416181	5.86632	6.34189	0.011804	1.92797
ATAD1	ATAD1::exon	-0.320327	6.58967	6.34109	0.0118093	1.92778
NAPG	NAPG::intron	0.643825	4.43225	6.32522	0.0119154	1.92389
OSBPL8	OSBPL8::exon	-0.33176	6.51784	6.30907	0.0120243	1.91994
NSMCE2	NSMCE2::intron	0.199518	8.13028	6.30431	0.0120567	1.91877
LMNB1	LMNB1::intron	0.573488	4.95638	6.28489	0.0121894	1.91402
TMEM161B	TMEM161B::intron	0.19405	8.26824	6.26801	0.012306	1.90988
TRIQK	TRIQK::intron	-0.255631	7.2326	6.26532	0.0123247	1.90922
ACAD11	ACAD11::intron	-0.27761	6.93536	6.23176	0.0125603	1.901
EBLN3P	EBLN3P::exon	-0.492453	5.52724	6.19888	0.0127957	1.89294
EEF1E1	EEF1E1::intron	0.36323	6.15704	6.1564	0.0131064	1.88252
PDK1	PDK1::intron	-0.244397	7.34354	6.13564	0.0132611	1.87742
DZIP1	DZIP1::intron	0.262027	7.04341	6.11831	0.0133917	1.87317
FKBP1A	FKBP1A::intron	0.714256	4.02328	6.11388	0.0134253	1.87208
UBQLN1	UBQLN1::exon	-0.739914	4.17763	6.10398	0.0135006	1.86965
BOD1L1	BOD1L1::intron	0.683756	4.11219	6.1008	0.013525	1.86886
PYGO1	PYGO1::exon	-0.693301	4.40886	6.09874	0.0135408	1.86836
TMED10	TMED10::exon	-0.376422	6.20944	6.01626	0.0141878	1.84808
ERVL-MaLR	ERVL-MaLR::exon	0.159587	10.3532	5.98663	0.014428	1.84079
SARS2	SARS2::intron	0.449911	5.74882	5.91115	0.0150589	1.82221
EIF4A1	EIF4A1::intron	0.873035	3.31206	5.88941	0.0152459	1.81685
EEF1AKMT1	EEF1AKMT1::intron	-0.738331	4.11732	5.88109	0.0153181	1.8148
HSPB11	HSPB11::intron	-0.90501	3.57377	5.8605	0.0154981	1.80972
PRELID3A	PRELID3A::intron	0.698695	4.10838	5.85427	0.0155531	1.80818
USP33	USP33::exon	-0.53623	5.19645	5.85345	0.0155603	1.80798
WDR70	WDR70::intron	-0.189617	8.24701	5.85029	0.0155883	1.8072
SLC25A13	SLC25A13::intron	0.252843	7.07768	5.83577	0.0157174	1.80362
CDC7	CDC7::intron	-0.335789	6.34393	5.78583	0.0161699	1.79129
CANX	CANX::intron	0.506726	5.19052	5.78544	0.0161735	1.7912
FOXP1	FOXP1::intron	0.196604	7.98336	5.7632	0.0163794	1.7857
DEPDC1	DEPDC1::exon	-0.448547	5.6175	5.7565	0.0164419	1.78405
GINS1	GINS1::exon	-0.272731	6.95202	5.74271	0.0165714	1.78064
NAV2	NAV2::intron	0.705921	3.9313	5.73054	0.0166866	1.77763
IP6K2	IP6K2::intron	0.584491	4.63699	5.72606	0.0167293	1.77652
ZNF235	ZNF235::intron	-0.248863	7.14193	5.69141	0.0170626	1.76795
CTPS1	CTPS1::intron	-0.800717	3.83139	5.68781	0.0170976	1.76706
U7	U7::exon	0.494916	5.20262	5.67306	0.0172418	1.76342
PDIA5	PDIA5::intron	0.81647	3.48064	5.64412	0.0175285	1.75625
SLC7A11	SLC7A11::exon	-0.397492	5.93071	5.6251	0.0177197	1.75154
PCM1	PCM1::intron	-0.178217	8.44422	5.53777	0.0186253	1.7299
TIAL1	TIAL1::intron	-0.170606	8.80257	5.52636	0.018747	1.72707
LTA4H	LTA4H::intron	-0.678568	4.32596	5.50736	0.0189517	1.72235
JPH1	JPH1::intron	0.701085	3.93372	5.49926	0.0190396	1.72034
ZNF720	ZNF720::intron	-0.237036	7.23618	5.49217	0.0191169	1.71858
ALKAL1	ALKAL1::exon	-0.657948	4.49084	5.4899	0.0191418	1.71802
CDK6	CDK6::exon	-0.292474	6.67243	5.48905	0.0191512	1.71781
TcMar-Tigger	TcMar-Tigger::exon	0.155101	9.98445	5.48395	0.019207	1.71654
SELENOI	SELENOI::exon	-0.308883	6.51361	5.48196	0.0192289	1.71605
C8orf34	C8orf34::intron	-0.346177	6.23509	5.44381	0.0196532	1.70657
MPRIP	MPRIP::intron	0.501712	5.07155	5.43726	0.0197269	1.70494
PANK3	PANK3::intron	-0.230127	7.30621	5.4151	0.0199787	1.69943
YWHAZ	YWHAZ::intron	0.243739	7.06121	5.41495	0.0199805	1.69939
FBXO11	FBXO11::intron	0.26861	6.76173	5.40337	0.0201135	1.69651
USP42	USP42::intron	-0.461921	5.4909	5.3952	0.0202077	1.69448
MALRD1	MALRD1::intron	0.748295	3.64277	5.37459	0.0204477	1.68936
PPM1B	PPM1B::intron	0.208697	7.5738	5.3374	0.0208884	1.6801
GTF2I	GTF2I::intron	0.294858	6.49877	5.33376	0.020932	1.67919
RPS6	RPS6::intron	0.732541	3.7183	5.31289	0.021184	1.67399
PYGL	PYGL::intron	0.564149	4.64546	5.31079	0.0212097	1.67347
ERICH1	ERICH1::intron	0.741403	3.68216	5.29925	0.0213505	1.67059
ATAD2	ATAD2::intron	0.27087	6.74886	5.29443	0.0214096	1.66939
SGO1	SGO1::intron	-0.2119	7.56236	5.26004	0.0218366	1.66081
IPO9	IPO9::intron	0.468782	5.21847	5.20716	0.0225103	1.64762
ATP8A2	ATP8A2::intron	-0.592891	4.59393	5.19672	0.0226458	1.64501
EAF1	EAF1::exon	-0.519021	5.16599	5.19533	0.022664	1.64466
RNF157	RNF157::intron	0.44345	5.43027	5.16824	0.0230199	1.6379
DPF1	DPF1::intron	0.642571	4.12484	5.16679	0.0230391	1.63753
MAD2L1	MAD2L1::exon	-0.397332	5.87278	5.16443	0.0230705	1.63694
TRA2A	TRA2A::exon	-0.603036	4.69829	5.15228	0.0232324	1.63391
VTI1A	VTI1A::intron	0.170811	8.41693	5.14338	0.0233517	1.63168
ARHGEF4	ARHGEF4::intron	0.331358	6.20529	5.14136	0.0233789	1.63118
ZFAS1	ZFAS1::intron	0.600665	4.24085	5.08928	0.0240909	1.61815
CCNG2	CCNG2::intron	-0.410172	5.73395	5.06549	0.0244236	1.61219
CCDC138	CCDC138::intron	-0.177356	8.21008	5.06064	0.024492	1.61097
CDH4	CDH4::intron	0.613331	4.30173	5.05013	0.024641	1.60834
TARID	TARID::intron	0.824506	3.29432	5.03723	0.0248251	1.60511
PXDN	PXDN::intron	0.491446	5.12803	4.99704	0.0254078	1.59503
SYNJ2BP	SYNJ2BP::intron	0.684647	3.8583	4.98835	0.0255357	1.59285
ASPM	ASPM::intron	-0.157948	8.91749	4.98397	0.0256004	1.59175
C5orf51	C5orf51::exon	-0.432561	5.59346	4.96164	0.0259328	1.58615
ARHGAP19	ARHGAP19::exon	-0.616707	4.50234	4.95668	0.0260073	1.5849
BACH1	BACH1::exon	-0.590525	4.59051	4.95508	0.0260313	1.5845
ZNF460	ZNF460::exon	-0.408821	5.74471	4.95227	0.0260737	1.5838
URB2	URB2::intron	0.60863	4.20077	4.94065	0.0262494	1.58088
IPMK	IPMK::exon	-0.33992	6.15611	4.93263	0.0263715	1.57886
METAP1	METAP1::exon	-0.602542	4.51085	4.91171	0.0266927	1.57361
UBE3C	UBE3C::intron	0.172486	8.24824	4.90756	0.0267568	1.57257
ST20	ST20::intron	0.664802	3.90812	4.90503	0.026796	1.57193
MOBP	MOBP::intron	0.536792	4.64315	4.8555	0.0275758	1.55947
HOXD13	HOXD13::exon	-0.669358	4.21959	4.85059	0.0276544	1.55824
CLTC	CLTC::intron	0.26669	6.63323	4.83323	0.027934	1.55387
SYCP2L	SYCP2L::intron	-0.221797	7.24942	4.82853	0.0280103	1.55268
AluSx1	AluSx1::exon	0.311404	6.21978	4.82597	0.0280518	1.55204
SPIN1	SPIN1::exon	-0.32507	6.24527	4.82256	0.0281074	1.55118
FGF14	FGF14::intron	0.714095	3.63147	4.79893	0.0284953	1.54523
ZC3HAV1L	ZC3HAV1L::exon	-0.427866	5.65807	4.79501	0.0285603	1.54424
SKI	SKI::intron	-0.571306	4.5883	4.78951	0.0286515	1.54285
MANEA	MANEA::exon	-0.69681	4.06088	4.78754	0.0286843	1.54236
RNF144A	RNF144A::intron	-0.401228	5.67782	4.77012	0.0289758	1.53796
hAT-Charlie	hAT-Charlie::exon	0.14516	9.83875	4.74939	0.0293268	1.53274
KIAA1217	KIAA1217::intron	0.572896	4.26168	4.7115	0.0299797	1.52317
FXR1	FXR1::intron	0.223979	7.10635	4.71071	0.0299936	1.52297
TM9SF2	TM9SF2::exon	-0.596132	4.5207	4.70863	0.0300297	1.52245
TNS3	TNS3::intron	0.36381	5.87953	4.70181	0.0301491	1.52073
SQLE	SQLE::intron	-0.350485	6.00632	4.69768	0.0302216	1.51968
ACTB	ACTB::exon	-0.571795	4.75554	4.69453	0.030277	1.51889
PDE8B	PDE8B::intron	0.536575	4.6098	4.68822	0.0303885	1.51729
DR1	DR1::intron	0.483709	4.9469	4.67397	0.0306414	1.51369
TARS	TARS::intron	0.388207	5.65578	4.66771	0.0307533	1.51211
PHIP	PHIP::exon	-0.384514	5.75087	4.66024	0.0308874	1.51022
IREB2	IREB2::exon	-0.279758	6.55101	4.65911	0.0309077	1.50993
TSPAN13	TSPAN13::exon	-0.396781	5.79087	4.659	0.0309096	1.50991
STOX2	STOX2::intron	0.527208	4.64998	4.65213	0.0310335	1.50817
NAA50	NAA50::intron	0.22174	7.10791	4.64424	0.0311765	1.50617
HIVEP2	HIVEP2::intron	0.229107	7.0172	4.64308	0.0311976	1.50588
CFAP44	CFAP44::intron	-0.257051	6.75124	4.64063	0.031242	1.50526
SFPQ	SFPQ::exon	-0.286637	6.45115	4.63864	0.0312782	1.50476
RP9	RP9::intron	0.646322	3.93836	4.61444	0.0317225	1.49863
SAP30L-AS1	SAP30L-AS1::intron	-0.587267	4.48478	4.60767	0.0318479	1.49692
CCDC91	CCDC91::intron	-0.148159	9.34904	4.60161	0.0319606	1.49538
GAS5	GAS5::intron	-0.186846	7.75172	4.5944	0.0320953	1.49356
PAFAH1B2	PAFAH1B2::intron	-0.331606	6.14714	4.59282	0.0321248	1.49316
SRSF2	SRSF2::exon	-0.259899	6.74295	4.58904	0.0321957	1.4922
NCOA5	NCOA5::intron	0.478524	4.97807	4.57625	0.0324369	1.48896
PPWD1	PPWD1::intron	0.372982	5.69961	4.57191	0.0325191	1.48786
E2F3	E2F3::exon	-0.301368	6.37782	4.57053	0.0325452	1.48751
DENND2C	DENND2C::intron	0.738793	3.52412	4.56401	0.0326693	1.48586
SAFB	SAFB::intron	0.551118	4.45803	4.55335	0.0328733	1.48316
GALNT16	GALNT16::intron	0.503795	4.89735	4.53602	0.0332076	1.47876
TMEM33	TMEM33::exon	-0.217487	7.23677	4.51871	0.0335452	1.47437
ARHGEF3	ARHGEF3::intron	0.531314	4.54683	4.50271	0.0338602	1.47031
MBNL2	MBNL2::intron	0.286839	6.35492	4.50024	0.0339093	1.46968
EXPH5	EXPH5::intron	0.619381	4.03196	4.4773	0.0343671	1.46386
PUM2	PUM2::exon	-0.254902	6.74567	4.47398	0.034434	1.46301
WDR92	WDR92::intron	0.734685	3.44916	4.47226	0.0344687	1.46258
NUP58	NUP58::intron	0.236608	6.85701	4.46092	0.0346981	1.45969
FOXN2	FOXN2::intron	-0.378455	5.73976	4.43987	0.0351283	1.45434
ARID2	ARID2::intron	-0.147021	9.18291	4.43913	0.0351435	1.45415
CDC5L	CDC5L::exon	-0.68587	3.95965	4.43722	0.0351827	1.45367
LBR	LBR::exon	-0.246733	6.82647	4.43477	0.0352333	1.45305
JAK2	JAK2::intron	-0.266693	6.58818	4.42548	0.0354255	1.45068
RAB22A	RAB22A::intron	0.520935	4.6082	4.40309	0.0358933	1.44499
SNX1	SNX1::intron	0.617942	3.98134	4.39624	0.0360378	1.44324
PALD1	PALD1::intron	0.526713	4.59204	4.38998	0.0361702	1.44165
WDR36	WDR36::exon	-0.241357	6.85354	4.38727	0.0362279	1.44096
TBC1D2B	TBC1D2B::intron	0.626569	3.95388	4.3846	0.0362845	1.44028
MOB1A	MOB1A::exon	-0.603526	4.30512	4.37983	0.0363861	1.43906
AluY	AluY::exon	0.33973	5.89617	4.37644	0.0364586	1.4382
NUF2	NUF2::intron	-0.182505	7.75096	4.37405	0.0365099	1.43759
FAM120A	FAM120A::exon	-0.556851	4.57696	4.34637	0.0371075	1.43054
NAB1	NAB1::exon	-0.704993	3.90296	4.34345	0.0371713	1.42979
HS6ST3	HS6ST3::intron	-0.156909	8.51083	4.31814	0.0377278	1.42334
LUC7L3	LUC7L3::exon	0.231139	6.86201	4.29619	0.0382179	1.41773
CREBZF	CREBZF::intron	-0.446902	5.28144	4.29467	0.0382519	1.41735
OXNAD1	OXNAD1::intron	0.355856	5.7403	4.27425	0.038714	1.41213
TMEM131L	TMEM131L::intron	0.438061	5.214	4.27275	0.0387482	1.41175
TET2	TET2::intron	0.206241	7.22785	4.26893	0.0388353	1.41077
GLOD4	GLOD4::exon	-0.605098	4.26311	4.23776	0.0395545	1.4028
EPM2A	EPM2A::intron	-0.325639	6.00942	4.22941	0.0397495	1.40067
PAM	PAM::intron	0.307988	6.11809	4.22854	0.0397698	1.40045
YY1	YY1::exon	-0.422812	5.48332	4.21984	0.0399742	1.39822
BUB1B	BUB1B::exon	-0.500972	4.92335	4.20291	0.0403748	1.39389
C2orf27A	C2orf27A::intron	-0.389959	5.66266	4.20029	0.0404373	1.39322
SWT1	SWT1::intron	-0.277231	6.39781	4.19684	0.0405196	1.39233
UBXN7	UBXN7::exon	-0.560821	4.6315	4.19598	0.0405401	1.39211
SUV39H2	SUV39H2::exon	0.51666	4.47507	4.19541	0.0405538	1.39197
AP3M2	AP3M2::intron	0.68391	3.56893	4.17724	0.0409908	1.38731
SMIM14	SMIM14::intron	0.694984	3.55733	4.16982	0.0411705	1.38541
SIK3	SIK3::intron	0.164913	8.03916	4.16488	0.0412908	1.38415
TLE1	TLE1::intron	0.478735	4.81954	4.16243	0.0413505	1.38352
ERH	ERH::exon	-0.453871	5.20499	4.1595	0.0414221	1.38277
RHEB	RHEB::exon	-0.639308	4.10922	4.15454	0.0415435	1.3815
SNX13	SNX13::exon	-0.53176	4.60196	4.14931	0.0416721	1.38016
ENY2	ENY2::exon	0.677064	3.63968	4.13742	0.0419655	1.37711
MYSM1	MYSM1::intron	0.212046	7.07367	4.13308	0.0420732	1.37599
SNX5	SNX5::intron	0.307912	6.06137	4.13134	0.0421166	1.37555
TMEM181	TMEM181::intron	-0.353739	5.83705	4.12495	0.0422759	1.37391
FANCC	FANCC::intron	-0.166463	8.02756	4.11995	0.0424009	1.37262
WDR27	WDR27::intron	-0.145556	8.83863	4.10726	0.04272	1.36937
TCEA1	TCEA1::exon	-0.543481	4.75594	4.10046	0.0428923	1.36762
ANKRD13C	ANKRD13C::intron	0.20141	7.26102	4.09829	0.0429472	1.36707
IQCJ-SCHIP1	IQCJ-SCHIP1::intron	0.469619	4.8595	4.09069	0.0431407	1.36511
SLC38A6	SLC38A6::intron	-0.21749	7.02588	4.0835	0.0433245	1.36327
EIF5B	EIF5B::intron	-0.209908	7.13671	4.07902	0.0434395	1.36211
ELOVL7	ELOVL7::intron	0.458721	4.9813	4.07807	0.043464	1.36187
ATP6V0E1	ATP6V0E1::intron	0.590111	4.00006	4.06099	0.0439057	1.35748
MAPK9	MAPK9::intron	0.434908	5.08718	4.04725	0.0442641	1.35395
FAM84B	FAM84B::exon	-0.62551	4.08474	4.04199	0.0444024	1.35259
SEH1L	SEH1L::exon	-0.261892	6.52786	4.02625	0.0448182	1.34855
MPP5	MPP5::intron	-0.276928	6.33202	4.02608	0.0448228	1.3485
RAB30	RAB30::intron	0.739084	3.26983	4.01421	0.0451392	1.34545
DNAJC8	DNAJC8::intron	0.671481	3.56323	4.01175	0.0452051	1.34481
AASDH	AASDH::intron	0.4369	5.03969	3.99916	0.0455439	1.34157
HNRNPDL	HNRNPDL::exon	-0.31308	6.08895	3.99208	0.0457355	1.33975
MAGI3	MAGI3::intron	-0.143452	8.81768	3.98875	0.0458262	1.33889
DPM1	DPM1::intron	0.456428	4.90831	3.98865	0.0458289	1.33886
KCTD8	KCTD8::intron	-0.435845	5.21607	3.98455	0.0459404	1.33781
TMEM39A	TMEM39A::exon	0.653253	3.70351	3.98224	0.0460034	1.33721
MDM2	MDM2::intron	0.219121	6.91573	3.97132	0.0463025	1.3344
ACAP2	ACAP2::exon	-0.539083	4.39443	3.96973	0.0463464	1.33398
CTNNA2	CTNNA2::intron	0.608993	3.79989	3.96827	0.0463866	1.33361
INPP5A	INPP5A::intron	0.423681	5.1527	3.95833	0.0466612	1.33104
C5orf15	C5orf15::exon	-0.369896	5.68475	3.94965	0.0469022	1.32881
E2F5	E2F5::intron	-0.217387	6.99577	3.94562	0.0470148	1.32777
POC1B	POC1B::intron	-0.260458	6.48719	3.94245	0.0471033	1.32695
PTGES3	PTGES3::intron	0.551697	4.17365	3.93909	0.0471974	1.32608
SLC12A6	SLC12A6::intron	0.469419	4.85657	3.93904	0.0471989	1.32607
NUP155	NUP155::intron	-0.276669	6.34134	3.9295	0.0474673	1.32361
DSG2	DSG2::intron	0.582432	3.98551	3.92888	0.0474849	1.32344
H3F3B	H3F3B::exon	-0.375174	5.73615	3.92022	0.04773	1.32121
EPB41L2	EPB41L2::intron	0.146377	8.51476	3.91627	0.0478422	1.32019
CCDC66	CCDC66::intron	-0.158321	8.16285	3.90444	0.04818	1.31713
TYW1B	TYW1B::intron	-0.265115	6.43847	3.89112	0.0485633	1.31369
MMD	MMD::exon	-0.374445	5.65615	3.87069	0.0491577	1.30841
HMGN3	HMGN3::intron	-0.251113	6.53118	3.86912	0.0492038	1.308
SPATS2L	SPATS2L::intron	0.464085	4.82584	3.86608	0.0492929	1.30722
TRIM37	TRIM37::intron	0.207913	7.05154	3.86563	0.0493062	1.3071
ERGIC2	ERGIC2::exon	0.642716	3.64213	3.8614	0.0494307	1.306
CLDND1	CLDND1::exon	-0.546719	4.37041	3.84309	0.0499731	1.30126
CDCA7L	CDCA7L::intron	-0.465554	4.95046	3.83894	0.0500968	1.30019
PRDX3	PRDX3::exon	-0.414423	5.35793	3.83644	0.0501715	1.29954
SEC22A	SEC22A::intron	0.193768	7.24229	3.81925	0.0506887	1.29509
EVL	EVL::intron	-0.270431	6.35073	3.81523	0.0508104	1.29405
FSD1L	FSD1L::intron	0.268032	6.32672	3.80823	0.0510231	1.29223
C9orf3	C9orf3::intron	0.172308	7.66517	3.80345	0.0511688	1.29099
ZEB1	ZEB1::intron	-0.13673	9.04783	3.77423	0.0520696	1.28342
C1orf21	C1orf21::intron	0.300898	6.0215	3.77318	0.0521024	1.28314
IMPG2	IMPG2::intron	0.33206	5.7732	3.77083	0.0521756	1.28253
hAT-Tip100	hAT-Tip100::exon	0.2574	6.41304	3.76039	0.0525022	1.27982
KANSL1L	KANSL1L::intron	-0.195794	7.23157	3.74506	0.0529858	1.27584
SLC17A5	SLC17A5::exon	-0.484653	4.84086	3.74047	0.0531314	1.27465
TBC1D1	TBC1D1::intron	0.513841	4.3089	3.72917	0.053492	1.27171
EIF4A2	EIF4A2::exon	-0.442429	5.16847	3.72772	0.0535383	1.27134
C16orf72	C16orf72::exon	0.681273	3.38732	3.72327	0.053681	1.27018
YWHAZ	YWHAZ::exon	-0.341554	5.84698	3.71518	0.0539417	1.26808
LAPTM4B	LAPTM4B::exon	-0.512188	4.68186	3.71349	0.0539963	1.26764
UBE2W	UBE2W::intron	0.197308	7.13108	3.70399	0.0543046	1.26516
ZNF367	ZNF367::intron	-0.389757	5.41029	3.70205	0.0543677	1.26466
NSUN2	NSUN2::intron	0.514672	4.2916	3.70158	0.0543831	1.26454
ARF3	ARF3::exon	-0.48102	4.72527	3.69892	0.0544698	1.26384
BRCA2	BRCA2::intron	0.406268	5.20023	3.69418	0.0546247	1.26261
SEC24D	SEC24D::intron	0.378133	5.38841	3.6916	0.0547091	1.26194
AMOTL1	AMOTL1::intron	0.433216	4.93184	3.68862	0.0548069	1.26116
MTA3	MTA3::intron	-0.193092	7.23828	3.6848	0.0549328	1.26017
EIF1B-AS1	EIF1B-AS1::intron	0.59495	3.79795	3.68415	0.0549541	1.26
ORC6	ORC6::intron	0.586206	3.8223	3.67628	0.055214	1.25795
GLCCI1	GLCCI1::exon	-0.528179	4.58313	3.67527	0.0552474	1.25769
ADAT2	ADAT2::exon	-0.676576	3.68811	3.6729	0.055326	1.25707
FUT10	FUT10::intron	-0.52564	4.35702	3.67112	0.055385	1.25661
SUV39H2	SUV39H2::intron	0.490523	4.4827	3.66578	0.0555628	1.25522
MBIP	MBIP::intron	0.275165	6.17652	3.66488	0.0555929	1.25498
ARID4B	ARID4B::exon	-0.237961	6.66633	3.66475	0.0555971	1.25495
DCAF10	DCAF10::exon	-0.650252	3.79124	3.66313	0.0556514	1.25452
SMAP1	SMAP1::intron	-0.15243	8.16236	3.66025	0.0557474	1.25378
CCDC181	CCDC181::intron	-0.412105	5.19298	3.65708	0.0558535	1.25295
CBWD5	CBWD5::intron	-0.533557	4.37754	3.65384	0.0559624	1.2521
TANK	TANK::intron	0.208877	6.93384	3.65301	0.05599	1.25189
LYRM7	LYRM7::exon	0.63067	3.69307	3.63726	0.0565221	1.24778
HCFC2	HCFC2::intron	-0.313269	5.93751	3.63325	0.0566585	1.24674
SETX	SETX::intron	0.357802	5.52469	3.62907	0.056801	1.24564
UHMK1	UHMK1::exon	-0.281653	6.20729	3.61859	0.0571596	1.24291
CDK19	CDK19::exon	-0.716264	3.53352	3.61765	0.0571918	1.24267
ANXA5	ANXA5::exon	-0.54628	4.31884	3.61434	0.0573057	1.2418
COLEC11	COLEC11::intron	-0.551083	4.19935	3.61217	0.0573804	1.24124
DDX21	DDX21::exon	-0.319529	5.9094	3.60557	0.0576086	1.23951
C1D	C1D::intron	0.281574	6.12095	3.59978	0.0578095	1.238
MAP3K13	MAP3K13::intron	0.218895	6.77906	3.59908	0.057834	1.23782
CDK5RAP1	CDK5RAP1::intron	-0.760122	3.39833	3.59042	0.0581358	1.23556
VAMP3	VAMP3::exon	-0.607705	4.07786	3.58754	0.0582367	1.2348
HMG20A	HMG20A::exon	-0.46072	4.95491	3.5856	0.0583049	1.23429
TMEM237	TMEM237::exon	-0.587843	4.00416	3.57458	0.0586929	1.23141
TSEN2	TSEN2::intron	0.388498	5.28037	3.57333	0.0587369	1.23109
CDRT4	CDRT4::intron	0.289573	6.11454	3.5728	0.0587557	1.23095
SETD7	SETD7::intron	0.410279	5.0725	3.57166	0.0587961	1.23065
TMTC2	TMTC2::intron	-0.227824	6.70235	3.5683	0.0589152	1.22977
GABPB1-AS1	GABPB1-AS1::exon	0.530865	4.14469	3.56529	0.059022	1.22899
NBEA	NBEA::intron	-0.127354	9.78416	3.55998	0.0592111	1.2276
SIRT5	SIRT5::intron	0.387968	5.33324	3.55961	0.0592242	1.2275
DNAJC16	DNAJC16::intron	-0.592443	4.0036	3.55344	0.0594448	1.22589
NF1	NF1::exon	-0.36432	5.5852	3.5488	0.0596109	1.22467
RALGDS	RALGDS::intron	0.405574	5.32513	3.5466	0.0596903	1.2241
GNAQ	GNAQ::exon	-0.541758	4.59715	3.54501	0.0597472	1.22368
DDX31	DDX31::intron	0.47249	4.5859	3.54499	0.059748	1.22368
NAA16	NAA16::exon	-0.478697	4.69799	3.54484	0.0597537	1.22364
PRKAA2	PRKAA2::intron	-0.183406	7.33079	3.54314	0.0598147	1.22319
NDC1	NDC1::exon	-0.367955	5.62218	3.51984	0.060661	1.21709
TMEM50B	TMEM50B::exon	-0.52119	4.39693	3.50895	0.0610607	1.21424
SLC36A4	SLC36A4::exon	0.605191	3.67595	3.49708	0.0614997	1.21113
MOB1B	MOB1B::intron	0.417003	4.97561	3.49357	0.0616302	1.21021
PKIB	PKIB::intron	0.237105	6.53342	3.48683	0.0618819	1.20844
DTD2	DTD2::exon	-0.492148	4.72063	3.48486	0.0619553	1.20792
SSBP3	SSBP3::intron	0.506089	4.1666	3.48185	0.0620681	1.20713
GTF2H3	GTF2H3::exon	-0.435872	5.01231	3.48087	0.062105	1.20687
UBE3D	UBE3D::intron	-0.137144	8.59238	3.47675	0.0622596	1.20579
CORIN	CORIN::intron	0.567161	3.89726	3.45536	0.06307	1.20018
LRRIQ1	LRRIQ1::intron	-0.288088	6.07687	3.45397	0.0631229	1.19981
FOXO1	FOXO1::intron	0.230014	6.5754	3.43995	0.0636606	1.19613
CEBPG	CEBPG::exon	-0.648087	3.75992	3.43453	0.0638698	1.1947
OXSR1	OXSR1::intron	0.188394	7.17634	3.43421	0.0638821	1.19462
SH3GL3	SH3GL3::intron	-0.156982	7.89913	3.43174	0.0639775	1.19397
RAB6A	RAB6A::intron	0.299455	5.90362	3.42806	0.0641204	1.193
PSMA3-AS1	PSMA3-AS1::intron	-0.309371	5.8529	3.42725	0.0641519	1.19279
DCP2	DCP2::intron	-0.325562	5.75546	3.42603	0.064199	1.19247
MCM6	MCM6::intron	0.446318	4.76788	3.42601	0.0641998	1.19247
CEP135	CEP135::intron	-0.250581	6.40745	3.42493	0.0642421	1.19218
LPCAT2	LPCAT2::exon	-0.646493	3.7234	3.40537	0.0650076	1.18704
DCP2	DCP2::exon	-0.185644	7.28951	3.39957	0.0652363	1.18551
PPA2	PPA2::intron	-0.1338	8.69187	3.3948	0.0654251	1.18426
SLC39A14	SLC39A14::intron	-0.570933	4.07301	3.36369	0.0666716	1.17606
ATAD5	ATAD5::exon	-0.529249	4.22113	3.36004	0.0668197	1.1751
C5orf51	C5orf51::intron	0.517069	4.10485	3.35578	0.0669925	1.17397
AREL1	AREL1::intron	-0.511515	4.26695	3.35315	0.0670998	1.17328
GLUD1	GLUD1::intron	0.46189	4.51754	3.35313	0.0671005	1.17327
SAMD4A	SAMD4A::intron	0.320005	5.75112	3.35223	0.0671372	1.17304
HMGB2	HMGB2::exon	-0.273404	6.19457	3.34919	0.0672614	1.17223
THAP9-AS1	THAP9-AS1::intron	0.41121	4.95413	3.34651	0.0673709	1.17153
CEP126	CEP126::intron	0.473515	4.44502	3.34483	0.0674396	1.17109
PARPBP	PARPBP::intron	-0.136588	8.51191	3.3435	0.0674941	1.17073
TFG	TFG::intron	-0.155801	7.84047	3.34346	0.067496	1.17072
GNPAT	GNPAT::intron	-0.247264	6.38047	3.34183	0.0675627	1.17029
SRSF4	SRSF4::intron	-0.181802	7.32474	3.32859	0.0681084	1.1668
AKAP11	AKAP11::exon	-0.312459	5.89577	3.32552	0.0682355	1.16599
MYO1D	MYO1D::intron	0.250002	6.34764	3.32544	0.068239	1.16597
NUCKS1	NUCKS1::intron	0.215681	6.70129	3.32461	0.0682736	1.16575
STX18	STX18::intron	0.188514	7.09966	3.32119	0.0684157	1.16484
RANBP17	RANBP17::intron	-0.122924	9.79968	3.32095	0.0684255	1.16478
CCDC171	CCDC171::intron	-0.220189	6.70514	3.31563	0.0686472	1.16338
MYO10	MYO10::intron	0.476628	4.37074	3.31224	0.068789	1.16248
C1orf52	C1orf52::exon	-0.549943	4.10881	3.31191	0.0688029	1.16239
STRN3	STRN3::exon	-0.416314	5.15334	3.31017	0.0688754	1.16194
PDE11A	PDE11A::intron	0.522513	4.09055	3.30466	0.0691071	1.16048
CCNY	CCNY::intron	0.234301	6.46236	3.30176	0.0692288	1.15971
PRKDC	PRKDC::intron	0.13764	8.40574	3.28579	0.0699052	1.15549
UBE2V2	UBE2V2::intron	0.358373	5.36539	3.28085	0.070116	1.15418
GMCL1	GMCL1::exon	-0.503623	4.44291	3.27889	0.0701996	1.15367
CMSS1	CMSS1::intron	0.125488	9.15149	3.27444	0.0703904	1.15249
SMARCAD1	SMARCAD1::exon	-0.195128	7.06463	3.27295	0.0704543	1.15209
KNTC1	KNTC1::intron	0.248724	6.33186	3.2703	0.0705683	1.15139
WDR4	WDR4::intron	0.45575	4.6107	3.26881	0.0706321	1.151
CPVL	CPVL::intron	-0.300074	5.91081	3.26144	0.0709503	1.14905
DROSHA	DROSHA::intron	0.189422	7.07018	3.25697	0.0711438	1.14786
LIN7C	LIN7C::exon	-0.223351	6.68806	3.25616	0.071179	1.14765
MYO1E	MYO1E::intron	0.5189	4.03359	3.25547	0.0712091	1.14746
SYMPK	SYMPK::intron	-0.636191	3.73274	3.25362	0.0712892	1.14698
AP1AR	AP1AR::exon	-0.437378	4.94842	3.25223	0.0713498	1.14661
LRIG2	LRIG2::intron	0.368295	5.25736	3.25186	0.0713658	1.14651
PAPOLG	PAPOLG::intron	-0.497896	4.32304	3.24998	0.0714476	1.14601
LCOR	LCOR::exon	-0.321933	5.74112	3.24833	0.0715195	1.14558
ARL6IP6	ARL6IP6::exon	-0.551115	4.07305	3.24781	0.0715423	1.14544
PDIA6	PDIA6::intron	0.540666	3.90084	3.24409	0.0717048	1.14445
CCND2	CCND2::exon	-0.391712	5.23858	3.24276	0.071763	1.1441
CBFA2T2	CBFA2T2::intron	-0.283132	6.02496	3.23034	0.0723093	1.14081
SEPT2	SEPT2::exon	-0.359939	5.52477	3.22869	0.0723818	1.14037
TRAPPC10	TRAPPC10::intron	0.256372	6.24912	3.22641	0.072483	1.13976
NUB1	NUB1::intron	0.585603	3.67869	3.22415	0.0725832	1.13916
KIAA1586	KIAA1586::intron	0.546922	3.88112	3.22365	0.072605	1.13903
NACA	NACA::intron	0.63465	3.40403	3.22113	0.0727168	1.13837
POLD3	POLD3::intron	0.307964	5.8077	3.2169	0.072905	1.13724
PAPOLA	PAPOLA::exon	0.454533	4.54123	3.21667	0.0729151	1.13718
CFAP43	CFAP43::intron	0.476176	4.2959	3.21638	0.0729283	1.1371
IMPA1	IMPA1::exon	-0.330995	5.70425	3.21141	0.0731499	1.13579
TRAF3IP2-AS1	TRAF3IP2-AS1::intron	0.443009	4.54965	3.2107	0.0731816	1.1356
CFAP54	CFAP54::intron	-0.489869	4.4451	3.20774	0.0733142	1.13481
DNAJC21	DNAJC21::intron	-0.452366	4.72643	3.20558	0.0734109	1.13424
AluJb	AluJb::exon	0.199301	6.86307	3.20223	0.0735617	1.13335
PRRC1	PRRC1::exon	-0.437172	4.90278	3.19858	0.0737258	1.13238
RPS12	RPS12::intron	0.564215	3.7396	3.19827	0.0737398	1.1323
SRPK1	SRPK1::exon	-0.515861	4.33671	3.19275	0.0739889	1.13083
DENND4C	DENND4C::intron	-0.186149	7.13891	3.19037	0.0740968	1.1302
ACSF3	ACSF3::intron	0.539167	3.88983	3.18717	0.074242	1.12935
EIF4E3	EIF4E3::intron	-0.518534	4.18702	3.18224	0.0744661	1.12804
ZNF214	ZNF214::intron	-0.394241	5.1535	3.17854	0.074635	1.12706
SERPINE2	SERPINE2::exon	-0.465353	4.71809	3.17689	0.0747105	1.12662
SLC25A24	SLC25A24::exon	-0.459919	4.70322	3.17628	0.0747383	1.12646
FRAS1	FRAS1::intron	-0.175923	7.32237	3.17181	0.0749432	1.12527
CNTN5	CNTN5::intron	0.483985	4.24591	3.16795	0.0751202	1.12424
PDLIM5	PDLIM5::exon	-0.548697	4.15451	3.16596	0.075212	1.12371
PAPOLA	PAPOLA::intron	0.145087	8.01316	3.16574	0.0752222	1.12365
EIF3H	EIF3H::intron	0.139475	8.19431	3.1641	0.0752974	1.12322
RARB	RARB::intron	0.449656	4.49253	3.16115	0.0754335	1.12244
GTF2A1	GTF2A1::exon	-0.171448	7.42361	3.15985	0.0754939	1.12209
SLC44A1	SLC44A1::intron	-0.284313	5.97242	3.15917	0.075525	1.12191
SLC7A1	SLC7A1::exon	-0.308984	5.86315	3.15077	0.0759146	1.11967
IFRD1	IFRD1::intron	0.276999	5.9828	3.12727	0.0770162	1.11342
TMEM168	TMEM168::intron	-0.363761	5.35221	3.1271	0.0770242	1.11337
CBX5	CBX5::intron	0.557862	3.73995	3.123	0.0772181	1.11228
CUL2	CUL2::intron	0.367292	5.22741	3.12032	0.0773452	1.11157
CSRNP3	CSRNP3::intron	-0.269462	6.12355	3.11985	0.0773679	1.11144
DCP1A	DCP1A::intron	0.340794	5.4331	3.11369	0.0776609	1.1098
COA1	COA1::intron	0.15717	7.61306	3.11065	0.0778056	1.10899
ZNF385D	ZNF385D::intron	0.50853	4.00504	3.11044	0.0778158	1.10893
NEK7	NEK7::intron	0.132763	8.41989	3.10946	0.0778627	1.10867
COL18A1	COL18A1::intron	0.468143	4.47151	3.10735	0.0779635	1.10811
AMD1	AMD1::intron	0.45141	4.50721	3.10588	0.0780339	1.10772
FOXK2	FOXK2::intron	0.43524	4.58867	3.10337	0.0781544	1.10705
UFL1	UFL1::intron	-0.398258	5.09669	3.10227	0.0782072	1.10675
LDLRAD4	LDLRAD4::intron	-0.383047	5.22879	3.09512	0.078551	1.10485
C11orf54	C11orf54::intron	-0.454297	4.57242	3.09476	0.0785684	1.10475
SVIL-AS1	SVIL-AS1::intron	-0.280557	5.97786	3.09375	0.0786175	1.10448
GLMN	GLMN::intron	-0.217088	6.63619	3.09372	0.0786189	1.10447
NUP133	NUP133::intron	0.262989	6.13413	3.09199	0.0787022	1.10401
KIF18A	KIF18A::intron	0.148878	7.82549	3.0902	0.078789	1.10353
TET1	TET1::exon	-0.413314	4.98852	3.08766	0.0789121	1.10286
ZEB2	ZEB2::intron	0.323037	5.52557	3.08433	0.0790736	1.10197
SLC35B4	SLC35B4::intron	0.496621	4.10818	3.08358	0.0791099	1.10177
CMIP	CMIP::intron	0.293635	5.8379	3.08299	0.0791389	1.10161
PKP4	PKP4::intron	0.125238	8.77373	3.08072	0.0792492	1.10101
PRDM2	PRDM2::intron	0.208901	6.67613	3.08015	0.079277	1.10085
CDADC1	CDADC1::intron	0.540937	3.85683	3.07669	0.0794458	1.09993
CEP63	CEP63::intron	0.247378	6.28988	3.07372	0.0795913	1.09913
NUP93	NUP93::intron	0.360086	5.27004	3.07337	0.0796082	1.09904
SAMD13	SAMD13::intron	-0.499102	4.27131	3.07092	0.0797283	1.09839
PBX1	PBX1::intron	0.186484	7.01509	3.07056	0.0797456	1.09829
ANP32E	ANP32E::exon	-0.209229	6.76994	3.06875	0.0798346	1.09781
KIN	KIN::intron	0.516213	3.99992	3.0677	0.0798863	1.09753
CD47	CD47::exon	-0.310344	5.83514	3.06751	0.0798954	1.09748
PSMA2	PSMA2::intron	0.535962	3.80407	3.06738	0.079902	1.09744
PRKAA2	PRKAA2::exon	-0.266923	6.10907	3.05933	0.0802986	1.09529
HS2ST1	HS2ST1::exon	-0.467621	4.61544	3.05033	0.0807445	1.09289
ALMS1	ALMS1::intron	-0.130882	8.50789	3.0486	0.0808307	1.09242
LZTFL1	LZTFL1::exon	-0.469566	4.53899	3.04789	0.0808661	1.09223
AHI1	AHI1::intron	0.144511	7.95455	3.03781	0.0813697	1.08954
KIAA1328	KIAA1328::intron	-0.120588	9.37994	3.03168	0.0816775	1.0879
PDCD6IP	PDCD6IP::exon	-0.357646	5.35163	3.02806	0.08186	1.08693
ERO1A	ERO1A::intron	0.316874	5.65457	3.01983	0.0822762	1.08473
CHPT1	CHPT1::intron	0.451652	4.47405	3.01808	0.0823647	1.08426
TMEM56	TMEM56::exon	-0.428178	4.90215	3.01606	0.0824677	1.08372
PTPRM	PTPRM::intron	0.304864	5.72404	3.01171	0.0826891	1.08255
PTPRG	PTPRG::exon	-0.592563	3.75987	3.00906	0.0828242	1.08184
MSH2	MSH2::intron	0.294821	5.83388	3.00759	0.0828992	1.08145
ZNF431	ZNF431::intron	-0.219579	6.60082	3.00699	0.08293	1.08129
LINC00476	LINC00476::intron	0.519449	3.88983	3.0068	0.0829398	1.08124
PCLO	PCLO::intron	-0.280115	6.00325	2.99706	0.0834399	1.07863
FAM133B	FAM133B::intron	0.21769	6.54167	2.99617	0.0834854	1.07839
NFYB	NFYB::exon	-0.482256	4.443	2.98941	0.0838346	1.07658
IKBIP	IKBIP::intron	0.553998	3.77152	2.98932	0.0838391	1.07655
GTDC1	GTDC1::intron	-0.17595	7.18923	2.98656	0.0839823	1.07581
HNRNPL	HNRNPL::exon	-0.540404	4.09245	2.98013	0.0843166	1.07409
THAP12	THAP12::intron	0.410374	4.82954	2.97932	0.0843589	1.07387
STK4	STK4::exon	-0.498758	4.29607	2.97194	0.0847443	1.07189
L2	L2::exon	0.110506	11.2793	2.97117	0.0847845	1.07168
CPNE1	CPNE1::intron	0.474482	4.12245	2.9684	0.08493	1.07094
BORCS5	BORCS5::intron	0.278833	5.93075	2.96744	0.0849803	1.07068
FAM168B	FAM168B::intron	0.397875	4.90357	2.96152	0.0852919	1.06909
NPNT	NPNT::intron	0.522527	3.90821	2.9589	0.0854301	1.06839
ARID2	ARID2::exon	-0.439942	4.63577	2.94165	0.0863467	1.06375
ORC2	ORC2::exon	-0.559441	3.91836	2.93278	0.0868223	1.06137
SEPT10	SEPT10::intron	-0.381776	5.09551	2.93213	0.0868568	1.0612
TRIP11	TRIP11::intron	0.309549	5.63836	2.92805	0.0870768	1.0601
AGTPBP1	AGTPBP1::exon	-0.508687	4.23324	2.9264	0.0871656	1.05965
RASGRF2	RASGRF2::intron	-0.399505	5.00365	2.92541	0.087219	1.05939
CDK14	CDK14::intron	0.147567	7.74244	2.92066	0.0874761	1.05811
STX17	STX17::intron	-0.191066	6.91859	2.91747	0.0876491	1.05725
LRRC58	LRRC58::intron	0.552103	3.66613	2.91721	0.0876635	1.05718
SMAP2	SMAP2::intron	0.374284	5.05997	2.91615	0.0877212	1.0569
RPF2	RPF2::intron	0.432596	4.50958	2.91551	0.0877559	1.05672
NETO2	NETO2::intron	-0.201375	6.7496	2.90328	0.0884239	1.05343
PLEKHA3	PLEKHA3::intron	0.50296	4.00329	2.90326	0.088425	1.05342
DCAF5	DCAF5::intron	0.245587	6.18231	2.90167	0.0885121	1.053
RNF138	RNF138::exon	-0.254267	6.18054	2.89591	0.0888288	1.05145
TRDMT1	TRDMT1::intron	0.200101	6.72822	2.89483	0.0888882	1.05116
INTU	INTU::exon	-0.285525	5.95888	2.88885	0.089219	1.04954
BLOC1S6	BLOC1S6::exon	-0.459848	4.45859	2.88788	0.0892726	1.04928
SMU1	SMU1::intron	-0.364898	5.20756	2.8815	0.0896269	1.04756
BLOC1S5	BLOC1S5::exon	-0.584171	3.7325	2.88097	0.0896564	1.04742
CENPK	CENPK::intron	-0.120098	9.01906	2.87904	0.0897638	1.0469
ACTG1	ACTG1::exon	-0.471799	4.51131	2.87778	0.0898338	1.04656
SPAST	SPAST::intron	-0.393635	5.0052	2.87111	0.0902069	1.04476
RABGAP1L	RABGAP1L::intron	-0.114929	9.65987	2.87087	0.0902204	1.0447
TRIM23	TRIM23::exon	0.452672	4.37118	2.87074	0.0902277	1.04466
LYPLA1	LYPLA1::intron	-0.301571	5.73694	2.86961	0.0902912	1.04435
TBCK	TBCK::intron	-0.121548	8.80923	2.86702	0.0904363	1.04366
PSPC1	PSPC1::intron	0.12151	8.7168	2.86655	0.0904629	1.04353
DSTN	DSTN::intron	0.431432	4.41611	2.86409	0.0906014	1.04287
OSBPL11	OSBPL11::intron	-0.422461	4.80876	2.86378	0.0906187	1.04278
RPS7	RPS7::intron	0.55393	3.658	2.86155	0.0907444	1.04218
TEC	TEC::intron	0.534723	3.72906	2.85877	0.090901	1.04143
FAM168A	FAM168A::intron	0.179426	7.01624	2.85397	0.0911727	1.04013
PIBF1	PIBF1::intron	0.116828	9.2498	2.8537	0.0911882	1.04006
TPD52	TPD52::exon	-0.443161	4.62111	2.8357	0.0922148	1.0352
RAD52	RAD52::intron	0.545985	3.71022	2.8352	0.0922439	1.03506
FBXL17	FBXL17::intron	-0.119221	8.95295	2.83386	0.0923205	1.0347
RFK	RFK::exon	-0.400559	5.04285	2.83363	0.0923336	1.03464
LARP7	LARP7::intron	0.515632	3.88767	2.83321	0.0923579	1.03453
TOMM20	TOMM20::exon	-0.239802	6.30317	2.82832	0.0926393	1.0332
CPEB2	CPEB2::exon	-0.398125	5.04521	2.82726	0.0927007	1.03292
NRG3	NRG3::intron	-0.381858	5.05011	2.82488	0.092838	1.03227
RNF123	RNF123::intron	-0.516678	4.03897	2.82387	0.0928968	1.032
GSK3B	GSK3B::exon	-0.254241	6.19198	2.82148	0.0930348	1.03135
CHD8	CHD8::intron	0.349381	5.2353	2.82081	0.0930739	1.03117
SAE1	SAE1::intron	0.426209	4.51885	2.82026	0.0931057	1.03102
GPR176	GPR176::intron	0.420291	4.61915	2.81508	0.0934064	1.02962
TPD52L1	TPD52L1::intron	-0.452786	4.49272	2.8111	0.0936385	1.02855
NOL11	NOL11::intron	0.332782	5.3744	2.80634	0.0939168	1.02726
COMMD10	COMMD10::intron	-0.167524	7.26789	2.80553	0.0939643	1.02704
KIF20B	KIF20B::intron	0.131074	8.23628	2.80526	0.0939799	1.02696
THRAP3	THRAP3::intron	0.31981	5.49066	2.80515	0.0939863	1.02694
NAT10	NAT10::intron	0.523452	3.78775	2.80395	0.0940565	1.02661
GNA12	GNA12::intron	0.432076	4.5602	2.80284	0.094122	1.02631
ANAPC7	ANAPC7::intron	0.511378	3.9147	2.79929	0.0943302	1.02535
GLCE	GLCE::intron	-0.152207	7.58644	2.79666	0.0944852	1.02464
DCBLD2	DCBLD2::intron	-0.16781	7.25958	2.79519	0.0945716	1.02424
IMMP2L	IMMP2L::intron	-0.112746	9.75353	2.79452	0.0946112	1.02406
KPNA3	KPNA3::intron	-0.172014	7.16764	2.79089	0.0948257	1.02307
CD46	CD46::intron	-0.166492	7.27006	2.78748	0.095028	1.02215
WDR19	WDR19::intron	0.38775	4.87537	2.7834	0.0952702	1.02104
PHTF1	PHTF1::intron	-0.23797	6.28988	2.78228	0.0953366	1.02074
RTN3	RTN3::intron	0.297362	5.6688	2.7808	0.0954247	1.02034
ODF2L	ODF2L::intron	-0.137752	7.98134	2.77498	0.0957723	1.01876
KANSL3	KANSL3::intron	-0.274259	5.92445	2.77418	0.0958203	1.01854
NCOA3	NCOA3::intron	0.213977	6.49978	2.77267	0.0959105	1.01813
SLC41A3	SLC41A3::intron	-0.36645	5.18349	2.76961	0.096094	1.0173
RFX7	RFX7::intron	-0.24766	6.19607	2.7691	0.0961244	1.01717
DYNC1I1	DYNC1I1::intron	0.436367	4.3655	2.76883	0.0961407	1.01709
DYNC1LI2	DYNC1LI2::intron	-0.499796	4.11446	2.75933	0.0967131	1.01451
NFIA	NFIA::intron	0.109857	9.98087	2.75748	0.0968253	1.01401
TTK	TTK::exon	-0.474268	4.21584	2.75554	0.0969427	1.01348
ETFA	ETFA::intron	-0.182065	6.95131	2.75529	0.0969574	1.01342
RBM12	RBM12::exon	0.243961	6.15116	2.75447	0.0970071	1.0132
KCTD3	KCTD3::exon	0.46932	4.14245	2.75243	0.0971313	1.01264
GARNL3	GARNL3::intron	-0.303966	5.66135	2.75015	0.0972697	1.01202
CSTF3	CSTF3::intron	0.11987	8.63471	2.7489	0.0973456	1.01168
ZCCHC14	ZCCHC14::exon	-0.453509	4.49116	2.74518	0.0975727	1.01067
L2HGDH	L2HGDH::intron	-0.202244	6.67321	2.74462	0.0976065	1.01052
HIPK2	HIPK2::intron	-0.249854	6.11497	2.74432	0.0976249	1.01044
LDLRAD3	LDLRAD3::intron	-0.289039	5.80136	2.74385	0.097654	1.01031
HOMER1	HOMER1::intron	-0.185437	6.91116	2.74122	0.0978145	1.0096
TMEM19	TMEM19::exon	-0.508222	4.05893	2.74104	0.0978253	1.00955
BACH1	BACH1::intron	-0.299836	5.67167	2.73757	0.0980383	1.0086
PPFIA1	PPFIA1::exon	-0.336168	5.48298	2.73731	0.0980543	1.00853
KCNMA1	KCNMA1::intron	0.517341	3.75088	2.73615	0.0981254	1.00822
RARS	RARS::intron	0.272615	5.90336	2.73288	0.098326	1.00733
ZHX2	ZHX2::intron	-0.301031	5.68895	2.73067	0.0984622	1.00673
NRAS	NRAS::exon	-0.242269	6.23971	2.72975	0.0985194	1.00648
DAPK1	DAPK1::intron	-0.302494	5.67436	2.7279	0.0986335	1.00598
APTX	APTX::intron	-0.422586	4.6982	2.72378	0.098888	1.00486
NEO1	NEO1::intron	-0.150523	7.56619	2.71403	0.0994937	1.0022
XPO5	XPO5::intron	-0.435001	4.55198	2.71204	0.0996179	1.00166
WDR35	WDR35::intron	-0.159581	7.36456	2.7109	0.0996893	1.00135
MAX	MAX::intron	0.545296	3.67141	2.70786	0.0998791	1.00053
SCN8A	SCN8A::intron	-0.243151	6.18838	2.70649	0.0999651	1.00015
TEX41	TEX41::intron	0.687909	2.88625	2.70236	0.100224	0.999027
YOD1	YOD1::exon	-0.349701	5.29475	2.7005	0.100342	0.998519
LINC00240	LINC00240::intron	0.470378	4.06129	2.70043	0.100346	0.998501
CHN2	CHN2::intron	0.426879	4.42016	2.69437	0.100728	0.996851
FNBP4	FNBP4::intron	0.361148	5.04395	2.69411	0.100744	0.99678
DNMBP	DNMBP::intron	0.515893	3.80618	2.68557	0.101286	0.994453
RIMKLB	RIMKLB::intron	-0.169978	7.15127	2.68511	0.101315	0.994327
ARL6IP1	ARL6IP1::exon	-0.207683	6.59361	2.68464	0.101345	0.994198
KCTD16	KCTD16::intron	0.540514	3.65523	2.684	0.101385	0.994026
RPS24	RPS24::intron	0.381492	4.80722	2.6834	0.101424	0.99386
EIF3M	EIF3M::intron	0.303086	5.51991	2.67855	0.101733	0.992539
MIPOL1	MIPOL1::exon	-0.553446	3.79511	2.67395	0.102027	0.991284
EVI5	EVI5::exon	-0.477934	4.26667	2.6718	0.102165	0.990697
C11orf74	C11orf74::intron	0.405775	4.58402	2.67015	0.102271	0.990247
INSIG1	INSIG1::exon	-0.423996	4.87698	2.66934	0.102323	0.990027
GARS	GARS::intron	0.225535	6.30142	2.66852	0.102375	0.989805
RNF103	RNF103::intron	-0.448429	4.33837	2.66812	0.102402	0.989693
TGDS	TGDS::intron	-0.146817	7.64542	2.66432	0.102646	0.988658
VWCE	VWCE::intron	0.342079	5.33413	2.66305	0.102728	0.988309
SUGT1	SUGT1::exon	-0.229538	6.33091	2.6535	0.103347	0.985703
ABCA5	ABCA5::exon	-0.489433	4.1535	2.64837	0.103681	0.984303
ST6GALNAC3	ST6GALNAC3::intron	-0.132539	8.07508	2.64564	0.103859	0.983556
ADAMTS9	ADAMTS9::intron	-0.477479	4.1561	2.64255	0.104061	0.982711
TLK2	TLK2::intron	-0.150766	7.51907	2.64147	0.104132	0.982417
CYB5B	CYB5B::intron	0.352522	5.06359	2.64026	0.104211	0.982085
TMEM30A	TMEM30A::exon	-0.180804	6.92892	2.63738	0.1044	0.981298
ZSWIM5	ZSWIM5::intron	-0.165088	7.22814	2.63389	0.10463	0.980344
CAPZB	CAPZB::intron	0.564409	3.43221	2.63342	0.10466	0.980218
UBR5	UBR5::intron	0.115624	8.81358	2.63015	0.104876	0.979323
HNRNPC	HNRNPC::exon	-0.460325	4.37482	2.62275	0.105366	0.9773
LRGUK	LRGUK::intron	0.39504	4.70967	2.62144	0.105453	0.976939
PPIH	PPIH::intron	-0.546898	3.79337	2.62143	0.105454	0.976937
DNAJC13	DNAJC13::intron	0.183307	6.84185	2.61881	0.105628	0.976219
MAP9	MAP9::exon	-0.478218	4.22335	2.61532	0.10586	0.975266
IMPA1	IMPA1::intron	-0.290683	5.75261	2.61269	0.106036	0.974545
PHLPP1	PHLPP1::intron	0.178884	6.90513	2.61003	0.106214	0.973817
ENPP4	ENPP4::exon	-0.469786	4.25701	2.60878	0.106298	0.973475
DTWD1	DTWD1::intron	-0.225197	6.34405	2.60861	0.10631	0.973427
NDFIP2	NDFIP2::exon	-0.231655	6.29686	2.60668	0.106439	0.9729
ORC4	ORC4::intron	-0.109727	9.57949	2.59911	0.106948	0.970826
CSDE1	CSDE1::exon	0.450539	4.17443	2.59817	0.107012	0.970568
YES1	YES1::exon	-0.588247	3.58121	2.59073	0.107515	0.96853
ARMC4	ARMC4::intron	-0.240273	6.1676	2.58903	0.107631	0.968064
SYT1	SYT1::intron	0.161623	7.21249	2.58845	0.10767	0.967906
TBXAS1	TBXAS1::intron	0.5338	3.62264	2.58774	0.107718	0.96771
CLK4	CLK4::exon	-0.609531	3.51202	2.5875	0.107735	0.967644
COBL	COBL::intron	-0.190137	6.73703	2.5868	0.107782	0.967453
TPP2	TPP2::intron	0.182477	6.81951	2.58564	0.107861	0.967135
BUB3	BUB3::intron	0.314437	5.36437	2.58389	0.10798	0.966655
DHX36	DHX36::exon	-0.304018	5.56201	2.58384	0.107984	0.96664
MED13L	MED13L::intron	0.106447	9.96442	2.58336	0.108017	0.966508
NUFIP2	NUFIP2::intron	0.396715	4.70199	2.5827	0.108062	0.966327
UBE2R2	UBE2R2::intron	0.181306	6.85215	2.58225	0.108093	0.966204
SFMBT1	SFMBT1::intron	0.167115	7.09329	2.58181	0.108123	0.966084
SDCBP	SDCBP::intron	0.485439	3.94658	2.58113	0.108169	0.965898
HSD17B12	HSD17B12::intron	-0.146898	7.54574	2.57627	0.108502	0.964564
CHSY3	CHSY3::intron	-0.14786	7.54957	2.5754	0.108561	0.964326
CETN3	CETN3::intron	-0.240797	6.1801	2.57008	0.108927	0.962864
LARP1	LARP1::exon	-0.450358	4.3664	2.56589	0.109215	0.961716
OAT	OAT::exon	-0.436167	4.54505	2.56173	0.109503	0.960573
DCAF7	DCAF7::exon	-0.274079	5.85438	2.56089	0.109562	0.960341
TIAL1	TIAL1::exon	-0.252954	6.0879	2.55984	0.109634	0.960054
SLC4A4	SLC4A4::intron	-0.31172	5.49813	2.55691	0.109838	0.959249
TcMar-Mariner	TcMar-Mariner::exon	0.306361	5.45896	2.55512	0.109962	0.958756
DIS3L2	DIS3L2::intron	-0.161178	7.24489	2.54407	0.110733	0.955721
SPRY1	SPRY1::exon	-0.464798	4.25222	2.54238	0.110852	0.955255
DOCK3	DOCK3::intron	-0.107207	9.76162	2.54004	0.111017	0.954612
CLINT1	CLINT1::exon	-0.512296	3.96588	2.53809	0.111154	0.954075
LUC7L	LUC7L::intron	0.380358	4.8488	2.53693	0.111235	0.953757
APBA2	APBA2::intron	-0.35784	5.0951	2.5364	0.111273	0.953611
APAF1	APAF1::exon	-0.419003	4.65862	2.5329	0.11152	0.952648
MTX3	MTX3::intron	-0.556954	3.70672	2.53183	0.111595	0.952355
ANP32A	ANP32A::exon	-0.463075	4.09091	2.53174	0.111602	0.952329
CEP83	CEP83::intron	-0.113766	8.86936	2.53107	0.111649	0.952144
CTH	CTH::exon	-0.334712	5.29736	2.52538	0.112052	0.95058
AGPAT5	AGPAT5::exon	-0.488917	4.05105	2.52519	0.112066	0.950527
DDX10	DDX10::intron	0.110177	9.16674	2.52141	0.112335	0.949485
TRIM33	TRIM33::intron	-0.126233	8.17978	2.52128	0.112344	0.949449
CACNB4	CACNB4::intron	0.171722	6.96658	2.5201	0.112428	0.949125
ETF1	ETF1::intron	0.444933	4.14653	2.51315	0.112925	0.947212
ZFAND5	ZFAND5::exon	-0.424299	4.43399	2.50878	0.113238	0.946008
STX2	STX2::intron	0.419488	4.33733	2.50845	0.113262	0.945916
BNC2	BNC2::intron	0.193521	6.62141	2.50823	0.113278	0.945854
ARID1B	ARID1B::intron	0.108775	9.32679	2.50812	0.113285	0.945826
FTCDNL1	FTCDNL1::intron	-0.557648	3.68973	2.50327	0.113635	0.94449
PDE10A	PDE10A::intron	-0.147111	7.51261	2.50177	0.113743	0.944074
MAGOHB	MAGOHB::intron	0.417817	4.35961	2.5014	0.11377	0.943972
INVS	INVS::intron	-0.131391	7.9666	2.50027	0.113852	0.943661
ARHGEF26	ARHGEF26::intron	-0.217591	6.36556	2.49839	0.113987	0.943144
PNPLA8	PNPLA8::intron	0.31201	5.35654	2.49488	0.114242	0.942174
KDM2A	KDM2A::intron	0.220494	6.27211	2.48791	0.114749	0.940251
HELZ	HELZ::exon	-0.238162	6.1742	2.48737	0.114788	0.940103
RRM2B	RRM2B::exon	-0.41342	4.56593	2.4842	0.11502	0.939228
LRRC6	LRRC6::intron	-0.551241	3.68253	2.48375	0.115053	0.939104
LACTB2	LACTB2::intron	-0.558766	3.67347	2.48154	0.115214	0.938495
NTM	NTM::intron	0.544902	3.42291	2.475	0.115694	0.936689
SLC7A1	SLC7A1::intron	0.285748	5.61592	2.47472	0.115715	0.936611
BUB1B	BUB1B::intron	0.298463	5.49385	2.47133	0.115964	0.935676
SMAD1	SMAD1::intron	0.219547	6.3012	2.46491	0.116439	0.933902
PPTC7	PPTC7::exon	-0.421413	4.46153	2.46342	0.116549	0.933491
RORA	RORA::exon	-0.531396	3.78139	2.4582	0.116937	0.932048
PTPN12	PTPN12::intron	-0.178769	6.84549	2.45687	0.117036	0.931679
KHDRBS2	KHDRBS2::intron	0.556215	3.44091	2.45569	0.117124	0.931353
CEP164	CEP164::intron	-0.551589	3.6555	2.45372	0.117272	0.930807
REXO5	REXO5::intron	-0.389592	4.83649	2.45141	0.117444	0.930171
KLF12	KLF12::exon	-0.434962	4.50156	2.45131	0.117452	0.930141
NEMP1	NEMP1::exon	-0.546626	3.70907	2.44611	0.117841	0.928704
OPCML	OPCML::intron	0.499615	3.66757	2.44602	0.117848	0.928678
PDCD10	PDCD10::intron	0.154101	7.28208	2.44563	0.117877	0.92857
UBE2E3	UBE2E3::intron	-0.112095	8.78365	2.43915	0.118365	0.926777
NUDCD1	NUDCD1::intron	-0.131128	7.9199	2.43881	0.118391	0.926683
CLIP4	CLIP4::exon	0.502895	3.74858	2.43578	0.11862	0.925843
ERI1	ERI1::intron	-0.336866	5.22826	2.43537	0.118651	0.92573
MAP3K3	MAP3K3::intron	0.514954	3.67189	2.43381	0.118769	0.925298
CRYZL1	CRYZL1::intron	0.408589	4.36355	2.43334	0.118804	0.925169
TCFL5	TCFL5::intron	0.455051	4.04316	2.4327	0.118852	0.924992
ERLIN1	ERLIN1::intron	-0.154121	7.29664	2.43188	0.118915	0.924764
ZNF782	ZNF782::intron	-0.169329	6.995	2.43156	0.118939	0.924675
HELQ	HELQ::intron	-0.393017	4.67131	2.43067	0.119007	0.924428
CHST11	CHST11::intron	0.430769	4.18539	2.42954	0.119093	0.924115
SLC44A3-AS1	SLC44A3-AS1::intron	-0.418706	4.49178	2.42908	0.119127	0.923988
GRID1	GRID1::intron	-0.111319	8.92863	2.42815	0.119198	0.923729
KIF5B	KIF5B::exon	-0.234631	6.19144	2.4263	0.119338	0.923219
RORA	RORA::intron	0.176962	6.84309	2.42444	0.11948	0.922703
CYTH1	CYTH1::intron	0.357594	4.88832	2.42425	0.119495	0.922649
SUSD1	SUSD1::intron	0.403259	4.56313	2.42235	0.11964	0.922123
ZNF207	ZNF207::exon	0.132921	7.761	2.41776	0.119991	0.920851
TIGAR	TIGAR::intron	0.452262	4.0454	2.4157	0.120149	0.92028
TMPO	TMPO::exon	-0.245354	6.0529	2.41371	0.120302	0.919727
IGF2BP1	IGF2BP1::intron	-0.459961	4.08188	2.41235	0.120406	0.919351
SMAD2	SMAD2::exon	0.26993	5.79491	2.41178	0.12045	0.919193
GALNT8	GALNT8::intron	0.505176	3.64673	2.41169	0.120457	0.919169
NIPA2	NIPA2::intron	0.395574	4.55559	2.41115	0.120498	0.91902
RPL4	RPL4::intron	0.425091	4.20745	2.40929	0.120642	0.918502
DDX46	DDX46::exon	0.434033	4.1788	2.40838	0.120712	0.918249
HIPK1	HIPK1::exon	-0.245841	6.03794	2.40638	0.120866	0.917695
FAM91A1	FAM91A1::exon	-0.277829	5.76936	2.40602	0.120894	0.917597
WDR37	WDR37::intron	0.288672	5.56489	2.40467	0.120998	0.91722
CPEB4	CPEB4::intron	0.341779	5.02163	2.40111	0.121274	0.916234
GALNT11	GALNT11::intron	0.236434	6.0745	2.39972	0.121381	0.915848
HNRNPA3	HNRNPA3::intron	0.433112	4.15023	2.39953	0.121396	0.915795
PPM1H	PPM1H::intron	0.388054	4.57741	2.39798	0.121516	0.915365
ROR2	ROR2::intron	0.279813	5.732	2.3939	0.121834	0.914232
NUP155	NUP155::exon	-0.409468	4.64532	2.39159	0.122014	0.913589
SYNCRIP	SYNCRIP::exon	0.318741	5.3	2.39138	0.12203	0.913532
EVI5	EVI5::intron	-0.108661	9.06808	2.39075	0.12208	0.913357
NFYC	NFYC::intron	0.37151	4.70851	2.38912	0.122207	0.912904
SEC61A2	SEC61A2::intron	0.374907	4.73054	2.38657	0.122406	0.912197
AP2A2	AP2A2::intron	0.249384	5.95824	2.38551	0.12249	0.9119
PRKAR1A	PRKAR1A::exon	-0.162597	7.13234	2.37697	0.123161	0.909528
TTL	TTL::intron	-0.288069	5.65687	2.37522	0.123299	0.909042
MANEA	MANEA::intron	-0.19157	6.63119	2.37268	0.1235	0.908335
ASCC3	ASCC3::exon	-0.573434	3.55025	2.3702	0.123696	0.907644
FANCI	FANCI::intron	0.187327	6.64925	2.36943	0.123757	0.907431
INTS7	INTS7::intron	0.138831	7.6039	2.36862	0.123821	0.907206
DESI2	DESI2::intron	0.244018	5.94952	2.36531	0.124084	0.906286
ZNF485	ZNF485::intron	-0.530291	3.71739	2.36423	0.12417	0.905983
FBXO28	FBXO28::intron	0.36822	4.73572	2.36239	0.124316	0.905472
DOP1A	DOP1A::intron	0.148894	7.31958	2.36239	0.124316	0.905471
LIN7A	LIN7A::intron	0.408979	4.31075	2.35842	0.124633	0.904367
MYO3A	MYO3A::intron	-0.14824	7.38321	2.35653	0.124784	0.90384
PPP1R15B	PPP1R15B::exon	-0.295029	5.52976	2.35389	0.124996	0.903105
CDYL	CDYL::intron	-0.107477	9.11314	2.35133	0.125201	0.902393
ABL2	ABL2::intron	0.118915	8.25419	2.34953	0.125346	0.90189
FRY	FRY::intron	0.457576	3.91438	2.34826	0.125447	0.901539
CA2	CA2::exon	-0.383906	4.86659	2.34581	0.125645	0.900855
KATNAL1	KATNAL1::exon	0.393774	4.4851	2.34306	0.125867	0.900088
KIAA0355	KIAA0355::intron	0.423855	4.15477	2.34171	0.125976	0.899714
TICRR	TICRR::intron	-0.163055	7.07157	2.34125	0.126013	0.899583
PPP2R5C	PPP2R5C::intron	0.18365	6.66774	2.33859	0.126229	0.898842
SGMS2	SGMS2::exon	-0.473319	4.08584	2.33779	0.126294	0.898619
PPP2R5E	PPP2R5E::intron	0.165217	6.96931	2.33046	0.126889	0.896575
ZNF189	ZNF189::intron	0.331956	5.18594	2.32666	0.127199	0.895517
USP53	USP53::exon	-0.425072	4.29049	2.32284	0.127512	0.89445
CCT6A	CCT6A::exon	-0.544513	3.59597	2.32084	0.127676	0.893891
CYP39A1	CYP39A1::intron	-0.326698	5.24638	2.31901	0.127826	0.893382
MAT2B	MAT2B::exon	-0.351249	5.0762	2.31887	0.127838	0.893342
LRP2	LRP2::intron	-0.327203	5.25145	2.31834	0.127881	0.893193
PHF21A	PHF21A::intron	0.144923	7.39981	2.31704	0.127988	0.89283
KPNA5	KPNA5::intron	0.129906	7.82738	2.31556	0.12811	0.892417
BRCA1	BRCA1::intron	0.268981	5.69389	2.31291	0.128328	0.891679
RNF11	RNF11::exon	-0.338241	5.1799	2.31244	0.128367	0.891548
MAP2K6	MAP2K6::exon	-0.453035	4.13981	2.30899	0.128653	0.890582
TRMT61B	TRMT61B::intron	0.364827	4.73901	2.30838	0.128702	0.890414
POLN	POLN::intron	-0.203679	6.42657	2.3079	0.128742	0.890279
ARHGAP24	ARHGAP24::intron	0.174952	6.77846	2.30663	0.128848	0.889922
TMEM106B	TMEM106B::exon	-0.288009	5.58055	2.30343	0.129113	0.88903
SNX13	SNX13::intron	-0.10431	9.39069	2.30245	0.129194	0.888757
TSEN15	TSEN15::intron	-0.263196	5.79701	2.30209	0.129225	0.888655
SLC16A1	SLC16A1::intron	0.206575	6.34251	2.30191	0.12924	0.888604
VRK1	VRK1::intron	0.104824	9.23829	2.29948	0.129442	0.887924
RAD51AP1	RAD51AP1::exon	-0.413163	4.40808	2.29701	0.129648	0.887235
MRPL48	MRPL48::intron	0.504978	3.64049	2.29332	0.129956	0.886203
MYCBP2	MYCBP2::intron	-0.0980244	10.6819	2.29247	0.130028	0.885964
LRRC28	LRRC28::intron	-0.126764	7.91999	2.29187	0.130078	0.885796
NOL9	NOL9::intron	0.574211	3.21612	2.28564	0.130601	0.884053
CLEC2D	CLEC2D::intron	-0.201635	6.42298	2.28502	0.130653	0.883879
SLMAP	SLMAP::intron	0.11649	8.31163	2.28161	0.13094	0.882927
UBA5	UBA5::intron	-0.227866	6.12671	2.27543	0.131463	0.881196
METTL14	METTL14::intron	0.266648	5.69878	2.27391	0.131592	0.88077
FHOD3	FHOD3::intron	0.154693	7.17367	2.27253	0.188786	0.724031
MINOS1	MINOS1::intron	0.414171	4.19724	2.27109	0.131831	0.879981
MBOAT2	MBOAT2::exon	-0.495861	3.90292	2.26793	0.132101	0.879093
AMFR	AMFR::intron	-0.172541	6.84239	2.26572	0.132289	0.878476
DYRK2	DYRK2::exon	-0.339792	5.15882	2.26053	0.132733	0.877021
INO80C	INO80C::intron	0.443376	4.00831	2.25983	0.132793	0.876825
RPS6KC1	RPS6KC1::intron	0.112862	8.4367	2.25494	0.133213	0.875454
SSB	SSB::exon	-0.529313	3.68222	2.24863	0.133757	0.873684
ATF7IP	ATF7IP::exon	-0.344054	5.02866	2.24661	0.133932	0.873117
TRIM33	TRIM33::exon	-0.203208	6.41385	2.24476	0.134092	0.872598
G3BP2	G3BP2::exon	-0.287405	5.55443	2.24153	0.134372	0.87169
KATNBL1	KATNBL1::intron	0.261993	5.71509	2.23891	0.134601	0.870953
LAMA3	LAMA3::intron	0.275229	5.62317	2.23872	0.134617	0.8709
SCG5	SCG5::intron	0.425105	4.06398	2.23536	0.13491	0.869956
PCBP2	PCBP2::exon	-0.459618	4.04383	2.23467	0.13497	0.869762
MTMR7	MTMR7::intron	0.398035	4.42092	2.23402	0.135026	0.869581
MED28	MED28::exon	-0.203528	6.4278	2.23365	0.135059	0.869475
GUCY1B1	GUCY1B1::intron	0.336389	4.95635	2.22955	0.135417	0.868325
ZFYVE16	ZFYVE16::intron	0.126121	7.86101	2.22787	0.135565	0.867851
ELP3	ELP3::intron	-0.165718	6.91633	2.22557	0.135767	0.867205
HNRNPDL	HNRNPDL::intron	-0.228096	6.12723	2.22432	0.135877	0.866854
SETD2	SETD2::intron	0.17274	6.77684	2.22234	0.136052	0.866297
IFNGR1	IFNGR1::intron	0.487935	3.67745	2.22029	0.136232	0.865722
COL24A1	COL24A1::intron	-0.370585	4.82011	2.21796	0.136438	0.865066
MBLAC2	MBLAC2::exon	-0.507517	3.77904	2.21145	0.137014	0.863235
MAN1A2	MAN1A2::exon	-0.496523	3.82431	2.2103	0.137116	0.862911
R3HDM2	R3HDM2::intron	0.172756	6.76229	2.20617	0.137484	0.861748
REXO2	REXO2::intron	0.512377	3.46601	2.20515	0.137575	0.86146
STMN1	STMN1::intron	0.458084	3.83002	2.20345	0.137727	0.86098
NCOA7	NCOA7::intron	0.234707	5.96939	2.2023	0.137829	0.860658
DENND4A	DENND4A::exon	-0.513636	3.67176	2.20153	0.137898	0.860442
PURPL	PURPL::intron	0.153186	7.09535	2.19994	0.13804	0.859994
SLC16A1-AS1	SLC16A1-AS1::intron	0.47869	3.69878	2.19988	0.138046	0.859977
RPRD2	RPRD2::exon	-0.542991	3.531	2.19856	0.138164	0.859604
H2AFY	H2AFY::intron	0.440176	3.9348	2.19677	0.138325	0.859099
CFDP1	CFDP1::intron	0.178704	6.64556	2.19528	0.138458	0.858681
XPNPEP1	XPNPEP1::intron	0.51746	3.43771	2.19511	0.138474	0.858633
PREP	PREP::intron	0.342557	4.90909	2.19391	0.138582	0.858294
MLEC	MLEC::exon	-0.518798	3.64255	2.18667	0.139235	0.856252
ZDHHC21	ZDHHC21::intron	-0.120995	8.04692	2.18578	0.139315	0.856002
PGBD5	PGBD5::intron	0.384303	4.51393	2.18391	0.139484	0.855474
TRPM7	TRPM7::exon	0.390008	4.36872	2.18159	0.139695	0.85482
CCSAP	CCSAP::intron	0.462132	3.85045	2.18115	0.139735	0.854695
PELI2	PELI2::intron	0.153399	7.08999	2.17934	0.139899	0.854186
AFDN	AFDN::intron	0.102282	9.14981	2.17639	0.140168	0.853352
PRDM5	PRDM5::intron	-0.182128	6.64561	2.1742	0.140367	0.852736
B3GNTL1	B3GNTL1::intron	-0.37397	4.7683	2.17326	0.140453	0.852469
SNAPC3	SNAPC3::intron	0.374521	4.4788	2.16789	0.140944	0.850954
RFC1	RFC1::intron	0.252257	5.78674	2.16235	0.141453	0.849387
WDR11	WDR11::intron	-0.125835	7.81483	2.16135	0.141545	0.849106
DCTN4	DCTN4::intron	-0.213163	6.2186	2.16115	0.141563	0.849049
MAP4K3	MAP4K3::exon	-0.404685	4.41268	2.15949	0.141716	0.84858
CCDC34	CCDC34::intron	0.362816	4.73165	2.15948	0.141718	0.848576
PSMD11	PSMD11::intron	0.42138	3.98944	2.15649	0.141993	0.847732
YWHAB	YWHAB::exon	-0.398804	4.46023	2.15601	0.142037	0.847597
EFCAB5	EFCAB5::intron	0.498768	3.5305	2.15538	0.142096	0.847418
OSBPL1A	OSBPL1A::intron	-0.141997	7.35653	2.15522	0.142111	0.847374
IRF2BP2	IRF2BP2::exon	-0.388077	4.60763	2.15353	0.142267	0.846897
CNST	CNST::exon	-0.507357	3.74096	2.15118	0.142485	0.846232
AP1G1	AP1G1::exon	-0.504543	3.70223	2.14689	0.142884	0.845017
AKIRIN2	AKIRIN2::intron	0.30371	5.17266	2.1466	0.14291	0.844937
C9orf72	C9orf72::intron	0.478914	3.6915	2.14645	0.142924	0.844894
DCBLD1	DCBLD1::intron	-0.362055	4.75506	2.14469	0.143088	0.844395
NUP98	NUP98::intron	0.190945	6.45267	2.14401	0.143151	0.844204
CHEK1	CHEK1::intron	-0.106819	8.63543	2.14087	0.143445	0.843314
YTHDC1	YTHDC1::intron	0.129859	7.62888	2.14045	0.143484	0.843195
RNF6	RNF6::intron	0.276515	5.51935	2.14007	0.14352	0.843089
TMEM41B	TMEM41B::exon	-0.386811	4.6495	2.13871	0.143647	0.842703
ANAPC5	ANAPC5::intron	0.237153	5.9249	2.13843	0.143673	0.842625
ZYG11B	ZYG11B::exon	-0.411423	4.33064	2.13313	0.144171	0.841123
PROSER1	PROSER1::intron	-0.214927	6.1904	2.13305	0.144178	0.841102
MTOR	MTOR::intron	0.379297	4.3986	2.1313	0.144343	0.840604
MTHFD1L	MTHFD1L::intron	0.143124	7.27941	2.12942	0.144519	0.840074
MYO1B	MYO1B::intron	0.28543	5.39136	2.12872	0.144586	0.839875
ANKRD13C	ANKRD13C::exon	-0.443973	4.08875	2.12783	0.144669	0.839623
FANCA	FANCA::intron	0.281551	5.45399	2.1256	0.144881	0.83899
LEF1	LEF1::intron	0.294775	5.32077	2.12525	0.144913	0.838892
RABGEF1	RABGEF1::intron	0.313838	5.05614	2.12458	0.144977	0.838702
TDRD7	TDRD7::intron	-0.370913	4.68188	2.12332	0.145096	0.838345
ENPP1	ENPP1::intron	0.292478	5.32439	2.1232	0.145108	0.838309
FAM184A	FAM184A::intron	0.162396	6.88693	2.12093	0.145322	0.837667
GCLM	GCLM::intron	-0.398014	4.38089	2.12035	0.145377	0.837503
ACSS3	ACSS3::intron	-0.424352	4.26073	2.11913	0.145494	0.837155
FAM49B	FAM49B::intron	0.148233	7.15837	2.11714	0.145683	0.836592
SRRM1	SRRM1::intron	-0.241877	5.89875	2.11652	0.145742	0.836415
CEP120	CEP120::intron	-0.150695	7.13358	2.11594	0.145797	0.836252
CR1	CR1::exon	0.133889	7.49373	2.11411	0.145971	0.835733
TANC2	TANC2::intron	-0.103111	8.98927	2.11322	0.146056	0.835479
EIF4EBP2	EIF4EBP2::exon	-0.395422	4.51935	2.11249	0.146126	0.835273
SEPT2	SEPT2::intron	-0.159655	6.95959	2.1123	0.146144	0.835219
EFL1	EFL1::intron	-0.12514	7.78875	2.10906	0.146454	0.834299
MAGOHB	MAGOHB::exon	0.400404	4.22174	2.10571	0.146774	0.83335
HNRNPH3	HNRNPH3::intron	-0.159564	6.94973	2.10438	0.146902	0.832972
GRM8	GRM8::intron	0.360912	4.55451	2.10223	0.147109	0.832361
POGZ	POGZ::intron	0.248899	5.78669	2.10173	0.147157	0.832221
MBOAT2	MBOAT2::intron	-0.155084	7.01233	2.09966	0.147356	0.831631
CSMD3	CSMD3::intron	0.406251	4.14505	2.09881	0.147438	0.83139
ARPC5	ARPC5::exon	-0.35655	4.91217	2.09737	0.147577	0.830982
C3orf33	C3orf33::intron	-0.389973	4.6296	2.09549	0.147758	0.830448
EPC2	EPC2::intron	-0.109642	8.41069	2.09154	0.148141	0.829325
UBE2Q2	UBE2Q2::intron	-0.259565	5.69014	2.08956	0.148333	0.828762
CREB1	CREB1::intron	0.156631	6.95783	2.08443	0.148832	0.827303
XYLB	XYLB::intron	0.178615	6.57852	2.07787	0.149473	0.825437
IL1RAP	IL1RAP::intron	-0.462936	3.96539	2.07651	0.149606	0.825051
GOLGA1	GOLGA1::intron	0.383504	4.32957	2.07622	0.149634	0.824969
ABI2	ABI2::intron	0.152101	7.04673	2.07517	0.149737	0.82467
SPRED1	SPRED1::exon	-0.376879	4.69629	2.07513	0.149741	0.824658
CSNK2A1	CSNK2A1::intron	-0.1713	6.71366	2.07456	0.149798	0.824495
TBC1D14	TBC1D14::intron	0.461545	3.73627	2.07369	0.149882	0.824249
PLXDC2	PLXDC2::intron	0.171138	6.70406	2.07292	0.149958	0.82403
OXCT1	OXCT1::intron	0.18904	6.44436	2.07269	0.149981	0.823963
U2AF2	U2AF2::intron	0.491129	3.59419	2.07131	0.150117	0.823571
MRTFB	MRTFB::intron	-0.133727	7.49553	2.07129	0.150119	0.823565
LRP6	LRP6::intron	-0.127437	7.68976	2.06744	0.150498	0.822469
GAN	GAN::exon	-0.27483	5.54809	2.06441	0.150798	0.821605
RNF219	RNF219::exon	-0.304025	5.28198	2.06409	0.15083	0.821513
SP1	SP1::exon	-0.355181	4.86262	2.06401	0.150837	0.821492
FOXN2	FOXN2::exon	-0.342319	5.02772	2.06136	0.151099	0.820738
ZNF148	ZNF148::exon	-0.272549	5.59696	2.06123	0.151112	0.8207
IGF2R	IGF2R::intron	0.265937	5.55226	2.05997	0.151238	0.82034
KANK1	KANK1::intron	0.240926	5.83691	2.05935	0.151299	0.820164
TNK2	TNK2::intron	0.454853	3.75341	2.05843	0.15139	0.819903
LRIG1	LRIG1::intron	0.339762	4.74152	2.05728	0.151505	0.819573
ZNF124	ZNF124::intron	-0.259596	5.71113	2.05618	0.151614	0.819261
CALM2	CALM2::exon	-0.182495	6.5942	2.05612	0.15162	0.819243
PPP2R2A	PPP2R2A::exon	-0.508126	3.54628	2.05215	0.152015	0.818112
TMEM123	TMEM123::exon	-0.376616	4.65202	2.05211	0.15202	0.818099
STX16	STX16::intron	0.323074	4.94569	2.05036	0.152195	0.8176
LYPLAL1	LYPLAL1::intron	-0.098935	9.40069	2.04875	0.152356	0.817141
PDE6D	PDE6D::intron	0.395677	4.22546	2.04723	0.152508	0.816708
PTGER3	PTGER3::intron	0.540122	3.216	2.04645	0.152586	0.816485
RUNX1T1	RUNX1T1::intron	-0.173524	6.65451	2.04487	0.152744	0.816036
WDR33	WDR33::intron	0.12069	7.85571	2.04473	0.152758	0.815995
LRRC8C	LRRC8C::intron	-0.28498	5.40841	2.04439	0.152793	0.815898
TRPC4AP	TRPC4AP::intron	0.222783	6.02753	2.04384	0.152847	0.815742
ZC3H14	ZC3H14::intron	-0.195516	6.3479	2.03681	0.153555	0.813735
SMC4	SMC4::exon	0.326804	4.95171	2.03641	0.153596	0.813621
FAM204A	FAM204A::exon	0.422904	3.97768	2.0353	0.153708	0.813303
SOS1	SOS1::intron	0.137857	7.33925	2.03301	0.153939	0.81265
SUGT1	SUGT1::intron	0.213459	6.11653	2.03297	0.153943	0.812639
ZBTB44	ZBTB44::exon	-0.284169	5.4574	2.03197	0.154045	0.812353
NAA30	NAA30::intron	0.223936	5.98881	2.03111	0.154132	0.812107
HERC4	HERC4::exon	-0.443321	3.99303	2.02973	0.154272	0.811713
PAPOLG	PAPOLG::exon	-0.329308	5.05578	2.02706	0.154544	0.810949
SYNCRIP	SYNCRIP::intron	0.238465	5.84991	2.02675	0.154575	0.810862
ANGEL2	ANGEL2::exon	-0.458305	3.97993	2.02474	0.154779	0.810287
TPD52	TPD52::intron	0.177389	6.57063	2.02307	0.154949	0.80981
ABHD12	ABHD12::intron	-0.39439	4.27952	2.02192	0.155067	0.809481
ANKFY1	ANKFY1::intron	-0.19321	6.368	2.01921	0.155344	0.808705
PLAA	PLAA::intron	-0.210595	6.20103	2.01716	0.155554	0.808119
METAP2	METAP2::intron	-0.150883	7.05946	2.01506	0.15577	0.807517
CEBPZ	CEBPZ::intron	-0.351328	4.74762	2.01417	0.155861	0.807262
CCDC127	CCDC127::intron	-0.377538	4.48827	2.01304	0.155976	0.806941
WASF3	WASF3::intron	-0.118223	7.94568	2.0086	0.156434	0.80567
MTMR9	MTMR9::intron	0.306066	5.05828	2.00673	0.156626	0.805135
DDIT4	DDIT4::exon	-0.36675	4.82613	2.00575	0.156728	0.804853
PHF2	PHF2::exon	-0.402011	4.36527	2.00498	0.156808	0.804632
SNHG16	SNHG16::exon	-0.432425	4.10562	2.00394	0.156915	0.804335
WDR43	WDR43::intron	0.159476	6.83418	2.00355	0.156956	0.804223
PTPRD	PTPRD::intron	0.253913	5.61582	2.00341	0.156971	0.804182
ADGRB3	ADGRB3::intron	-0.0970308	9.46657	2.00055	0.157266	0.803365
SRPK1	SRPK1::intron	-0.122735	7.7875	1.99894	0.157433	0.802904
PPP4R3B	PPP4R3B::intron	0.127168	7.59892	1.99689	0.157647	0.802314
HELLS	HELLS::exon	0.223233	6.01261	1.99654	0.157683	0.802215
YWHAG	YWHAG::intron	0.421705	3.94388	1.99428	0.157919	0.801566
SEPT11	SEPT11::intron	0.267765	5.46614	1.99332	0.158019	0.801291
SOCS5	SOCS5::intron	-0.155292	6.96679	1.9932	0.158031	0.801257
RTRAF	RTRAF::intron	-0.244069	5.79006	1.99179	0.158178	0.800853
ZNF397	ZNF397::intron	0.484517	3.51521	1.99083	0.158279	0.800578
IWS1	IWS1::intron	0.27665	5.38219	1.99074	0.158288	0.800553
CNTLN	CNTLN::intron	-0.0982227	9.29106	1.98978	0.158388	0.800278
CBWD1	CBWD1::intron	-0.441801	3.97816	1.98868	0.158503	0.799962
ADAMTS6	ADAMTS6::intron	-0.135219	7.39003	1.98238	0.159165	0.798154
MYLIP	MYLIP::intron	0.419184	3.94257	1.98196	0.159209	0.798033
SEMA3C	SEMA3C::intron	0.175371	6.56629	1.98165	0.159241	0.797945
ZNF644	ZNF644::exon	-0.33546	4.94436	1.97863	0.159559	0.797078
KRAS	KRAS::exon	-0.350139	4.8666	1.9781	0.159615	0.796927
CNOT7	CNOT7::intron	0.421515	3.94717	1.97806	0.159619	0.796916
MARCH5	MARCH5::exon	-0.336035	4.93714	1.97727	0.159702	0.796689
MSI2	MSI2::exon	-0.231512	5.94883	1.97145	0.160318	0.795018
SETD5	SETD5::intron	0.14792	7.04517	1.97047	0.160423	0.794735
MTPN	MTPN::intron	0.14047	7.21538	1.96942	0.160533	0.794434
BMPR2	BMPR2::exon	-0.440991	3.97315	1.9676	0.160727	0.79391
CPSF6	CPSF6::intron	-0.0999886	8.8803	1.96728	0.160761	0.793819
BICC1	BICC1::intron	-0.126014	7.61068	1.96582	0.160917	0.793399
IPO11	IPO11::intron	0.106304	8.39911	1.96545	0.160955	0.793295
NDST4	NDST4::intron	-0.269346	5.49579	1.9614	0.161387	0.792131
OTUD3	OTUD3::intron	0.455681	3.64154	1.96114	0.161415	0.792055
PLEKHB2	PLEKHB2::intron	-0.376873	4.47364	1.9588	0.161666	0.791383
NOTCH2	NOTCH2::exon	-0.410964	4.18312	1.95656	0.161906	0.790738
LRP12	LRP12::intron	-0.13429	7.3852	1.95313	0.162274	0.789751
FRYL	FRYL::intron	-0.16819	6.7066	1.95282	0.162307	0.789662
ZDHHC2	ZDHHC2::intron	0.336216	4.79256	1.94767	0.162862	0.788181
MCL1	MCL1::exon	0.358261	4.4735	1.94445	0.16321	0.787252
SGO2	SGO2::intron	-0.124148	7.67336	1.9444	0.163215	0.787239
MTG1	MTG1::intron	-0.129697	7.55044	1.9432	0.163345	0.786893
ARFGEF1	ARFGEF1::intron	-0.142267	7.18847	1.94293	0.163374	0.786816
DUSP11	DUSP11::exon	-0.4593	3.93202	1.94268	0.163402	0.786742
ID4	ID4::exon	-0.31499	5.18008	1.94231	0.163442	0.786636
IQUB	IQUB::intron	-0.338461	4.84381	1.94143	0.163538	0.786382
EPB41L4A	EPB41L4A::intron	0.286193	5.29366	1.93721	0.163996	0.785166
B4GALT5	B4GALT5::intron	0.317137	4.88151	1.93601	0.164127	0.784821
BCLAF1	BCLAF1::intron	0.115104	7.94629	1.9325	0.164509	0.78381
NAE1	NAE1::intron	0.219964	5.97912	1.92861	0.164935	0.782687
CBFB	CBFB::intron	-0.207715	6.15632	1.92846	0.164951	0.782645
ST8SIA4	ST8SIA4::intron	-0.426303	4.15579	1.92774	0.16503	0.782437
HNRNPM	HNRNPM::intron	0.355376	4.5002	1.92764	0.165041	0.782407
CTNNA3	CTNNA3::intron	0.199487	6.22114	1.92724	0.165084	0.782294
ARSK	ARSK::intron	-0.294037	5.23091	1.92579	0.165244	0.781873
GABRB3	GABRB3::intron	-0.223507	6.00051	1.92483	0.165349	0.781598
GABPA	GABPA::exon	-0.438763	4.0232	1.92409	0.165431	0.781384
RRP1B	RRP1B::intron	0.422545	3.8812	1.9235	0.165495	0.781215
NFIB	NFIB::intron	0.135044	7.30478	1.92348	0.165498	0.781207
APPL1	APPL1::exon	0.250099	5.63728	1.92189	0.165672	0.780751
APLP2	APLP2::exon	-0.311834	5.11006	1.92126	0.165742	0.780566
HY5	HY5::exon	0.503116	3.31656	1.91888	0.166005	0.77988
GMFB	GMFB::exon	-0.224788	6.04901	1.91823	0.166076	0.779692
CAPRIN1	CAPRIN1::exon	-0.476669	3.67885	1.91675	0.166239	0.779266
SAMD8	SAMD8::exon	-0.382661	4.27513	1.91662	0.166254	0.779228
NRXN1	NRXN1::intron	0.393737	4.02437	1.91648	0.166269	0.779188
ACACA	ACACA::intron	-0.131523	7.42429	1.91512	0.16642	0.778795
ISPD	ISPD::intron	-0.176829	6.52106	1.91253	0.166707	0.778047
SPOCK3	SPOCK3::intron	-0.169507	6.64777	1.9094	0.167054	0.777143
SF3B1	SF3B1::exon	-0.296637	5.22163	1.90789	0.167222	0.776707
CHSY1	CHSY1::exon	-0.302845	5.17532	1.90765	0.167248	0.776638
RALYL	RALYL::intron	0.442884	3.7057	1.90737	0.16728	0.776556
ZNHIT6	ZNHIT6::intron	0.203825	6.12788	1.90672	0.167352	0.776369
GRIK2	GRIK2::intron	-0.349645	4.64536	1.90492	0.167552	0.775849
CPD	CPD::exon	-0.260111	5.58021	1.90353	0.167707	0.775448
RNF220	RNF220::intron	-0.277935	5.4021	1.90198	0.16788	0.775
BMT2	BMT2::intron	-0.148867	7.0055	1.9007	0.168024	0.774629
B4GALT6	B4GALT6::exon	0.372924	4.38968	1.89867	0.168251	0.774043
HSPA13	HSPA13::exon	-0.198932	6.26311	1.89346	0.168836	0.772534
YTHDF3	YTHDF3::intron	0.121061	7.67449	1.89214	0.168985	0.772153
HNRNPK	HNRNPK::exon	-0.183323	6.50563	1.88872	0.16937	0.771164
SMC2	SMC2::intron	0.248714	5.62152	1.88754	0.169503	0.770822
DSC2	DSC2::exon	-0.393786	4.35341	1.88654	0.169617	0.770531
SLC2A13	SLC2A13::intron	-0.135186	7.30888	1.88331	0.169982	0.769597
DAP	DAP::intron	0.401768	3.94968	1.88229	0.170098	0.7693
USP16	USP16::intron	0.242315	5.7305	1.88052	0.170299	0.768789
FARS2	FARS2::intron	-0.105191	8.34928	1.87977	0.170384	0.76857
VPS35	VPS35::intron	-0.287569	5.2597	1.87336	0.171115	0.766711
CLPX	CLPX::intron	0.362516	4.36925	1.87297	0.171159	0.766601
PPP1R12B	PPP1R12B::intron	0.19589	6.20397	1.87007	0.171491	0.765758
RPS6KA5	RPS6KA5::exon	-0.324824	4.91925	1.86985	0.171516	0.765695
FAM204A	FAM204A::intron	0.142348	7.08531	1.86937	0.171572	0.765555
ARID5B	ARID5B::exon	-0.360327	4.61697	1.86866	0.171652	0.76535
MARCH7	MARCH7::intron	0.117502	7.74673	1.86694	0.171849	0.764852
BMPER	BMPER::intron	0.303218	5.02849	1.86678	0.171868	0.764805
RAD23B	RAD23B::intron	-0.117763	7.76835	1.86647	0.171904	0.764715
CCNB1	CCNB1::intron	0.50529	3.28438	1.86614	0.171942	0.764618
SPOPL	SPOPL::exon	-0.272069	5.40005	1.86453	0.172127	0.764152
CACNA2D1	CACNA2D1::exon	-0.388878	4.30118	1.86008	0.172639	0.762861
LPAR3	LPAR3::intron	0.390674	4.04101	1.86004	0.172644	0.76285
SYNRG	SYNRG::intron	0.257532	5.4962	1.85971	0.172682	0.762754
CFAP299	CFAP299::intron	0.240605	5.74519	1.85891	0.172775	0.762519
MAPK14	MAPK14::intron	0.16389	6.646	1.85719	0.172974	0.76202
VPS37A	VPS37A::intron	-0.151351	6.93984	1.85557	0.17316	0.761551
BCL2	BCL2::intron	0.192729	6.31332	1.85511	0.173214	0.761416
PACRGL	PACRGL::intron	0.343906	4.67818	1.85461	0.173272	0.761271
ARHGAP22	ARHGAP22::intron	0.270659	5.37439	1.85341	0.173411	0.760922
JKAMP	JKAMP::intron	0.420367	3.84873	1.85287	0.173474	0.760766
ZNF207	ZNF207::intron	0.196917	6.17546	1.85065	0.173732	0.76012
STXBP5L	STXBP5L::intron	-0.0993449	8.64863	1.84708	0.174147	0.759084
QRSL1	QRSL1::intron	-0.348217	4.68013	1.84553	0.174328	0.758634
CBX3	CBX3::exon	-0.367038	4.49154	1.84527	0.174359	0.758556
ATP6V1A	ATP6V1A::intron	0.164966	6.63341	1.84454	0.174444	0.758344
LYPLA1	LYPLA1::exon	-0.422556	4.16102	1.84446	0.174453	0.758322
FRMD4A	FRMD4A::intron	0.351929	4.4311	1.8427	0.174659	0.757809
PPP2CB	PPP2CB::intron	0.380763	4.08503	1.84258	0.174672	0.757776
RAB5C	RAB5C::intron	0.445636	3.63279	1.84242	0.174692	0.757727
XRCC5	XRCC5::intron	0.157924	6.7375	1.84137	0.174815	0.757422
FNDC3B	FNDC3B::intron	0.121341	7.59728	1.83947	0.175037	0.756871
SORL1	SORL1::intron	-0.389768	4.18722	1.83822	0.175183	0.756508
SETD2	SETD2::exon	0.360166	4.32042	1.83743	0.175276	0.756278
SYT14	SYT14::intron	-0.181048	6.42513	1.83626	0.175414	0.755937
ZBTB44	ZBTB44::intron	0.216895	5.93303	1.83604	0.175439	0.755873
ADAMTS20	ADAMTS20::intron	-0.118019	7.77854	1.83603	0.175441	0.755868
ALPK1	ALPK1::intron	0.327072	4.78817	1.83483	0.175582	0.75552
SEPT11	SEPT11::exon	-0.344458	4.78687	1.83459	0.17561	0.755451
ZNF592	ZNF592::intron	0.451525	3.58077	1.8312	0.176009	0.754465
RABGGTB	RABGGTB::intron	0.213502	5.99371	1.83069	0.17607	0.754315
MIER1	MIER1::exon	-0.265074	5.47373	1.82999	0.176152	0.754112
TAF1B	TAF1B::intron	0.164317	6.64457	1.82983	0.176171	0.754066
MDM1	MDM1::exon	0.406521	3.97545	1.82315	0.176963	0.752118
LNPEP	LNPEP::exon	-0.156813	6.8357	1.8209	0.17723	0.751463
HIPK3	HIPK3::intron	-0.17085	6.56897	1.81987	0.177353	0.751162
DERL2	DERL2::intron	-0.406516	4.10079	1.81884	0.177475	0.750864
PDS5A	PDS5A::exon	-0.307696	5.09519	1.81842	0.177525	0.75074
TSC22D2	TSC22D2::exon	-0.256069	5.53201	1.81828	0.177542	0.750699
USP12	USP12::intron	0.17202	6.48576	1.81564	0.177857	0.74993
ZFP30	ZFP30::intron	0.477315	3.41037	1.8154	0.177886	0.749859
TMEM248	TMEM248::intron	-0.389627	4.28705	1.81514	0.177917	0.749783
HNRNPD	HNRNPD::exon	-0.16396	6.68523	1.81388	0.178068	0.749415
TSPAN12	TSPAN12::intron	0.238566	5.67545	1.81346	0.178118	0.749292
KIAA1109	KIAA1109::intron	-0.1022	8.39489	1.81159	0.178341	0.748749
ENTPD7	ENTPD7::intron	0.337777	4.60838	1.81033	0.178493	0.74838
U13_	U13_::exon	0.246589	5.57232	1.81026	0.1785	0.748361
BBIP1	BBIP1::intron	0.383062	4.09233	1.80983	0.178552	0.748235
CLDND1	CLDND1::intron	-0.303299	5.0051	1.80933	0.178612	0.748089
SLCO6A1	SLCO6A1::intron	-0.148482	6.96445	1.80891	0.178663	0.747965
MPPED2	MPPED2::intron	0.313915	4.85926	1.80828	0.178738	0.747783
LRRC58	LRRC58::exon	-0.183501	6.38752	1.80531	0.179096	0.746915
SMC5	SMC5::intron	-0.111846	7.93678	1.80343	0.179322	0.746367
SRP9	SRP9::intron	-0.196497	6.18309	1.8024	0.179447	0.746064
AFG3L2	AFG3L2::intron	-0.380669	4.24067	1.80193	0.179503	0.745929
ARHGEF12	ARHGEF12::intron	-0.101841	8.39018	1.80004	0.179731	0.745376
USP22	USP22::intron	0.311643	4.91584	1.79953	0.179793	0.745227
STX8	STX8::intron	-0.185659	6.34073	1.79855	0.179911	0.744941
RBFOX1	RBFOX1::intron	0.373767	4.11612	1.79753	0.180035	0.744643
CCDC112	CCDC112::intron	-0.477634	3.60894	1.79724	0.18007	0.744558
ZYG11B	ZYG11B::intron	-0.241627	5.75741	1.79691	0.18011	0.744462
LMTK2	LMTK2::intron	-0.266045	5.41933	1.79646	0.180165	0.74433
SIPA1L1	SIPA1L1::intron	-0.19468	6.22948	1.79499	0.180343	0.743901
NCAPD3	NCAPD3::intron	0.156849	6.75342	1.79455	0.180396	0.743772
COPB2	COPB2::intron	-0.196818	6.18589	1.7921	0.180695	0.743055
FAM76B	FAM76B::exon	-0.215642	5.99173	1.79201	0.180706	0.743029
ALG8	ALG8::intron	0.369572	4.19836	1.78906	0.181064	0.742167
MRFAP1L1	MRFAP1L1::exon	0.359487	4.28089	1.78897	0.181076	0.742139
TTC17	TTC17::intron	0.157034	6.73588	1.78786	0.181211	0.741815
KLRA1P	KLRA1P::exon	0.376146	4.17332	1.78773	0.181227	0.741777
PUM1	PUM1::intron	0.0955636	8.69058	1.78686	0.181333	0.741524
BAZ1B	BAZ1B::intron	0.274512	5.28403	1.78551	0.181498	0.741129
DSG2	DSG2::exon	-0.265824	5.50879	1.784	0.181682	0.740687
SCOC	SCOC::intron	-0.340664	4.62004	1.78088	0.182065	0.739773
TTC3	TTC3::exon	-0.332062	4.84702	1.78022	0.182146	0.73958
MCUB	MCUB::intron	-0.241218	5.7223	1.77913	0.18228	0.739262
B3GALNT2	B3GALNT2::intron	0.218866	5.87991	1.77858	0.182348	0.7391
WNK1	WNK1::exon	-0.312848	4.99857	1.77529	0.182753	0.738136
AZIN1	AZIN1::exon	-0.163433	6.70019	1.77412	0.182897	0.737794
ERLEC1	ERLEC1::intron	0.378456	4.12474	1.77313	0.183018	0.737505
TMEM237	TMEM237::intron	0.353387	4.33048	1.77194	0.183166	0.737154
GLG1	GLG1::intron	0.246633	5.59921	1.77192	0.183168	0.73715
VPS13A	VPS13A::exon	-0.26311	5.4693	1.77052	0.183341	0.73674
HEATR5B	HEATR5B::intron	-0.171876	6.51109	1.7704	0.183356	0.736704
AIMP1	AIMP1::intron	0.28401	5.1559	1.77006	0.183398	0.736605
ABHD18	ABHD18::intron	0.268268	5.34096	1.7681	0.183641	0.73603
ZNF385B	ZNF385B::intron	-0.152828	6.82789	1.76409	0.184138	0.734856
ZNF281	ZNF281::exon	-0.207878	6.0529	1.76083	0.184544	0.7339
PLCE1	PLCE1::intron	0.319328	4.76103	1.76025	0.184617	0.733729
HHAT	HHAT::intron	0.362488	4.17581	1.76009	0.184637	0.733682
ARHGAP32	ARHGAP32::intron	-0.110931	7.96304	1.75964	0.184693	0.73355
CTNND2	CTNND2::intron	0.422414	3.75417	1.75646	0.185091	0.732615
ATG7	ATG7::intron	0.13414	7.1754	1.75509	0.185261	0.732215
VPS29	VPS29::intron	0.285643	5.1042	1.7513	0.185738	0.7311
SGK3	SGK3::intron	0.235703	5.72076	1.7476	0.186202	0.730015
FCHO2	FCHO2::exon	-0.450752	3.81858	1.74619	0.18638	0.729601
RAB31	RAB31::intron	-0.319238	4.8668	1.74442	0.186603	0.729082
CNTRL	CNTRL::intron	-0.283404	5.19308	1.74299	0.186784	0.72866
ZFPM2	ZFPM2::intron	0.104403	8.17798	1.74034	0.187119	0.727882
ARL13B	ARL13B::exon	-0.384908	4.19278	1.73965	0.187207	0.727678
YME1L1	YME1L1::intron	-0.29037	5.1284	1.73635	0.187625	0.726709
GLRA3	GLRA3::intron	-0.515691	3.29208	1.73517	0.187775	0.726362
APC	APC::exon	-0.402684	4.03195	1.73348	0.187991	0.725864
PDCD6IP	PDCD6IP::intron	-0.121194	7.53006	1.73036	0.188388	0.724947
GPATCH2L	GPATCH2L::exon	0.441119	3.61663	1.72981	0.188458	0.724784
ELAVL2	ELAVL2::exon	-0.396418	4.04394	1.72817	0.188668	0.724301
CDH2	CDH2::intron	0.114534	7.71743	1.72722	0.18879	0.724021
ZNF267	ZNF267::intron	-0.122526	7.4926	1.722	0.189459	0.722485
SLC19A2	SLC19A2::exon	-0.286606	5.25866	1.71867	0.189888	0.721502
DNAJC12	DNAJC12::intron	-0.399142	4.06238	1.7184	0.189923	0.721422
TMEM65	TMEM65::exon	-0.190094	6.23984	1.71808	0.189963	0.72133
IKZF5	IKZF5::exon	0.353531	4.34836	1.71636	0.190186	0.720822
SEMA3A	SEMA3A::intron	0.267706	5.32738	1.71556	0.190289	0.720587
CISD1	CISD1::intron	-0.404098	3.9603	1.71197	0.190754	0.719527
TIMM9	TIMM9::intron	0.349067	4.30245	1.71104	0.190874	0.719252
BIRC2	BIRC2::intron	-0.220235	5.87778	1.71009	0.190997	0.718974
LMBRD1	LMBRD1::intron	0.118826	7.54822	1.70829	0.191231	0.718441
SAR1A	SAR1A::intron	0.356765	4.22917	1.70724	0.191367	0.718133
SMC3	SMC3::intron	0.1697	6.46865	1.7057	0.191567	0.717679
ONECUT2	ONECUT2::exon	-0.468028	3.63214	1.70525	0.191626	0.717546
BTBD7	BTBD7::exon	-0.361164	4.4376	1.70383	0.191811	0.717126
VRK1	VRK1::exon	0.414496	3.77924	1.70247	0.191989	0.716724
SCAPER	SCAPER::intron	-0.089035	9.61637	1.69997	0.192315	0.715987
CLN6	CLN6::intron	0.433048	3.64778	1.69952	0.192375	0.715852
EBF3	EBF3::exon	-0.333269	4.71228	1.69761	0.192624	0.71529
VAMP4	VAMP4::intron	-0.289735	5.06144	1.69563	0.192884	0.714704
LIN52	LIN52::intron	0.138059	7.01493	1.69552	0.192899	0.71467
LRP1B	LRP1B::intron	-0.0876682	9.78123	1.69534	0.192921	0.71462
ARL15	ARL15::intron	-0.0920995	8.93529	1.69479	0.192995	0.714455
PTPN14	PTPN14::intron	0.20407	5.98527	1.69448	0.193035	0.714363
TRUB1	TRUB1::exon	-0.163795	6.62441	1.69305	0.193223	0.713942
NCOA2	NCOA2::exon	-0.197485	6.13597	1.69282	0.193253	0.713873
GLS	GLS::exon	-0.314746	4.82846	1.69039	0.193573	0.713156
AGPAT4	AGPAT4::intron	0.254918	5.38279	1.68957	0.193681	0.712913
STAM2	STAM2::intron	0.263692	5.28596	1.68917	0.193733	0.712796
SLC33A1	SLC33A1::exon	-0.279993	5.12546	1.68839	0.193837	0.712564
DNAJC3	DNAJC3::intron	0.115021	7.64836	1.68729	0.193981	0.71224
SFMBT2	SFMBT2::intron	0.0968438	8.45525	1.68632	0.19411	0.711952
PRKCZ	PRKCZ::intron	-0.377624	4.23193	1.68451	0.19435	0.711416
SMARCA5	SMARCA5::exon	-0.342409	4.56883	1.6832	0.194523	0.711029
DPY19L4	DPY19L4::exon	-0.256383	5.45938	1.67858	0.195137	0.70966
RCN2	RCN2::exon	-0.319154	4.93949	1.67714	0.195328	0.709235
PSMA5	PSMA5::intron	-0.411036	3.86307	1.67675	0.195379	0.709121
ANXA7	ANXA7::intron	0.279496	5.14465	1.6744	0.195694	0.708422
SLC9B1	SLC9B1::intron	-0.355127	4.39007	1.6723	0.195974	0.7078
IKBKB	IKBKB::intron	0.451304	3.45648	1.67176	0.196046	0.707642
SUCLG1	SUCLG1::intron	0.256548	5.36551	1.67129	0.196109	0.707503
C4orf33	C4orf33::intron	-0.331272	4.63614	1.67089	0.196162	0.707384
PARN	PARN::intron	0.128836	7.26217	1.67058	0.196204	0.707291
METAP2	METAP2::exon	-0.371184	4.24159	1.66948	0.196352	0.706965
TMTC3	TMTC3::intron	0.114528	7.65547	1.66939	0.196363	0.706939
UTP20	UTP20::intron	0.221302	5.81009	1.66887	0.196433	0.706786
RBBP4	RBBP4::intron	0.245121	5.47812	1.66699	0.196685	0.706229
JAM3	JAM3::intron	0.208092	5.9489	1.66564	0.196867	0.705828
SATB2	SATB2::exon	-0.336684	4.71099	1.6652	0.196925	0.705699
RBBP4	RBBP4::exon	-0.281294	5.17567	1.6629	0.197236	0.705015
PREPL	PREPL::exon	-0.18623	6.24358	1.66263	0.197272	0.704935
RAB11FIP2	RAB11FIP2::exon	-0.344096	4.35749	1.66162	0.197408	0.704636
CACNB4	CACNB4::exon	-0.375272	4.23043	1.66131	0.19745	0.704543
KIAA1549	KIAA1549::intron	0.256833	5.37953	1.65844	0.197837	0.703692
PTPN4	PTPN4::intron	-0.0898931	9.16074	1.6581	0.197884	0.70359
CNTNAP5	CNTNAP5::intron	0.457255	3.4197	1.65505	0.198296	0.702687
DCLRE1A	DCLRE1A::intron	0.376238	3.99631	1.65486	0.198323	0.702628
STK39	STK39::intron	0.185925	6.17791	1.65312	0.198558	0.702113
CERS5	CERS5::intron	0.469532	3.32545	1.65253	0.198638	0.701937
NUDT21	NUDT21::exon	-0.237318	5.68799	1.65065	0.198893	0.70138
DCK	DCK::exon	-0.29644	5.08544	1.65045	0.198921	0.701318
TMEM45A	TMEM45A::intron	0.366803	4.07602	1.64824	0.199222	0.700662
KHDC4	KHDC4::intron	0.288179	4.99618	1.64819	0.199229	0.700648
EXT1	EXT1::intron	0.119165	7.47829	1.6469	0.199404	0.700266
ZEB2	ZEB2::exon	-0.428212	3.85013	1.64401	0.199799	0.699407
RPL37	RPL37::exon	0.354775	4.11987	1.64052	0.200277	0.698369
IPO7	IPO7::exon	-0.233648	5.70041	1.63847	0.200559	0.697758
NPTN	NPTN::exon	-0.210448	5.95997	1.63646	0.200835	0.697161
RYK	RYK::intron	-0.134697	7.07198	1.63585	0.200919	0.696979
NOP58	NOP58::intron	0.19551	6.07361	1.63439	0.20112	0.696544
PLCB1	PLCB1::intron	0.103229	8.08472	1.63384	0.201195	0.696382
WAPL	WAPL::exon	-0.393063	4.03764	1.63379	0.201203	0.696366
AC105383.1	AC105383.1::intron	-0.169298	6.46137	1.63296	0.201317	0.696119
DDIAS	DDIAS::intron	0.322068	4.67161	1.63295	0.201319	0.696116
PIWIL4	PIWIL4::intron	-0.429755	3.7809	1.63219	0.201423	0.69589
ABHD17B	ABHD17B::intron	-0.168842	6.43849	1.62855	0.201927	0.694806
AGL	AGL::intron	-0.15744	6.65735	1.62592	0.202291	0.694024
NT5C3A	NT5C3A::intron	0.234377	5.59065	1.62528	0.20238	0.693831
DACH1	DACH1::exon	-0.260364	5.43886	1.62384	0.20258	0.693403
MTCL1	MTCL1::intron	0.319749	4.63456	1.62353	0.202624	0.69331
UBXN2B	UBXN2B::intron	0.242563	5.47344	1.62084	0.202997	0.69251
BTBD7	BTBD7::intron	0.188029	6.13146	1.62002	0.203111	0.692266
GOLGB1	GOLGB1::intron	-0.129334	7.20547	1.61671	0.203574	0.691278
PAPSS2	PAPSS2::intron	0.435903	3.4953	1.61545	0.20375	0.690902
GGNBP2	GGNBP2::intron	0.276572	5.11273	1.6125	0.204164	0.690021
CALU	CALU::intron	0.333267	4.3561	1.61017	0.204491	0.689326
UBE2N	UBE2N::exon	-0.287544	5.0503	1.61	0.204514	0.689276
ALDH8A1	ALDH8A1::intron	0.47708	3.22221	1.60944	0.204594	0.689107
BCL2L11	BCL2L11::intron	-0.22362	5.76036	1.60864	0.204705	0.688871
SPAG9	SPAG9::exon	0.30066	4.91669	1.6081	0.204782	0.688707
PHC3	PHC3::exon	0.300111	4.86933	1.6033	0.20546	0.687273
SIRT1	SIRT1::exon	-0.315378	4.79579	1.60249	0.205574	0.687031
BCAP29	BCAP29::intron	0.322258	4.55328	1.60223	0.205611	0.686953
BDP1	BDP1::intron	0.123317	7.32929	1.60191	0.205656	0.68686
ANKRD36B	ANKRD36B::intron	-0.397814	4.12134	1.60092	0.205796	0.686563
UBE2H	UBE2H::intron	0.161463	6.49988	1.59982	0.205951	0.686236
ZFR	ZFR::exon	-0.327216	4.67243	1.59809	0.206197	0.685718
KCMF1	KCMF1::exon	-0.428834	3.7378	1.59777	0.206242	0.685623
RIPK2	RIPK2::intron	0.415254	3.71546	1.59708	0.20634	0.685416
STARD3NL	STARD3NL::intron	0.172975	6.32303	1.59631	0.20645	0.685184
SCFD1	SCFD1::intron	0.0968335	8.30925	1.59578	0.206525	0.685028
HNRNPH1	HNRNPH1::intron	-0.0862596	9.58085	1.59514	0.206617	0.684834
RNF2	RNF2::exon	-0.280909	5.15504	1.59414	0.206759	0.684536
ZDHHC6	ZDHHC6::intron	0.334335	4.38437	1.59202	0.20706	0.683903
MARCH6	MARCH6::exon	0.187736	6.15736	1.59126	0.207169	0.683675
PEX13	PEX13::exon	-0.472332	3.39642	1.59085	0.207228	0.683552
CASC9	CASC9::intron	0.154101	6.65138	1.58863	0.207545	0.682887
CYP2C19	CYP2C19::intron	-0.216843	5.79521	1.58841	0.207576	0.682822
ITGA2	ITGA2::intron	-0.40771	3.85359	1.5859	0.207935	0.682072
SIPA1L2	SIPA1L2::intron	0.329341	4.34857	1.58414	0.208188	0.681543
C2orf48	C2orf48::intron	0.299497	4.76494	1.58223	0.208463	0.680971
HPS5	HPS5::intron	-0.340531	4.37774	1.58136	0.208588	0.680711
PIAS2	PIAS2::intron	0.125853	7.22388	1.58077	0.208673	0.680533
LANCL2	LANCL2::intron	0.302949	4.68992	1.58058	0.208701	0.680476
PCNP	PCNP::intron	0.270899	5.09933	1.57958	0.208845	0.680177
MEAF6	MEAF6::intron	-0.300931	4.9068	1.57883	0.208952	0.679954
CCP110	CCP110::intron	0.314834	4.58195	1.57641	0.209302	0.679227
PCF11	PCF11::exon	-0.421485	3.74559	1.57626	0.209322	0.679184
DNAJC2	DNAJC2::intron	0.35249	4.15492	1.57563	0.209414	0.678994
AC076966.1	AC076966.1::intron	-0.424172	3.79849	1.57474	0.209543	0.678726
GIT2	GIT2::intron	0.34473	4.2348	1.57404	0.209645	0.678516
ZNF236	ZNF236::exon	-0.419806	3.79923	1.57335	0.209744	0.678311
CAPN7	CAPN7::exon	0.445157	3.41834	1.57229	0.209898	0.677991
UBE2I	UBE2I::exon	-0.425928	3.80297	1.57112	0.210068	0.67764
WDR35	WDR35::exon	0.406502	3.726	1.56975	0.210266	0.677232
CENPP	CENPP::intron	-0.086967	9.27102	1.5683	0.210477	0.676796
ZFC3H1	ZFC3H1::intron	0.1192	7.40256	1.56696	0.210672	0.676392
CHUK	CHUK::intron	0.217712	5.76586	1.56592	0.210823	0.676082
DEAF1	DEAF1::intron	-0.34861	4.41447	1.56565	0.210863	0.675999
EPC1	EPC1::intron	-0.146085	6.75982	1.56424	0.211068	0.675577
FAM221A	FAM221A::intron	0.424622	3.60208	1.56379	0.211134	0.675442
RAD23B	RAD23B::exon	0.28191	4.96972	1.56218	0.211369	0.674959
ADGRA3	ADGRA3::intron	-0.124207	7.28943	1.56194	0.211404	0.674887
KIF26A	KIF26A::intron	0.36389	4.17918	1.55448	0.212498	0.672645
GALNT1	GALNT1::intron	-0.374925	4.12571	1.55416	0.212545	0.672549
UFM1	UFM1::intron	0.273433	5.0785	1.55415	0.212547	0.672545
WEE1	WEE1::intron	0.276604	5.11231	1.54926	0.213268	0.671075
ADCY10P1	ADCY10P1::intron	0.421243	3.58	1.54751	0.213526	0.67055
DCUN1D1	DCUN1D1::intron	0.264664	5.18522	1.54595	0.213757	0.67008
SPPL2A	SPPL2A::intron	0.328732	4.34671	1.54581	0.213778	0.670038
MAP3K7	MAP3K7::intron	0.104277	7.87906	1.54522	0.213866	0.669859
EPB41L2	EPB41L2::exon	-0.28516	5.02227	1.54487	0.213917	0.669755
SINHCAF	SINHCAF::exon	-0.383737	4.08642	1.54452	0.213968	0.66965
AQR	AQR::intron	-0.159242	6.52583	1.54363	0.214102	0.66938
NELFA	NELFA::intron	-0.167873	6.40947	1.54271	0.214237	0.669105
PHTF2	PHTF2::exon	-0.402057	3.91195	1.54234	0.214292	0.668993
C5orf34	C5orf34::intron	0.379377	3.92312	1.54212	0.214325	0.668927
UEVLD	UEVLD::intron	-0.387883	4.0666	1.5418	0.214373	0.66883
CCDC7	CCDC7::intron	-0.129856	7.14099	1.54164	0.214397	0.668781
SKA2	SKA2::exon	-0.277653	5.07801	1.54123	0.214457	0.66866
RAB1A	RAB1A::exon	-0.24816	5.50248	1.54101	0.21449	0.668594
LARS2	LARS2::intron	-0.134478	6.99473	1.54015	0.214618	0.668335
SLC36A1	SLC36A1::intron	0.419851	3.53045	1.53995	0.214648	0.668274
MED6	MED6::intron	0.282858	4.94239	1.53963	0.214695	0.668178
GNPTAB	GNPTAB::intron	0.277902	5.00546	1.53933	0.214741	0.668085
ERGIC2	ERGIC2::intron	0.12889	7.08965	1.53772	0.21498	0.667601
FBXO38	FBXO38::intron	-0.143574	6.80372	1.53726	0.215049	0.667463
ZDBF2	ZDBF2::intron	-0.125761	7.20137	1.53455	0.215453	0.666647
KDM4C	KDM4C::intron	0.1005	8.05803	1.53171	0.215879	0.665789
CMTM7	CMTM7::intron	-0.328816	4.54488	1.53042	0.216072	0.665402
MND1	MND1::intron	-0.165715	6.41642	1.52936	0.216232	0.665081
CFL1P1	CFL1P1::intron	-0.36668	4.09627	1.52808	0.216423	0.664697
MAP3K5	MAP3K5::intron	-0.193983	6.05401	1.52695	0.216593	0.664356
SIMC1	SIMC1::intron	0.291157	4.92457	1.52594	0.216746	0.66405
EXOC2	EXOC2::intron	0.117508	7.41428	1.5242	0.217008	0.663524
NAPB	NAPB::exon	-0.205172	5.89746	1.52185	0.217362	0.662816
SNRPG	SNRPG::intron	0.452989	3.31271	1.52122	0.217457	0.662627
ARSJ	ARSJ::intron	0.463088	3.24106	1.52076	0.217528	0.662485
SNX27	SNX27::intron	-0.135273	6.94907	1.51699	0.218097	0.661349
SUB1	SUB1::exon	-0.28454	4.98638	1.51694	0.218105	0.661334
QKI	QKI::intron	0.087106	8.87846	1.51629	0.218204	0.661137
RANBP9	RANBP9::intron	-0.0934724	8.40737	1.51519	0.218371	0.660805
PPP3CB	PPP3CB::exon	-0.320209	4.61444	1.51038	0.219104	0.65935
ZNF14	ZNF14::intron	-0.280711	5.0152	1.50959	0.219225	0.659111
SBNO2	SBNO2::intron	0.403989	3.63354	1.50918	0.219287	0.658988
FAM126A	FAM126A::exon	-0.203513	5.96461	1.50899	0.219316	0.65893
RPL7	RPL7::intron	0.336189	4.216	1.50699	0.219621	0.658326
SUPT3H	SUPT3H::intron	-0.0811175	10.2222	1.50593	0.219783	0.658005
ZNF346	ZNF346::intron	0.345936	4.16236	1.50578	0.219807	0.657959
SMARCAD1	SMARCAD1::intron	0.101639	7.94944	1.50528	0.219883	0.657809
CNIH1	CNIH1::intron	0.235449	5.48377	1.50339	0.220173	0.657235
MINDY4	MINDY4::intron	0.231385	5.58111	1.50244	0.220319	0.656947
INTS2	INTS2::exon	-0.366739	4.20178	1.50113	0.220521	0.656551
PPP1CB	PPP1CB::exon	-0.145615	6.73783	1.50066	0.220592	0.65641
XPC	XPC::intron	0.212487	5.75808	1.49981	0.220724	0.656151
POM121	POM121::intron	0.192437	6.00553	1.49888	0.220867	0.65587
HSPA4	HSPA4::exon	-0.363811	4.14261	1.49793	0.221013	0.655582
SENP5	SENP5::intron	0.405243	3.62056	1.49784	0.221026	0.655557
TXNRD1	TXNRD1::intron	-0.225127	5.63862	1.49662	0.221215	0.655185
SELENOF	SELENOF::intron	0.127217	7.09326	1.49495	0.221472	0.654682
RNF24	RNF24::intron	0.253686	5.29994	1.49417	0.221594	0.654443
TSNAX	TSNAX::intron	0.154264	6.51891	1.49244	0.22186	0.653921
COL4A3BP	COL4A3BP::intron	-0.100931	7.98477	1.49229	0.221884	0.653874
NSMCE4A	NSMCE4A::intron	0.366382	3.88549	1.49219	0.2219	0.653843
MED31	MED31::intron	0.4006	3.71497	1.48801	0.222548	0.652576
GNAI1	GNAI1::exon	-0.292628	4.98829	1.488	0.22255	0.652573
BCLAF1	BCLAF1::exon	0.10811	7.64241	1.48786	0.222571	0.652532
CMTM6	CMTM6::intron	0.390373	3.71539	1.48743	0.222638	0.6524
GEMIN5	GEMIN5::intron	0.357416	4.00912	1.48649	0.222785	0.652115
RAB14	RAB14::intron	-0.148671	6.63802	1.4861	0.222845	0.651997
SIRT1	SIRT1::intron	-0.334016	4.34681	1.48434	0.223119	0.651464
IFT88	IFT88::intron	-0.195107	5.99345	1.48382	0.223201	0.651304
GYS2	GYS2::intron	0.346997	4.08945	1.48363	0.22323	0.651248
CEP290	CEP290::intron	-0.0984515	8.13045	1.48298	0.22333	0.651052
RBM26	RBM26::exon	0.157836	6.46679	1.4829	0.223344	0.651025
TAPT1	TAPT1::intron	0.224907	5.59348	1.48173	0.223526	0.650673
CNOT4	CNOT4::intron	0.0855199	8.99664	1.48055	0.223711	0.650312
TcMar-Tc2	TcMar-Tc2::exon	0.199874	5.87075	1.48037	0.223739	0.650258
STXBP3	STXBP3::intron	0.121649	7.24073	1.48035	0.223743	0.650251
CMTM6	CMTM6::exon	-0.31516	4.74963	1.48015	0.223774	0.65019
IGF2BP2	IGF2BP2::intron	0.129836	7.01817	1.47968	0.223846	0.65005
DCAF12	DCAF12::exon	-0.315071	4.71859	1.4785	0.224032	0.64969
VIRMA	VIRMA::intron	-0.219897	5.69241	1.47819	0.22408	0.649596
MCCC2	MCCC2::intron	-0.282948	4.91307	1.47768	0.224161	0.649441
DDX18	DDX18::intron	0.275655	4.93796	1.47629	0.224378	0.649019
CXADR	CXADR::intron	0.338658	4.21834	1.47562	0.224484	0.648815
FBXO30	FBXO30::exon	0.154243	6.53621	1.47403	0.224733	0.648333
SNTG1	SNTG1::intron	0.352552	3.97815	1.47328	0.224851	0.648105
ITGA9	ITGA9::intron	0.42557	3.39654	1.47247	0.224978	0.647859
USP25	USP25::exon	-0.248279	5.33976	1.47234	0.224998	0.64782
PGGT1B	PGGT1B::intron	0.172419	6.21672	1.47215	0.225029	0.647761
SPRED2	SPRED2::intron	0.299714	4.64396	1.47109	0.225196	0.64744
YES1	YES1::intron	-0.252239	5.25992	1.47037	0.22531	0.64722
CHD6	CHD6::intron	-0.0892145	8.57266	1.4688	0.225557	0.646743
BPNT1	BPNT1::intron	-0.406748	3.74661	1.46829	0.225639	0.646586
PPP1R13B	PPP1R13B::intron	-0.285551	4.90565	1.46781	0.225714	0.646442
SLC4A7	SLC4A7::intron	-0.0970075	8.16085	1.46755	0.225755	0.646363
ADARB1	ADARB1::intron	-0.150555	6.61559	1.46749	0.225765	0.646344
RAD18	RAD18::intron	-0.0890593	8.59585	1.46708	0.225829	0.646221
HMGCR	HMGCR::intron	0.275742	4.98329	1.46692	0.225854	0.646172
GMPS	GMPS::intron	-0.133802	6.92537	1.46663	0.2259	0.646084
PFDN2	PFDN2::exon	0.36553	4.01637	1.46621	0.225966	0.645956
BLOC1S6	BLOC1S6::intron	0.368857	3.88475	1.46588	0.226019	0.645856
TRIM24	TRIM24::intron	-0.112998	7.48738	1.46344	0.226405	0.645113
DLEU1	DLEU1::intron	-0.0927156	8.35529	1.4633	0.226428	0.64507
DDHD1	DDHD1::exon	0.296179	4.74598	1.46286	0.226498	0.644935
QRICH1	QRICH1::intron	-0.382572	3.90913	1.46245	0.226563	0.644811
CREB3L2	CREB3L2::intron	0.25677	5.14125	1.4613	0.226746	0.644461
PKN2	PKN2::exon	-0.279626	5.01761	1.46014	0.226931	0.644107
SLC19A1	SLC19A1::intron	-0.169566	6.31535	1.4593	0.227065	0.643851
C12orf45	C12orf45::exon	-0.207132	5.88479	1.45762	0.227331	0.643341
TMEM161A	TMEM161A::intron	-0.428824	3.60309	1.45607	0.227579	0.642868
CAMSAP1	CAMSAP1::intron	-0.215173	5.75501	1.45543	0.227681	0.642673
SHOC2	SHOC2::exon	-0.268996	5.08959	1.44998	0.228554	0.641012
SCAP	SCAP::intron	-0.257139	5.21599	1.44886	0.228733	0.640671
FLNB	FLNB::intron	0.347617	4.04349	1.44862	0.228772	0.640598
HERC2	HERC2::intron	-0.13554	6.89957	1.44845	0.2288	0.640544
ARIH2	ARIH2::intron	-0.12364	7.14878	1.44812	0.228852	0.640446
MADD	MADD::intron	0.28548	4.88228	1.44805	0.228863	0.640425
ARMC8	ARMC8::intron	0.122655	7.15995	1.44739	0.228969	0.640224
KCNN2	KCNN2::intron	0.374902	3.79963	1.44712	0.229013	0.64014
SRSF2	SRSF2::intron	-0.32404	4.36981	1.4469	0.229049	0.640072
NR2F1	NR2F1::exon	0.31592	4.39497	1.4463	0.229145	0.63989
NELL2	NELL2::intron	-0.111399	7.52557	1.44494	0.229363	0.639476
HSPD1	HSPD1::intron	0.310082	4.4908	1.4449	0.22937	0.639463
NT5C2	NT5C2::intron	0.132675	6.89899	1.44473	0.229398	0.63941
PTPN13	PTPN13::exon	0.374602	3.86601	1.44465	0.229411	0.639386
TTC21B	TTC21B::intron	-0.108272	7.60108	1.44455	0.229426	0.639358
PSIP1	PSIP1::intron	0.164988	6.33311	1.44447	0.229439	0.639333
PDE4D	PDE4D::intron	0.106801	7.64685	1.44411	0.229497	0.639223
XPR1	XPR1::intron	-0.0866977	8.68339	1.4438	0.229547	0.639128
KLHL28	KLHL28::intron	0.146447	6.61126	1.44208	0.229826	0.638602
SRSF4	SRSF4::exon	-0.409294	3.66733	1.44166	0.229893	0.638473
SACS	SACS::intron	0.265757	5.05462	1.44087	0.23002	0.638234
CHRNA7	CHRNA7::intron	-0.170916	6.28428	1.43811	0.230468	0.63739
NUP35	NUP35::intron	0.156562	6.45711	1.43481	0.231003	0.636382
TRIP11	TRIP11::exon	-0.378799	3.98467	1.43366	0.23119	0.636032
MED12L	MED12L::intron	0.103059	7.77473	1.4334	0.231232	0.635952
CCDC138	CCDC138::exon	-0.434422	3.5651	1.43276	0.231336	0.635757
BBS9	BBS9::intron	-0.0949106	8.19139	1.43262	0.231359	0.635714
ATM	ATM::intron	-0.0974299	8.06816	1.43135	0.231566	0.635326
EEA1	EEA1::intron	-0.117813	7.3304	1.43051	0.231704	0.635067
FUBP1	FUBP1::intron	-0.0799081	10.0024	1.42884	0.231975	0.634558
SEC23B	SEC23B::exon	-0.444505	3.50135	1.42769	0.232164	0.634205
EPN2	EPN2::intron	0.409493	3.52647	1.42682	0.232306	0.633939
NFAT5	NFAT5::exon	-0.117466	7.34352	1.4267	0.232326	0.633902
SLC20A2	SLC20A2::intron	0.219549	5.58944	1.42546	0.232529	0.633522
DBT	DBT::intron	0.247558	5.29737	1.424	0.232767	0.633078
FBXL2	FBXL2::intron	0.124444	7.09521	1.42331	0.232881	0.632866
TIMM17A	TIMM17A::intron	0.418201	3.46071	1.42276	0.232972	0.632696
MRPL45P2	MRPL45P2::intron	-0.20084	5.90416	1.42195	0.233105	0.632449
SLTM	SLTM::exon	0.380021	3.82094	1.42193	0.233108	0.632443
MPDZ	MPDZ::intron	-0.124892	7.10885	1.42082	0.23329	0.632104
TNPO1	TNPO1::intron	-0.0981416	7.98334	1.42008	0.233413	0.631875
FKBP15	FKBP15::intron	0.274023	4.94708	1.4198	0.233458	0.631791
TRAPPC6B	TRAPPC6B::exon	-0.331037	4.32888	1.41975	0.233467	0.631775
MTREX	MTREX::intron	-0.0881849	8.55134	1.41936	0.233531	0.631655
SELENOI	SELENOI::intron	0.182558	6.05145	1.41846	0.233679	0.63138
FBXL4	FBXL4::intron	-0.119516	7.24389	1.41839	0.233691	0.631357
ZNF24	ZNF24::exon	0.168664	6.28121	1.41627	0.23404	0.630709
TOR1AIP1	TOR1AIP1::intron	-0.349767	4.10337	1.416	0.234086	0.630625
SPAG9	SPAG9::intron	0.105787	7.63393	1.41217	0.234719	0.629452
MIA3	MIA3::intron	-0.185863	6.02212	1.41147	0.234835	0.629237
EGFR	EGFR::intron	0.384501	3.69581	1.41141	0.234845	0.629218
ZNRD1ASP	ZNRD1ASP::intron	-0.176642	6.15332	1.41117	0.234885	0.629145
MDGA2	MDGA2::intron	-0.0851363	8.80318	1.41101	0.23491	0.629098
YEATS4	YEATS4::intron	-0.185928	6.03342	1.41055	0.234987	0.628956
STX2	STX2::exon	-0.316599	4.56502	1.40828	0.235365	0.628259
PIGK	PIGK::exon	-0.27059	5.07937	1.40786	0.235433	0.628132
GINM1	GINM1::intron	0.313176	4.4617	1.40607	0.235732	0.627581
GNAS	GNAS::intron	0.325876	4.20359	1.40279	0.236279	0.626574
WDR43	WDR43::exon	-0.405501	3.75821	1.40207	0.236399	0.626354
YTHDF2	YTHDF2::intron	0.282615	4.81622	1.40189	0.23643	0.626297
GPALPP1	GPALPP1::intron	0.369364	3.81675	1.40155	0.236486	0.626195
ABCA10	ABCA10::intron	0.303363	4.5665	1.4011	0.236561	0.626057
ATM	ATM::exon	-0.216631	5.69788	1.4009	0.236594	0.625996
TRIM44	TRIM44::intron	0.224935	5.47421	1.39817	0.237053	0.625155
SNPH	SNPH::intron	0.302584	4.67737	1.39757	0.237153	0.624971
BCL2L11	BCL2L11::exon	-0.270365	5.07698	1.3965	0.237332	0.624644
CENPL	CENPL::intron	-0.35019	4.13074	1.39616	0.23739	0.624538
IQGAP2	IQGAP2::intron	0.232347	5.39388	1.39578	0.237454	0.624421
ABHD3	ABHD3::intron	-0.32627	4.32173	1.39414	0.237729	0.623917
CDC25A	CDC25A::intron	0.312986	4.41608	1.39373	0.237797	0.623793
CROT	CROT::intron	0.31564	4.36829	1.39215	0.238065	0.623304
POLA2	POLA2::intron	-0.387531	3.7866	1.3917	0.238139	0.623169
HERC3	HERC3::exon	-0.431982	3.59886	1.39142	0.238187	0.623082
PFKFB2	PFKFB2::intron	0.314648	4.39392	1.39126	0.238214	0.623033
AGBL3	AGBL3::intron	0.108833	7.50795	1.39071	0.238307	0.622864
CD55	CD55::intron	-0.115811	7.32344	1.38913	0.238574	0.622376
RPS6KA2	RPS6KA2::intron	0.220188	5.54932	1.38734	0.238877	0.621826
PDE8A	PDE8A::intron	-0.120537	7.19289	1.38652	0.239015	0.621575
CDK1	CDK1::intron	0.0998559	7.81486	1.38616	0.239077	0.621463
HELZ	HELZ::intron	-0.0914683	8.27139	1.38605	0.239096	0.621428
HMGXB3	HMGXB3::intron	-0.228215	5.48002	1.38491	0.239289	0.621077
ADPGK	ADPGK::intron	-0.301811	4.53777	1.38207	0.239771	0.620203
SRGAP1	SRGAP1::intron	0.173235	6.12658	1.37964	0.240184	0.619457
STAU2	STAU2::intron	-0.0888096	8.43584	1.37668	0.240689	0.618543
MINDY3	MINDY3::exon	-0.382887	3.85905	1.37566	0.240863	0.61823
SLC44A5	SLC44A5::exon	-0.372933	3.90691	1.37524	0.240936	0.618098
ZNF691	ZNF691::intron	0.377488	3.71547	1.37504	0.240969	0.618039
PBX1	PBX1::exon	-0.380266	3.88231	1.37488	0.240997	0.617988
NEIL3	NEIL3::intron	0.155445	6.39869	1.37217	0.241461	0.617154
ZNF100	ZNF100::intron	-0.12444	7.09258	1.37088	0.241683	0.616754
ITSN2	ITSN2::intron	0.172703	6.16633	1.37072	0.241709	0.616707
CNOT6	CNOT6::exon	-0.119474	7.23803	1.37028	0.241785	0.61657
PLAGL1	PLAGL1::intron	0.115482	7.26756	1.3701	0.241817	0.616513
STX12	STX12::intron	0.336318	4.14555	1.36982	0.241864	0.616429
CLN5	CLN5::intron	-0.39678	3.72978	1.36691	0.242365	0.61553
TFPI	TFPI::intron	0.324517	4.18347	1.36602	0.242518	0.615255
PPM1B	PPM1B::exon	-0.268801	4.97102	1.36488	0.242715	0.614903
CDC42SE2	CDC42SE2::exon	-0.354483	4.15217	1.36444	0.242792	0.614766
DCBLD2	DCBLD2::exon	-0.20863	5.80616	1.36347	0.242959	0.614468
YTHDC2	YTHDC2::intron	-0.0820698	9.08199	1.3605	0.243472	0.613551
GK5	GK5::intron	-0.235021	5.42667	1.35891	0.243748	0.613059
MPP6	MPP6::exon	-0.306105	4.54796	1.35754	0.243986	0.612636
POFUT2	POFUT2::intron	-0.295244	4.82339	1.35589	0.244273	0.612125
MOSMO	MOSMO::intron	0.140307	6.65656	1.35582	0.244285	0.612103
MVB12B	MVB12B::intron	-0.268482	4.98596	1.35307	0.244764	0.611253
ERCC8	ERCC8::intron	0.210358	5.63382	1.35209	0.244935	0.610948
MIR181A1HG	MIR181A1HG::intron	0.289202	4.56836	1.3519	0.244968	0.610891
PPP1R12A	PPP1R12A::exon	-0.177203	6.12899	1.35113	0.245103	0.610651
MTAP	MTAP::intron	-0.0913932	8.27755	1.35089	0.245143	0.61058
PIGU	PIGU::intron	-0.265059	5.01557	1.34828	0.2456	0.609772
FZD6	FZD6::intron	0.239643	5.21496	1.3477	0.245702	0.609591
ME2	ME2::intron	-0.26246	5.05411	1.34692	0.245839	0.60935
CNBP	CNBP::intron	-0.306869	4.52318	1.34635	0.245938	0.609174
OPA1	OPA1::intron	0.137806	6.69601	1.34619	0.245967	0.609122
RAPGEF6	RAPGEF6::exon	-0.290541	4.81524	1.34442	0.246278	0.608574
PPP4R3A	PPP4R3A::intron	0.238513	5.30839	1.34294	0.246537	0.608118
CDC25C	CDC25C::intron	0.333385	4.03248	1.34283	0.246557	0.608082
C1D	C1D::exon	-0.354218	3.91828	1.34155	0.246783	0.607685
PIKFYVE	PIKFYVE::exon	-0.287406	4.74863	1.34018	0.247024	0.607261
STAM	STAM::exon	-0.351274	4.06122	1.33951	0.247142	0.607053
SDCBP2-AS1	SDCBP2-AS1::intron	-0.151453	6.48068	1.33904	0.247224	0.606909
ZZEF1	ZZEF1::intron	0.223318	5.47079	1.33859	0.247305	0.606767
COP1	COP1::intron	-0.0769455	9.99455	1.33819	0.247375	0.606643
UHMK1	UHMK1::intron	0.350438	3.92529	1.33689	0.247605	0.606241
ACBD6	ACBD6::intron	-0.0782879	9.55475	1.33509	0.247924	0.605682
ARNT2	ARNT2::intron	0.322458	4.15367	1.33477	0.247979	0.605584
USP15	USP15::intron	-0.0855675	8.51895	1.33476	0.247981	0.605581
USP10	USP10::intron	0.134111	6.75451	1.33412	0.248095	0.605381
PRTG	PRTG::exon	-0.283563	4.97975	1.33407	0.248103	0.605368
CAPRIN1	CAPRIN1::intron	0.118663	7.14879	1.33261	0.248362	0.604914
RPSA	RPSA::intron	0.312022	4.20755	1.33254	0.248376	0.604891
NPAS3	NPAS3::intron	0.174449	6.08654	1.33251	0.24838	0.604883
RETREG1	RETREG1::intron	0.331565	4.18073	1.33041	0.248753	0.604231
TMEM209	TMEM209::exon	-0.297658	4.67596	1.32996	0.248834	0.60409
E2F7	E2F7::intron	0.1986	5.81647	1.32884	0.249034	0.603742
POLG2	POLG2::intron	-0.28203	4.77392	1.32879	0.249041	0.603729
LATS1	LATS1::intron	-0.181038	6.01554	1.32726	0.249315	0.603252
ZNRF2	ZNRF2::exon	-0.296448	4.68183	1.32542	0.249644	0.602679
RNF169	RNF169::intron	0.225358	5.41251	1.32404	0.249891	0.60225
GOLPH3	GOLPH3::exon	-0.202285	5.80839	1.32309	0.25006	0.601956
PPM1E	PPM1E::intron	-0.086032	8.49175	1.32186	0.25028	0.601573
ARL1	ARL1::exon	-0.380925	3.85302	1.3217	0.250309	0.601523
MIOS	MIOS::intron	0.230926	5.35248	1.32112	0.250412	0.601345
TXNDC16	TXNDC16::intron	-0.0984189	7.81822	1.32038	0.250545	0.601114
GMDS	GMDS::intron	0.0778359	9.604	1.31999	0.250615	0.600992
GTF2H2	GTF2H2::intron	-0.326953	4.40977	1.31989	0.250633	0.600962
LMBR1	LMBR1::intron	-0.0767995	9.89667	1.31952	0.2507	0.600845
RPTOR	RPTOR::intron	-0.117082	7.17723	1.31911	0.250774	0.600718
UBE2K	UBE2K::intron	0.104144	7.55937	1.31872	0.250844	0.600597
TMA16	TMA16::intron	0.161163	6.26705	1.31845	0.250891	0.600514
ZNF317	ZNF317::intron	-0.211663	5.63968	1.31766	0.251035	0.600266
GAPVD1	GAPVD1::intron	0.23163	5.32615	1.31748	0.251067	0.60021
TRAPPC6B	TRAPPC6B::intron	0.397329	3.56465	1.31719	0.251118	0.600123
ECPAS	ECPAS::intron	-0.0938709	8.02069	1.31574	0.251379	0.599671
HSDL2	HSDL2::intron	0.245738	5.19235	1.31563	0.2514	0.599635
EML4	EML4::intron	0.118477	7.10862	1.3153	0.251458	0.599534
TLE4	TLE4::intron	0.0802172	9.03824	1.31458	0.251588	0.59931
GCFC2	GCFC2::intron	-0.197079	5.81536	1.31357	0.25177	0.598995
TENM3	TENM3::intron	0.181173	5.98783	1.31266	0.251936	0.59871
EDRF1	EDRF1::intron	-0.157697	6.33616	1.31232	0.251996	0.598607
hAT-Blackjack	hAT-Blackjack::exon	0.252403	5.06239	1.3113	0.252181	0.598287
PAICS	PAICS::exon	0.377898	3.69262	1.31055	0.252317	0.598054
CHUK	CHUK::exon	-0.221935	5.54634	1.31044	0.252336	0.59802
TRAP1	TRAP1::intron	0.242167	5.13388	1.31018	0.252383	0.59794
RACGAP1	RACGAP1::intron	0.29239	4.492	1.30772	0.252828	0.597174
WNK2	WNK2::intron	0.251061	5.08032	1.30587	0.253164	0.596597
RFC3	RFC3::intron	0.10769	7.42116	1.30474	0.25337	0.596245
FBXL4	FBXL4::exon	-0.311888	4.4217	1.30357	0.253584	0.595879
THOC1	THOC1::intron	-0.191009	5.88102	1.30327	0.253639	0.595785
SLC25A26	SLC25A26::intron	-0.101651	7.64902	1.30283	0.253719	0.595647
U13	U13::exon	0.294942	4.49861	1.30032	0.254176	0.594866
BTF3L4	BTF3L4::intron	0.272536	4.82243	1.2968	0.25482	0.593766
ZNF566	ZNF566::intron	-0.259202	5.02293	1.29613	0.254942	0.593558
PAXBP1	PAXBP1::exon	-0.258519	5.06607	1.29469	0.255206	0.593109
FUS	FUS::intron	0.226819	5.31701	1.29395	0.255342	0.592878
KBTBD3	KBTBD3::intron	0.290946	4.51518	1.29249	0.25561	0.592422
UBL3	UBL3::intron	0.125116	6.92203	1.29247	0.255615	0.592414
RAD21	RAD21::intron	0.19725	5.73937	1.29221	0.255662	0.592334
PMS1	PMS1::intron	-0.115483	7.19737	1.29148	0.255797	0.592104
MEAF6	MEAF6::exon	-0.286158	4.76692	1.29102	0.255882	0.591961
NPEPPS	NPEPPS::intron	-0.142716	6.60066	1.2889	0.256273	0.591298
FUT8	FUT8::intron	-0.0907075	8.16918	1.28878	0.256294	0.591262
HIGD1A	HIGD1A::intron	0.22415	5.43889	1.28827	0.256389	0.591101
MAP4K4	MAP4K4::intron	0.165471	6.15987	1.28761	0.25651	0.590895
PITPNC1	PITPNC1::intron	-0.23683	5.2842	1.28618	0.256775	0.590447
ZRANB2	ZRANB2::intron	0.0957646	7.86261	1.28582	0.256841	0.590336
PPARGC1B	PPARGC1B::exon	-0.362535	3.88522	1.2854	0.256918	0.590205
ZNF568	ZNF568::intron	-0.259183	5.00506	1.28496	0.256999	0.590068
HSDL1	HSDL1::intron	0.311275	4.21712	1.28482	0.257026	0.590023
LCOR	LCOR::intron	0.0903079	8.11133	1.28341	0.257286	0.589583
B3GNT2	B3GNT2::exon	-0.303842	4.54146	1.28226	0.2575	0.589223
CPEB2	CPEB2::intron	-0.172437	6.11185	1.28208	0.257534	0.589166
FOXJ3	FOXJ3::exon	-0.223556	5.44913	1.28053	0.257822	0.588679
TOP2B	TOP2B::exon	0.246199	5.13107	1.27852	0.258196	0.588051
VHL	VHL::exon	-0.211761	5.66097	1.27427	0.258988	0.58672
KCNJ3	KCNJ3::intron	-0.283979	4.64476	1.27267	0.259288	0.586218
NHLRC3	NHLRC3::exon	0.330547	4.09114	1.27256	0.259309	0.586183
C3orf58	C3orf58::intron	0.33989	3.94209	1.27228	0.259361	0.586095
SEL1L	SEL1L::intron	0.253346	4.99317	1.27157	0.259494	0.585873
OGA	OGA::exon	-0.26907	4.92608	1.26868	0.260036	0.584967
RICTOR	RICTOR::intron	-0.0790975	9.02225	1.26648	0.260448	0.584278
HDAC2-AS2	HDAC2-AS2::intron	0.32523	4.1045	1.26586	0.260566	0.584082
LTN1	LTN1::exon	-0.267511	4.81425	1.26533	0.260666	0.583916
HACE1	HACE1::exon	-0.246289	5.13201	1.26532	0.260668	0.583913
BNIP2	BNIP2::exon	-0.288568	4.67841	1.2641	0.260898	0.583529
PPP2R5E	PPP2R5E::exon	0.326989	4.03215	1.26327	0.261053	0.583271
KLHL20	KLHL20::intron	-0.130217	6.79741	1.26096	0.261491	0.582544
NDUFS1	NDUFS1::intron	0.244427	5.19093	1.25971	0.261728	0.58215
RRN3	RRN3::intron	-0.370278	3.83215	1.25964	0.26174	0.58213
CLK4	CLK4::intron	0.216152	5.49614	1.25839	0.261978	0.581735
SLCO4C1	SLCO4C1::intron	-0.241791	5.23443	1.2581	0.262031	0.581647
COPB1	COPB1::intron	0.172016	6.05364	1.25784	0.262082	0.581563
SPOP	SPOP::intron	0.170078	6.08263	1.25663	0.262311	0.581184
TOR1AIP1	TOR1AIP1::exon	-0.392034	3.66551	1.25452	0.262711	0.580521
EIF3A	EIF3A::intron	0.159454	6.2139	1.2524	0.263116	0.579853
RAB7A	RAB7A::intron	0.19646	5.69417	1.25217	0.26316	0.579781
IQCE	IQCE::intron	-0.360246	3.90272	1.25199	0.263194	0.579723
TMEM245	TMEM245::intron	0.103819	7.48343	1.25157	0.263273	0.579593
CHD9	CHD9::intron	-0.08572	8.37616	1.25079	0.263423	0.579346
SLC39A8	SLC39A8::intron	-0.224575	5.38908	1.25056	0.263466	0.579276
ANKRD46	ANKRD46::intron	-0.252225	5.0585	1.24975	0.263621	0.57902
ATXN7	ATXN7::exon	-0.382981	3.66049	1.24954	0.263661	0.578954
CPS1	CPS1::intron	0.178912	5.94923	1.24899	0.263766	0.57878
POMP	POMP::intron	-0.322245	4.21471	1.24861	0.263838	0.578662
RAB10	RAB10::intron	0.13347	6.66529	1.24705	0.264138	0.57817
ARFIP1	ARFIP1::exon	-0.368869	3.82373	1.24678	0.264189	0.578086
SMARCA2	SMARCA2::intron	0.208118	5.59793	1.24591	0.264355	0.577812
TMEM167A	TMEM167A::intron	-0.227571	5.31678	1.24562	0.264412	0.577718
SLC8A1	SLC8A1::intron	0.237105	5.18845	1.24471	0.264586	0.577432
AC012560.1	AC012560.1::intron	0.2338	5.20789	1.24415	0.264693	0.577257
ITGB3BP	ITGB3BP::intron	0.0893158	8.10069	1.24414	0.264696	0.577252
TBP	TBP::intron	0.270178	4.80047	1.24336	0.264845	0.577008
SLC25A40	SLC25A40::exon	0.287782	4.46656	1.24063	0.26537	0.576148
POGLUT1	POGLUT1::intron	0.412447	3.28146	1.24025	0.265443	0.576029
TOP2B	TOP2B::intron	-0.0801954	8.77145	1.23999	0.265494	0.575946
GPBP1L1	GPBP1L1::intron	0.173146	6.01556	1.23941	0.265606	0.575761
KCNQ1	KCNQ1::intron	0.261394	4.91603	1.23811	0.265856	0.575353
TRMT1L	TRMT1L::intron	0.209596	5.56215	1.23698	0.266074	0.574998
LSM5	LSM5::exon	-0.249359	5.20152	1.23651	0.266165	0.574849
AKAP7	AKAP7::intron	-0.344876	3.9971	1.23644	0.266179	0.574827
MTIF2	MTIF2::intron	-0.355126	3.91539	1.23605	0.266255	0.574702
TLE4	TLE4::exon	-0.167235	6.18835	1.23589	0.266284	0.574654
WASF1	WASF1::exon	-0.201662	5.75815	1.23565	0.266332	0.574577
RREB1	RREB1::exon	-0.2626	4.9683	1.23497	0.266463	0.574364
ARHGAP5	ARHGAP5::exon	-0.191296	5.83657	1.23449	0.266556	0.574212
KDM5A	KDM5A::intron	-0.115173	7.13834	1.23446	0.266562	0.574202
ATXN3	ATXN3::intron	0.349302	3.81719	1.23427	0.2666	0.574141
SEC63	SEC63::intron	0.0987835	7.64785	1.23345	0.266758	0.573883
ARHGAP11A	ARHGAP11A::intron	-0.295937	4.47795	1.2329	0.266865	0.573709
SLC35F5	SLC35F5::intron	0.114593	7.13031	1.23189	0.26706	0.573391
MARCH5	MARCH5::intron	0.229742	5.26741	1.23184	0.26707	0.573374
DPYD	DPYD::intron	0.288443	4.42348	1.23159	0.267118	0.573297
TPR	TPR::intron	0.0922078	7.95239	1.2313	0.267175	0.573204
RFWD3	RFWD3::exon	-0.204227	5.69659	1.2312	0.267194	0.573173
SCAMP1	SCAMP1::exon	-0.179668	5.97883	1.23081	0.26727	0.57305
ARRDC3	ARRDC3::exon	0.382343	3.54488	1.22901	0.267621	0.57248
WNK1	WNK1::intron	-0.0912878	7.99852	1.22736	0.267942	0.571959
CEP192	CEP192::intron	-0.0878932	8.1981	1.22478	0.268445	0.571145
MDM4	MDM4::intron	0.181579	5.86421	1.22417	0.268565	0.57095
FAM3C	FAM3C::intron	0.123356	6.86736	1.2193	0.26952	0.569409
EIF4B	EIF4B::intron	0.291805	4.35841	1.21911	0.269556	0.569351
SRSF1	SRSF1::intron	0.284538	4.4675	1.21698	0.269975	0.568677
MED23	MED23::intron	0.151734	6.31393	1.21643	0.270084	0.568502
FERMT2	FERMT2::intron	0.168557	6.09033	1.21585	0.270198	0.568318
NPAS2	NPAS2::intron	-0.329984	4.09331	1.21576	0.270215	0.56829
FAM76B	FAM76B::intron	-0.22113	5.36094	1.21569	0.27023	0.568267
NSD1	NSD1::intron	0.0895364	8.05221	1.2143	0.270502	0.56783
ZBED5-AS1	ZBED5-AS1::intron	0.317552	4.08624	1.2138	0.270601	0.567671
RSL24D1	RSL24D1::intron	-0.380268	3.61179	1.2124	0.270879	0.567225
EPG5	EPG5::intron	0.223623	5.32339	1.21151	0.271054	0.566944
VAPB	VAPB::intron	0.193453	5.6654	1.21098	0.27116	0.566775
MPZL1	MPZL1::intron	-0.173665	6.00547	1.20983	0.271385	0.566413
EPHA7	EPHA7::intron	-0.084689	8.33023	1.20959	0.271435	0.566334
NUP93	NUP93::exon	-0.343489	3.98142	1.20954	0.271444	0.566319
CTSC	CTSC::intron	-0.359709	3.87681	1.208	0.27175	0.56583
YARS	YARS::intron	0.265568	4.77497	1.20755	0.271838	0.565691
HNRNPK	HNRNPK::intron	-0.0996115	7.5768	1.20698	0.271951	0.565509
HMG20A	HMG20A::intron	-0.171823	6.01807	1.20598	0.27215	0.565192
RUVBL1	RUVBL1::intron	0.289051	4.47362	1.20523	0.272299	0.564955
CCDC25	CCDC25::intron	0.385259	3.43749	1.20435	0.272474	0.564675
ZC3H8	ZC3H8::intron	-0.140134	6.52823	1.20241	0.27286	0.56406
TMEM30A	TMEM30A::intron	-0.244134	5.11638	1.20194	0.272956	0.563908
LYST	LYST::intron	-0.105589	7.36643	1.20151	0.273041	0.563771
EP400	EP400::intron	0.130352	6.70612	1.20089	0.273164	0.563576
PSMC6	PSMC6::exon	-0.323121	4.21462	1.20051	0.273241	0.563454
FERMT2	FERMT2::exon	-0.308016	4.35651	1.20008	0.273327	0.563318
NME7	NME7::intron	0.109673	7.24222	1.19854	0.273635	0.562829
NAMPT	NAMPT::intron	0.248315	4.91637	1.19841	0.27366	0.562789
GSK3B	GSK3B::intron	-0.0768638	9.08954	1.19603	0.274138	0.562031
GNPDA2	GNPDA2::intron	0.269097	4.67556	1.19566	0.274212	0.561914
CLSTN1	CLSTN1::intron	0.331835	3.90144	1.19369	0.274606	0.56129
HSPA14	HSPA14::intron	0.208872	5.49166	1.19258	0.274831	0.560935
USP38	USP38::intron	-0.175996	5.9761	1.19182	0.274983	0.560694
EI24	EI24::exon	-0.266302	4.99815	1.19168	0.275011	0.56065
RASSF8	RASSF8::intron	-0.166388	6.08844	1.19133	0.275082	0.560538
ELP2	ELP2::intron	0.165713	6.06195	1.19049	0.275252	0.560269
PRKAA1	PRKAA1::exon	-0.234816	5.23708	1.18973	0.275405	0.560029
UBR5	UBR5::exon	-0.281773	4.59532	1.18728	0.275899	0.55925
ZCWPW2	ZCWPW2::intron	0.21443	5.4162	1.18691	0.275974	0.559131
SRSF7	SRSF7::exon	0.327257	3.90533	1.18571	0.276218	0.558748
EMSY	EMSY::intron	-0.0973378	7.64083	1.18563	0.276232	0.558725
NUP205	NUP205::intron	0.095468	7.67516	1.18559	0.27624	0.558713
SPPL3	SPPL3::intron	0.106322	7.29251	1.18545	0.27627	0.558667
TRIT1	TRIT1::intron	0.226796	5.17485	1.18532	0.276295	0.558626
PABPN1	PABPN1::exon	0.263908	4.76206	1.18516	0.276329	0.558574
SMAD5	SMAD5::intron	0.114375	7.05664	1.18504	0.276353	0.558536
LRPPRC	LRPPRC::exon	-0.191925	5.78	1.18453	0.276455	0.558375
FNTB	FNTB::intron	0.356017	3.74703	1.18379	0.276607	0.558137
AGK	AGK::intron	-0.0920084	7.87587	1.18312	0.276743	0.557924
GNPNAT1	GNPNAT1::intron	0.397601	3.32907	1.18311	0.276744	0.557921
PRKAA1	PRKAA1::intron	-0.122624	6.88117	1.18303	0.276761	0.557895
MYC	MYC::exon	0.362416	3.56614	1.18294	0.276779	0.557867
UGCG	UGCG::exon	-0.29753	4.3918	1.18288	0.27679	0.557849
LANCL1	LANCL1::exon	-0.355488	3.8453	1.18059	0.277257	0.557118
MCU	MCU::intron	0.102691	7.41756	1.17943	0.277493	0.556749
SLF2	SLF2::exon	-0.255528	5.0669	1.17911	0.277557	0.556647
DNAL1	DNAL1::intron	-0.29954	4.3184	1.17904	0.277571	0.556625
GKAP1	GKAP1::intron	-0.149926	6.36335	1.17858	0.277666	0.556477
MOCOS	MOCOS::intron	-0.222849	5.4004	1.17839	0.277703	0.556419
RAP1A	RAP1A::exon	-0.388396	3.57238	1.17789	0.277806	0.556259
CTNNB1	CTNNB1::intron	0.0882158	8.00482	1.17569	0.278256	0.555555
DCAF17	DCAF17::exon	-0.400536	3.52251	1.17461	0.278477	0.555211
ADCY9	ADCY9::intron	-0.162277	6.16095	1.17424	0.278552	0.555093
CTNNBL1	CTNNBL1::intron	0.149155	6.34543	1.17404	0.278593	0.55503
PELI1	PELI1::intron	-0.286308	4.42153	1.17354	0.278695	0.554871
NPM1	NPM1::exon	-0.269322	4.87972	1.17336	0.278731	0.554814
NAP1L4	NAP1L4::intron	0.149153	6.30587	1.17262	0.278884	0.554576
CAMK4	CAMK4::intron	-0.18828	5.74741	1.17117	0.279181	0.554115
MFSD14A	MFSD14A::exon	-0.231347	5.30708	1.17088	0.27924	0.554022
TNPO1	TNPO1::exon	-0.0922133	7.83661	1.17018	0.279385	0.553796
SRP9	SRP9::exon	-0.240923	5.15705	1.16969	0.279486	0.553641
PSEN1	PSEN1::intron	0.281614	4.35647	1.16961	0.279501	0.553616
TRPC1	TRPC1::intron	0.0893721	7.99913	1.16888	0.279652	0.553382
TFDP2	TFDP2::intron	-0.0863024	8.12363	1.16755	0.279926	0.552957
USP15	USP15::exon	0.261977	4.83055	1.16672	0.280096	0.552693
FDX1	FDX1::intron	-0.333647	3.92151	1.16533	0.280384	0.552247
SENP2	SENP2::intron	0.36243	3.58712	1.16527	0.280396	0.552228
LINC00467	LINC00467::intron	0.311488	4.08518	1.16367	0.280725	0.551719
RNF20	RNF20::intron	-0.27438	4.74337	1.16319	0.280825	0.551565
CBX5	CBX5::exon	-0.177051	5.96045	1.162	0.281072	0.551183
NET1	NET1::exon	0.20267	5.55391	1.16022	0.281439	0.550615
CCDC58	CCDC58::intron	0.307838	4.06217	1.15928	0.281635	0.550314
ZNF37BP	ZNF37BP::intron	-0.103257	7.40775	1.15875	0.281746	0.550142
GAREM1	GAREM1::intron	-0.115506	7.00395	1.15816	0.281867	0.549955
CAST	CAST::intron	0.287677	4.28282	1.15806	0.281889	0.549922
NUDT12	NUDT12::intron	0.329288	3.9127	1.15608	0.2823	0.54929
MFSD11	MFSD11::intron	0.308307	4.17422	1.15587	0.282344	0.549222
SEPSECS	SEPSECS::intron	0.278847	4.42363	1.15475	0.282577	0.548863
GTF3C1	GTF3C1::intron	0.37886	3.43254	1.15457	0.282614	0.548807
SDHAF4	SDHAF4::intron	0.245774	5.01959	1.15326	0.282889	0.548384
COLGALT2	COLGALT2::intron	0.32512	3.99364	1.15276	0.282993	0.548224
WBP11	WBP11::intron	0.337721	3.7986	1.15204	0.283143	0.547994
MORC3	MORC3::exon	0.202803	5.5566	1.15171	0.283211	0.54789
PDSS2	PDSS2::intron	0.0865095	8.07572	1.15141	0.283275	0.547792
LRBA	LRBA::exon	-0.347408	3.83814	1.14922	0.283733	0.547091
NEBL	NEBL::intron	-0.157095	6.20626	1.14779	0.284033	0.546632
RBM25	RBM25::intron	-0.136067	6.54704	1.14707	0.284183	0.546403
ITPR2	ITPR2::intron	-0.121191	6.86193	1.1469	0.284218	0.546348
TWSG1	TWSG1::exon	-0.322037	4.12873	1.14616	0.284374	0.54611
PTPRG-AS1	PTPRG-AS1::intron	0.127015	6.69214	1.14528	0.284559	0.545828
NPAT	NPAT::intron	-0.138689	6.51092	1.14515	0.284586	0.545786
DYNC2H1	DYNC2H1::exon	-0.227562	5.27986	1.14451	0.284721	0.545581
ATP6V1A	ATP6V1A::exon	-0.119997	6.92635	1.14449	0.284725	0.545574
NRG4	NRG4::intron	0.288549	4.30931	1.14444	0.284737	0.545557
ZNF496	ZNF496::intron	0.298868	4.18618	1.14337	0.284962	0.545213
PLOD2	PLOD2::intron	0.109814	7.1385	1.14305	0.285029	0.545111
NCAPD2	NCAPD2::intron	0.346125	3.68877	1.14251	0.285142	0.544938
DCHS2	DCHS2::intron	-0.346546	3.84971	1.14247	0.285152	0.544924
LNX2	LNX2::intron	0.132593	6.60736	1.14093	0.285476	0.54443
G3BP2	G3BP2::intron	0.128891	6.67114	1.14087	0.285488	0.544412
ALDH7A1	ALDH7A1::intron	0.300628	4.16307	1.14087	0.285489	0.54441
CBR4	CBR4::intron	0.200463	5.53813	1.14031	0.285607	0.544231
SMNDC1	SMNDC1::exon	-0.164215	6.16717	1.13972	0.285731	0.544043
PSMC2	PSMC2::intron	0.268084	4.66672	1.13954	0.28577	0.543983
ZNF345	ZNF345::intron	0.273548	4.5688	1.13912	0.285859	0.543849
SH3GL2	SH3GL2::intron	0.162836	6.06824	1.13752	0.286197	0.543335
ZNF708	ZNF708::intron	-0.135783	6.58832	1.13664	0.286383	0.543053
ZBTB11	ZBTB11::exon	0.331998	3.85808	1.13587	0.286547	0.542804
AP4E1	AP4E1::intron	-0.180555	5.85362	1.13382	0.286981	0.542147
DGKE	DGKE::exon	-0.250061	4.96377	1.13192	0.287387	0.541533
FBXW11	FBXW11::exon	-0.130542	6.69724	1.13177	0.287418	0.541486
TRAPPC11	TRAPPC11::intron	0.259977	4.72553	1.13022	0.287749	0.540986
CENPU	CENPU::intron	0.178002	5.85805	1.13016	0.287761	0.540968
TOR1AIP2	TOR1AIP2::intron	0.18352	5.76743	1.1278	0.288265	0.540208
NCOR1	NCOR1::intron	-0.0824016	8.28269	1.1265	0.288543	0.539789
APP	APP::intron	0.0882764	7.90981	1.1251	0.288843	0.539338
RIF1	RIF1::intron	-0.0881419	7.95818	1.12486	0.288894	0.539262
TNFAIP8	TNFAIP8::intron	0.30589	4.08947	1.12482	0.288903	0.539248
NOL11	NOL11::exon	-0.336129	3.97503	1.12447	0.288978	0.539136
FLVCR1	FLVCR1::intron	0.272612	4.48631	1.12326	0.289238	0.538744
RBM28	RBM28::exon	-0.320773	4.08618	1.12325	0.28924	0.538742
PAXBP1	PAXBP1::intron	-0.132995	6.54982	1.12301	0.289291	0.538665
TRAK2	TRAK2::intron	0.197564	5.56628	1.12114	0.289693	0.538062
BTBD9	BTBD9::intron	-0.110024	7.12093	1.11919	0.290113	0.537433
PAK1	PAK1::intron	0.1702	5.94753	1.11882	0.290193	0.537313
RHOA	RHOA::intron	-0.31532	4.09545	1.1188	0.290197	0.537307
CREBZF	CREBZF::exon	0.104157	7.27865	1.11872	0.290215	0.53728
FAM117B	FAM117B::intron	-0.166954	6.02295	1.11856	0.290248	0.537231
NAPG	NAPG::exon	-0.292633	4.2744	1.11853	0.290255	0.53722
RSRP1	RSRP1::exon	-0.361448	3.7712	1.11847	0.290269	0.5372
POLQ	POLQ::exon	0.355531	3.59995	1.11528	0.290957	0.536171
USP33	USP33::intron	0.11836	6.85971	1.11475	0.291072	0.536
ZSCAN30	ZSCAN30::intron	-0.226448	5.18049	1.11465	0.291094	0.535967
ADD1	ADD1::intron	-0.250061	4.87995	1.11453	0.291119	0.535929
RBPJ	RBPJ::intron	-0.105796	7.237	1.11405	0.291224	0.535773
MRPL39	MRPL39::intron	-0.202996	5.5098	1.11262	0.291533	0.535312
ARL5A	ARL5A::intron	-0.200712	5.52912	1.11201	0.291664	0.535117
PPP4R2	PPP4R2::exon	-0.129351	6.66465	1.11156	0.291762	0.534971
VPS45	VPS45::intron	0.130344	6.59745	1.11127	0.291825	0.534877
G3BP1	G3BP1::exon	-0.121153	6.83694	1.11125	0.291831	0.534869
STT3A	STT3A::intron	0.266541	4.53757	1.11021	0.292057	0.534532
CMAS	CMAS::intron	0.300203	4.12162	1.1099	0.292123	0.534434
SVIP	SVIP::exon	-0.310288	4.20304	1.10908	0.292301	0.53417
DICER1	DICER1::intron	0.105946	7.20602	1.10852	0.292425	0.533986
ZC3HAV1	ZC3HAV1::intron	0.333992	3.7504	1.10688	0.292782	0.533456
INSR	INSR::intron	0.327133	3.82223	1.1066	0.292842	0.533367
MIER3	MIER3::intron	0.21672	5.3117	1.10562	0.293055	0.533051
NUP62	NUP62::exon	0.333121	3.87174	1.10479	0.293236	0.532783
LRRCC1	LRRCC1::intron	-0.279106	4.55802	1.1045	0.293301	0.532686
HIPK2	HIPK2::exon	0.195031	5.66319	1.10329	0.293565	0.532295
IL6ST	IL6ST::intron	0.244063	4.87078	1.10205	0.293835	0.531896
COMMD2	COMMD2::intron	0.26746	4.64895	1.1003	0.29422	0.531327
RTF2	RTF2::intron	-0.341747	3.77843	1.09923	0.294455	0.530981
CCNC	CCNC::intron	0.154568	6.13954	1.0982	0.294681	0.530647
GALK2	GALK2::intron	-0.08843	7.88262	1.09741	0.294855	0.530391
MTHFD2	MTHFD2::exon	-0.189143	5.80654	1.09669	0.295013	0.530159
NEMP1	NEMP1::intron	0.326169	3.83289	1.09601	0.295162	0.529939
ENOX1	ENOX1::intron	-0.0862767	8.0088	1.09537	0.295303	0.529732
NR1D2	NR1D2::exon	0.240419	4.94847	1.09521	0.295339	0.52968
CCSAP	CCSAP::exon	-0.313344	4.17541	1.09375	0.295661	0.529206
CENPQ	CENPQ::intron	-0.372812	3.61367	1.09371	0.29567	0.529193
ACAP2	ACAP2::intron	-0.0871328	7.94316	1.0928	0.295871	0.528898
ANK2	ANK2::intron	0.0857328	7.99739	1.09204	0.29604	0.52865
LRRC39	LRRC39::intron	0.261459	4.60762	1.09116	0.296235	0.528364
SUDS3	SUDS3::exon	0.332964	3.82527	1.09107	0.296253	0.528337
KHDC4	KHDC4::exon	0.276899	4.3214	1.09039	0.296405	0.528115
DEK	DEK::exon	-0.130787	6.64467	1.09004	0.296481	0.528002
RASSF3	RASSF3::intron	0.254318	4.72193	1.08985	0.296523	0.527942
PRKCH	PRKCH::intron	0.301139	4.0513	1.08928	0.296651	0.527754
TXNRD3	TXNRD3::intron	-0.166949	5.99025	1.08847	0.296829	0.527493
KIF14	KIF14::intron	-0.136281	6.47353	1.08763	0.297017	0.527219
RNMT	RNMT::intron	0.373072	3.3875	1.08719	0.297115	0.527076
PRMT2	PRMT2::intron	-0.159397	6.0844	1.08661	0.297243	0.526889
ZNF608	ZNF608::intron	-0.161323	6.0244	1.08585	0.297412	0.526641
SCLT1	SCLT1::intron	-0.0742066	8.91652	1.08535	0.297524	0.526478
TYW5	TYW5::intron	0.255108	4.74637	1.08509	0.297582	0.526393
EFR3A	EFR3A::exon	-0.195696	5.66145	1.08358	0.297918	0.525904
DPYSL5	DPYSL5::intron	0.217417	5.23575	1.08232	0.298199	0.525494
PHACTR2	PHACTR2::intron	0.141428	6.34476	1.0823	0.298203	0.525488
AK2	AK2::intron	0.189622	5.61866	1.08191	0.298291	0.52536
PHC3	PHC3::intron	0.111982	7.00113	1.08149	0.298383	0.525225
GCA	GCA::exon	-0.229415	5.27133	1.07974	0.298775	0.524655
AASDHPPT	AASDHPPT::exon	-0.199534	5.55858	1.07974	0.298775	0.524655
DDR2	DDR2::intron	0.317192	3.91911	1.0791	0.298918	0.524447
HNRNPU	HNRNPU::intron	0.129093	6.59126	1.07876	0.298994	0.524337
PIGX	PIGX::intron	-0.314696	4.02749	1.07853	0.299046	0.524261
ELMOD2	ELMOD2::exon	0.257822	4.67107	1.07791	0.299186	0.524059
CSDE1	CSDE1::intron	0.0954523	7.50988	1.07745	0.299287	0.523911
WLS	WLS::intron	0.123156	6.68015	1.07603	0.299607	0.523449
STK4	STK4::intron	0.117743	6.83598	1.07518	0.299799	0.52317
KPNB1	KPNB1::intron	0.232393	4.96302	1.0748	0.299884	0.523047
FAXC	FAXC::intron	-0.213885	5.38809	1.0724	0.300423	0.522267
KIAA0232	KIAA0232::intron	0.146	6.26089	1.07238	0.300429	0.522258
TOPBP1	TOPBP1::exon	-0.302517	4.16636	1.07167	0.300589	0.522027
ERI3	ERI3::intron	0.265032	4.52678	1.07155	0.300615	0.52199
VTA1	VTA1::intron	0.0868789	7.8826	1.07054	0.300844	0.521659
PDZD8	PDZD8::intron	-0.0901585	7.71727	1.06925	0.301135	0.521239
RNF138	RNF138::intron	0.118919	6.78491	1.069	0.301192	0.521157
C12orf4	C12orf4::intron	-0.12195	6.74192	1.06716	0.301606	0.52056
FAM208B	FAM208B::intron	-0.0731297	8.91971	1.06705	0.301631	0.520523
CD2AP	CD2AP::exon	-0.151594	6.21753	1.06694	0.301657	0.520487
CDC123	CDC123::intron	-0.147187	6.267	1.06663	0.301728	0.520385
TRAPPC12	TRAPPC12::intron	0.226203	5.05111	1.06551	0.301981	0.52002
AQR	AQR::exon	-0.327876	4.0131	1.06534	0.302019	0.519966
BTBD1	BTBD1::intron	0.123506	6.69348	1.06499	0.302099	0.51985
PARL	PARL::intron	0.238401	4.88715	1.06495	0.302108	0.519838
KIAA0586	KIAA0586::intron	0.101123	7.28711	1.06214	0.302746	0.518921
DGKI	DGKI::intron	0.233041	4.96414	1.06204	0.30277	0.518888
AATF	AATF::intron	-0.13783	6.40274	1.06155	0.30288	0.518729
SINHCAF	SINHCAF::intron	0.264397	4.4329	1.06148	0.302898	0.518703
CASP2	CASP2::exon	0.161401	6.0429	1.06108	0.302988	0.518574
TFG	TFG::exon	0.375622	3.33845	1.06083	0.303044	0.518494
ACYP1	ACYP1::intron	0.309334	4.03051	1.0606	0.303097	0.518418
RNF19A	RNF19A::intron	0.215749	5.19764	1.06055	0.303109	0.518401
ACVR1	ACVR1::intron	-0.186312	5.713	1.05959	0.303328	0.518087
ZNF177	ZNF177::intron	0.326512	3.77733	1.05721	0.303872	0.51731
ZNF503	ZNF503::exon	-0.200486	5.55801	1.05568	0.304222	0.516809
SPTLC1	SPTLC1::intron	-0.10443	7.19485	1.05462	0.304464	0.516463
PLGRKT	PLGRKT::intron	-0.266732	4.58332	1.05448	0.304497	0.516418
FKBP3	FKBP3::intron	0.314902	3.88704	1.05289	0.304863	0.515895
SOD2	SOD2::exon	-0.236422	5.11708	1.05284	0.304873	0.515881
TIMM23	TIMM23::intron	0.318936	3.81524	1.0522	0.305019	0.515673
UBE3A	UBE3A::exon	-0.235269	5.04247	1.05197	0.305074	0.515595
STYX	STYX::exon	0.281621	4.31576	1.05123	0.305243	0.515354
CCM2	CCM2::intron	0.308838	3.99059	1.05094	0.305311	0.515258
IFT80	IFT80::exon	-0.36101	3.67258	1.0509	0.305319	0.515246
FAM118B	FAM118B::intron	0.350179	3.6189	1.04998	0.305531	0.514945
AIG1	AIG1::intron	0.108029	7.06528	1.04952	0.305637	0.514794
SIAH1	SIAH1::intron	-0.15697	6.10107	1.04939	0.305667	0.514751
EIF4A2	EIF4A2::intron	0.204008	5.37974	1.04919	0.305712	0.514688
HACD2	HACD2::intron	-0.193374	5.54584	1.04889	0.305782	0.514588
MIER1	MIER1::intron	-0.0855191	7.91513	1.04685	0.306253	0.513919
LAMTOR3	LAMTOR3::exon	0.262759	4.5928	1.04684	0.306255	0.513917
RRM2	RRM2::exon	-0.199674	5.66874	1.04636	0.306367	0.513758
BBX	BBX::exon	-0.215598	5.31194	1.04477	0.306734	0.513238
MED4	MED4::exon	-0.300412	4.18971	1.04391	0.306932	0.512957
ARHGEF12	ARHGEF12::exon	-0.294093	4.2492	1.04283	0.307183	0.512604
EIF2S1	EIF2S1::intron	-0.225908	5.08582	1.04203	0.307368	0.512341
SPPL2A	SPPL2A::exon	-0.336938	3.82999	1.04104	0.307598	0.512016
RBL1	RBL1::intron	0.17149	5.83995	1.04015	0.307805	0.511724
SEMA6D	SEMA6D::intron	-0.247092	4.87448	1.0394	0.307981	0.511476
FAM174A	FAM174A::intron	0.212621	5.25342	1.03863	0.308158	0.511226
ADAMTSL3	ADAMTSL3::intron	-0.271557	4.56393	1.03817	0.308267	0.511073
HSPA4L	HSPA4L::exon	-0.239822	5.02122	1.03673	0.308602	0.510602
KIAA0319L	KIAA0319L::intron	0.178591	5.75313	1.03564	0.308858	0.510242
SGTB	SGTB::intron	-0.237892	4.93414	1.03418	0.309198	0.509763
CCDC126	CCDC126::intron	0.251706	4.68836	1.03416	0.309204	0.509755
SRSF5	SRSF5::exon	0.20664	5.36411	1.03373	0.309302	0.509617
SPEF2	SPEF2::intron	0.183755	5.66242	1.03226	0.309647	0.509133
SNAP47	SNAP47::intron	0.314145	3.85611	1.03198	0.309714	0.50904
DUSP12	DUSP12::intron	0.289575	4.07838	1.03173	0.309771	0.50896
RALBP1	RALBP1::intron	0.248847	4.68884	1.03108	0.309925	0.508744
PROSER1	PROSER1::exon	-0.315441	3.93004	1.02969	0.31025	0.508288
MOB4	MOB4::exon	-0.252488	4.72807	1.0293	0.310343	0.508158
DCLRE1C	DCLRE1C::intron	-0.290363	4.2128	1.02552	0.311232	0.506916
CDC42BPA	CDC42BPA::exon	-0.358527	3.66534	1.02443	0.311489	0.506557
SLC9A8	SLC9A8::intron	0.31179	3.86762	1.02421	0.311542	0.506484
NDFIP2	NDFIP2::intron	0.0721503	8.85761	1.02299	0.31183	0.506082
ARIH1	ARIH1::intron	0.0711436	8.93845	1.02182	0.312107	0.505696
ANK3	ANK3::intron	-0.0851325	7.90484	1.0213	0.312229	0.505527
TMBIM6	TMBIM6::intron	0.318306	3.81155	1.0212	0.312254	0.505492
RAP1A	RAP1A::intron	0.0835529	7.92818	1.01906	0.31276	0.504788
AHR	AHR::exon	-0.334547	3.83939	1.01808	0.312995	0.504463
MED27	MED27::intron	-0.116088	6.80536	1.01778	0.313066	0.504364
COMMD1	COMMD1::intron	0.167275	5.8645	1.01705	0.31324	0.504123
RAD51AP1	RAD51AP1::intron	0.235322	4.88524	1.01684	0.313288	0.504057
IGF1R	IGF1R::intron	0.10211	7.17776	1.01666	0.313332	0.503995
EN2	EN2::exon	-0.266602	4.58504	1.01579	0.31354	0.503707
ABI1	ABI1::exon	-0.265579	4.45031	1.01535	0.313643	0.503564
CTH	CTH::intron	0.231362	4.93756	1.01335	0.314121	0.502904
AC011997.1	AC011997.1::intron	0.180927	5.70346	1.01302	0.314199	0.502795
[truncated: 4,426 more rows]

## Sheet: KHDRBS2_vs_KHDRBS2-R168C
Gene	RNA	DESeq2 log2 fold change MUT/WT	DESeq2 log2 counts per million over all libraries	DEseq2 F-statistics	Pvalue	-log10(P value)
Satellite	Satellite::exon	-1.37518	9.71671	555.887	1.83671e-25	24.736
SRSF6	SRSF6::exon	1.41617	7.77349	298.994	1.934e-20	19.7135
FBXO22	FBXO22::exon	-1.14265	7.98264	274.588	8.95024e-20	19.0482
PURPL	PURPL::intron	-1.04575	9.41097	255.593	3.20965e-19	18.4935
ZNF92	ZNF92::exon	-1.21641	6.88384	210.357	9.67854e-18	17.0142
CCNG1	CCNG1::exon	1.15713	7.34681	202.5	1.86148e-17	16.7301
RPL15	RPL15::intron	1.00789	7.85693	184.754	8.84758e-17	16.0532
DCHS2	DCHS2::intron	-1.36856	6.0124	178.041	1.64805e-16	15.783
ELOVL5	ELOVL5::exon	1.28941	6.45932	173.839	2.45683e-16	15.6096
ANKAR	ANKAR::intron	-0.907046	7.5013	160.67	9.05123e-16	15.0433
LINC01687	LINC01687::intron	-0.917101	7.73075	160.361	9.34207e-16	15.0296
PCDH9	PCDH9::intron	-0.697854	10.1934	157.108	1.30713e-15	14.8837
DUBR	DUBR::intron	-1.17817	6.26624	153.825	1.8449e-15	14.734
CNBP	CNBP::exon	1.00593	7.57795	150.322	2.6824e-15	14.5715
AGBL3	AGBL3::intron	-0.88849	7.92188	148.318	3.33323e-15	14.4771
SRSF2	SRSF2::exon	1.55987	6.43353	147.901	3.48808e-15	14.4574
LBR	LBR::exon	0.867968	7.79834	144.713	4.95607e-15	14.3049
PAIP2	PAIP2::exon	1.26651	6.15348	142.116	6.6269e-15	14.1787
RPE65	RPE65::exon	-1.88756	4.31593	138.08	1.04972e-14	13.9789
TFRC	TFRC::exon	1.36249	6.00778	133.101	1.87859e-14	13.7262
G3BP2	G3BP2::exon	1.33724	5.82641	125.92	4.48332e-14	13.3484
RNF138	RNF138::exon	0.86607	7.79696	123.837	5.81031e-14	13.2358
SLIT2	SLIT2::intron	-0.614868	11.4387	122.171	7.16722e-14	13.1446
SRP9	SRP9::exon	1.00065	7.44421	115.385	1.72395e-13	12.7635
AASDHPPT	AASDHPPT::exon	1.30741	5.93008	115.229	1.75996e-13	12.7545
AC004980.1	AC004980.1::intron	-0.748273	7.63044	115.079	1.79509e-13	12.7459
AC004160.1	AC004160.1::intron	-0.932927	6.40569	110.528	3.30954e-13	12.4802
PEX3	PEX3::intron	-0.902191	6.54877	109.913	3.59986e-13	12.4437
AZIN1	AZIN1::exon	0.925347	6.80799	109.695	3.70892e-13	12.4308
H3F3B	H3F3B::exon	1.26366	6.05191	109.101	4.02442e-13	12.3953
AP001347.1	AP001347.1::intron	-0.663686	8.1317	105.094	7.04235e-13	12.1523
PURG	PURG::intron	-1.02238	5.97896	104.328	7.85123e-13	12.1051
SSR3	SSR3::exon	1.21747	5.86142	102.551	1.01264e-12	11.9945
LRRTM4	LRRTM4::intron	-0.661498	8.63714	100.315	1.40126e-12	11.8535
LINC00476	LINC00476::intron	-0.921348	6.20691	99.6903	1.53582e-12	11.8137
AC010210.1	AC010210.1::intron	-1.08522	5.80193	99.3071	1.625e-12	11.7891
RFXAP	RFXAP::intron	-1.10718	5.53669	99.2044	1.64983e-12	11.7826
MRPL42	MRPL42::exon	0.917419	6.52233	98.2945	1.88779e-12	11.724
SOCS4	SOCS4::exon	-0.889599	7.36886	97.5248	2.11717e-12	11.6742
PUM1	PUM1::exon	1.18977	6.03366	97.2062	2.22051e-12	11.6535
U1	U1::exon	-0.665638	8.94167	96.5465	2.45167e-12	11.6105
CGGBP1	CGGBP1::intron	-0.59524	8.97245	95.4178	2.90761e-12	11.5365
NUDT21	NUDT21::exon	1.06876	6.18344	94.6322	3.27689e-12	11.4845
IKBIP	IKBIP::intron	-0.784651	6.78508	93.7824	3.73231e-12	11.428
KHDRBS2	KHDRBS2::exon	0.938746	9.18689	92.8497	4.30945e-12	11.3656
GATC	GATC::exon	-1.20637	5.25424	92.5133	4.53995e-12	11.3429
ZNF431	ZNF431::exon	-0.930448	6.22619	92.1295	4.81878e-12	11.3171
MKRN3	MKRN3::intron	-1.245	5.03478	89.4852	7.30122e-12	11.1366
SMC4	SMC4::exon	0.688136	7.70466	89.192	7.64954e-12	11.1164
LINC00639	LINC00639::intron	-1.11393	5.52706	86.4585	1.18731e-11	10.9254
ADGRB3	ADGRB3::intron	-0.518868	10.2937	85.4383	1.40244e-11	10.8531
PPP1R42	PPP1R42::intron	-0.874646	6.21432	84.2267	1.7122e-11	10.7664
EPHA6	EPHA6::intron	-0.512846	10.41	83.675	1.8763e-11	10.7267
CCSER1	CCSER1::intron	-0.541623	9.3338	83.5512	1.91535e-11	10.7178
ANKRD19P	ANKRD19P::intron	-0.815879	6.42359	81.8116	2.56378e-11	10.5911
ABCB1	ABCB1::intron	-1.31335	4.90696	81.7478	2.59156e-11	10.5864
TMEM14B	TMEM14B::intron	-0.690471	7.26741	80.4958	3.20546e-11	10.4941
SND1	SND1::intron	0.605063	9.03089	80.3495	3.28656e-11	10.4833
CD164	CD164::exon	0.871143	6.45166	79.9573	3.51478e-11	10.4541
HY4	HY4::exon	1.02238	6.07023	78.7911	4.29697e-11	10.3668
PYGL	PYGL::intron	-0.790429	6.61482	78.6652	4.39175e-11	10.3574
SEM1	SEM1::intron	-0.778356	6.70896	78.4924	4.52541e-11	10.3443
CSDE1	CSDE1::exon	0.700838	7.13967	77.5755	5.30951e-11	10.2749
COCH	COCH::intron	-1.05539	5.30728	77.4748	5.40388e-11	10.2673
PPP1CC	PPP1CC::exon	0.864192	6.90259	77.2209	5.64992e-11	10.248
HINT3	HINT3::exon	1.00731	5.79643	77.0222	5.85057e-11	10.2328
AL390334.1	AL390334.1::intron	-0.641722	7.73273	76.8201	6.06232e-11	10.2174
KCNMB2-AS1	KCNMB2-AS1::intron	-0.632486	7.63981	76.627	6.27218e-11	10.2026
CASC9	CASC9::intron	-0.65226	7.46066	76.6165	6.28388e-11	10.2018
HNRNPK	HNRNPK::exon	1.18329	5.56902	76.2232	6.73608e-11	10.1716
TSN	TSN::exon	1.34987	5.26611	75.9942	7.01506e-11	10.154
AC069277.1	AC069277.1::intron	-1.0277	5.51371	75.992	7.01786e-11	10.1538
CADM2	CADM2::intron	-0.550856	8.85633	75.9314	7.09375e-11	10.1491
FOXP2	FOXP2::intron	-0.504563	10.018	75.4785	7.68856e-11	10.1142
ZNF260	ZNF260::exon	-0.964316	5.62562	74.183	9.69762e-11	10.0133
LRRC34	LRRC34::intron	-1.29982	4.46781	73.99	1.0041e-10	9.99822
SCLT1	SCLT1::intron	-0.656682	7.94437	73.4268	1.11184e-10	9.95396
SSR1	SSR1::exon	0.72435	6.81946	73.24	1.15021e-10	9.93922
NDUFA5	NDUFA5::exon	1.04599	5.52205	71.8607	1.48017e-10	9.82969
GALNT13	GALNT13::intron	-0.504319	9.62298	71.4664	1.59175e-10	9.79812
ITFG1	ITFG1::intron	-0.527071	8.35515	71.147	1.68861e-10	9.77247
EEF1A1	EEF1A1::exon	1.09384	5.96497	70.9849	1.74008e-10	9.75943
LIN7C	LIN7C::exon	0.711991	6.87609	70.256	1.99285e-10	9.70053
AC011997.1	AC011997.1::intron	-0.581046	7.87941	69.4381	2.32297e-10	9.63396
ETFRF1	ETFRF1::intron	-1.4396	3.92049	68.614	2.7141e-10	9.56637
AL513318.2	AL513318.2::intron	-1.25595	4.6527	68.1602	2.95844e-10	9.52894
MCMBP	MCMBP::exon	1.17869	5.23955	68.121	2.98061e-10	9.52569
ZBTB26	ZBTB26::intron	-1.1238	5.00907	67.6949	3.23307e-10	9.49038
TMPRSS12	TMPRSS12::intron	-1.80589	3.21399	67.6316	3.27247e-10	9.48512
_no_feature	_no_feature	-0.39509	18.7917	67.2956	3.49006e-10	9.45717
PRNP	PRNP::exon	1.49215	4.45269	67.2499	3.52082e-10	9.45336
YWHAG	YWHAG::exon	1.41054	4.66908	66.9089	3.75941e-10	9.42488
OSBPL8	OSBPL8::exon	0.922759	6.08173	66.4042	4.14419e-10	9.38256
IQCJ-SCHIP1	IQCJ-SCHIP1::intron	-0.80652	6.30337	65.3443	5.09306e-10	9.29302
HDGFL3	HDGFL3::exon	0.829437	6.08276	65.335	5.10237e-10	9.29223
BCLAF1	BCLAF1::exon	0.597327	7.68962	65.158	5.28219e-10	9.27719
TMEM123	TMEM123::exon	0.827944	6.05963	64.2736	6.28579e-10	9.20164
NSL1	NSL1::intron	-0.650799	6.7514	64.1997	6.37829e-10	9.1953
PTPRG-AS1	PTPRG-AS1::intron	-0.758619	6.3928	63.2097	7.76445e-10	9.10989
AC004949.1	AC004949.1::intron	-0.587118	7.86014	63.1966	7.78489e-10	9.10875
ITGB3BP	ITGB3BP::intron	-0.484808	8.74392	63.1143	7.91387e-10	9.10161
COMMD6	COMMD6::intron	-1.09538	4.84054	63.0084	8.08318e-10	9.09242
LRP1B	LRP1B::intron	-0.452367	10.6567	62.8721	8.30669e-10	9.08057
WDR78	WDR78::intron	-0.643702	6.78744	61.653	1.06194e-09	8.9739
THUMPD3-AS1	THUMPD3-AS1::intron	-0.643344	7.26114	61.6115	1.07091e-09	8.97025
SLC25A40	SLC25A40::intron	-0.783112	5.90951	61.6057	1.07217e-09	8.96974
ZNF394	ZNF394::intron	-1.55666	3.52984	61.5762	1.07861e-09	8.96714
SERP1	SERP1::intron	-0.842686	5.87052	61.416	1.11427e-09	8.95301
USP15	USP15::exon	-0.763062	6.1788	61.3106	1.13839e-09	8.94371
TOMM20	TOMM20::exon	0.763009	6.52126	61.0049	1.21155e-09	8.91666
LINC00641	LINC00641::intron	1.09674	5.20137	60.5368	1.33328e-09	8.87508
PDE3B	PDE3B::intron	-0.604112	7.00463	60.2717	1.40783e-09	8.85145
TSEN15	TSEN15::exon	1.12494	5.04294	60.2429	1.41619e-09	8.84888
METTL21A	METTL21A::intron	-0.795805	5.75013	59.4173	1.67937e-09	8.77485
CPSF6	CPSF6::exon	0.760325	6.48596	58.6474	1.97128e-09	8.70525
SERPINI2	SERPINI2::intron	-0.972681	5.09828	58.0414	2.23831e-09	8.65008
CASC2	CASC2::intron	-0.618415	6.73577	58.0382	2.2398e-09	8.64979
MIR	MIR::exon	0.381878	12.9419	57.9604	2.27677e-09	8.64268
WNT2B	WNT2B::intron	-0.842795	5.56283	57.8301	2.34012e-09	8.63076
AC093752.1	AC093752.1::intron	-0.539805	7.54361	57.614	2.44924e-09	8.61097
UBQLN1	UBQLN1::exon	1.01639	5.39955	57.5195	2.49865e-09	8.60229
GAS5	GAS5::intron	-0.612555	6.98905	56.8063	2.90694e-09	8.53656
PIGK	PIGK::intron	-0.493481	8.26672	56.5985	3.0387e-09	8.51731
RAB28	RAB28::intron	-0.513689	7.82245	56.5132	3.09455e-09	8.5094
AL135905.2	AL135905.2::exon	0.789161	6.02365	56.297	3.24104e-09	8.48932
RAD21	RAD21::exon	0.843952	6.35294	56.0588	3.41089e-09	8.46713
DGKI	DGKI::intron	0.739067	6.52309	55.7112	3.67564e-09	8.43467
GHITM	GHITM::exon	1.14073	5.26493	55.6098	3.75689e-09	8.42517
GPR137C	GPR137C::intron	-0.549543	7.61433	55.5133	3.83597e-09	8.41612
SMIM8	SMIM8::intron	-0.581602	6.98123	55.51	3.8387e-09	8.41582
PTBP2	PTBP2::exon	0.65858	6.6971	55.034	4.25543e-09	8.37106
ABI2	ABI2::exon	-0.744022	5.9565	54.6611	4.61493e-09	8.33584
ERCC8	ERCC8::intron	-0.596978	6.81234	54.6062	4.67046e-09	8.33064
NAA50	NAA50::exon	0.562516	7.57166	54.5071	4.77251e-09	8.32125
GMNN	GMNN::intron	-0.622082	6.69529	54.4824	4.79835e-09	8.31891
MAGI2	MAGI2::intron	-0.456677	8.92173	54.4543	4.82787e-09	8.31624
DDX21	DDX21::exon	0.511167	7.98541	54.2098	5.09303e-09	8.29302
CBX5	CBX5::exon	0.67521	6.66578	53.7654	5.61488e-09	8.25066
CENPP	CENPP::intron	-0.418665	9.29429	53.7509	5.63294e-09	8.24926
ABHD10	ABHD10::exon	0.750739	6.14422	53.7284	5.66086e-09	8.24712
GDI2	GDI2::exon	1.16991	4.7574	53.7282	5.66111e-09	8.2471
PTCHD4	PTCHD4::intron	-0.789072	6.08396	53.5915	5.83417e-09	8.23402
HNRNPH1	HNRNPH1::exon	0.688723	6.61268	53.4563	6.01081e-09	8.22107
MAT2B	MAT2B::exon	1.19724	4.64183	53.4515	6.01723e-09	8.2206
HSPA13	HSPA13::exon	0.615265	7.13486	53.0105	6.63409e-09	8.17822
DTNA	DTNA::intron	-0.417268	9.73857	53.0042	6.64332e-09	8.17761
DACH1	DACH1::intron	-0.406161	10.1765	52.7834	6.97732e-09	8.15631
CCDC90B	CCDC90B::intron	-0.77935	5.737	52.3076	7.75829e-09	8.11023
GNPNAT1	GNPNAT1::intron	-1.01349	4.90619	52.2427	7.87176e-09	8.10393
WDR49	WDR49::intron	-0.489481	7.76213	52.218	7.91542e-09	8.10153
SAXO2	SAXO2::intron	-1.12745	4.40018	52.1935	7.95902e-09	8.09914
ZNF529-AS1	ZNF529-AS1::intron	-1.2755	4.05097	52.0763	8.17077e-09	8.08774
KHDC4	KHDC4::exon	-0.865845	5.36722	51.9365	8.43102e-09	8.07412
PUM1	PUM1::intron	0.494408	8.19026	51.9323	8.43894e-09	8.07371
ETFRF1	ETFRF1::exon	-1.14796	4.21832	51.5905	9.11343e-09	8.04032
TENM3	TENM3::intron	-0.553445	7.16107	51.5057	9.28924e-09	8.03202
SCOC	SCOC::exon	0.84365	6.02063	51.459	9.38778e-09	8.02744
PSMG2	PSMG2::intron	-0.861469	5.29929	51.3749	9.56768e-09	8.01919
ARL14EP	ARL14EP::exon	-1.27041	4.1456	51.2942	9.74368e-09	8.01128
TRA2A	TRA2A::exon	1.243	4.60204	51.2211	9.90626e-09	8.00409
RPS6	RPS6::exon	0.706673	6.35939	50.8305	1.08237e-08	7.96562
RAVER2	RAVER2::intron	-0.486988	7.6739	50.8149	1.08622e-08	7.96408
POLR2K	POLR2K::intron	-1.64849	3.0829	50.6339	1.1319e-08	7.94619
EIF4G2	EIF4G2::exon	0.756527	6.67015	50.5212	1.16134e-08	7.93504
MBD5	MBD5::intron	-0.395903	9.48523	49.9908	1.31118e-08	7.88234
GPHN	GPHN::intron	-0.392442	10.1515	49.9486	1.32393e-08	7.87814
FOPNL	FOPNL::exon	1.23092	4.73586	49.9011	1.33845e-08	7.8734
BBIP1	BBIP1::intron	-1.02192	4.81723	49.8203	1.36355e-08	7.86533
SERINC1	SERINC1::exon	0.59659	6.92075	49.2055	1.5713e-08	7.80374
NDFIP1	NDFIP1::exon	0.81655	5.68065	49.1373	1.59634e-08	7.79688
MATR3	MATR3::exon	0.833409	5.72907	49.008	1.64492e-08	7.78386
PUM2	PUM2::exon	0.859509	5.64622	48.9027	1.68563e-08	7.77324
MCM8	MCM8::exon	-0.732223	5.82071	48.7038	1.76546e-08	7.75314
ACVR2B	ACVR2B::exon	0.843637	5.58766	48.6198	1.80032e-08	7.74465
KCNQ5	KCNQ5::intron	-0.426913	9.407	48.3469	1.91876e-08	7.71698
RAD23B	RAD23B::exon	0.796771	5.70315	48.1095	2.02843e-08	7.69284
ZNF107	ZNF107::exon	-0.800127	5.5175	47.7793	2.19202e-08	7.65916
PXDNL	PXDNL::intron	-0.58923	6.59159	47.643	2.26354e-08	7.64521
UBE2J1	UBE2J1::exon	0.99312	5.06999	47.6338	2.26846e-08	7.64427
TXN	TXN::exon	-0.695485	5.90749	47.5547	2.3112e-08	7.63616
APOLD1	APOLD1::intron	-0.551953	6.82331	47.34	2.43143e-08	7.61414
ZBTB1	ZBTB1::intron	-0.724318	5.72453	47.2591	2.47848e-08	7.60581
ATXN2L	ATXN2L::exon	-1.46428	3.21715	47.1712	2.53061e-08	7.59678
NUCKS1	NUCKS1::exon	0.521769	7.73659	47.1677	2.53269e-08	7.59642
SERBP1	SERBP1::exon	0.449102	8.24656	46.9032	2.69686e-08	7.56914
BCO2	BCO2::intron	-1.30217	3.86383	46.6593	2.85815e-08	7.54391
IRAK1BP1	IRAK1BP1::intron	-0.700991	5.94595	46.572	2.91825e-08	7.53488
APPL1	APPL1::exon	0.671641	6.24346	46.4712	2.98943e-08	7.52441
LMAN1	LMAN1::exon	0.602782	6.74593	46.4032	3.0384e-08	7.51736
BLM	BLM::intron	-0.490588	7.39674	46.2781	3.13079e-08	7.50435
ZRANB3	ZRANB3::intron	-0.449256	8.03675	46.1683	3.21428e-08	7.49292
ATP6V1A	ATP6V1A::exon	0.701919	6.09108	46.0569	3.30135e-08	7.48131
CAPZA1	CAPZA1::exon	0.665275	6.22948	46.0103	3.33856e-08	7.47644
C5orf15	C5orf15::exon	0.899247	5.40445	45.9546	3.38352e-08	7.47063
SF3B3	SF3B3::intron	0.826845	5.48717	45.791	3.51944e-08	7.45353
BRIP1	BRIP1::intron	-0.399037	9.03167	45.7491	3.55515e-08	7.44914
MAT2A	MAT2A::exon	-1.2352	3.71723	45.5361	3.74274e-08	7.42681
PPFIA2	PPFIA2::intron	-0.568705	6.78163	45.2546	4.00667e-08	7.39722
RSRC2	RSRC2::exon	1.14375	4.70699	45.1328	4.12683e-08	7.38438
TEX9	TEX9::intron	-0.623379	6.67684	44.9107	4.35582e-08	7.36093
BCKDHB	BCKDHB::intron	-0.471813	7.67802	44.8236	4.44923e-08	7.35172
OAT	OAT::exon	0.850913	5.44532	44.6623	4.62783e-08	7.33462
FBXL3	FBXL3::exon	0.549902	6.95325	44.406	4.92734e-08	7.30739
RIT1	RIT1::exon	1.10746	4.66654	44.35	4.99536e-08	7.30143
SPAG16	SPAG16::intron	-0.486437	7.74057	44.3046	5.0513e-08	7.2966
PSMA2	PSMA2::exon	-1.26812	3.80568	44.1857	5.20088e-08	7.28392
SFPQ	SFPQ::exon	0.764024	5.63323	44.1448	5.2534e-08	7.27956
CCDC92	CCDC92::intron	-0.869953	5.02464	44.131	5.2713e-08	7.27808
OSTM1	OSTM1::exon	1.09111	4.71136	44.0114	5.42867e-08	7.26531
RRM2	RRM2::exon	0.712402	5.88737	43.9024	5.57641e-08	7.25365
SPATA17	SPATA17::intron	-0.552119	6.68618	43.7511	5.78849e-08	7.23743
MIR17HG	MIR17HG::intron	-0.592525	6.286	43.6462	5.94053e-08	7.22618
CDC42BPA	CDC42BPA::intron	-0.391985	8.97295	43.5659	6.0598e-08	7.21754
F13B	F13B::intron	1.43894	3.77981	43.5649	6.06124e-08	7.21744
SOD2	SOD2::exon	0.685751	6.01985	43.5131	6.13953e-08	7.21186
EHBP1	EHBP1::intron	-0.437399	8.41277	43.4373	6.25596e-08	7.20371
SLC5A3	SLC5A3::exon	0.991034	4.9789	43.1307	6.75098e-08	7.17063
LYPLAL1	LYPLAL1::intron	-0.424191	8.15235	43.111	6.78413e-08	7.16851
ZNF138	ZNF138::exon	-0.926756	4.8943	43.0251	6.93085e-08	7.15921
DMTF1	DMTF1::intron	-0.442672	8.36101	42.9613	7.04196e-08	7.15231
ERBB4	ERBB4::intron	-0.431337	9.09542	42.9065	7.13882e-08	7.14637
KANSL1L	KANSL1L::intron	-0.578118	6.64788	42.7886	7.35218e-08	7.13358
AGBL2	AGBL2::intron	2.00509	3.12471	42.722	7.47556e-08	7.12636
ELP4	ELP4::intron	-0.397242	8.92112	42.7071	7.50352e-08	7.12473
SPC25	SPC25::intron	-0.927798	4.76342	42.6288	7.65199e-08	7.11623
UBXN2A	UBXN2A::intron	-0.754745	5.41183	42.5989	7.70951e-08	7.11297
HSP90AA1	HSP90AA1::exon	0.534492	7.33184	42.5891	7.7284e-08	7.11191
ZNF385B	ZNF385B::intron	-0.565801	6.49523	42.4859	7.93109e-08	7.10067
PSMA1	PSMA1::intron	-0.577931	6.51469	42.4661	7.97045e-08	7.09852
ROBO1	ROBO1::intron	-0.354826	10.0678	42.4206	8.06212e-08	7.09355
ZNF708	ZNF708::exon	-1.08754	4.29588	42.326	8.25591e-08	7.08323
CBFB	CBFB::exon	0.815024	5.61435	42.2217	8.4754e-08	7.07184
LINC00535	LINC00535::intron	0.750964	5.72563	42.1787	8.56763e-08	7.06714
MDGA2	MDGA2::intron	-0.378056	9.1133	42.1179	8.69995e-08	7.06048
RIOK3	RIOK3::exon	0.659177	6.28873	41.8537	9.29973e-08	7.03153
SMIM4	SMIM4::exon	-1.45275	3.27205	41.8244	9.36892e-08	7.02831
AC023024.1	AC023024.1::intron	-1.27793	3.44218	41.7161	9.62939e-08	7.0164
ZBTB26	ZBTB26::exon	-1.26084	3.65884	41.606	9.90178e-08	7.00429
C2orf48	C2orf48::intron	-0.886645	4.90407	41.552	1.00384e-07	6.99834
ZNF33A	ZNF33A::intron	-0.606142	6.12105	41.5191	1.01226e-07	6.99471
AluSx1	AluSx1::exon	-0.500899	7.36167	41.4274	1.03612e-07	6.98459
KIAA0319L	KIAA0319L::intron	-0.565511	6.4179	41.2986	1.07063e-07	6.97036
MTDH	MTDH::exon	0.683915	6.134	41.2537	1.08295e-07	6.96539
ANKS1B	ANKS1B::intron	-0.446848	7.64702	41.0849	1.1306e-07	6.94669
SMG1	SMG1::exon	0.792407	5.47712	41.0776	1.13271e-07	6.94588
RAB18	RAB18::exon	1.00791	4.70219	41.0423	1.14295e-07	6.94197
ZNF804A	ZNF804A::intron	-0.446829	7.75325	41.0242	1.14825e-07	6.93996
SDHB	SDHB::exon	-1.10849	3.9569	40.9467	1.17124e-07	6.93135
DENR	DENR::exon	0.859324	5.18129	40.6578	1.26122e-07	6.89921
NLGN1	NLGN1::intron	-0.360176	10.4042	40.492	1.31613e-07	6.8807
LINC00158	LINC00158::intron	-0.85257	5.16122	40.446	1.3318e-07	6.87556
CHODL	CHODL::intron	-0.935	4.61616	40.3681	1.35878e-07	6.86685
DDAH1	DDAH1::exon	1.60475	3.43183	40.2497	1.4009e-07	6.85359
FHIT	FHIT::intron	-0.337727	10.6965	40.2193	1.41194e-07	6.85018
SLCO6A1	SLCO6A1::intron	-0.560103	6.63238	40.1964	1.4203e-07	6.84762
MARCH7	MARCH7::exon	-0.587554	6.41302	40.0425	1.47795e-07	6.83034
TSNAX	TSNAX::exon	0.575032	6.9066	39.761	1.58981e-07	6.79866
RGS17	RGS17::intron	-0.518455	6.96411	39.7383	1.59919e-07	6.7961
AC079160.1	AC079160.1::intron	-0.45038	7.37188	39.4953	1.70359e-07	6.76864
PDCD6	PDCD6::intron	-1.16943	3.94274	39.4106	1.74159e-07	6.75905
ARF1	ARF1::exon	1.29258	3.84418	39.3504	1.7692e-07	6.75222
ENAH	ENAH::exon	0.477202	7.46139	39.1906	1.84464e-07	6.73409
KIF2A	KIF2A::intron	-0.508151	6.7381	39.1408	1.86881e-07	6.72843
NR6A1	NR6A1::intron	-0.394197	8.37591	39.0131	1.93243e-07	6.7139
EIF1	EIF1::exon	0.96037	5.18607	38.9096	1.98559e-07	6.70211
ARL14EP	ARL14EP::intron	-0.890934	4.68473	38.9047	1.98818e-07	6.70154
ZNF337	ZNF337::intron	1.07325	4.5258	38.8401	2.02219e-07	6.69418
PBK	PBK::intron	-0.72256	5.5051	38.7835	2.05252e-07	6.68771
GATAD1	GATAD1::exon	-0.859532	4.93365	38.6137	2.14635e-07	6.6683
ISOC1	ISOC1::exon	1.39026	3.95641	38.548	2.18384e-07	6.66078
DEGS1	DEGS1::exon	-0.805179	5.25435	38.5095	2.20618e-07	6.65636
CENPK	CENPK::intron	-0.448506	7.32903	38.4004	2.27068e-07	6.64384
RAD51AP1	RAD51AP1::exon	0.987099	4.99606	38.3143	2.32298e-07	6.63396
RAN	RAN::exon	1.08724	4.56474	38.1754	2.41e-07	6.61798
ARL6IP1	ARL6IP1::exon	0.712096	5.71862	38.1573	2.42159e-07	6.6159
ZMAT3	ZMAT3::intron	1.02947	4.53949	38.0963	2.46113e-07	6.60887
FGFR1OP	FGFR1OP::exon	0.727333	5.56411	38.045	2.49486e-07	6.60295
SLC9C2	SLC9C2::intron	-0.97966	4.68095	38.0312	2.50406e-07	6.60136
BZW1	BZW1::exon	0.829483	5.24569	37.9683	2.5462e-07	6.59411
GABPB1-AS1	GABPB1-AS1::exon	-0.701234	5.56615	37.8988	2.59371e-07	6.58608
RAD51B	RAD51B::intron	-0.34212	9.95776	37.8079	2.65725e-07	6.57557
KDM4D	KDM4D::intron	-0.628743	6.04494	37.6601	2.76412e-07	6.55844
XKR6	XKR6::intron	-0.418407	7.71252	37.5911	2.81551e-07	6.55044
AK3	AK3::exon	0.950174	5.04523	37.5727	2.82937e-07	6.54831
SEC24B	SEC24B::exon	0.946027	4.73414	37.5228	2.8674e-07	6.54251
AC010894.3	AC010894.3::intron	-1.3858	3.31129	37.4028	2.961e-07	6.52856
CREB3L2	CREB3L2::intron	0.611811	6.10588	37.3092	3.03618e-07	6.51767
PURPL	PURPL::exon	-1.37206	3.15541	36.951	3.34312e-07	6.47585
CASC1	CASC1::intron	1.10229	4.55665	36.8514	3.43413e-07	6.46418
SYT1	SYT1::intron	-0.385686	8.64899	36.6712	3.60541e-07	6.44305
SNX14	SNX14::intron	0.443373	7.4879	36.4598	3.81793e-07	6.41817
TPRKB	TPRKB::intron	-0.820767	4.95991	36.4413	3.83716e-07	6.41599
KRIT1	KRIT1::intron	-0.507611	6.96599	36.2969	3.99054e-07	6.39897
CHD2	CHD2::intron	0.511768	7.1669	36.248	4.044e-07	6.39319
SP3	SP3::exon	0.565979	6.37881	36.2328	4.06075e-07	6.39139
BRMS1L	BRMS1L::intron	-0.453423	7.27349	36.1852	4.11372e-07	6.38577
HSPA5	HSPA5::exon	1.43528	3.56302	36.153	4.14995e-07	6.38196
ITGAV	ITGAV::exon	0.633938	6.19185	36.003	4.32327e-07	6.36419
PPP4R2	PPP4R2::exon	0.64624	6.08512	35.8739	4.47843e-07	6.34887
CYCS	CYCS::exon	0.561499	6.37701	35.8393	4.52095e-07	6.34477
NPTN	NPTN::exon	0.870802	4.96127	35.6614	4.74677e-07	6.3236
KIF20B	KIF20B::exon	0.669733	5.98495	35.5885	4.84265e-07	6.31492
BLZF1	BLZF1::intron	-0.512738	6.56641	35.4103	5.08569e-07	6.29365
TTC32	TTC32::intron	-1.00842	4.05629	35.4042	5.09429e-07	6.29292
HIST1H2AC	HIST1H2AC::intron	-1.15233	3.51311	35.342	5.18228e-07	6.28548
DDX39B	DDX39B::intron	1.10169	4.32435	35.0517	5.6146e-07	6.25068
CREB5	CREB5::intron	-0.412016	8.10615	35.0411	5.63115e-07	6.2494
TMEM30A	TMEM30A::exon	0.558484	6.48743	35.0126	5.67563e-07	6.24599
USP1	USP1::exon	0.646864	5.84115	34.9741	5.73645e-07	6.24136
RPL4	RPL4::exon	1.29978	3.99553	34.9171	5.82775e-07	6.2345
CDC27	CDC27::exon	0.705773	5.53466	34.7576	6.09127e-07	6.21529
SLC38A9	SLC38A9::intron	-0.492714	6.76195	34.7329	6.13329e-07	6.21231
ZHX1	ZHX1::intron	-0.621485	6.07177	34.7294	6.13931e-07	6.21188
WDPCP	WDPCP::intron	-0.381033	8.42964	34.7092	6.17375e-07	6.20945
PMAIP1	PMAIP1::exon	0.659132	5.87332	34.6293	6.31251e-07	6.1998
SNX4	SNX4::exon	1.07382	4.76599	34.6203	6.32834e-07	6.19871
ZBED8	ZBED8::intron	-1.39659	3.12789	34.4277	6.67709e-07	6.17541
CTNNB1	CTNNB1::exon	0.586367	6.37595	34.3883	6.75088e-07	6.17064
UCHL5	UCHL5::exon	0.488606	6.95666	34.3172	6.8864e-07	6.16201
ECT2	ECT2::exon	0.699	5.6468	34.2852	6.94819e-07	6.15813
ARFIP1	ARFIP1::exon	1.09896	4.6369	34.2213	7.07339e-07	6.15037
CCNG2	CCNG2::intron	0.562272	6.40193	34.1445	7.22712e-07	6.14103
FANCL	FANCL::intron	-0.427762	7.55619	34.0281	7.46694e-07	6.12686
FBXL17	FBXL17::intron	-0.38482	8.09873	34.0067	7.51184e-07	6.12425
UGGT1	UGGT1::intron	0.85	5.03949	33.9208	7.69523e-07	6.11378
NAP1L1	NAP1L1::exon	0.471069	7.0389	33.9169	7.70368e-07	6.1133
EPHA7	EPHA7::intron	-0.396362	7.86914	33.8793	7.78542e-07	6.10872
G3BP1	G3BP1::exon	0.516083	6.86608	33.7917	7.97977e-07	6.09801
PNRC2	PNRC2::exon	0.581236	6.09368	33.7401	8.09651e-07	6.0917
CCAR1	CCAR1::exon	0.673707	5.66497	33.7328	8.11325e-07	6.09081
SLC6A15	SLC6A15::intron	-0.426117	7.23795	33.6818	8.23064e-07	6.08457
SMYD3	SMYD3::intron	-0.345684	8.79369	33.5652	8.50592e-07	6.07028
AC244021.1	AC244021.1::intron	-0.563669	6.11128	33.5605	8.51707e-07	6.06971
GORASP2	GORASP2::intron	0.611034	5.87558	33.3516	9.03554e-07	6.04405
NBEA	NBEA::intron	-0.350129	9.057	33.2846	9.20859e-07	6.03581
DEK	DEK::exon	0.463105	7.34843	33.2357	9.33735e-07	6.02978
SLC33A1	SLC33A1::exon	-0.568717	5.97072	33.1972	9.43974e-07	6.02504
MED6	MED6::intron	0.918987	4.77083	33.1898	9.45957e-07	6.02413
L1PA	L1PA::exon	-0.320793	9.94047	33.1561	9.55065e-07	6.01997
KCNT2	KCNT2::intron	-0.37253	8.84194	33.0612	9.81182e-07	6.00825
DDX46	DDX46::exon	0.630952	5.7911	33.0404	9.87001e-07	6.00568
PRKG1	PRKG1::intron	-0.303627	10.4403	32.8835	1.03211e-06	5.98628
SECISBP2	SECISBP2::intron	0.773066	5.34656	32.8615	1.03859e-06	5.98355
RGS7	RGS7::intron	-0.402869	7.51052	32.8339	1.0468e-06	5.98014
KRCC1	KRCC1::intron	-0.604938	5.73512	32.823	1.05006e-06	5.97878
BCAT1	BCAT1::exon	0.70576	5.51698	32.7658	1.06734e-06	5.9717
FAM168A	FAM168A::exon	-1.16414	3.35573	32.7569	1.07005e-06	5.97059
GPALPP1	GPALPP1::intron	-0.661439	5.43379	32.682	1.09321e-06	5.96129
MAP3K7	MAP3K7::exon	0.707389	5.41398	32.6078	1.11668e-06	5.95207
SLC35E3	SLC35E3::exon	-0.892793	4.3849	32.5709	1.12853e-06	5.94749
TIMM9	TIMM9::intron	-0.754917	5.11378	32.5701	1.12881e-06	5.94738
DCLRE1C	DCLRE1C::intron	-0.586308	5.94166	32.5471	1.13625e-06	5.94453
ANO5	ANO5::intron	-0.51705	6.32084	32.4454	1.16987e-06	5.93186
LINC01184	LINC01184::intron	-0.417978	7.22194	32.329	1.20964e-06	5.91734
RPL37	RPL37::intron	1.33092	3.47463	32.2514	1.23695e-06	5.90765
LINC00240	LINC00240::intron	-0.978321	4.02537	32.1569	1.27104e-06	5.89584
RFX6	RFX6::intron	-1.3254	3.21492	32.1137	1.28698e-06	5.89043
AOX1	AOX1::intron	1.76238	2.94885	32.0567	1.3083e-06	5.88329
LRRD1	LRRD1::intron	-0.774367	4.83153	31.7891	1.41354e-06	5.84969
CCP110	CCP110::intron	-0.691483	5.3576	31.7879	1.41403e-06	5.84954
DCAF10	DCAF10::intron	-0.418949	7.88435	31.5856	1.49952e-06	5.82405
C16orf72	C16orf72::intron	0.557813	6.24557	31.5823	1.50094e-06	5.82364
CASP3	CASP3::exon	0.820623	5.09091	31.5352	1.52162e-06	5.81769
LARP4B	LARP4B::intron	0.60138	5.8609	31.4847	1.54413e-06	5.81132
SLITRK5	SLITRK5::exon	-0.398112	7.63214	31.4301	1.56888e-06	5.80441
DEPDC1	DEPDC1::exon	0.478286	7.15559	31.3663	1.59834e-06	5.79633
MTPN	MTPN::exon	0.440316	7.47051	31.3009	1.62906e-06	5.78806
RFC3	RFC3::exon	0.892126	5.17491	31.2328	1.6618e-06	5.77942
GRB2	GRB2::intron	0.695062	5.41613	30.8995	1.83212e-06	5.73705
CALM2	CALM2::exon	1.05049	4.13391	30.8749	1.84541e-06	5.73391
AP3M1	AP3M1::exon	0.962082	4.51775	30.8393	1.86479e-06	5.72937
RBM12B	RBM12B::exon	-0.455102	6.72269	30.7719	1.90211e-06	5.72076
ROCK1	ROCK1::exon	0.881358	4.74795	30.6713	1.95921e-06	5.70792
RSRP1	RSRP1::intron	-1.43235	2.79433	30.6451	1.97441e-06	5.70456
HNRNPA2B1	HNRNPA2B1::exon	-0.362139	8.29173	30.5194	2.04896e-06	5.68847
ZBED6	ZBED6::exon	0.703444	5.44759	30.2488	2.21965e-06	5.65372
CPNE3	CPNE3::exon	0.714212	5.2926	30.2414	2.22456e-06	5.65276
TMEM161B-AS1	TMEM161B-AS1::intron	-0.373119	8.09383	30.2384	2.2265e-06	5.65238
RAB6A	RAB6A::exon	0.730206	5.19394	30.1808	2.26485e-06	5.64496
MCFD2	MCFD2::exon	1.00133	4.31104	30.1701	2.27205e-06	5.64358
ABCB10	ABCB10::exon	0.753859	5.36773	30.0464	2.35708e-06	5.62763
NBR1	NBR1::exon	0.919655	4.49326	30.0389	2.36235e-06	5.62666
MPC1	MPC1::exon	-0.735131	5.01726	30.0265	2.37107e-06	5.62506
HMGB1	HMGB1::exon	0.961177	4.3941	29.9715	2.41014e-06	5.61796
TMEM232	TMEM232::intron	-0.4216	7.0958	29.9516	2.42446e-06	5.61539
GIN1	GIN1::intron	-0.565708	5.81778	29.8748	2.48057e-06	5.60545
DAZAP2	DAZAP2::exon	0.929358	4.50174	29.8698	2.4843e-06	5.6048
HNRNPC	HNRNPC::intron	0.363011	8.11333	29.8625	2.48968e-06	5.60386
RICTOR	RICTOR::exon	0.688423	5.43842	29.8587	2.49252e-06	5.60336
CFAP44	CFAP44::intron	-0.480131	6.44595	29.8365	2.50906e-06	5.60049
TMCO1	TMCO1::exon	0.954535	4.46168	29.8232	2.51903e-06	5.59877
LSU-rRNA_Hsa	LSU-rRNA_Hsa::exon	-0.358754	9.27208	29.8207	2.52089e-06	5.59845
SPIDR	SPIDR::intron	-0.375321	7.80999	29.7799	2.55178e-06	5.59316
C1orf52	C1orf52::exon	0.586511	5.86932	29.764	2.56393e-06	5.59109
KCNB2	KCNB2::intron	-0.395163	7.81372	29.7122	2.60391e-06	5.58437
PPM1B	PPM1B::exon	1.04133	4.16643	29.6553	2.64857e-06	5.57699
TBCA	TBCA::intron	-0.377308	7.89618	29.6378	2.66243e-06	5.57472
HS6ST3	HS6ST3::intron	-0.362832	8.26794	29.5083	2.76768e-06	5.55788
MPC2	MPC2::exon	1.22534	3.58721	29.5064	2.76922e-06	5.55764
C8orf34	C8orf34::intron	-0.524321	6.7905	29.4924	2.78086e-06	5.55582
TMED2	TMED2::exon	0.788141	4.99811	29.4737	2.79652e-06	5.55338
NRBP2	NRBP2::exon	-1.37957	2.90971	29.4507	2.81586e-06	5.55039
FAR2	FAR2::intron	-0.500738	6.3804	29.3485	2.90356e-06	5.53707
ARL1	ARL1::exon	0.727466	5.23321	29.3074	2.93969e-06	5.5317
TMEM267	TMEM267::intron	-0.673245	5.25884	29.2975	2.94838e-06	5.53042
GNPNAT1	GNPNAT1::exon	0.596424	5.82045	29.2764	2.96721e-06	5.52765
LINC00641	LINC00641::exon	1.05391	4.06702	29.24	2.99982e-06	5.5229
CACNA2D1	CACNA2D1::intron	-0.338157	8.61805	29.16	3.07299e-06	5.51244
SYPL1	SYPL1::exon	1.09256	4.31611	29.0877	3.14069e-06	5.50297
PPP1CB	PPP1CB::exon	0.442325	7.20282	29.0009	3.22407e-06	5.4916
ARMT1	ARMT1::exon	0.918632	4.7586	28.9047	3.31909e-06	5.47898
TMBIM6	TMBIM6::exon	-0.915763	4.06113	28.8021	3.42382e-06	5.46549
TNPO1	TNPO1::exon	0.37037	8.01164	28.8004	3.42559e-06	5.46526
ARPP19	ARPP19::exon	0.469867	6.84226	28.7545	3.4735e-06	5.45923
PAICS	PAICS::exon	0.489984	6.60213	28.7396	3.48925e-06	5.45727
EIF2S1	EIF2S1::intron	-0.513403	6.17055	28.7038	3.52738e-06	5.45255
ADSS	ADSS::exon	0.938938	4.51778	28.6732	3.56021e-06	5.44852
RPE65	RPE65::intron	-0.847233	4.596	28.6104	3.62877e-06	5.44024
RBM15	RBM15::intron	0.564537	6.34919	28.6095	3.62974e-06	5.44012
ANGPTL3	ANGPTL3::intron	-1.08691	3.52671	28.5982	3.64226e-06	5.43863
RGS20	RGS20::intron	-0.680629	5.19946	28.5652	3.67893e-06	5.43428
TMEM184C	TMEM184C::intron	-0.639184	5.4719	28.4829	3.77221e-06	5.4234
RPS23	RPS23::exon	0.638271	5.49313	28.3625	3.91323e-06	5.40746
ZNF273	ZNF273::exon	-1.02638	3.66957	28.3007	3.98764e-06	5.39928
RPS12	RPS12::exon	1.34568	3.57165	28.2923	3.99788e-06	5.39817
ZBTB25	ZBTB25::intron	-0.553186	5.8883	28.2823	4.01007e-06	5.39685
MIB1	MIB1::exon	0.481111	6.91653	28.2212	4.0857e-06	5.38873
SUMO3	SUMO3::exon	1.75456	2.83363	28.1876	4.12781e-06	5.38428
CCNJ	CCNJ::exon	0.744316	5.22046	28.1501	4.17548e-06	5.37929
SPAG1	SPAG1::intron	0.785989	5.01629	28.1219	4.21161e-06	5.37555
SKAP2	SKAP2::exon	0.929435	4.32655	28.1026	4.2366e-06	5.37298
ECHDC1	ECHDC1::intron	-0.367632	7.62734	28.0421	4.31582e-06	5.36494
POLN	POLN::intron	-0.420405	6.97746	28.0238	4.34012e-06	5.3625
LYPLA1	LYPLA1::exon	0.639821	5.44499	28.0112	4.35696e-06	5.36082
FNDC3B	FNDC3B::intron	0.407972	7.62865	27.9587	4.42772e-06	5.35382
DLEU1	DLEU1::intron	-0.319877	8.86228	27.9302	4.4666e-06	5.35002
L1MB	L1MB::exon	-0.2854	10.1132	27.9256	4.47287e-06	5.34941
BMPR2	BMPR2::intron	-0.402846	7.374	27.9007	4.50723e-06	5.34609
RHOA	RHOA::exon	0.600072	5.81103	27.8534	4.57313e-06	5.33979
DISC1	DISC1::intron	0.439905	6.98477	27.8192	4.62151e-06	5.33522
YAE1	YAE1::intron	-0.824115	4.54121	27.8012	4.64721e-06	5.33281
PSEN1	PSEN1::intron	0.580324	5.92709	27.702	4.79128e-06	5.31955
STYX	STYX::exon	0.728328	5.2785	27.7012	4.7924e-06	5.31945
HHLA3	HHLA3::intron	-1.06165	3.61052	27.6859	4.81515e-06	5.31739
DESI2	DESI2::exon	0.58616	5.69348	27.669	4.84018e-06	5.31514
TRIM23	TRIM23::exon	0.572568	5.98295	27.6021	4.94109e-06	5.30618
ZADH2	ZADH2::exon	-0.912715	3.96921	27.5947	4.95243e-06	5.30518
BNIP3L	BNIP3L::exon	0.99175	4.11572	27.5815	4.97269e-06	5.30341
CDCA7	CDCA7::exon	0.557427	6.24019	27.529	5.05398e-06	5.29637
PIBF1	PIBF1::intron	-0.328394	9.43174	27.5276	5.05609e-06	5.29619
RYBP	RYBP::intron	0.498953	6.37664	27.5187	5.07001e-06	5.29499
RACGAP1	RACGAP1::intron	0.746909	5.08221	27.5103	5.08319e-06	5.29386
ZMAT3	ZMAT3::exon	0.653889	5.50682	27.4498	5.17917e-06	5.28574
IQCH	IQCH::intron	-0.425042	6.88141	27.4152	5.23489e-06	5.28109
RPS29	RPS29::exon	-0.559841	5.78179	27.3869	5.28105e-06	5.27728
NDUFB4	NDUFB4::exon	-1.68596	2.354	27.3474	5.34603e-06	5.27197
AC016205.1	AC016205.1::intron	-0.447507	6.7582	27.3073	5.4129e-06	5.26657
R3HDM1	R3HDM1::intron	-0.350059	8.54852	27.2934	5.43621e-06	5.2647
HOXB6	HOXB6::exon	-1.48695	2.65377	27.2727	5.47131e-06	5.26191
ZNF195	ZNF195::exon	-0.779715	4.56583	27.2656	5.48329e-06	5.26096
DNAJB4	DNAJB4::intron	-0.594116	5.51255	27.2629	5.48796e-06	5.26059
ELP4	ELP4::exon	-0.900103	3.98677	27.1906	5.61239e-06	5.25085
CCDC59	CCDC59::exon	-0.842417	4.27875	27.0443	5.87368e-06	5.23109
EIF5	EIF5::exon	0.503397	6.17696	26.8318	6.27599e-06	5.20232
SEC23A	SEC23A::exon	0.69814	5.50309	26.826	6.28745e-06	5.20153
RTN4	RTN4::exon	0.925116	4.27366	26.7612	6.41594e-06	5.19274
COQ10B	COQ10B::exon	1.06026	3.96179	26.7497	6.43919e-06	5.19117
ERGIC2	ERGIC2::exon	-0.571078	5.8337	26.7215	6.49619e-06	5.18734
KCTD3	KCTD3::exon	0.743268	5.00355	26.5925	6.764e-06	5.1698
AP5M1	AP5M1::exon	-0.511403	6.37745	26.5435	6.86879e-06	5.16312
SLC16A1-AS1	SLC16A1-AS1::exon	-0.775083	4.58186	26.5084	6.94481e-06	5.15834
NOVA1	NOVA1::intron	-0.394946	7.00508	26.4991	6.96507e-06	5.15707
CRISPLD1	CRISPLD1::exon	-0.737118	4.80549	26.4314	7.1149e-06	5.14783
SMIM15	SMIM15::exon	0.606347	5.73207	26.4046	7.17506e-06	5.14417
SCAF11	SCAF11::exon	0.697301	5.12762	26.3737	7.24518e-06	5.13995
GRPEL2	GRPEL2::exon	0.521838	6.17007	26.3644	7.26637e-06	5.13868
FBXW8	FBXW8::intron	0.63348	5.57406	26.3319	7.34114e-06	5.13424
CIP2A	CIP2A::intron	-0.399877	7.02814	26.2897	7.43933e-06	5.12847
SPRED2	SPRED2::intron	0.68719	5.21493	26.2822	7.45695e-06	5.12744
DCK	DCK::exon	0.610544	5.67813	26.2758	7.47198e-06	5.12656
ACTR3	ACTR3::exon	0.656862	5.28835	26.2661	7.49497e-06	5.12523
SARNP	SARNP::intron	0.655802	5.38975	26.2446	7.54595e-06	5.12229
TMED10	TMED10::exon	0.657096	5.44772	26.2366	7.56479e-06	5.1212
R3HDM2	R3HDM2::intron	-0.392464	7.30818	26.2254	7.59175e-06	5.11966
ADAM32	ADAM32::intron	-0.474257	6.22924	26.1338	7.81427e-06	5.10711
MRI1	MRI1::exon	-0.921303	3.97301	26.1279	7.82882e-06	5.1063
TRA2B	TRA2B::exon	0.724118	4.99721	26.0937	7.91406e-06	5.1016
SON	SON::exon	0.639293	5.89209	26.0759	7.95858e-06	5.09916
CDV3	CDV3::exon	0.544831	6.02594	26.0628	7.99175e-06	5.09736
TRAPPC6B	TRAPPC6B::intron	-0.643876	5.22363	26.0435	8.04059e-06	5.09471
ANKRD7	ANKRD7::intron	1.10517	3.72344	25.9478	8.28777e-06	5.08156
ZNF782	ZNF782::intron	-0.520708	6.0217	25.8995	8.41573e-06	5.07491
HDAC2	HDAC2::exon	0.616661	5.61628	25.7795	8.74251e-06	5.05836
SCFD2	SCFD2::intron	-0.340561	7.82298	25.7602	8.79621e-06	5.0557
MIPOL1	MIPOL1::intron	-0.312182	8.63626	25.7086	8.9417e-06	5.04858
HNRNPR	HNRNPR::exon	-0.364298	7.49909	25.7068	8.94664e-06	5.04834
EPC2	EPC2::exon	1.05978	4.00257	25.6636	9.07051e-06	5.04237
SACM1L	SACM1L::exon	0.499965	6.41171	25.6494	9.11166e-06	5.0404
GOLGA8A	GOLGA8A::exon	-1.15636	3.1852	25.6182	9.2027e-06	5.03608
ADNP	ADNP::intron	0.456487	6.55678	25.6014	9.25199e-06	5.03377
PLSCR2	PLSCR2::intron	-0.814651	4.30776	25.5624	9.36778e-06	5.02836
LINC00909	LINC00909::intron	-1.17826	3.1514	25.5502	9.40413e-06	5.02668
KIF16B	KIF16B::intron	0.437582	6.58748	25.5355	9.44853e-06	5.02464
ZNF675	ZNF675::intron	-0.457043	6.70758	25.5315	9.46035e-06	5.02409
TMED5	TMED5::intron	-0.582982	5.46987	25.4436	9.72952e-06	5.01191
ATP5S	ATP5S::exon	-0.771282	4.68418	25.394	9.88492e-06	5.00503
PDIA6	PDIA6::intron	0.807272	4.62633	25.3521	1.00184e-05	4.9992
EIF1B	EIF1B::exon	1.27512	3.30754	25.3426	1.00489e-05	4.99788
RAB11A	RAB11A::exon	0.688506	5.08944	25.3421	1.00507e-05	4.99781
TMEM65	TMEM65::exon	0.50381	6.11538	25.304	1.01737e-05	4.99252
USP8	USP8::exon	-0.483888	6.40804	25.3001	1.01865e-05	4.99198
COX11	COX11::intron	-0.701716	5.03713	25.2984	1.01922e-05	4.99173
HIST1H2BN	HIST1H2BN::intron	-0.848037	4.46625	25.2846	1.02374e-05	4.98981
UGGT2	UGGT2::intron	-0.308219	9.11903	25.1937	1.05397e-05	4.97717
ATP5MC3	ATP5MC3::exon	1.26075	3.86512	25.1855	1.05677e-05	4.97602
C1orf52	C1orf52::intron	-0.63715	5.18976	25.18	1.05862e-05	4.97526
RPL37A	RPL37A::exon	0.831947	4.46132	25.128	1.07643e-05	4.96801
NPEPPS	NPEPPS::exon	0.581777	5.55009	24.971	1.13216e-05	4.94609
RAB5A	RAB5A::exon	0.615727	5.37668	24.9306	1.14699e-05	4.94044
PPM1A	PPM1A::exon	0.549208	5.80659	24.8616	1.17278e-05	4.93078
SHTN1	SHTN1::intron	-0.388436	6.91193	24.8606	1.17314e-05	4.93065
ZFAT	ZFAT::intron	0.716998	4.9722	24.8594	1.17361e-05	4.93048
NUP54	NUP54::intron	-0.435858	6.60492	24.8561	1.17484e-05	4.93002
CCDC7	CCDC7::intron	-0.757989	4.58995	24.8075	1.19344e-05	4.9232
CHSY3	CHSY3::intron	-0.384197	7.07985	24.7836	1.20267e-05	4.91985
SLC26A7	SLC26A7::intron	-0.535196	5.7946	24.7759	1.20564e-05	4.91878
RBM15	RBM15::exon	1.99211	2.54432	24.7483	1.21643e-05	4.91491
SIRT1	SIRT1::exon	0.5292	5.97435	24.7317	1.22301e-05	4.91257
CAPS2	CAPS2::intron	-0.451441	6.52989	24.73	1.22366e-05	4.91234
BCL2L1	BCL2L1::intron	1.07037	3.67095	24.7051	1.23357e-05	4.90884
EFCAB7	EFCAB7::intron	-0.389899	6.95937	24.6944	1.23784e-05	4.90734
SBF2	SBF2::intron	-0.318742	8.41547	24.6935	1.23818e-05	4.90722
CNPY2	CNPY2::intron	-0.842216	4.10971	24.6126	1.27104e-05	4.89584
C16orf72	C16orf72::exon	0.686361	5.15121	24.58	1.28453e-05	4.89125
NRXN3	NRXN3::intron	-0.36847	8.32752	24.525	1.30764e-05	4.88351
MAPK8	MAPK8::exon	0.976551	3.95507	24.4981	1.31908e-05	4.87973
PDS5A	PDS5A::exon	0.7741	4.81249	24.4701	1.33111e-05	4.87579
TAF4	TAF4::exon	1.44823	2.94627	24.4628	1.33429e-05	4.87475
PKD1L1	PKD1L1::intron	0.737623	4.86543	24.3975	1.36289e-05	4.86554
EXOSC7	EXOSC7::intron	0.964513	4.0484	24.3621	1.37863e-05	4.86055
SH3BP5-AS1	SH3BP5-AS1::exon	-0.688708	4.8653	24.3397	1.38873e-05	4.85738
GALNTL6	GALNTL6::intron	-0.421794	6.61174	24.3077	1.40325e-05	4.85287
ABL2	ABL2::exon	0.574702	5.5466	24.303	1.40543e-05	4.85219
ADAM22	ADAM22::exon	-1.01989	3.42138	24.2881	1.41224e-05	4.85009
OIP5	OIP5::intron	-1.37876	2.72079	24.2831	1.41453e-05	4.84939
MYO18A	MYO18A::intron	1.04388	3.7283	24.2772	1.41727e-05	4.84855
MAPRE1	MAPRE1::exon	0.704897	5.13297	24.1964	1.45507e-05	4.83712
ACLY	ACLY::exon	0.919772	4.12169	24.1899	1.45817e-05	4.83619
RTN1	RTN1::intron	-0.716898	4.60297	24.1445	1.47993e-05	4.82976
PDP2	PDP2::exon	-0.884046	3.84683	24.1342	1.4849e-05	4.8283
EGFEM1P	EGFEM1P::intron	-0.801591	4.26212	24.1322	1.48588e-05	4.82802
AL359915.2	AL359915.2::intron	-0.366139	7.18396	24.1251	1.48932e-05	4.82701
ARF1	ARF1::intron	1.0616	3.73654	24.0977	1.50269e-05	4.82313
TOP2A	TOP2A::exon	0.446859	6.43525	24.0754	1.51371e-05	4.81996
HOMEZ	HOMEZ::intron	-1.03877	3.45478	24.0555	1.52354e-05	4.81715
ZNF789	ZNF789::intron	-0.860095	4.07488	24.0504	1.52611e-05	4.81641
ZBTB8OS	ZBTB8OS::intron	-0.638315	5.11863	24.0493	1.52663e-05	4.81626
CCNI	CCNI::exon	0.427315	6.94486	23.9121	1.59675e-05	4.79676
ZCWPW2	ZCWPW2::intron	-0.478525	6.06079	23.9081	1.59884e-05	4.7962
UBA6-AS1	UBA6-AS1::intron	-0.366814	7.25242	23.9014	1.60238e-05	4.79523
MAP2K1	MAP2K1::exon	-1.05749	3.31817	23.8774	1.61499e-05	4.79183
VTI1A	VTI1A::intron	-0.298417	8.60072	23.8582	1.6252e-05	4.78909
FYTTD1	FYTTD1::exon	0.814687	4.74002	23.8422	1.63374e-05	4.78682
GOLT1B	GOLT1B::exon	0.679714	5.1268	23.7437	1.68747e-05	4.77276
SNX5	SNX5::intron	0.507039	5.96454	23.7424	1.68815e-05	4.77259
SCFD1	SCFD1::intron	0.302226	8.59778	23.5517	1.79753e-05	4.74532
GPC6	GPC6::intron	-0.272802	10.086	23.5255	1.8131e-05	4.74158
QKI	QKI::exon	0.507551	6.02231	23.5069	1.82425e-05	4.73891
HOOK1	HOOK1::exon	0.486219	6.12533	23.4953	1.83125e-05	4.73725
AC005726.1	AC005726.1::intron	-0.773091	4.32687	23.4752	1.84345e-05	4.73437
POLK	POLK::intron	-0.389287	6.78667	23.4564	1.85491e-05	4.73168
ACTG1	ACTG1::exon	1.0226	3.6526	23.4548	1.85586e-05	4.73145
ERCC4	ERCC4::exon	-0.719922	4.71616	23.4473	1.86048e-05	4.73037
TCP1	TCP1::exon	0.573233	5.64152	23.4318	1.87001e-05	4.72816
LIN28B	LIN28B::exon	0.521281	6.05081	23.4252	1.87414e-05	4.7272
FBXO48	FBXO48::exon	-1.02786	3.29696	23.413	1.88166e-05	4.72546
STXBP5L	STXBP5L::intron	-0.413795	7.42092	23.3973	1.8915e-05	4.72319
MNAT1	MNAT1::exon	-0.868667	3.97105	23.3775	1.90391e-05	4.72035
THUMPD1	THUMPD1::exon	1.10962	3.57646	23.3655	1.91146e-05	4.71863
GREB1L	GREB1L::intron	-0.340273	7.69518	23.3189	1.94115e-05	4.71194
CCNC	CCNC::intron	-0.369995	7.08313	23.3183	1.94152e-05	4.71186
ANXA5	ANXA5::exon	-0.673696	4.87847	23.3162	1.94288e-05	4.71155
ADAM22	ADAM22::intron	-0.365733	7.34332	23.304	1.95074e-05	4.7098
PLCB1	PLCB1::intron	-0.302042	8.59098	23.3023	1.95181e-05	4.70956
YAE1	YAE1::exon	-1.06744	3.13333	23.3007	1.9529e-05	4.70932
FAM169A	FAM169A::exon	0.585268	5.4637	23.2833	1.96413e-05	4.70683
GNAQ	GNAQ::exon	0.99355	3.81972	23.2832	1.96421e-05	4.70681
POU4F1	POU4F1::exon	-1.20617	2.89792	23.2721	1.97144e-05	4.70522
PTPN13	PTPN13::intron	-0.342345	8.38248	23.2497	1.98616e-05	4.70199
FAM135A	FAM135A::intron	-0.344508	7.56789	23.2014	2.0182e-05	4.69504
NDUFS1	NDUFS1::exon	-0.385664	6.83893	23.1704	2.03908e-05	4.69057
PJA2	PJA2::exon	0.53586	5.69289	23.1165	2.07584e-05	4.68281
PI4K2B	PI4K2B::exon	0.795632	4.44826	23.0643	2.11216e-05	4.67527
OSGIN2	OSGIN2::exon	0.91775	4.00389	22.9607	2.18619e-05	4.66031
SVIP	SVIP::intron	-1.07326	3.19917	22.9384	2.20254e-05	4.65708
CLDN12	CLDN12::exon	0.628408	5.53609	22.9352	2.2049e-05	4.65661
CPEB3	CPEB3::intron	0.431594	6.49803	22.9101	2.22341e-05	4.65298
C3orf33	C3orf33::intron	-0.647838	5.44032	22.8803	2.24555e-05	4.64868
UBE2V2	UBE2V2::exon	0.431967	6.54176	22.8278	2.28525e-05	4.64107
MTHFD2L	MTHFD2L::intron	-0.401666	6.64324	22.8156	2.29454e-05	4.6393
SDHAF3	SDHAF3::intron	-0.47906	5.89587	22.7615	2.33643e-05	4.63145
FAM83D	FAM83D::intron	1.40362	2.94024	22.694	2.3897e-05	4.62166
ANK2	ANK2::intron	-0.308506	8.64306	22.6282	2.44296e-05	4.61208
ZSCAN5A	ZSCAN5A::intron	-0.515153	5.62888	22.6173	2.45187e-05	4.6105
NEFL	NEFL::exon	0.758606	4.64588	22.615	2.45375e-05	4.61017
UBE2K	UBE2K::exon	0.42195	6.8416	22.5984	2.46741e-05	4.60776
DNAJB14	DNAJB14::exon	-0.392851	6.67077	22.5872	2.47671e-05	4.60612
UNC5C	UNC5C::intron	-0.373107	7.79712	22.483	2.56481e-05	4.59094
UBE2H	UBE2H::exon	-0.906912	3.70026	22.4721	2.57421e-05	4.58936
AC103796.1	AC103796.1::intron	-0.622487	5.11666	22.4229	2.61705e-05	4.58219
SKA2	SKA2::exon	0.582408	5.4496	22.4214	2.61842e-05	4.58196
ARL6IP5	ARL6IP5::intron	1.09298	3.56596	22.3658	2.66786e-05	4.57384
METTL15	METTL15::intron	-0.293024	8.63353	22.3223	2.70711e-05	4.56749
EFNA5	EFNA5::intron	-0.279505	9.23777	22.2968	2.73051e-05	4.56376
CWF19L1	CWF19L1::intron	0.774132	4.66084	22.2505	2.77339e-05	4.55699
SNHG3	SNHG3::exon	-0.932593	3.61054	22.2453	2.7783e-05	4.55622
EIF1B-AS1	EIF1B-AS1::intron	-0.695013	4.67917	22.2364	2.78661e-05	4.55492
RSPH3	RSPH3::exon	-0.648718	4.89048	22.2243	2.79803e-05	4.55315
WDR63	WDR63::intron	-0.660437	4.86264	22.1542	2.86502e-05	4.54287
SUB1	SUB1::exon	0.560937	5.62658	22.1299	2.88857e-05	4.53932
LRRC40	LRRC40::exon	0.536425	5.67628	22.1074	2.91069e-05	4.536
ATL2	ATL2::intron	0.501785	6.05627	22.0972	2.92066e-05	4.53452
RIDA	RIDA::exon	0.79782	4.46456	22.0626	2.95505e-05	4.52944
LRRC7	LRRC7::intron	-0.947933	3.7801	22.0439	2.97377e-05	4.52669
KCTD20	KCTD20::exon	0.838685	4.2346	22.0083	3.0098e-05	4.52146
ZNF283	ZNF283::intron	-0.615304	5.23885	21.9863	3.03231e-05	4.51823
DPH6	DPH6::intron	-0.452882	6.13554	21.9733	3.04571e-05	4.51631
FBXO30	FBXO30::intron	-0.510185	5.61891	21.9712	3.04794e-05	4.51599
AC003006.1	AC003006.1::intron	-0.806497	4.25806	21.9672	3.052e-05	4.51542
SRSF5	SRSF5::intron	-0.71736	4.61526	21.9535	3.06626e-05	4.51339
FBXO17	FBXO17::intron	-0.747283	4.63181	21.9282	3.0926e-05	4.50968
RHEB	RHEB::intron	0.431588	6.39212	21.9031	3.11907e-05	4.50598
UBE3D	UBE3D::intron	-0.306742	8.37365	21.8888	3.13423e-05	4.50387
CCDC66	CCDC66::intron	-0.341764	7.39525	21.8885	3.13456e-05	4.50382
ZNF326	ZNF326::exon	-0.355626	7.22829	21.8868	3.13639e-05	4.50357
FIGN	FIGN::intron	-0.328276	7.69103	21.8778	3.14589e-05	4.50226
FBXL2	FBXL2::intron	-0.406868	6.63511	21.857	3.16828e-05	4.49918
BRINP3	BRINP3::intron	-0.338917	8.07036	21.8228	3.20528e-05	4.49413
PAPOLA	PAPOLA::exon	0.638892	5.14145	21.82	3.20829e-05	4.49373
SMC5	SMC5::intron	-0.325867	7.67601	21.8039	3.22586e-05	4.49135
RIMS2	RIMS2::intron	-0.390242	6.87151	21.8017	3.22832e-05	4.49102
WNK2	WNK2::intron	-0.54222	5.59456	21.7995	3.23072e-05	4.4907
GNB1	GNB1::exon	0.77402	4.55813	21.7008	3.34096e-05	4.47613
MFSD14A	MFSD14A::exon	0.518442	5.86251	21.6952	3.34734e-05	4.4753
ARF3	ARF3::intron	1.29948	3.00405	21.6595	3.38827e-05	4.47002
C5orf34	C5orf34::intron	-0.419006	6.4339	21.6235	3.43011e-05	4.46469
MNAT1	MNAT1::intron	-0.274422	8.95473	21.6032	3.45384e-05	4.4617
TMBIM6	TMBIM6::intron	1.00456	3.67496	21.5893	3.4703e-05	4.45963
MARCKS	MARCKS::exon	0.588995	5.54561	21.5596	3.50559e-05	4.45524
HS3ST3A1	HS3ST3A1::intron	-0.355629	7.57947	21.5525	3.51409e-05	4.45419
TDG	TDG::exon	0.901353	4.17196	21.5474	3.52031e-05	4.45342
AP1AR	AP1AR::exon	0.614077	5.27947	21.5355	3.53453e-05	4.45167
CAPZB	CAPZB::intron	0.672068	4.88101	21.5302	3.541e-05	4.45087
TTC17	TTC17::intron	-0.330238	8.61877	21.5279	3.54373e-05	4.45054
RB1CC1	RB1CC1::exon	0.444065	6.24586	21.5054	3.57106e-05	4.4472
ETF1	ETF1::exon	0.855861	4.195	21.5051	3.57149e-05	4.44715
DCP1A	DCP1A::exon	0.737362	4.87798	21.4015	3.70023e-05	4.43177
AC007388.1	AC007388.1::intron	-0.46357	5.96639	21.3673	3.74375e-05	4.42669
WAPL	WAPL::exon	0.639121	5.15326	21.2489	3.89883e-05	4.40907
CLINT1	CLINT1::exon	0.541585	5.51542	21.2228	3.93383e-05	4.40518
ARL6IP5	ARL6IP5::exon	0.747509	4.59952	21.1994	3.96561e-05	4.40169
ETNK1	ETNK1::exon	0.286837	8.62024	21.1836	3.98722e-05	4.39933
AGL	AGL::intron	-0.474848	5.85962	21.1793	3.99308e-05	4.39869
ZMYM2	ZMYM2::exon	0.860357	4.1407	21.1551	4.02633e-05	4.39509
CDK5RAP2	CDK5RAP2::intron	0.4529	6.32985	21.1473	4.03724e-05	4.39391
RAD51AP1	RAD51AP1::intron	-0.485566	5.79274	21.1012	4.10169e-05	4.38704
RAB14	RAB14::exon	0.498609	5.96916	21.0694	4.14676e-05	4.38229
TRNT1	TRNT1::exon	-0.835852	3.76646	21.0534	4.16972e-05	4.37989
IDE	IDE::intron	0.457598	6.13242	21.024	4.21211e-05	4.3755
MTF2	MTF2::exon	0.659052	5.20057	21.0205	4.21718e-05	4.37498
AC107214.1	AC107214.1::intron	-0.893186	3.79744	21.0189	4.2195e-05	4.37474
PPP2CA	PPP2CA::exon	0.480581	6.01038	21.0125	4.22891e-05	4.37377
MPLKIP	MPLKIP::exon	-0.576546	5.18373	21.0116	4.23013e-05	4.37365
HACD3	HACD3::exon	0.536023	5.79089	21.0115	4.23027e-05	4.37363
MSI2	MSI2::exon	-0.500975	5.59132	20.9949	4.25459e-05	4.37114
HSPA4	HSPA4::exon	0.912671	3.8877	20.9787	4.27839e-05	4.36872
DSG2	DSG2::exon	0.455862	6.16311	20.9782	4.27914e-05	4.36864
LYSMD3	LYSMD3::intron	-0.699294	4.68364	20.93	4.3509e-05	4.36142
DPH6-DT	DPH6-DT::intron	-0.455824	6.02233	20.9294	4.35182e-05	4.36133
HLTF	HLTF::exon	0.499052	5.86215	20.8966	4.40124e-05	4.35642
TTI1	TTI1::intron	0.735937	4.7952	20.8957	4.4027e-05	4.35628
GCLM	GCLM::exon	0.445279	6.21424	20.8713	4.43988e-05	4.35263
PCMT1	PCMT1::exon	0.825038	4.21888	20.8635	4.45186e-05	4.35146
DLG2	DLG2::intron	-0.321559	7.78259	20.8564	4.46278e-05	4.35039
UBLCP1	UBLCP1::intron	-0.474982	5.7632	20.829	4.50523e-05	4.34628
HNRNPU	HNRNPU::intron	0.460439	6.14141	20.82	4.51935e-05	4.34492
DUXAP9	DUXAP9::intron	-1.1682	2.85571	20.807	4.53964e-05	4.34298
KHSRP	KHSRP::exon	-0.803623	3.91328	20.8044	4.54374e-05	4.34259
SNHG16	SNHG16::exon	0.879587	3.98404	20.7958	4.55731e-05	4.34129
ZFP36L2	ZFP36L2::exon	0.93778	3.75669	20.7627	4.60975e-05	4.33632
TG	TG::intron	1.00935	3.59251	20.7213	4.67628e-05	4.3301
EPHX1	EPHX1::intron	0.756753	4.45999	20.7125	4.69059e-05	4.32877
DOCK3	DOCK3::intron	-0.276031	9.00715	20.7042	4.70413e-05	4.32752
AC002116.2	AC002116.2::intron	-0.863132	3.65628	20.6928	4.7228e-05	4.3258
CEP112	CEP112::intron	-0.281499	8.44635	20.6894	4.72826e-05	4.3253
NOP58	NOP58::exon	0.868129	4.17327	20.6829	4.73895e-05	4.32432
RNF170	RNF170::intron	-0.710889	4.51436	20.6667	4.76572e-05	4.32187
MCEE	MCEE::intron	-0.579198	5.1254	20.6494	4.79441e-05	4.31927
NCOA4	NCOA4::exon	0.493884	5.87964	20.6305	4.82579e-05	4.31643
GLUD1	GLUD1::exon	0.748626	4.48059	20.6222	4.83979e-05	4.31517
AC090518.1	AC090518.1::intron	-0.385228	6.54778	20.6179	4.84707e-05	4.31452
TOR1AIP1	TOR1AIP1::exon	0.764852	4.48048	20.5918	4.89115e-05	4.31059
FANCI	FANCI::intron	-0.326454	7.73698	20.5576	4.94955e-05	4.30543
COMMD3	COMMD3::intron	-1.24385	2.69168	20.5479	4.96621e-05	4.30398
GPR135	GPR135::intron	-0.524217	5.41497	20.4938	5.06046e-05	4.29581
FBXO5	FBXO5::exon	0.599958	5.46896	20.4828	5.07986e-05	4.29415
CISD2	CISD2::intron	-0.552415	5.31643	20.4487	5.14056e-05	4.28899
SEMA3A	SEMA3A::intron	-0.429921	6.0862	20.4429	5.15088e-05	4.28812
RPAP2	RPAP2::intron	-0.329856	7.61662	20.3994	5.22959e-05	4.28153
CTNNA1	CTNNA1::intron	0.463143	6.05743	20.3713	5.28092e-05	4.27729
THAP1	THAP1::exon	0.789013	4.34136	20.3667	5.28945e-05	4.27659
TUBA1B	TUBA1B::exon	1.1288	3.22598	20.3663	5.29024e-05	4.27652
ZBBX	ZBBX::intron	-0.649343	4.75384	20.3657	5.29133e-05	4.27644
BDNF-AS	BDNF-AS::intron	-0.454688	6.05679	20.3561	5.30906e-05	4.27498
ZNF197	ZNF197::exon	0.796376	4.21883	20.3368	5.34496e-05	4.27206
WDR43	WDR43::exon	0.663251	4.83877	20.3345	5.3491e-05	4.27172
ENOX1	ENOX1::intron	-0.330424	7.70776	20.3223	5.37192e-05	4.26987
OLA1	OLA1::intron	-0.269197	8.80122	20.3015	5.41116e-05	4.26671
GNAI1	GNAI1::exon	0.969013	3.92223	20.2009	5.6046e-05	4.25146
ATF2	ATF2::intron	0.325285	7.69308	20.1374	5.73056e-05	4.2418
C10orf88	C10orf88::intron	-0.429813	6.19618	20.1279	5.74967e-05	4.24036
BORA	BORA::exon	0.948475	3.67321	20.106	5.79396e-05	4.23702
CHORDC1	CHORDC1::exon	0.598161	5.15463	20.0838	5.83901e-05	4.23366
ZSWIM5	ZSWIM5::intron	-0.379141	6.60899	20.0791	5.84876e-05	4.23294
WDR17	WDR17::intron	-0.382316	6.67922	20.0527	5.9032e-05	4.22891
EEF1E1	EEF1E1::intron	-0.460998	5.88535	20.0458	5.91734e-05	4.22787
C11orf54	C11orf54::intron	-0.585935	4.97757	20.0428	5.92368e-05	4.22741
CCNA2	CCNA2::exon	0.534839	5.53588	20.0423	5.92463e-05	4.22734
UHMK1	UHMK1::exon	0.452729	6.14441	19.9796	6.05635e-05	4.21779
CCDC146	CCDC146::intron	-0.657341	4.69236	19.9551	6.10881e-05	4.21404
TNPO2	TNPO2::intron	-1.06889	3.06223	19.9486	6.12265e-05	4.21306
CAMKMT	CAMKMT::intron	-0.258731	9.12354	19.9281	6.16705e-05	4.20992
ARL15	ARL15::intron	-0.270613	8.95204	19.9212	6.18184e-05	4.20888
XPO1	XPO1::exon	0.479862	5.8518	19.919	6.18679e-05	4.20853
ANLN	ANLN::exon	0.669149	4.9164	19.9154	6.19464e-05	4.20798
LEMD3	LEMD3::exon	0.691101	4.71147	19.898	6.23246e-05	4.20534
SLC38A6	SLC38A6::intron	-0.391156	6.45124	19.8563	6.32468e-05	4.19896
OGFRL1	OGFRL1::exon	0.573644	5.38034	19.844	6.35217e-05	4.19708
ADI1	ADI1::exon	1.33841	2.90757	19.8348	6.37266e-05	4.19568
TMX1	TMX1::exon	0.499901	5.76846	19.7368	6.59655e-05	4.18068
ZNF133	ZNF133::intron	-0.493236	5.63142	19.7291	6.61441e-05	4.17951
ZNF117	ZNF117::exon	-1.05989	2.97861	19.7106	6.65783e-05	4.17667
MRPL39	MRPL39::exon	-1.15058	2.79159	19.6986	6.68599e-05	4.17483
TRIQK	TRIQK::intron	-0.446625	5.86746	19.6715	6.7502e-05	4.17068
HSD17B13	HSD17B13::intron	-1.51768	2.08835	19.6472	6.80851e-05	4.16695
CAST	CAST::intron	-0.442654	6.18122	19.6296	6.85091e-05	4.16425
PTCD3	PTCD3::intron	0.661165	4.83347	19.6216	6.87023e-05	4.16303
PAFAH1B2	PAFAH1B2::intron	0.618158	5.104	19.6156	6.88494e-05	4.1621
ZNF451-AS1	ZNF451-AS1::intron	-0.551528	5.53674	19.6046	6.91159e-05	4.16042
TSC22D2	TSC22D2::intron	-0.324486	7.33093	19.5933	6.93944e-05	4.15868
MOB1A	MOB1A::exon	0.454774	5.93898	19.5618	7.01705e-05	4.15385
PKP4	PKP4::intron	-0.277151	8.42118	19.54	7.07138e-05	4.1505
FBH1	FBH1::intron	-0.630039	4.68637	19.5213	7.1184e-05	4.14762
PPP2R1A	PPP2R1A::intron	0.931159	3.75153	19.4935	7.18877e-05	4.14335
TMEM91	TMEM91::intron	-1.27876	2.57531	19.4859	7.20827e-05	4.14217
CREBBP	CREBBP::intron	0.450445	6.01081	19.4676	7.25513e-05	4.13935
CENPF	CENPF::exon	0.578715	5.32702	19.4454	7.31227e-05	4.13595
ERO1A	ERO1A::intron	-0.487234	5.57429	19.4376	7.33251e-05	4.13475
XRCC4	XRCC4::intron	-0.30212	8.14266	19.4032	7.42269e-05	4.12944
SH3YL1	SH3YL1::intron	-0.737597	4.17308	19.377	7.49204e-05	4.1254
CAPRIN1	CAPRIN1::exon	0.525511	5.5879	19.339	7.59362e-05	4.11955
STRAP	STRAP::exon	0.724497	4.518	19.3184	7.64964e-05	4.11636
HNRNPDL	HNRNPDL::intron	-0.700488	4.41147	19.3064	7.68213e-05	4.11452
AluSx	AluSx::exon	-0.340432	7.06369	19.2995	7.70113e-05	4.11345
WTAP	WTAP::exon	0.824056	4.08045	19.2534	7.82843e-05	4.10633
VPS29	VPS29::intron	-0.515294	5.36847	19.2471	7.84595e-05	4.10535
OTUD7B	OTUD7B::intron	0.586001	5.33122	19.2325	7.88682e-05	4.1031
PLA2G12A	PLA2G12A::exon	-0.689411	4.34684	19.2185	7.92631e-05	4.10093
RORA	RORA::intron	-0.302742	7.79791	19.2181	7.92737e-05	4.10087
ARHGAP19	ARHGAP19::exon	1.21059	3.00372	19.2158	7.93376e-05	4.10052
WNK1	WNK1::exon	0.669047	4.94842	19.2081	7.95563e-05	4.09933
LNPK	LNPK::exon	0.673418	4.65971	19.1962	7.98943e-05	4.09748
TATDN3	TATDN3::intron	-0.618847	4.71298	19.1428	8.14301e-05	4.08921
ERP44	ERP44::intron	0.404006	6.70548	19.138	8.1568e-05	4.08848
AP3B1	AP3B1::exon	-0.759333	3.94463	19.1337	8.16944e-05	4.08781
ADAMTS20	ADAMTS20::intron	-0.479434	5.75	19.1329	8.17173e-05	4.08769
ZSCAN16-AS1	ZSCAN16-AS1::exon	-0.791101	3.93046	19.1317	8.17524e-05	4.0875
TRIP11	TRIP11::exon	0.505521	5.67798	19.1279	8.18621e-05	4.08692
FBXO11	FBXO11::intron	-0.344787	6.97702	19.1043	8.25561e-05	4.08325
PTPRK	PTPRK::intron	-0.270798	8.42729	19.0796	8.32856e-05	4.07943
CENPL	CENPL::intron	0.686843	4.77917	19.0572	8.39539e-05	4.07596
CALCRL	CALCRL::intron	-0.828953	3.81136	19.0113	8.53429e-05	4.06883
FAM49B	FAM49B::exon	-0.634879	4.68384	18.9483	8.72884e-05	4.05904
DHFR	DHFR::intron	-0.425204	6.51268	18.9047	8.86592e-05	4.05228
HCLS1	HCLS1::intron	0.99408	3.48104	18.8909	8.90985e-05	4.05013
ASCC3	ASCC3::intron	-0.2559	9.31712	18.886	8.9256e-05	4.04936
MAPK8	MAPK8::intron	-0.31437	7.75358	18.8592	9.01163e-05	4.0452
UBE2E3	UBE2E3::intron	-0.301646	7.70483	18.8496	9.04278e-05	4.0437
EEF1AKMT1	EEF1AKMT1::intron	-0.624946	4.67667	18.8301	9.10637e-05	4.04065
GTF3C4	GTF3C4::exon	0.626914	5.04106	18.8223	9.13186e-05	4.03944
MND1	MND1::intron	-0.426753	6.0797	18.801	9.20171e-05	4.03613
ZADH2	ZADH2::intron	-1.24561	2.62817	18.7826	9.26286e-05	4.03325
ERVL?	ERVL?::exon	-0.75828	4.13563	18.7724	9.29692e-05	4.03166
CCDC90B	CCDC90B::exon	-0.805249	3.77055	18.7542	9.3577e-05	4.02883
EIF2A	EIF2A::intron	-0.415893	6.02998	18.7513	9.36755e-05	4.02837
IDI1	IDI1::exon	0.471484	5.79698	18.7342	9.42531e-05	4.0257
DOCK2	DOCK2::intron	0.839106	3.93532	18.7283	9.44501e-05	4.0248
ZFP14	ZFP14::intron	-0.822343	3.72408	18.7038	9.52868e-05	4.02097
PTRH2	PTRH2::intron	-0.776262	4.05982	18.6965	9.55365e-05	4.01983
IPO7	IPO7::exon	0.438965	6.35501	18.688	9.58303e-05	4.0185
GPR155	GPR155::exon	-0.817512	3.75976	18.6778	9.61836e-05	4.0169
GNAI3	GNAI3::intron	0.661523	4.78745	18.6634	9.66818e-05	4.01466
MTHFD1L	MTHFD1L::intron	-0.305825	7.6945	18.6464	9.72749e-05	4.012
ZNF330	ZNF330::exon	1.04496	3.38565	18.6245	9.80436e-05	4.00858
DNAJC19	DNAJC19::exon	-0.917007	3.35597	18.594	9.91288e-05	4.0038
UBE2O	UBE2O::intron	0.733259	4.47696	18.5829	9.95255e-05	4.00207
RFX5	RFX5::exon	-0.887656	3.35078	18.5712	9.9947e-05	4.00023
SYNPO2	SYNPO2::intron	-0.739197	4.34397	18.5704	9.99756e-05	4.00011
PRR3	PRR3::intron	-0.720807	4.08926	18.4645	0.000103869	3.98351
FKBP14	FKBP14::exon	-0.69791	4.2353	18.4399	0.000104794	3.97966
ABHD18	ABHD18::intron	-0.411489	6.14928	18.4344	0.000105002	3.9788
ARHGAP35	ARHGAP35::intron	0.669873	4.75268	18.4274	0.000105267	3.97771
IREB2	IREB2::exon	0.392926	6.48293	18.4177	0.000105639	3.97618
DLG1	DLG1::intron	-0.281979	8.41164	18.4013	0.000106267	3.9736
RBM27	RBM27::exon	0.541752	5.87475	18.3926	0.000106602	3.97224
SNX10	SNX10::exon	0.669644	4.75169	18.3914	0.000106646	3.97205
FAM19A2	FAM19A2::intron	-0.449146	5.74703	18.3891	0.000106737	3.97169
BLOC1S6	BLOC1S6::exon	0.626313	5.18765	18.366	0.000107632	3.96806
PRKAB2	PRKAB2::exon	-0.685231	4.3123	18.347	0.000108375	3.96507
SIMC1	SIMC1::intron	-0.328375	7.24684	18.3254	0.000109225	3.96168
MED29	MED29::exon	-1.09883	2.85049	18.3133	0.000109706	3.95977
IDI1	IDI1::intron	-0.904637	3.31108	18.3047	0.000110049	3.95841
CRLF3	CRLF3::exon	0.884681	3.73115	18.278	0.000111119	3.95421
LRFN5	LRFN5::intron	-0.443503	6.02381	18.2741	0.000111275	3.9536
C15orf40	C15orf40::exon	-0.636058	4.62587	18.2652	0.000111634	3.95221
SNHG4	SNHG4::intron	-0.495803	5.44378	18.2541	0.000112082	3.95046
RNF139-AS1	RNF139-AS1::intron	-0.793751	3.87873	18.2533	0.000112117	3.95033
DHRS7B	DHRS7B::intron	-0.36068	6.62594	18.2507	0.000112222	3.94992
RPAIN	RPAIN::intron	0.8803	3.71677	18.206	0.000114059	3.94287
KANSL1	KANSL1::intron	0.260398	8.73917	18.2038	0.00011415	3.94252
SPTSSA	SPTSSA::intron	-0.53821	5.45749	18.1748	0.000115358	3.93795
NLK	NLK::intron	-0.299804	7.48924	18.1726	0.000115447	3.93762
UBE2E2	UBE2E2::intron	-0.238793	9.45957	18.1503	0.000116389	3.93409
ORMDL1	ORMDL1::intron	-0.867531	3.72249	18.1355	0.000117016	3.93175
CAPN7	CAPN7::exon	-0.551731	5.15272	18.1262	0.000117412	3.93029
SGPP1	SGPP1::intron	-0.576088	4.92067	18.1223	0.000117576	3.92968
PCLO	PCLO::intron	-0.422474	5.90533	18.1105	0.000118082	3.92782
SPA17	SPA17::intron	-0.583164	4.88501	18.1022	0.000118441	3.9265
DARS	DARS::exon	0.523591	5.53544	18.0997	0.00011855	3.9261
ST8SIA1	ST8SIA1::intron	-0.818688	3.57076	18.0854	0.000119167	3.92384
ERBIN	ERBIN::exon	0.510691	5.71568	18.0658	0.00012002	3.92075
CA2	CA2::exon	0.318591	7.58103	18.064	0.000120097	3.92047
SUSD6	SUSD6::intron	0.835507	3.98363	18.0618	0.000120193	3.92012
HY3	HY3::exon	0.346822	7.14052	18.0106	0.000122458	3.91201
RB1	RB1::intron	-0.306961	7.5748	17.9947	0.000123166	3.90951
BMT2	BMT2::intron	-0.35168	6.8637	17.9926	0.000123262	3.90917
SPOCK3	SPOCK3::intron	-0.34355	6.90455	17.9815	0.00012376	3.90742
RPL21	RPL21::intron	1.07852	3.16704	17.9647	0.00012452	3.90476
MTMR2	MTMR2::exon	0.694241	4.55433	17.9645	0.00012453	3.90473
DTNB	DTNB::intron	-0.337319	6.92203	17.958	0.000124826	3.90369
CLIC4	CLIC4::exon	0.4743	5.73928	17.9428	0.000125518	3.90129
LINC00882	LINC00882::intron	-0.4188	6.05247	17.9407	0.000125617	3.90095
SNCA	SNCA::intron	-0.400073	6.34552	17.8431	0.000130172	3.88548
CCNB1	CCNB1::exon	1.03701	3.22512	17.8419	0.000130232	3.88528
WIPI2	WIPI2::intron	1.12253	3.16368	17.8331	0.00013065	3.88389
LCOR	LCOR::exon	0.331012	7.21807	17.7947	0.000132495	3.8778
SERBP1	SERBP1::intron	0.438877	6.20099	17.7535	0.000134511	3.87124
MCCC2	MCCC2::exon	0.843915	3.95844	17.7478	0.000134793	3.87033
LANCL1	LANCL1::intron	-0.537848	5.19508	17.7398	0.000135189	3.86906
NFAT5	NFAT5::intron	-0.295267	7.85054	17.7383	0.000135264	3.86882
GOLPH3	GOLPH3::exon	0.611617	4.92166	17.7353	0.00013541	3.86835
SGPP1	SGPP1::exon	0.586245	5.03007	17.7341	0.000135471	3.86815
C2orf69	C2orf69::intron	-0.658099	4.44293	17.7148	0.000136428	3.8651
HIBCH	HIBCH::intron	-0.340708	6.91096	17.7063	0.000136858	3.86373
SLC2A13	SLC2A13::intron	-0.304942	7.65794	17.6973	0.000137307	3.86231
CPNE1	CPNE1::intron	0.748099	4.20034	17.6957	0.000137392	3.86204
TP53TG1	TP53TG1::intron	-0.719978	4.15289	17.6951	0.000137417	3.86196
KLF5	KLF5::intron	-0.692832	4.19655	17.6741	0.000138481	3.85861
BCAS3	BCAS3::intron	-0.240387	9.30974	17.6727	0.000138552	3.85839
ARID3B	ARID3B::intron	1.01546	3.25726	17.6688	0.00013875	3.85777
LINC02444	LINC02444::intron	-0.612595	4.63143	17.6671	0.000138839	3.85749
SLC25A40	SLC25A40::exon	-0.723664	4.15307	17.6572	0.00013934	3.85592
HSD17B3	HSD17B3::intron	-0.433651	6.25756	17.6237	0.000141065	3.85058
HNRNPR	HNRNPR::intron	0.439854	6.02101	17.5389	0.000145531	3.83705
ALCAM	ALCAM::intron	-0.268337	8.28523	17.5224	0.000146414	3.83442
TRPC1	TRPC1::intron	-0.300168	7.35649	17.5217	0.000146451	3.83431
ST6GALNAC3	ST6GALNAC3::intron	-0.302554	7.37436	17.4906	0.000148137	3.82934
TYW5	TYW5::exon	-0.614747	4.6537	17.433	0.000151316	3.82012
CACHD1	CACHD1::intron	0.350177	6.73534	17.4303	0.000151463	3.81969
SNRNP48	SNRNP48::exon	0.496442	5.56027	17.4301	0.000151477	3.81965
GCH1	GCH1::exon	0.965249	3.55854	17.3896	0.000153754	3.81317
ZNF714	ZNF714::exon	-0.615694	4.91609	17.363	0.000155269	3.80891
UBE2Q2	UBE2Q2::exon	0.660896	4.72045	17.3095	0.000158367	3.80033
TWF1	TWF1::exon	0.510656	5.51189	17.2836	0.000159889	3.79618
ZNF138	ZNF138::intron	-0.563586	4.92545	17.283	0.000159921	3.79609
SKIL	SKIL::intron	0.729161	4.27133	17.2771	0.000160273	3.79514
GABARAPL2	GABARAPL2::exon	1.09332	3.09502	17.271	0.000160637	3.79416
LRP6	LRP6::intron	0.359385	6.63083	17.2418	0.000162379	3.78947
ANKAR	ANKAR::exon	-0.718949	4.27543	17.2358	0.000162741	3.7885
XYLB	XYLB::intron	-0.603318	4.65572	17.2001	0.000164905	3.78277
CDH2	CDH2::exon	1.27647	2.80676	17.1748	0.000166453	3.77871
MAP4K5	MAP4K5::intron	-0.30782	7.23508	17.1584	0.000167467	3.77607
ACTR10	ACTR10::intron	-0.482568	5.41097	17.1554	0.000167654	3.77559
TGFBR1	TGFBR1::exon	0.656299	4.87207	17.1541	0.000167733	3.77538
C2CD5	C2CD5::intron	-0.302492	7.41672	17.1141	0.000170243	3.76893
INSIG1	INSIG1::exon	1.19578	3.13145	17.1132	0.0001703	3.76878
TCTN3	TCTN3::intron	-0.407354	6.02532	17.0878	0.000171906	3.76471
ARMC10	ARMC10::intron	-0.587073	4.77185	17.0791	0.000172467	3.7633
HIBADH	HIBADH::intron	-0.319993	7.74642	17.0594	0.000173727	3.76013
APLF	APLF::intron	-0.37592	6.26349	17.0481	0.00017446	3.7583
MCM4	MCM4::exon	-0.497308	5.37193	17.0292	0.000175691	3.75525
RPE	RPE::exon	0.447593	6.00146	17.0256	0.000175926	3.75467
CDK13	CDK13::intron	-0.29289	7.48627	17.0126	0.000176778	3.75257
NOM1	NOM1::exon	0.844258	3.87119	16.9729	0.000179401	3.74618
TMTC3	TMTC3::intron	-0.372017	6.7727	16.9681	0.000179724	3.74539
JARID2	JARID2::intron	0.4183	6.23024	16.9484	0.000181043	3.74222
ARHGEF12	ARHGEF12::intron	0.265703	8.28925	16.9363	0.000181861	3.74026
MED4	MED4::exon	0.803698	4.02436	16.9194	0.00018301	3.73753
MPHOSPH10	MPHOSPH10::exon	0.75739	4.18567	16.9056	0.00018395	3.7353
AP5M1	AP5M1::intron	-0.471777	5.75558	16.872	0.000186271	3.72986
CDKN2B-AS1	CDKN2B-AS1::intron	-0.276992	7.77072	16.8624	0.000186934	3.72831
AC027097.1	AC027097.1::intron	-0.587084	4.72345	16.8228	0.000189714	3.7219
ROBO2	ROBO2::intron	-0.279518	8.19888	16.8224	0.000189745	3.72183
ZNF302	ZNF302::intron	-0.910795	3.20383	16.8063	0.000190887	3.71922
NELL2	NELL2::intron	-0.372171	6.5376	16.8046	0.000191007	3.71895
XPO6	XPO6::intron	0.431747	5.84436	16.7995	0.000191368	3.71813
MTO1	MTO1::exon	-0.588518	4.89436	16.784	0.000192484	3.71561
CATSPERE	CATSPERE::intron	-0.509722	5.21143	16.7797	0.000192789	3.71492
DDR2	DDR2::intron	0.545175	5.18391	16.7699	0.000193496	3.71333
MSH6	MSH6::exon	-0.66649	4.49543	16.7581	0.000194352	3.71141
PDE8B	PDE8B::intron	0.833082	3.80279	16.7319	0.00019626	3.70717
ADGRL3	ADGRL3::intron	-0.254718	9.18325	16.728	0.000196551	3.70652
YTHDF3	YTHDF3::exon	-0.39428	6.07521	16.7028	0.000198408	3.70244
YWHAE	YWHAE::intron	0.393109	6.17994	16.6631	0.000201374	3.696
RNF182	RNF182::intron	-0.819306	3.42541	16.6543	0.00020204	3.69456
COBLL1	COBLL1::intron	-0.375701	6.31948	16.6515	0.00020225	3.69411
SELENOI	SELENOI::exon	0.412267	6.37024	16.5882	0.000207103	3.68381
PRKRIP1	PRKRIP1::intron	-0.438681	5.90237	16.5879	0.000207125	3.68377
RFXAP	RFXAP::exon	-0.646849	4.28131	16.5804	0.000207706	3.68255
ZNF680	ZNF680::intron	-0.482388	5.4605	16.5548	0.000209712	3.67838
CNTN1	CNTN1::exon	0.947105	3.35058	16.541	0.000210799	3.67613
PCNX2	PCNX2::intron	-0.266404	8.00045	16.5301	0.000211666	3.67435
PRMT3	PRMT3::intron	-0.302862	7.22233	16.5252	0.000212055	3.67355
ACYP1	ACYP1::intron	-0.75679	3.76607	16.5188	0.000212558	3.67252
MAD2L1	MAD2L1::exon	0.322773	7.08349	16.5014	0.000213953	3.66968
CKAP2	CKAP2::exon	0.361668	6.68402	16.4897	0.000214896	3.66777
DNAJA2	DNAJA2::exon	0.859109	3.61845	16.4883	0.000215011	3.66754
GPD2	GPD2::exon	0.725428	4.2535	16.4658	0.000216835	3.66387
SEC23B	SEC23B::exon	0.999938	3.26756	16.4546	0.000217749	3.66204
BLOC1S5	BLOC1S5::exon	0.961173	3.34243	16.45	0.000218128	3.66129
LRRC40	LRRC40::intron	-0.331167	6.96791	16.4277	0.000219958	3.65766
ANK3	ANK3::intron	-0.276937	7.99169	16.4168	0.000220862	3.65588
NT5C3A	NT5C3A::intron	-0.390546	6.04489	16.4039	0.000221939	3.65377
DYRK1A	DYRK1A::intron	0.272374	8.12316	16.3978	0.000222446	3.65278
PILRB	PILRB::intron	-0.81037	3.45598	16.3658	0.000225137	3.64755
NUDCD2	NUDCD2::exon	-0.677548	4.20573	16.3535	0.000226184	3.64554
SEC61A1	SEC61A1::intron	0.959626	3.50438	16.3432	0.000227061	3.64386
TDRD3	TDRD3::intron	-0.315625	7.15873	16.3382	0.000227488	3.64304
MAML1	MAML1::intron	0.700694	4.39661	16.3365	0.000227634	3.64276
ZNF354B	ZNF354B::exon	0.984297	3.28275	16.3332	0.000227923	3.64221
YPEL5	YPEL5::exon	0.93591	3.40966	16.3196	0.000229088	3.64
RFWD3	RFWD3::exon	0.919112	3.34394	16.2985	0.000230922	3.63654
TTC8	TTC8::intron	-0.445537	5.52179	16.2649	0.000233861	3.63104
HSPA12A	HSPA12A::intron	-1.07508	2.76907	16.2276	0.000237178	3.62493
BMPR1B	BMPR1B::intron	-0.289644	7.4681	16.2189	0.000237954	3.62351
MRPS25	MRPS25::exon	-0.600959	4.59157	16.1911	0.000240471	3.61894
FAM126A	FAM126A::intron	-0.326995	6.76582	16.1843	0.000241087	3.61783
MRPL1	MRPL1::intron	-0.350702	6.6309	16.1794	0.000241533	3.61702
ATL2	ATL2::exon	0.873363	3.83615	16.1614	0.000243184	3.61406
MED10	MED10::exon	-0.94666	2.9979	16.1427	0.000244903	3.61101
MZT1	MZT1::exon	0.278806	7.79719	16.1214	0.000246891	3.6075
NRG4	NRG4::intron	-0.768979	3.8757	16.105	0.000248428	3.6048
TRIM37	TRIM37::intron	0.352365	6.61732	16.0458	0.000254058	3.59507
ABCA10	ABCA10::intron	-0.798633	3.46477	16.0354	0.00025506	3.59336
MTERF1	MTERF1::exon	-0.545295	5.00846	16.0273	0.000255839	3.59203
ALCAM	ALCAM::exon	0.535212	5.20093	16.0242	0.000256141	3.59152
FRS2	FRS2::intron	-0.297481	7.32451	16.0162	0.000256916	3.59021
GULP1	GULP1::exon	0.681676	4.31618	16.0028	0.000258226	3.588
FAM102B	FAM102B::exon	0.720293	4.25451	15.9972	0.000258778	3.58707
ALX1	ALX1::intron	-0.52041	5.04269	15.9783	0.000260636	3.58397
TUSC3	TUSC3::intron	-0.285123	7.60789	15.9588	0.000262573	3.58075
SUV39H2	SUV39H2::intron	-0.418531	5.80287	15.9481	0.00026364	3.57899
GGCT	GGCT::intron	-1.00598	2.91522	15.9075	0.000267743	3.57228
ZBTB43	ZBTB43::intron	0.583506	4.89542	15.9027	0.000268225	3.5715
CEP120	CEP120::exon	0.582581	4.93245	15.8935	0.000269164	3.56998
XRCC2	XRCC2::exon	-0.43722	5.77269	15.8913	0.000269392	3.56962
LHFPL3-AS2	LHFPL3-AS2::intron	0.860328	3.50988	15.8686	0.000271725	3.56587
GJA1	GJA1::exon	0.900145	3.41821	15.8677	0.000271817	3.56572
BSDC1	BSDC1::intron	0.726239	4.23657	15.8434	0.000274338	3.56171
ANTXR1	ANTXR1::intron	-0.333976	7.0507	15.8013	0.000278769	3.55476
HMGCS1	HMGCS1::exon	0.589875	4.96318	15.7882	0.000280169	3.55258
SDCBP2-AS1	SDCBP2-AS1::intron	-0.5095	5.08824	15.777	0.000281362	3.55074
MARCH8	MARCH8::intron	0.456897	5.59548	15.7769	0.000281377	3.55071
PLSCR4	PLSCR4::intron	-0.487068	5.26725	15.7581	0.000283403	3.5476
METTL25	METTL25::intron	-0.365964	6.35254	15.7405	0.000285306	3.54469
SOS1	SOS1::intron	-0.263272	8.03463	15.7339	0.000286021	3.5436
ANKRD26	ANKRD26::exon	0.637862	4.53988	15.7276	0.000286715	3.54255
SMC3	SMC3::exon	0.620644	4.78391	15.7224	0.000287281	3.54169
SLC4A5	SLC4A5::intron	0.642201	4.59727	15.722	0.000287331	3.54162
DR1	DR1::exon	0.330824	7.11063	15.6964	0.00029015	3.53738
SEPT2	SEPT2::intron	0.348129	6.61891	15.6837	0.000291551	3.53528
ZKSCAN8	ZKSCAN8::exon	0.560566	5.47221	15.6704	0.000293038	3.53308
FOXJ3	FOXJ3::intron	0.312864	7.15049	15.6534	0.000294951	3.53025
FBXO33	FBXO33::intron	-0.602388	4.48348	15.6528	0.000295013	3.53016
PSMA3-AS1	PSMA3-AS1::intron	-0.366644	6.23402	15.6434	0.000296072	3.5286
NRAS	NRAS::exon	0.380295	6.51717	15.638	0.000296685	3.5277
SEC61B	SEC61B::intron	0.967571	3.22899	15.6194	0.000298799	3.52462
RAP1B	RAP1B::exon	0.583249	4.91798	15.6055	0.000300389	3.52232
MED31	MED31::intron	-0.810181	3.31442	15.5916	0.000302	3.51999
METAP1D	METAP1D::intron	-0.388645	6.37672	15.5416	0.000307828	3.51169
DNAJC3-DT	DNAJC3-DT::exon	-1.06827	2.7011	15.54	0.000308015	3.51143
SLC39A10	SLC39A10::exon	0.622877	4.73038	15.5233	0.000309993	3.50865
MYH10	MYH10::intron	0.329771	6.81393	15.496	0.000313248	3.50411
RSBN1L	RSBN1L::intron	0.391836	6.20078	15.4794	0.000315249	3.50135
C3orf14	C3orf14::intron	-0.724701	3.73239	15.4679	0.000316641	3.49943
PTGFRN	PTGFRN::intron	0.726512	4.12035	15.4575	0.000317904	3.4977
BICD1	BICD1::intron	-0.31742	6.80506	15.4555	0.000318145	3.49737
CLEC2D	CLEC2D::intron	-0.456838	5.62036	15.4072	0.000324101	3.48932
SENP6	SENP6::exon	0.498179	5.35047	15.403	0.000324624	3.48862
QSER1	QSER1::exon	0.343953	6.58708	15.3818	0.000327271	3.48509
KIAA0355	KIAA0355::exon	-0.691246	3.89534	15.3657	0.000329303	3.4824
FAF2	FAF2::intron	0.355905	6.38444	15.3554	0.000330612	3.48068
COMMD2	COMMD2::exon	0.462166	5.53048	15.319	0.00033527	3.4746
PRPF8	PRPF8::exon	-1.07367	2.65087	15.292	0.00033877	3.47009
MRPL13	MRPL13::intron	-0.411345	5.77717	15.2863	0.000339521	3.46913
CBR1	CBR1::exon	-0.938201	3.01127	15.2825	0.000340008	3.46851
JADE1	JADE1::intron	0.763967	3.91124	15.2801	0.000340329	3.4681
BTN2A1	BTN2A1::intron	-0.919989	3.08749	15.2674	0.000341996	3.46598
ODR4	ODR4::intron	-0.334181	6.87218	15.2594	0.000343044	3.46465
MPC1	MPC1::intron	-0.518246	4.98314	15.2571	0.00034336	3.46425
OGA	OGA::exon	0.705431	4.29128	15.2546	0.000343687	3.46384
KIAA1841	KIAA1841::intron	-0.508625	5.0954	15.2536	0.000343817	3.46367
OPN3	OPN3::intron	-0.326434	6.73007	15.2511	0.000344149	3.46325
GSPT1	GSPT1::exon	0.599339	4.72903	15.2476	0.000344617	3.46266
AMBRA1	AMBRA1::intron	0.345243	6.93033	15.2311	0.000346807	3.45991
DUXAP10	DUXAP10::intron	-0.741498	3.65267	15.2236	0.000347819	3.45865
EFCAB14	EFCAB14::exon	-0.813671	3.44122	15.2208	0.000348188	3.45819
OTUD6B-AS1	OTUD6B-AS1::exon	-0.625402	4.25938	15.2068	0.000350075	3.45584
KLF9	KLF9::exon	0.763159	4.0085	15.2053	0.000350282	3.45558
SEC63	SEC63::intron	0.344926	6.57895	15.2045	0.000350382	3.45546
PPP6C	PPP6C::intron	0.592662	4.87513	15.1905	0.000352282	3.45311
ARFGEF2	ARFGEF2::exon	0.585675	4.74757	15.1899	0.000352363	3.45301
RPS27L	RPS27L::intron	-1.0682	2.75896	15.181	0.000353579	3.45151
AC021078.1	AC021078.1::exon	-0.374179	6.24064	15.1784	0.000353925	3.45109
CDK12	CDK12::exon	0.731526	4.00083	15.1684	0.00035529	3.44942
SKA3	SKA3::intron	-0.49716	5.22403	15.1397	0.000359248	3.44461
FAM71D	FAM71D::intron	-0.832768	3.25342	15.1145	0.000362759	3.44038
SRSF11	SRSF11::exon	0.35616	6.49224	15.1085	0.000363606	3.43937
FAM208A	FAM208A::exon	0.628406	4.58457	15.1074	0.000363756	3.43919
FAM168B	FAM168B::exon	0.605437	4.83176	15.0993	0.000364907	3.43782
PBX3	PBX3::intron	-0.238479	8.5895	15.0937	0.00036569	3.43689
ALKBH1	ALKBH1::intron	0.618471	4.52994	15.0903	0.000366178	3.43631
CHSY1	CHSY1::intron	0.573804	5.30411	15.0776	0.000367976	3.43418
XRCC5	XRCC5::intron	0.311232	7.11339	15.0596	0.000370543	3.43116
MAT2A	MAT2A::intron	-1.09177	2.62979	15.052	0.000371629	3.42989
CAP2	CAP2::exon	1.08154	3.15091	15.0505	0.000371844	3.42964
UBXN7	UBXN7::exon	0.454705	5.62056	15.0371	0.000373782	3.42738
LRRC17	LRRC17::intron	-0.800896	3.31344	15.0267	0.000375285	3.42564
WIPF1	WIPF1::intron	-0.491319	5.4042	15.0265	0.000375318	3.4256
SLC35G2	SLC35G2::intron	-0.369669	6.09143	15.0193	0.000376364	3.42439
CPE	CPE::intron	0.460551	5.5691	15.005	0.000378448	3.42199
SCAPER	SCAPER::intron	-0.257729	8.09923	14.9958	0.000379806	3.42044
DZIP1	DZIP1::exon	0.717548	4.05096	14.9913	0.000380473	3.41968
AC005064.1	AC005064.1::intron	-0.59404	4.90192	14.9878	0.000380988	3.41909
FKBP3	FKBP3::intron	-0.523259	5.00895	14.973	0.000383172	3.41661
GPBP1L1	GPBP1L1::intron	0.350773	6.4757	14.9627	0.000384708	3.41487
RSL1D1	RSL1D1::exon	-0.527489	5.06624	14.9535	0.000386081	3.41332
CEP89	CEP89::intron	-0.819253	3.26876	14.9158	0.00039177	3.40697
MCC	MCC::intron	0.434242	5.69491	14.882	0.000396936	3.40128
SMAD5	SMAD5::intron	0.370054	6.20702	14.8687	0.000398992	3.39904
TMEM41B	TMEM41B::exon	0.430527	5.76182	14.8568	0.000400844	3.39702
CAPZA2	CAPZA2::intron	0.553949	4.94008	14.8499	0.000401916	3.39586
SLC30A5	SLC30A5::intron	-0.336674	6.42994	14.8409	0.000403314	3.39436
SOCS2-AS1	SOCS2-AS1::intron	-0.854201	3.24411	14.8408	0.000403328	3.39434
MYLK	MYLK::intron	0.812371	3.69226	14.8392	0.000403583	3.39407
CACNA1B	CACNA1B::intron	-0.696159	3.79032	14.8346	0.000404301	3.3933
AP2B1	AP2B1::intron	0.326993	6.71615	14.8343	0.000404359	3.39323
RAB1A	RAB1A::exon	0.634792	4.73702	14.8304	0.000404963	3.39258
CCDC25	CCDC25::intron	0.761252	3.88821	14.8301	0.000405009	3.39254
MTBP	MTBP::intron	-0.328776	6.69223	14.826	0.000405661	3.39184
UFM1	UFM1::exon	0.444352	5.64057	14.81	0.00040819	3.38914
KHDRBS2	KHDRBS2::intron	0.687933	4.61747	14.808	0.000408509	3.3888
ANXA4	ANXA4::intron	-0.532416	4.90171	14.7998	0.000409805	3.38742
VAMP3	VAMP3::exon	0.574498	4.79925	14.7895	0.000411462	3.38567
ZUP1	ZUP1::intron	-0.374336	6.02275	14.7548	0.000417057	3.3798
WNT5A	WNT5A::exon	0.907671	3.29914	14.7468	0.000418351	3.37846
MGAM	MGAM::intron	-0.778773	3.45634	14.7467	0.000418372	3.37844
RPL37A	RPL37A::intron	0.877937	3.37027	14.7443	0.000418754	3.37804
MORC3	MORC3::intron	0.624563	4.69475	14.7224	0.000422345	3.37433
RNF139-AS1	RNF139-AS1::exon	-0.712168	3.78575	14.7189	0.000422912	3.37375
AC019080.1	AC019080.1::intron	-0.358118	6.16995	14.7043	0.000425331	3.37127
CNOT6	CNOT6::intron	0.416661	5.87169	14.699	0.000426218	3.37037
MUT	MUT::exon	-0.752308	3.52856	14.6989	0.000426226	3.37036
EDC3	EDC3::intron	0.559231	4.84136	14.6899	0.000427719	3.36884
PCGF5	PCGF5::exon	0.322044	6.77991	14.6883	0.000427998	3.36856
SOCS4	SOCS4::intron	-0.529861	5.03713	14.6822	0.000429008	3.36753
MRPS22	MRPS22::exon	-1.26857	2.25923	14.6793	0.000429503	3.36703
SYDE2	SYDE2::intron	-0.605127	4.29958	14.6622	0.000432369	3.36415
DNAH14	DNAH14::intron	-0.445789	5.55701	14.6539	0.000433775	3.36274
EXOC6B	EXOC6B::intron	-0.237783	8.6731	14.6332	0.000437286	3.35923
RTKN2	RTKN2::exon	-0.367004	6.23893	14.6191	0.0004397	3.35684
CREB3L2	CREB3L2::exon	0.718545	4.06827	14.6144	0.000440509	3.35605
TMEM126B	TMEM126B::exon	-0.855847	3.20385	14.6056	0.00044203	3.35455
RALGPS2	RALGPS2::exon	0.618641	4.76561	14.5783	0.000446754	3.34993
CHMP2B	CHMP2B::exon	0.307724	6.87905	14.566	0.000448913	3.34784
YES1	YES1::exon	0.483434	5.36557	14.5413	0.000453263	3.34365
ABHD3	ABHD3::exon	-0.789523	3.47101	14.5409	0.000453339	3.34358
CPE	CPE::exon	0.764528	3.84119	14.537	0.000454027	3.34292
UHRF1BP1L	UHRF1BP1L::exon	0.746276	3.93645	14.5366	0.000454108	3.34284
RANBP9	RANBP9::exon	0.753627	3.90865	14.5261	0.000455976	3.34106
CCDC30	CCDC30::intron	-0.424454	5.54997	14.5055	0.000459656	3.33757
MIER1	MIER1::exon	0.394008	6.07884	14.5046	0.000459822	3.33741
HDHD2	HDHD2::exon	0.964452	3.21245	14.5046	0.000459828	3.3374
ZNF260	ZNF260::intron	-0.723829	3.73115	14.496	0.000461375	3.33595
DSCC1	DSCC1::exon	0.795826	3.71953	14.4829	0.00046374	3.33373
MAP3K3	MAP3K3::intron	0.66315	4.22887	14.4803	0.000464215	3.33328
CTNNBL1	CTNNBL1::intron	0.448836	5.53498	14.4691	0.000466261	3.33137
IMMP2L	IMMP2L::intron	-0.215601	9.29731	14.4674	0.000466569	3.33108
GK5	GK5::intron	-0.411165	5.6775	14.4582	0.000468251	3.32952
FAM229B	FAM229B::intron	-0.606941	4.26873	14.4513	0.000469509	3.32836
MAP3K1	MAP3K1::exon	0.856236	3.56547	14.4415	0.000471325	3.32668
GPBP1	GPBP1::exon	0.745791	4.20342	14.4335	0.000472806	3.32532
MRPL45P2	MRPL45P2::intron	-0.661265	3.91094	14.4328	0.000472936	3.3252
CDH12	CDH12::intron	-0.29932	7.49825	14.4096	0.000477248	3.32126
MIR4500HG	MIR4500HG::intron	-0.33759	6.66558	14.3973	0.000479562	3.31916
FAM206A	FAM206A::exon	0.629613	4.61231	14.3789	0.000483028	3.31603
TRAF3IP1	TRAF3IP1::intron	-0.507364	4.92983	14.3664	0.000485404	3.3139
PPIL3	PPIL3::intron	0.924218	3.23182	14.3596	0.000486715	3.31273
NAB1	NAB1::exon	0.673684	4.29277	14.3462	0.000489265	3.31046
BCHE	BCHE::intron	-0.615666	4.23676	14.3319	0.000492038	3.308
PHTF2	PHTF2::intron	-0.27616	7.25419	14.3198	0.000494366	3.30595
CEP162	CEP162::intron	-0.333234	6.45691	14.2927	0.000499671	3.30132
LYRM7	LYRM7::exon	-0.463581	5.40437	14.2912	0.000499958	3.30107
TUBBP5	TUBBP5::intron	-0.548072	4.72726	14.2632	0.000505496	3.29628
VAPA	VAPA::exon	0.482478	5.31381	14.2623	0.000505665	3.29614
CERS2	CERS2::exon	-0.795143	3.3222	14.2617	0.000505787	3.29603
CRYZ	CRYZ::exon	0.851796	3.47822	14.2471	0.000508705	3.29353
DTL	DTL::exon	0.429221	6.02692	14.2444	0.000509254	3.29307
SERPINI1	SERPINI1::intron	-0.434737	5.41952	14.2398	0.000510173	3.29228
DDAH1	DDAH1::intron	-0.368396	6.0864	14.2262	0.000512913	3.28996
ARL8B	ARL8B::intron	0.453146	5.55779	14.2089	0.000516415	3.287
SRSF12	SRSF12::intron	-0.78069	3.79083	14.207	0.000516802	3.28668
BIRC2	BIRC2::exon	0.5551	4.84243	14.2065	0.000516895	3.2866
HIST1H2BC	HIST1H2BC::intron	-1.04991	2.8199	14.1992	0.000518396	3.28534
ANP32A	ANP32A::intron	0.618494	4.495	14.1819	0.000521938	3.28238
ITCH	ITCH::exon	0.508026	5.18607	14.1675	0.000524899	3.27992
LINC00616	LINC00616::intron	0.775728	3.69062	14.1642	0.000525591	3.27935
HINT3	HINT3::intron	0.94954	3.15364	14.1583	0.000526816	3.27834
SMARCC1	SMARCC1::intron	0.297189	7.10636	14.1505	0.000528442	3.277
ANP32E	ANP32E::exon	0.31547	6.8259	14.1362	0.000531415	3.27457
PPID	PPID::exon	0.919108	3.24189	14.1332	0.000532054	3.27404
SLC25A28	SLC25A28::intron	0.87201	3.33527	14.1248	0.000533817	3.27261
EPHA5-AS1	EPHA5-AS1::intron	-0.681017	3.99145	14.1238	0.000534032	3.27243
PPM1K	PPM1K::exon	0.640768	4.53537	14.0988	0.000539322	3.26815
ZNF254	ZNF254::intron	-0.656377	3.92774	14.086	0.000542059	3.26595
AADAT	AADAT::intron	-0.595652	4.41932	14.0754	0.000544323	3.26414
PPP2R2A	PPP2R2A::exon	0.813646	3.70134	14.0523	0.000549321	3.26017
VPS50	VPS50::intron	-0.30962	6.78983	14.0521	0.000549359	3.26014
OCIAD1	OCIAD1::exon	0.785915	3.97894	14.042	0.000551556	3.25841
PPP4R3B	PPP4R3B::intron	0.319247	6.75564	14.0273	0.000554764	3.25589
STC2	STC2::exon	-0.849405	3.11092	14.0245	0.000555385	3.25541
TSTD2	TSTD2::exon	-0.852218	3.16628	14.0089	0.000558819	3.25273
ELP3	ELP3::intron	0.50207	5.14982	14.0045	0.000559808	3.25196
SOHLH2	SOHLH2::intron	-0.605781	4.27306	13.9997	0.000560871	3.25114
MET	MET::exon	0.786893	3.75323	13.9937	0.000562197	3.25011
MESD	MESD::intron	0.737384	3.89501	13.9891	0.000563208	3.24933
MED30	MED30::intron	-0.668079	3.87332	13.9848	0.000564168	3.24859
ANKRD18A	ANKRD18A::intron	-0.678385	3.82979	13.9823	0.000564736	3.24815
DYNC1I1	DYNC1I1::intron	-0.64769	3.98472	13.947	0.000572691	3.24208
FBXL5	FBXL5::intron	0.356807	6.38357	13.9438	0.00057342	3.24153
PIGB	PIGB::intron	-0.680721	3.75343	13.9422	0.000573776	3.24126
TMEM209	TMEM209::intron	-0.364851	6.58987	13.9403	0.000574204	3.24093
YIPF4	YIPF4::exon	-0.375481	5.86583	13.9368	0.000574999	3.24033
EIF4E	EIF4E::exon	0.590196	4.68175	13.9349	0.000575427	3.24001
CCDC6	CCDC6::intron	0.423546	5.70203	13.9203	0.000578774	3.23749
AluJb	AluJb::exon	-0.262477	7.71292	13.9154	0.000579891	3.23665
ZNF680	ZNF680::exon	-0.640479	4.27987	13.9067	0.000581901	3.23515
MYRIP	MYRIP::intron	-0.661862	3.9462	13.897	0.000584155	3.23347
PUS3	PUS3::intron	-0.916612	3.00363	13.8961	0.000584355	3.23332
CNOT1	CNOT1::exon	0.680224	4.20223	13.8666	0.000591231	3.22824
CKAP5	CKAP5::intron	0.314692	6.65692	13.8565	0.00059361	3.2265
CCDC93	CCDC93::intron	0.437828	5.47333	13.8476	0.000595711	3.22496
BAG5	BAG5::exon	0.682736	4.02145	13.8416	0.00059712	3.22394
ADAMTS19	ADAMTS19::intron	-0.311264	6.72628	13.8403	0.000597438	3.22371
C2orf69	C2orf69::exon	-0.440998	5.37013	13.8401	0.000597488	3.22367
PPP6R3	PPP6R3::intron	0.27061	7.41203	13.8387	0.000597811	3.22344
GOLIM4	GOLIM4::exon	0.464804	5.57826	13.838	0.000597968	3.22332
RAC1	RAC1::exon	0.45661	5.42326	13.8329	0.000599187	3.22244
NBR2	NBR2::intron	-0.884431	3.06995	13.8288	0.000600164	3.22173
MTRF1	MTRF1::exon	-1.01714	2.86288	13.8237	0.000601374	3.22086
PRR11	PRR11::exon	1.15046	2.72142	13.8209	0.000602051	3.22037
C4orf33	C4orf33::exon	-0.60404	4.36214	13.8169	0.000603022	3.21967
UTP18	UTP18::intron	0.720468	4.11069	13.8116	0.000604272	3.21877
TTN-AS1	TTN-AS1::intron	0.315647	6.7215	13.8031	0.000606336	3.21729
ADGRV1	ADGRV1::intron	-0.242373	8.05892	13.7977	0.000607628	3.21636
ARMC1	ARMC1::exon	0.563298	4.81775	13.7942	0.000608471	3.21576
CSNK2A2	CSNK2A2::intron	0.503604	5.12753	13.7624	0.000616211	3.21027
FAM69A	FAM69A::intron	-0.330418	6.47378	13.754	0.000618273	3.20882
ANKRD40	ANKRD40::exon	0.516054	5.0942	13.7442	0.0006207	3.20712
NUMB	NUMB::exon	0.785359	3.88818	13.7395	0.000621856	3.20631
RBM26-AS1	RBM26-AS1::intron	-0.525291	4.78913	13.734	0.000623213	3.20536
ZKSCAN1	ZKSCAN1::exon	-0.54973	4.6482	13.728	0.000624715	3.20432
FAM162A	FAM162A::intron	-0.683367	3.84054	13.7232	0.000625902	3.20349
TIPRL	TIPRL::exon	0.668613	4.37478	13.7211	0.000626429	3.20313
UBXN4	UBXN4::intron	0.374168	5.96584	13.707	0.00062994	3.2007
DNAJC3	DNAJC3::exon	0.453446	5.56494	13.7035	0.000630825	3.20009
MAP1LC3B	MAP1LC3B::exon	0.545316	4.94781	13.6978	0.000632272	3.1991
CSNK1A1	CSNK1A1::intron	0.286113	7.09354	13.6959	0.000632751	3.19877
TBC1D9	TBC1D9::intron	0.458972	5.35986	13.6781	0.000637234	3.1957
TRUB1	TRUB1::exon	0.306495	6.75718	13.6586	0.000642215	3.19232
DPYSL5	DPYSL5::intron	-0.519827	4.81272	13.6427	0.000646306	3.18956
DNA	DNA::exon	-0.952778	2.78617	13.6265	0.000650483	3.18676
ACBD6	ACBD6::intron	-0.219584	8.91638	13.6206	0.000652015	3.18574
DHRS4-AS1	DHRS4-AS1::exon	1.21354	2.78036	13.6158	0.000653271	3.18491
GOPC	GOPC::exon	0.508467	5.25191	13.6075	0.000655444	3.18346
PRRG4	PRRG4::intron	-0.708219	3.67497	13.6033	0.000656524	3.18275
STXBP3	STXBP3::exon	0.532517	4.96172	13.6028	0.000656673	3.18265
DDX6	DDX6::exon	0.471559	5.27469	13.5982	0.000657873	3.18186
TMEM30A	TMEM30A::intron	0.453875	5.38097	13.5806	0.000662499	3.17881
TARS	TARS::exon	0.530687	5.08312	13.5766	0.000663563	3.17812
OTUD3	OTUD3::exon	1.0549	2.87745	13.571	0.000665052	3.17714
DNAJC25	DNAJC25::intron	0.55609	4.74942	13.5698	0.000665384	3.17693
CPVL	CPVL::intron	0.527609	4.9675	13.5692	0.000665534	3.17683
RPL32P3	RPL32P3::intron	-0.9479	2.81603	13.5594	0.000668132	3.17514
RNA	RNA::exon	-0.795606	3.41719	13.5572	0.000668738	3.17474
ZNF215	ZNF215::intron	-0.383595	5.76933	13.5556	0.000669164	3.17447
FOXJ3	FOXJ3::exon	0.791158	3.61337	13.5528	0.000669895	3.17399
ITGA2	ITGA2::intron	-0.629757	4.06803	13.5481	0.000671172	3.17317
MOB1B	MOB1B::exon	0.342464	6.34038	13.5427	0.000672621	3.17223
EIF3E	EIF3E::exon	0.539492	4.90611	13.5382	0.000673828	3.17145
HPS5	HPS5::exon	-0.693883	3.70467	13.5365	0.000674288	3.17115
ALG10	ALG10::intron	-0.778788	3.26313	13.5071	0.000682258	3.16605
TATDN1	TATDN1::intron	-0.354906	6.10529	13.5057	0.00068265	3.1658
AC006504.5	AC006504.5::intron	-0.731352	3.60454	13.5051	0.000682812	3.1657
TMEM260	TMEM260::intron	-0.345517	6.14634	13.5017	0.000683732	3.16511
PRKN	PRKN::intron	-0.249887	7.83353	13.4959	0.000685326	3.1641
MTREX	MTREX::exon	0.82446	3.40559	13.4863	0.000687967	3.16243
GMDS	GMDS::intron	-0.226244	8.88162	13.476	0.000690811	3.16064
TEFM	TEFM::intron	-0.757243	3.38279	13.4693	0.000692648	3.15949
SPATA6	SPATA6::intron	-0.438339	5.34568	13.465	0.000693841	3.15874
UBXN2B	UBXN2B::intron	-0.409705	5.55904	13.4626	0.000694512	3.15832
CMTM6	CMTM6::intron	0.765909	3.79875	13.4616	0.000694803	3.15814
FBXW11	FBXW11::exon	0.59459	4.54265	13.4566	0.000696196	3.15727
HSBP1	HSBP1::exon	0.735576	3.764	13.441	0.00070056	3.15455
PLCL1	PLCL1::intron	-0.392087	6.3532	13.4351	0.000702212	3.15353
PPP1R15B	PPP1R15B::exon	0.466219	5.37628	13.4242	0.00070528	3.15164
ZSCAN12	ZSCAN12::intron	0.621181	4.47579	13.4222	0.000705839	3.15129
CFL1P1	CFL1P1::intron	-0.695029	3.71759	13.4111	0.000708999	3.14935
ST20	ST20::intron	-0.446688	5.37131	13.3978	0.000712788	3.14704
NUP43	NUP43::intron	-0.428783	5.41198	13.3926	0.000714279	3.14613
NOTCH2	NOTCH2::intron	0.567244	4.82562	13.388	0.000715574	3.14535
SLC9B1	SLC9B1::intron	0.500805	5.18581	13.3828	0.000717072	3.14444
MIOS	MIOS::intron	-0.416011	5.46097	13.3683	0.000721249	3.14191
MTX3	MTX3::exon	-0.36283	6.15137	13.3653	0.000722138	3.14138
RLF	RLF::exon	0.54864	4.85529	13.3349	0.000731005	3.13608
SWT1	SWT1::intron	0.447498	5.54221	13.3125	0.000737586	3.13219
PCDH10	PCDH10::intron	-0.50307	4.94716	13.3107	0.000738122	3.13187
PPP6R3	PPP6R3::exon	0.512617	4.98483	13.3072	0.000739166	3.13126
MEMO1	MEMO1::intron	-0.266064	7.29086	13.2949	0.000742849	3.1291
UBXN4	UBXN4::exon	0.362565	6.1039	13.2886	0.000744727	3.128
ZNF33B	ZNF33B::intron	-0.415839	5.63771	13.2742	0.000749048	3.12549
PDZD8	PDZD8::exon	0.354298	6.18341	13.253	0.000755453	3.12179
IMPA1	IMPA1::exon	0.489868	5.2406	13.2408	0.000759172	3.11966
ACSL3	ACSL3::intron	0.389218	5.80406	13.2337	0.000761339	3.11842
SKI	SKI::intron	-0.738501	3.45881	13.2323	0.000761762	3.11818
DDHD1	DDHD1::intron	-0.329781	6.27064	13.2258	0.000763778	3.11703
CCDC82	CCDC82::intron	-0.364581	5.90779	13.2202	0.000765493	3.11606
EYA4	EYA4::exon	-0.602521	4.22099	13.217	0.000766482	3.1155
LDHB	LDHB::intron	-0.357021	6.30353	13.2115	0.000768171	3.11454
RBM33	RBM33::exon	0.782683	3.83068	13.2009	0.000771475	3.11268
TBC1D15	TBC1D15::intron	0.322492	6.71545	13.1974	0.000772545	3.11208
SCAI	SCAI::intron	0.333948	6.41802	13.1956	0.000773096	3.11177
TOPBP1	TOPBP1::intron	-0.314541	6.52442	13.1764	0.000779103	3.10841
PDIA4	PDIA4::intron	1.04562	2.93953	13.1714	0.000780687	3.10752
L1ME	L1ME::exon	-0.181091	11.9688	13.1651	0.000782682	3.10641
STAT5B	STAT5B::intron	-0.414231	5.51659	13.1636	0.000783154	3.10615
TTC5	TTC5::intron	0.85773	3.27655	13.1573	0.000785137	3.10505
PPP1R8	PPP1R8::exon	0.991929	3.01698	13.1427	0.000789774	3.1025
CDC42	CDC42::intron	0.569689	4.61487	13.1407	0.000790392	3.10216
HIST1H2BD	HIST1H2BD::intron	-0.642763	4.21626	13.1312	0.000793444	3.10048
ATF1	ATF1::intron	-0.497846	5.27841	13.1237	0.000795854	3.09917
RPS6	RPS6::intron	0.754133	3.86028	13.1142	0.000798894	3.09751
CASC4	CASC4::intron	-0.438489	5.60338	13.1126	0.000799426	3.09722
FKBP15	FKBP15::exon	-0.927343	2.84858	13.1046	0.000801999	3.09583
CAPN2	CAPN2::exon	0.752508	3.63439	13.1031	0.000802489	3.09556
TTC23	TTC23::intron	0.393323	5.85634	13.0864	0.000807906	3.09264
ZC2HC1B	ZC2HC1B::intron	0.944795	3.14357	13.0828	0.000809095	3.092
SC5D	SC5D::exon	0.328817	6.40443	13.0652	0.000814859	3.08892
ACYP2	ACYP2::intron	-0.486161	5.00127	13.0625	0.000815751	3.08844
SLC35A3	SLC35A3::intron	-0.319193	6.61096	13.0496	0.000820013	3.08618
EIF4H	EIF4H::intron	0.6864	4.00622	13.0378	0.000823925	3.08411
DDX21	DDX21::intron	0.644033	4.27045	13.0302	0.000826463	3.08278
BROX	BROX::exon	0.365172	6.22466	13.0239	0.000828568	3.08167
CCDC57	CCDC57::intron	-0.576085	4.28907	13.0132	0.000832172	3.07979
GXYLT1	GXYLT1::intron	-0.460256	5.1362	13.0128	0.000832316	3.07971
DTD1	DTD1::intron	0.537759	5.06576	13.012	0.000832567	3.07958
LIPE-AS1	LIPE-AS1::intron	-0.447059	5.24848	13.0073	0.000834146	3.07876
TMX3	TMX3::exon	0.693717	4.30883	12.9994	0.000836813	3.07737
FER	FER::exon	0.628911	4.3766	12.999	0.000836955	3.0773
YWHAB	YWHAB::intron	0.728703	3.77319	12.9839	0.000842095	3.07464
ARHGAP24	ARHGAP24::intron	-0.339351	6.39216	12.9802	0.000843355	3.07399
MLLT3	MLLT3::intron	-0.226764	8.54719	12.9801	0.0008434	3.07397
VEGFC	VEGFC::intron	-0.448763	5.27894	12.9696	0.000846992	3.07212
ZNF92	ZNF92::intron	-0.56898	4.61516	12.9676	0.000847649	3.07178
SLC35F2	SLC35F2::intron	0.872863	3.19828	12.9654	0.000848417	3.07139
RBM11	RBM11::intron	-0.770661	3.30096	12.9599	0.000850325	3.07042
DICER1	DICER1::exon	-0.350941	6.45413	12.9499	0.000853768	3.06866
HIPK2	HIPK2::exon	0.634994	4.24661	12.9409	0.000856873	3.06708
PGLS	PGLS::intron	-1.06535	2.77991	12.9332	0.000859553	3.06573
RAB11FIP2	RAB11FIP2::exon	-0.400625	5.67938	12.926	0.000862062	3.06446
THAP2	THAP2::intron	-0.69985	3.67639	12.9235	0.00086295	3.06401
FBXO5	FBXO5::intron	0.422398	5.61594	12.9105	0.000867511	3.06173
PRPF39	PRPF39::exon	0.710622	3.83645	12.9061	0.000869065	3.06095
SMC2	SMC2::exon	0.451903	5.55898	12.8963	0.000872525	3.05922
COG6	COG6::intron	-0.287022	7.27058	12.8923	0.000873936	3.05852
TMED10	TMED10::intron	0.647774	4.24667	12.8842	0.00087681	3.05709
NACA	NACA::exon	0.700647	4.10647	12.8799	0.000878314	3.05635
ALG10B	ALG10B::exon	-0.368266	6.18093	12.8489	0.000889447	3.05088
SNRNP48	SNRNP48::intron	-0.525339	4.59627	12.844	0.000891209	3.05002
CHD6	CHD6::intron	0.255749	7.58344	12.8399	0.000892689	3.0493
STRBP	STRBP::exon	0.759216	3.72943	12.8353	0.00089436	3.04849
PSMA5	PSMA5::exon	-0.987964	2.67491	12.8142	0.000902086	3.04475
EAF1	EAF1::exon	0.636714	4.21279	12.8066	0.000904848	3.04342
KIF5C	KIF5C::exon	-0.87538	3.03362	12.8035	0.000906005	3.04287
MGAT5	MGAT5::intron	0.436353	5.43864	12.7979	0.000908079	3.04188
EIF2B1	EIF2B1::exon	-0.743292	3.34643	12.793	0.000909875	3.04102
SPCS2	SPCS2::intron	0.574744	4.62274	12.7739	0.000916952	3.03765
TRIM59	TRIM59::intron	-0.701784	3.53585	12.7667	0.000919669	3.03637
GCC2	GCC2::exon	0.474619	5.52789	12.7552	0.000923964	3.03434
UBA5	UBA5::intron	-0.329526	6.35863	12.7536	0.000924558	3.03407
HSPA9	HSPA9::exon	0.705464	3.99644	12.7486	0.000926436	3.03318
PRICKLE1	PRICKLE1::intron	-0.369009	5.85204	12.7465	0.000927229	3.03281
TMEM67	TMEM67::intron	-0.385051	5.87596	12.7124	0.000940215	3.02677
GIGYF2	GIGYF2::intron	0.269294	7.4571	12.6964	0.000946336	3.02395
RPL5	RPL5::exon	0.430819	5.80914	12.681	0.000952322	3.02122
KBTBD3	KBTBD3::intron	-0.656724	3.71162	12.6793	0.00095298	3.02092
RBM39	RBM39::intron	-0.237535	7.97873	12.6767	0.000953962	3.02047
STX2	STX2::exon	1.00569	2.92133	12.6728	0.000955515	3.01976
RNPC3	RNPC3::intron	-0.305684	6.61761	12.6721	0.000955772	3.01965
RTN3	RTN3::exon	0.539949	4.71577	12.6616	0.000959856	3.01779
AC007966.1	AC007966.1::intron	-0.800741	3.11772	12.6616	0.000959864	3.01779
FAM168A	FAM168A::intron	0.29005	6.99027	12.6567	0.000961808	3.01691
RBM45	RBM45::intron	-0.632866	3.87434	12.6493	0.000964695	3.01561
MPP6	MPP6::exon	-0.354807	6.10065	12.6288	0.000972791	3.01198
C5orf24	C5orf24::intron	-0.705515	3.59753	12.6266	0.000973674	3.01159
CMTM6	CMTM6::exon	0.378187	5.88702	12.6193	0.000976577	3.01029
PCDH15	PCDH15::intron	-0.421633	5.36921	12.6178	0.000977167	3.01003
MCM9	MCM9::exon	-0.995391	2.64492	12.6146	0.000978471	3.00945
MEAF6	MEAF6::intron	-0.734539	3.46071	12.6126	0.000979254	3.0091
RTKN2	RTKN2::intron	-0.276628	6.91516	12.6034	0.000982951	3.00747
CD46	CD46::exon	0.515274	5.21203	12.6002	0.0009842	3.00692
HSPA4	HSPA4::intron	0.529197	4.82219	12.5962	0.000985819	3.0062
SVA	SVA::exon	-0.449469	5.21783	12.586	0.000989936	3.00439
COPS2	COPS2::exon	0.37973	5.8109	12.5817	0.000991688	3.00362
LAPTM4B	LAPTM4B::exon	1.02227	3.11908	12.5725	0.000995397	3.002
HIP1	HIP1::intron	-0.506117	4.87892	12.5674	0.000997507	3.00108
PDCL	PDCL::exon	0.512672	5.02054	12.5629	0.000999311	3.0003
ZNF767P	ZNF767P::intron	0.383745	5.82909	12.5583	0.00100122	2.99947
CACNB2	CACNB2::intron	-0.276002	7.1054	12.5508	0.00100427	2.99815
C1orf43	C1orf43::exon	-0.578456	4.27459	12.5338	0.00101129	2.99512
SPPL3	SPPL3::intron	0.319604	6.7099	12.5319	0.00101208	2.99478
HELQ	HELQ::intron	-0.452757	5.1326	12.5247	0.00101507	2.9935
HM13	HM13::intron	0.574752	4.86722	12.5231	0.0010157	2.99323
YWHAZ	YWHAZ::intron	0.338769	6.18125	12.5203	0.00101689	2.99272
HBP1	HBP1::intron	0.587848	4.57157	12.5193	0.0010173	2.99255
PiggyBac	PiggyBac::exon	-0.455957	5.08851	12.5123	0.00102023	2.9913
ICE2	ICE2::intron	-0.314521	6.44552	12.505	0.00102328	2.99
GOLPH3L	GOLPH3L::intron	-0.321204	6.31989	12.4916	0.00102888	2.98763
SETD4	SETD4::intron	1.03116	2.82645	12.4896	0.00102975	2.98727
CCDC125	CCDC125::intron	-0.533723	4.53217	12.4848	0.00103176	2.98642
IQGAP3	IQGAP3::intron	0.726028	3.6732	12.478	0.00103464	2.98521
NEIL3	NEIL3::intron	-0.310772	6.39004	12.4651	0.00104011	2.98292
TBC1D12	TBC1D12::intron	0.337576	6.21916	12.4517	0.00104586	2.98053
RBM12	RBM12::exon	0.496123	4.97373	12.4484	0.00104726	2.97995
POLG2	POLG2::intron	0.611152	4.39256	12.4442	0.00104907	2.9792
KPNA1	KPNA1::intron	0.298047	6.81372	12.427	0.00105649	2.97613
ZNF518A	ZNF518A::intron	-0.367312	5.7401	12.4197	0.00105964	2.97484
TIMMDC1	TIMMDC1::intron	-0.368105	5.89497	12.4195	0.00105975	2.9748
HMGA2	HMGA2::exon	0.527237	4.82583	12.4153	0.00106155	2.97406
TRPS1	TRPS1::intron	-0.220362	8.59577	12.4121	0.00106298	2.97347
AMD1	AMD1::exon	0.521658	4.94458	12.4078	0.00106483	2.97272
FBXL20	FBXL20::intron	-0.354166	6.24274	12.405	0.00106605	2.97222
DSC3	DSC3::exon	0.509999	4.82033	12.392	0.00107176	2.9699
MRS2	MRS2::intron	-0.508714	4.6689	12.3872	0.00107389	2.96904
CUL5	CUL5::exon	0.399821	5.6981	12.3853	0.00107471	2.96871
PPM1E	PPM1E::exon	0.556627	4.65223	12.3832	0.00107565	2.96833
GALK2	GALK2::intron	0.317808	6.61662	12.3761	0.00107876	2.96708
NUP58	NUP58::exon	0.749321	3.64232	12.3733	0.00108003	2.96657
CHAC2	CHAC2::intron	-0.847471	2.98145	12.3621	0.001085	2.96457
ZNF571	ZNF571::intron	0.927477	3.1523	12.3587	0.00108649	2.96397
LRRC63	LRRC63::intron	-0.672701	3.72309	12.3431	0.00109347	2.96119
PARP8	PARP8::exon	-0.669493	3.60345	12.3328	0.00109812	2.95935
ZNF280D	ZNF280D::intron	-0.265181	7.14637	12.3315	0.00109871	2.95912
HECA	HECA::exon	0.458782	5.36646	12.3224	0.00110284	2.95749
GTF2H2B	GTF2H2B::intron	-0.629884	3.85723	12.3147	0.00110631	2.95612
TENT2	TENT2::exon	-0.591125	4.25823	12.3007	0.0011127	2.95362
EIF2AK1	EIF2AK1::exon	-0.669416	3.67775	12.2993	0.00111335	2.95337
NUP160	NUP160::intron	0.355125	6.11313	12.2963	0.00111475	2.95282
PHF3	PHF3::exon	0.383898	5.75517	12.2951	0.00111528	2.95262
C2CD5	C2CD5::exon	0.433223	5.32745	12.2745	0.00112477	2.94894
REV3L	REV3L::intron	-0.221741	8.62305	12.2722	0.00112584	2.94852
TFPI	TFPI::intron	-0.452922	5.21043	12.2656	0.00112888	2.94735
RPAP3	RPAP3::exon	0.731303	3.68269	12.2642	0.00112955	2.94709
FNBP4	FNBP4::intron	-0.359547	6.15161	12.254	0.00113428	2.94528
PNISR	PNISR::exon	-0.427967	5.78883	12.2434	0.00113927	2.94337
ALDH7A1	ALDH7A1::exon	-1.04185	2.60866	12.2385	0.00114154	2.94251
VPS35L	VPS35L::intron	0.572539	4.61485	12.2383	0.00114166	2.94246
TBCD	TBCD::intron	-0.386056	5.69847	12.2332	0.00114406	2.94155
REEP3	REEP3::exon	0.486582	4.93234	12.2199	0.00115034	2.93917
PDIA5	PDIA5::intron	0.610473	4.1988	12.1966	0.00116145	2.935
TXNDC16	TXNDC16::intron	-0.336602	6.07256	12.1886	0.00116525	2.93358
METTL5	METTL5::intron	-0.564796	4.29424	12.1745	0.00117206	2.93105
MAP3K13	MAP3K13::intron	-0.309132	6.66849	12.1643	0.00117699	2.92923
TMED5	TMED5::exon	0.22121	8.45052	12.1598	0.00117917	2.92843
CKS2	CKS2::intron	0.479938	5.07406	12.1369	0.00119039	2.92431
DUSP12	DUSP12::intron	-0.694424	3.45184	12.1349	0.00119137	2.92395
TXNDC9	TXNDC9::exon	0.969604	2.94915	12.1325	0.00119254	2.92353
SMAD5	SMAD5::exon	0.335713	6.22607	12.128	0.00119478	2.92271
PPP4R3A	PPP4R3A::exon	0.660727	3.93179	12.1098	0.00120376	2.91946
VWDE	VWDE::intron	-0.312157	6.39276	12.1087	0.00120434	2.91925
C3orf35	C3orf35::intron	0.635176	4.12487	12.1013	0.00120802	2.91792
RFX3	RFX3::exon	0.557867	4.56701	12.0921	0.00121261	2.91628
AC060780.1	AC060780.1::intron	-0.588367	4.23961	12.0893	0.00121401	2.91578
POLE2	POLE2::intron	-0.425057	5.30776	12.0655	0.00122603	2.9115
FBXO33	FBXO33::exon	0.656286	3.98889	12.0434	0.00123725	2.90754
DLC1	DLC1::exon	1.25519	2.49504	12.041	0.00123849	2.90711
ERH	ERH::exon	-0.56397	4.24315	12.0409	0.00123856	2.90708
FAM174A	FAM174A::intron	-0.483521	4.94214	12.0384	0.00123981	2.90665
HNRNPA3	HNRNPA3::intron	0.681189	3.82262	12.0367	0.00124071	2.90633
MANEA	MANEA::intron	-0.399627	5.44668	12.0172	0.00125075	2.90283
EPHA3	EPHA3::exon	0.98562	3.0152	12.0135	0.00125266	2.90217
MYCBP2	MYCBP2::intron	-0.217387	8.99646	12.0019	0.00125872	2.90007
CHPT1	CHPT1::exon	-0.548637	4.32131	11.999	0.00126024	2.89955
PRKACB	PRKACB::intron	-0.240394	8.20712	11.9951	0.00126225	2.89885
PRKAA2	PRKAA2::intron	-0.295259	6.62692	11.9933	0.0012632	2.89853
NNT	NNT::exon	0.604955	4.61969	11.9897	0.0012651	2.89787
PCGF6	PCGF6::intron	-0.402989	5.48497	11.9795	0.00127041	2.89606
PPP3R1	PPP3R1::exon	0.463146	5.18216	11.9733	0.0012737	2.89493
SRSF5	SRSF5::exon	-0.471816	4.97837	11.9667	0.00127719	2.89374
SURF6	SURF6::exon	1.02244	2.89858	11.9621	0.00127964	2.89291
CD47	CD47::exon	0.613421	4.20485	11.9614	0.00127998	2.8928
SLC39A12	SLC39A12::intron	-0.648506	3.97295	11.9352	0.00129399	2.88807
PGGT1B	PGGT1B::exon	-0.295503	6.51123	11.9323	0.00129553	2.88755
REEP3	REEP3::intron	-0.286698	6.74324	11.9301	0.00129673	2.88715
CCT5	CCT5::intron	0.827373	3.23194	11.9273	0.0012982	2.88666
WWP2	WWP2::intron	0.560319	4.62263	11.9116	0.0013067	2.88382
LAMA3	LAMA3::intron	-0.402872	6.17666	11.9028	0.00131147	2.88224
LARP6	LARP6::intron	-0.959706	2.61903	11.8904	0.00131823	2.88001
KIAA0825	KIAA0825::intron	-0.406137	5.37911	11.8761	0.00132613	2.87741
ANKFY1	ANKFY1::intron	0.380923	5.76902	11.8748	0.00132684	2.87718
COG3	COG3::intron	0.362187	5.93429	11.8715	0.00132866	2.87659
ZBTB37	ZBTB37::exon	-0.490133	4.84061	11.8688	0.00133016	2.8761
STAG3L4	STAG3L4::intron	-0.743932	3.23815	11.8669	0.00133118	2.87576
SPCS1	SPCS1::exon	-0.452859	5.09895	11.8564	0.00133703	2.87386
HIVEP2	HIVEP2::exon	0.767652	3.43021	11.8532	0.00133878	2.87329
THOC7	THOC7::intron	-0.493231	4.76957	11.853	0.00133892	2.87325
FLJ21408	FLJ21408::intron	-1.06886	2.35061	11.85	0.00134055	2.87272
SUZ12	SUZ12::exon	0.447469	5.43299	11.8415	0.00134529	2.87118
HSPA13	HSPA13::intron	0.642333	4.08094	11.8365	0.00134809	2.87028
PFN2	PFN2::intron	-0.656573	3.611	11.83	0.00135174	2.86911
CMPK1	CMPK1::intron	-0.521703	4.50042	11.828	0.00135288	2.86874
PCNP	PCNP::exon	0.338998	6.1515	11.8277	0.00135306	2.86868
COQ8A	COQ8A::intron	1.00283	2.90157	11.7976	0.00137007	2.86326
TADA1	TADA1::exon	0.704876	3.63959	11.7936	0.00137235	2.86253
PTGFR	PTGFR::intron	-0.647562	3.75813	11.7911	0.00137383	2.86207
TRIAP1	TRIAP1::exon	0.889641	3.17502	11.79	0.00137441	2.86188
ALDH8A1	ALDH8A1::intron	0.361755	5.82487	11.7826	0.00137867	2.86054
ZNF507	ZNF507::intron	0.455089	5.1431	11.7784	0.00138107	2.85978
NACA	NACA::intron	0.53118	4.64941	11.7769	0.00138194	2.85951
SF3B1	SF3B1::exon	0.427252	5.44672	11.7704	0.00138568	2.85834
RCHY1	RCHY1::exon	0.502413	4.87356	11.7625	0.00139027	2.8569
NME7	NME7::intron	-0.267485	7.04581	11.7603	0.00139152	2.85651
TM9SF2	TM9SF2::intron	0.339856	6.245	11.7577	0.00139305	2.85603
srpRNA	srpRNA::exon	-0.754209	3.42298	11.7563	0.00139384	2.85579
RINT1	RINT1::intron	-0.397714	5.55559	11.7557	0.00139418	2.85568
COG2	COG2::intron	0.498253	4.83439	11.7544	0.00139494	2.85545
TRIM9	TRIM9::intron	-0.395577	5.53857	11.7493	0.00139793	2.85451
SLF1	SLF1::exon	-0.691027	3.40401	11.7445	0.00140071	2.85365
ESYT2	ESYT2::intron	-0.314766	6.23376	11.7385	0.0014042	2.85257
GSTCD	GSTCD::intron	-0.226982	8.13567	11.7379	0.00140459	2.85245
BICRAL	BICRAL::intron	-0.516556	4.58204	11.7032	0.00142506	2.84617
MDM4	MDM4::intron	0.535378	4.58993	11.696	0.00142935	2.84486
ZFAND5	ZFAND5::intron	-0.585871	3.98031	11.6848	0.00143605	2.84283
RAB5B	RAB5B::intron	0.891682	3.07284	11.6846	0.00143612	2.84281
MTIF2	MTIF2::exon	0.860968	3.10792	11.6749	0.00144197	2.84105
NDUFA12	NDUFA12::intron	0.754442	3.42861	11.6683	0.00144596	2.83984
MBNL2	MBNL2::intron	0.235192	7.72536	11.6637	0.00144875	2.83901
DOP1A	DOP1A::intron	-0.248608	7.56877	11.6583	0.00145197	2.83804
PCMTD1	PCMTD1::intron	-0.253354	7.19021	11.6497	0.00145722	2.83647
ARL17B	ARL17B::intron	-0.836552	2.91232	11.6221	0.00147413	2.83146
ZNF627	ZNF627::intron	-1.12388	2.22299	11.6188	0.00147616	2.83087
MBNL1	MBNL1::exon	0.347904	6.21478	11.6109	0.00148104	2.82943
LSM6	LSM6::intron	0.802687	3.2747	11.5981	0.00148896	2.82712
ZCCHC7	ZCCHC7::intron	-0.196615	9.13276	11.5894	0.00149439	2.82554
NPAT	NPAT::exon	-0.37336	5.60738	11.5809	0.00149973	2.82399
CHIC2	CHIC2::intron	-0.266667	7.15949	11.5793	0.0015007	2.82371
USP16	USP16::intron	0.492867	4.88829	11.5785	0.00150125	2.82355
CCDC13	CCDC13::intron	-0.617073	3.79745	11.5782	0.00150144	2.82349
KLF3	KLF3::exon	0.610644	4.21793	11.5722	0.0015052	2.82241
RPAP2	RPAP2::exon	-0.51849	4.51524	11.5682	0.00150774	2.82167
TMEM128	TMEM128::exon	0.856605	3.16737	11.5557	0.00151559	2.81942
PLAA	PLAA::exon	0.72139	3.57643	11.5503	0.00151906	2.81842
GAB1	GAB1::exon	-0.471847	4.87418	11.5395	0.00152594	2.81646
POU2F1	POU2F1::intron	0.244434	7.69039	11.5384	0.00152661	2.81627
SMARCE1	SMARCE1::exon	0.802975	3.25335	11.5293	0.00153248	2.8146
SAE1	SAE1::intron	0.532816	4.89654	11.5271	0.00153388	2.81421
SASH1	SASH1::intron	0.468834	5.10049	11.5228	0.00153662	2.81343
SCP2	SCP2::exon	0.387959	5.58949	11.5196	0.00153868	2.81285
TRMT13	TRMT13::intron	-0.350332	5.81988	11.4948	0.00155476	2.80834
PARP8	PARP8::intron	-0.268655	6.91072	11.4946	0.00155494	2.80829
MTRF1	MTRF1::intron	-0.496467	4.76988	11.4926	0.00155622	2.80793
PTAR1	PTAR1::exon	-0.273509	6.93097	11.4859	0.00156058	2.80672
SHQ1	SHQ1::intron	0.324057	6.18997	11.4801	0.0015644	2.80565
MON2	MON2::intron	-0.214057	8.2886	11.4761	0.00156703	2.80492
HNRNPM	HNRNPM::exon	-0.721235	3.27142	11.4483	0.00158542	2.79986
LUC7L2	LUC7L2::exon	0.535719	4.61721	11.4469	0.0015863	2.79962
MKKS	MKKS::intron	-0.518106	4.70702	11.4361	0.0015935	2.79765
RPN2	RPN2::intron	0.566821	4.48836	11.4356	0.00159387	2.79755
PLSCR1	PLSCR1::intron	-0.500299	4.962	11.4324	0.00159602	2.79696
TRIP12	TRIP12::exon	0.633134	4.00152	11.4215	0.0016033	2.79499
TMCO1	TMCO1::intron	0.641675	4.14915	11.4057	0.001614	2.7921
AluY	AluY::exon	-0.310263	6.55655	11.3957	0.00162078	2.79028
SUMF2	SUMF2::intron	-1.02223	2.84852	11.3899	0.00162474	2.78922
PPAT	PPAT::intron	-0.396439	5.36893	11.3792	0.00163205	2.78727
BTBD1	BTBD1::exon	0.281856	6.80647	11.3653	0.00164164	2.78472
FAM208A	FAM208A::intron	0.29199	6.83246	11.3618	0.00164404	2.78409
TTLL5	TTLL5::intron	-0.239357	7.78885	11.3521	0.00165075	2.78232
ENOSF1	ENOSF1::intron	-0.368192	5.70969	11.3432	0.00165698	2.78068
USP10	USP10::intron	0.341385	6.28262	11.3412	0.00165835	2.78032
SSU-rRNA_Hsa	SSU-rRNA_Hsa::exon	-0.218414	9.98081	11.3311	0.00166543	2.77847
AGO3	AGO3::intron	-0.251781	7.43321	11.3228	0.00167128	2.77695
HOXB6	HOXB6::intron	-0.701485	3.41096	11.3205	0.00167289	2.77653
ENY2	ENY2::intron	0.597279	4.29898	11.3178	0.00167475	2.77605
WEE1	WEE1::intron	0.355598	5.98315	11.3145	0.00167709	2.77544
CUL5	CUL5::intron	-0.274478	6.9628	11.2996	0.00168769	2.77271
CREB1	CREB1::exon	0.358172	6.07097	11.2887	0.00169539	2.77073
ZMYND8	ZMYND8::intron	0.489763	4.83249	11.2687	0.00170979	2.76706
LFSINE_Vert	LFSINE_Vert::exon	0.240874	7.66818	11.2638	0.00171332	2.76616
LAMA4	LAMA4::intron	-0.526965	4.36977	11.2589	0.00171682	2.76527
ELOVL4	ELOVL4::exon	0.602161	4.48671	11.2574	0.00171793	2.765
GOLGA4	GOLGA4::intron	0.230539	7.76727	11.2433	0.00172817	2.76241
IMPAD1	IMPAD1::intron	0.586796	4.15521	11.2291	0.00173858	2.75981
USP7	USP7::intron	0.656795	3.83659	11.2224	0.0017435	2.75858
C2orf27A	C2orf27A::intron	-0.501041	4.67762	11.2099	0.00175271	2.75629
SLC35G1	SLC35G1::intron	-0.366816	5.59379	11.2088	0.00175356	2.75608
CNIH1	CNIH1::intron	0.66477	3.80624	11.1962	0.0017629	2.75377
GHITM	GHITM::intron	0.795409	3.37156	11.1946	0.00176406	2.75349
THRB	THRB::intron	-0.283057	6.81667	11.1789	0.00177579	2.75061
DSN1	DSN1::intron	0.769598	3.42562	11.1616	0.00178884	2.74743
TXNIP	TXNIP::exon	0.778155	3.35671	11.1606	0.00178962	2.74724
ARHGAP18	ARHGAP18::exon	1.02515	2.7246	11.1575	0.00179195	2.74667
FNDC3A	FNDC3A::exon	0.339944	5.9737	11.1511	0.0017968	2.7455
UBAC2	UBAC2::intron	0.403477	5.4415	11.146	0.00180063	2.74458
CASP8AP2	CASP8AP2::exon	0.31166	6.34973	11.1279	0.00181448	2.74125
RHEB	RHEB::exon	1.00986	2.75105	11.1259	0.00181606	2.74087
CPSF2	CPSF2::exon	0.510685	4.91153	11.1221	0.00181896	2.74018
BACH1-IT1	BACH1-IT1::intron	-0.523122	4.34508	11.118	0.00182212	2.73942
RTN3	RTN3::intron	-0.279152	6.62933	11.1014	0.00183499	2.73637
TMCC1	TMCC1::intron	0.231663	7.70935	11.0864	0.00184665	2.73361
APC	APC::intron	-0.278955	6.66811	11.0815	0.00185045	2.73272
RABEP1	RABEP1::intron	-0.290865	6.73235	11.0791	0.00185237	2.73227
AHR	AHR::exon	-0.571653	4.15895	11.0645	0.00186389	2.72958
MMD	MMD::exon	0.996135	2.83616	11.0591	0.00186816	2.72859
AC090502.1	AC090502.1::intron	-0.462337	4.86767	11.0548	0.00187152	2.72781
FTCDNL1	FTCDNL1::intron	-0.738303	3.46412	11.0477	0.00187719	2.72649
MSMO1	MSMO1::exon	-0.632975	3.64049	11.0406	0.00188285	2.72518
CPEB4	CPEB4::exon	0.319906	6.30945	11.0373	0.0018855	2.72457
FOCAD	FOCAD::intron	0.203185	8.61053	11.0295	0.00189168	2.72315
USP53	USP53::intron	-0.292421	6.69466	11.024	0.00189616	2.72213
CCDC173	CCDC173::intron	-0.647585	3.57972	11.0201	0.00189928	2.72141
SPDYA	SPDYA::intron	-0.371775	5.63932	11.016	0.00190259	2.72065
ABHD3	ABHD3::intron	-0.352022	5.7032	11.002	0.00191389	2.71808
CNIH1	CNIH1::exon	0.297659	6.71678	10.9879	0.0019254	2.71548
SNX32	SNX32::intron	-0.628664	3.80368	10.9841	0.00192846	2.71479
NEK11	NEK11::intron	-0.327826	6.30789	10.9774	0.00193394	2.71356
RAD18	RAD18::exon	0.528147	4.69958	10.9683	0.0019415	2.71186
CASTOR3	CASTOR3::intron	-0.870911	2.85326	10.9623	0.00194645	2.71076
AGK	AGK::exon	-0.64118	3.82648	10.958	0.00194998	2.70997
MFSD8	MFSD8::exon	-0.446212	5.0157	10.9428	0.00196261	2.70717
CALD1	CALD1::exon	0.565536	4.71889	10.9396	0.0019653	2.70657
PRKACB	PRKACB::exon	0.41734	5.39576	10.9384	0.00196632	2.70635
RHOQ	RHOQ::intron	-0.364627	5.57481	10.9375	0.00196701	2.70619
SLC25A25	SLC25A25::intron	0.687767	3.65039	10.9317	0.0019719	2.70511
POLR3F	POLR3F::intron	-0.583545	3.98001	10.9295	0.00197372	2.70471
NFIB	NFIB::intron	-0.258886	7.0096	10.926	0.00197668	2.70406
SMAD9	SMAD9::intron	-0.353783	5.89153	10.9228	0.00197935	2.70348
SYCP2L	SYCP2L::intron	-0.315554	6.13526	10.9184	0.00198311	2.70265
ZRANB2-AS2	ZRANB2-AS2::intron	-0.269138	6.77263	10.9158	0.00198531	2.70217
FUS	FUS::intron	-0.622831	4.50051	10.9113	0.00198911	2.70134
MKX	MKX::intron	-0.423383	5.09656	10.9003	0.00199844	2.69931
SLC12A2	SLC12A2::exon	0.504838	4.79534	10.8945	0.00200335	2.69824
PAIP2	PAIP2::intron	0.458462	5.23299	10.8897	0.00200743	2.69736
SDCBP	SDCBP::exon	0.490686	4.92736	10.8879	0.00200898	2.69702
CFAP299	CFAP299::intron	-0.356506	5.6965	10.8842	0.00201216	2.69634
NEPRO	NEPRO::exon	0.577883	4.18155	10.8802	0.00201558	2.6956
BUB3	BUB3::exon	0.453796	5.29764	10.8773	0.00201809	2.69506
UGCG	UGCG::exon	0.795207	3.32468	10.8743	0.0020206	2.69452
ALG10B	ALG10B::intron	-0.890746	2.73373	10.849	0.00204249	2.68984
TMEM38B	TMEM38B::intron	-0.311784	6.1251	10.8475	0.00204378	2.68957
EYA1	EYA1::intron	-0.290866	6.4821	10.8402	0.00205017	2.68821
MFSD8	MFSD8::intron	-0.322541	5.97256	10.8252	0.00206335	2.68543
ORMDL1	ORMDL1::exon	0.554393	4.62635	10.8219	0.00206625	2.68482
ZNF480	ZNF480::exon	-0.963798	2.49606	10.8143	0.00207294	2.68341
LINC-PINT	LINC-PINT::intron	0.298515	6.54555	10.8075	0.00207893	2.68216
SNHG4	SNHG4::exon	-0.531905	4.55713	10.8069	0.00207951	2.68204
LIAS	LIAS::intron	-0.592146	3.82519	10.8016	0.00208418	2.68106
ARF6	ARF6::exon	0.384614	5.4766	10.8016	0.0020842	2.68106
HLCS	HLCS::intron	-0.292047	6.36572	10.7993	0.00208622	2.68064
BAZ1B	BAZ1B::intron	0.405239	5.34683	10.7985	0.00208698	2.68048
APIP	APIP::intron	-0.563101	4.16031	10.7777	0.00210556	2.67663
PDIA3	PDIA3::intron	0.570366	4.23825	10.7777	0.00210557	2.67663
DYNC2H1	DYNC2H1::intron	-0.199418	9.05215	10.7711	0.00211147	2.67541
TM9SF3	TM9SF3::intron	0.2804	6.8438	10.7635	0.00211831	2.67401
ZBTB34	ZBTB34::exon	0.60966	4.19138	10.7524	0.00212842	2.67194
BABAM2	BABAM2::intron	-0.213448	8.0988	10.7518	0.00212895	2.67184
SMAP1	SMAP1::exon	0.703841	3.50451	10.7512	0.00212954	2.67172
ZBTB11	ZBTB11::intron	0.451898	5.11824	10.7474	0.00213298	2.67101
TOMM70	TOMM70::exon	0.458384	5.21899	10.744	0.00213609	2.67038
HFM1	HFM1::intron	-0.299574	6.4432	10.7374	0.00214205	2.66917
TMEM33	TMEM33::exon	0.241702	7.54161	10.7373	0.00214217	2.66915
RCAN1	RCAN1::intron	0.550677	4.46138	10.7368	0.00214266	2.66905
RMDN1	RMDN1::intron	-0.473073	4.93822	10.7297	0.00214918	2.66773
SCRN3	SCRN3::exon	0.546355	4.51213	10.7204	0.00215766	2.66602
PHF20	PHF20::exon	1.15746	2.53306	10.7201	0.00215796	2.66596
EXOG	EXOG::intron	0.381868	5.78343	10.7189	0.00215911	2.66573
ZNF345	ZNF345::intron	-0.854939	2.81854	10.7166	0.00216124	2.6653
DLAT	DLAT::exon	0.330505	6.04085	10.7112	0.00216616	2.66431
MYLK-AS1	MYLK-AS1::intron	-0.435413	4.96836	10.7105	0.00216687	2.66417
NAA20	NAA20::intron	0.483372	4.92248	10.7074	0.00216974	2.66359
CIT	CIT::intron	0.35244	5.89072	10.6959	0.00218046	2.66145
C6orf62	C6orf62::intron	0.505466	4.6938	10.6936	0.00218252	2.66104
ZNF37A	ZNF37A::intron	-0.51613	4.40273	10.6901	0.00218585	2.66038
PNPLA7	PNPLA7::intron	-0.825507	3.03701	10.6829	0.00219257	2.65905
SNRK	SNRK::exon	0.670903	3.83904	10.6772	0.00219792	2.65799
TBC1D23	TBC1D23::exon	0.391472	5.58955	10.6655	0.00220896	2.65581
EPHA3	EPHA3::intron	-0.232243	7.89372	10.6634	0.00221096	2.65542
AKAP13	AKAP13::intron	0.245361	7.27996	10.663	0.00221135	2.65534
YWHAQ	YWHAQ::exon	0.431871	5.25942	10.6622	0.00221211	2.65519
ATRNL1	ATRNL1::intron	-0.238445	7.46771	10.6593	0.00221485	2.65465
ZBTB20	ZBTB20::intron	-0.203231	8.75148	10.6586	0.00221552	2.65452
MINDY3	MINDY3::intron	-0.219754	7.86414	10.6568	0.00221716	2.6542
POFUT1	POFUT1::intron	0.850221	3.18048	10.6442	0.00222919	2.65185
DLEU2	DLEU2::intron	-0.177497	9.98335	10.6428	0.00223047	2.6516
SLC25A3	SLC25A3::exon	0.77971	3.3845	10.6416	0.00223166	2.65137
AL356599.1	AL356599.1::intron	-0.544311	4.18168	10.638	0.00223512	2.6507
FRMD6	FRMD6::intron	-0.374809	5.59009	10.6341	0.00223883	2.64998
ATF2	ATF2::exon	0.410385	5.45874	10.6267	0.00224596	2.6486
NUFIP2	NUFIP2::intron	0.333784	6.05453	10.6201	0.00225231	2.64737
MAPK1IP1L	MAPK1IP1L::exon	0.314403	6.37418	10.6177	0.00225463	2.64692
IFT52	IFT52::intron	0.625856	3.87604	10.5997	0.00227213	2.64357
SUPT3H	SUPT3H::intron	-0.191403	9.05872	10.5813	0.00229012	2.64014
ZSCAN12	ZSCAN12::exon	0.917671	2.8927	10.5728	0.00229848	2.63856
SPRED1	SPRED1::exon	-0.669869	3.438	10.5703	0.00230089	2.6381
HMGB1	HMGB1::intron	0.990669	2.72163	10.5689	0.00230231	2.63784
MDH1	MDH1::exon	-0.596758	4.06739	10.5494	0.00232163	2.63421
WAC-AS1	WAC-AS1::intron	-0.850227	2.79506	10.5467	0.00232434	2.6337
FOXO1	FOXO1::intron	0.27406	6.72013	10.5382	0.00233277	2.63213
PUS7	PUS7::intron	-0.357937	5.59776	10.5352	0.00233581	2.63156
HNRNPM	HNRNPM::intron	0.549582	4.47491	10.533	0.002338	2.63116
LMO7	LMO7::intron	-0.302793	6.47349	10.5222	0.00234889	2.62914
ANKMY1	ANKMY1::intron	-0.525988	4.53793	10.518	0.00235315	2.62835
AGTR1	AGTR1::intron	-0.802514	3.11721	10.506	0.00236525	2.62612
ADK	ADK::intron	-0.181502	9.9647	10.5043	0.00236704	2.62579
BCCIP	BCCIP::intron	-0.445071	4.91481	10.5031	0.00236823	2.62558
CARS2	CARS2::intron	0.743732	3.48659	10.498	0.00237344	2.62462
VANGL1	VANGL1::intron	0.765057	3.39288	10.4911	0.00238051	2.62333
DZIP1	DZIP1::intron	-0.348963	5.77735	10.4772	0.00239476	2.62074
MYO5B	MYO5B::intron	0.732161	3.39791	10.4691	0.00240315	2.61922
WWOX	WWOX::intron	-0.199829	8.52558	10.4657	0.00240668	2.61858
RFT1	RFT1::intron	0.870747	3.17103	10.4459	0.00242726	2.61488
TEAD1	TEAD1::intron	0.32436	6.03171	10.443	0.00243021	2.61436
SMARCA5	SMARCA5::exon	0.519984	4.76005	10.4425	0.00243083	2.61425
SEC24D	SEC24D::intron	0.361714	6.05108	10.4374	0.00243615	2.6133
RASEF	RASEF::exon	0.564442	4.42927	10.4231	0.00245117	2.61063
ABL1	ABL1::intron	-0.290699	6.38817	10.4206	0.0024538	2.61016
NUSAP1	NUSAP1::intron	-0.438569	4.89371	10.4073	0.00246791	2.60767
GRIP1	GRIP1::intron	-0.377941	5.47481	10.4012	0.00247443	2.60653
ANKRD28	ANKRD28::intron	-0.221454	7.7753	10.3983	0.00247744	2.606
AKAP9	AKAP9::exon	0.470515	4.89537	10.3889	0.00248749	2.60424
RELCH	RELCH::intron	-0.241433	7.53334	10.3815	0.00249544	2.60285
NKAIN2	NKAIN2::intron	-0.234752	7.34656	10.3808	0.00249622	2.60272
NDC1	NDC1::exon	0.49327	4.89053	10.3794	0.00249769	2.60246
STT3B	STT3B::exon	0.59761	4.30943	10.3788	0.00249838	2.60234
ERO1A	ERO1A::exon	0.373201	5.52158	10.3753	0.0025022	2.60168
PCSK6	PCSK6::intron	-0.315676	6.0254	10.359	0.00251985	2.59863
DSC2	DSC2::exon	0.439775	5.11262	10.3559	0.00252314	2.59806
DEK	DEK::intron	-0.244333	7.25112	10.3466	0.00253329	2.59631
WDR76	WDR76::exon	0.668272	3.60453	10.3435	0.00253672	2.59573
NCAPG	NCAPG::exon	0.432351	5.09558	10.3364	0.00254445	2.59441
ARID5B	ARID5B::intron	0.317467	6.28967	10.3355	0.00254554	2.59422
CYB5B	CYB5B::exon	0.634996	4.07332	10.3352	0.00254578	2.59418
FUCA2	FUCA2::intron	-0.677281	3.40226	10.3308	0.00255062	2.59335
TBC1D16	TBC1D16::intron	-0.683718	3.35535	10.3221	0.00256026	2.59172
CDC25A	CDC25A::intron	0.657035	3.67513	10.3184	0.00256435	2.59102
LINC00862	LINC00862::intron	0.539038	4.53283	10.3121	0.0025713	2.58985
MASTL	MASTL::intron	-0.361183	5.51239	10.3115	0.00257195	2.58974
ATP11B	ATP11B::exon	0.705898	3.6315	10.3001	0.00258467	2.58759
RBBP8	RBBP8::intron	-0.258909	6.99393	10.2942	0.00259123	2.58649
SUGP2	SUGP2::intron	0.871636	3.04038	10.2905	0.00259541	2.58579
AHSA2P	AHSA2P::exon	-0.704814	3.31208	10.2903	0.00259567	2.58575
INPP4A	INPP4A::exon	0.7912	3.16777	10.289	0.00259707	2.58552
FAM216A	FAM216A::intron	-0.589293	3.83493	10.285	0.00260162	2.58476
DHX36	DHX36::exon	0.460048	5.05344	10.284	0.00260278	2.58456
RNF130	RNF130::intron	-0.235836	7.41656	10.2807	0.00260648	2.58395
HSPE1	HSPE1::intron	-0.743673	3.0515	10.275	0.00261282	2.58289
CANX	CANX::exon	0.217984	8.09191	10.2636	0.00262576	2.58074
COMMD2	COMMD2::intron	-0.603274	3.78958	10.2589	0.00263111	2.57986
L2	L2::exon	0.163654	11.2332	10.2507	0.0026405	2.57831
LINC01725	LINC01725::intron	-0.326153	5.95521	10.2427	0.00264963	2.57682
MON1B	MON1B::exon	-0.787607	2.96138	10.2406	0.00265198	2.57643
ZNF37A	ZNF37A::exon	-0.606434	3.66832	10.2405	0.00265212	2.57641
CCDC169	CCDC169::intron	-0.471962	4.73196	10.2391	0.00265375	2.57614
MYO3A	MYO3A::intron	-0.313019	6.00223	10.2368	0.00265642	2.5757
NAPEPLD	NAPEPLD::exon	-0.994158	2.56283	10.2346	0.00265893	2.57529
ATP5S	ATP5S::intron	-0.643507	3.52328	10.2327	0.00266107	2.57494
ARL5B	ARL5B::intron	-0.624039	3.75149	10.2269	0.00266777	2.57385
NCAM2	NCAM2::intron	-0.276859	6.82047	10.2241	0.002671	2.57333
ATXN7	ATXN7::intron	0.26394	6.84514	10.2179	0.00267823	2.57215
SETX	SETX::exon	0.593058	4.22245	10.2122	0.00268486	2.57108
ATE1	ATE1::exon	0.445924	5.07381	10.2064	0.00269151	2.57
HNF4G	HNF4G::intron	-0.523458	4.36011	10.2025	0.00269617	2.56925
EPC1	EPC1::intron	-0.23124	7.43046	10.189	0.00271193	2.56672
THAP10	THAP10::exon	0.636395	3.86466	10.182	0.00272012	2.56541
FAM200B	FAM200B::intron	-0.516127	4.2769	10.1812	0.00272116	2.56525
AIMP1	AIMP1::intron	0.303632	6.25273	10.1728	0.00273099	2.56368
YAF2	YAF2::intron	-0.330034	5.96962	10.1718	0.00273217	2.56349
TET2	TET2::exon	0.48772	4.87122	10.1664	0.00273857	2.56248
FAR1	FAR1::exon	0.241401	7.37344	10.1636	0.00274192	2.56194
KRR1	KRR1::exon	0.295281	6.33927	10.1607	0.00274538	2.5614
NT5DC1	NT5DC1::intron	-0.231382	7.60086	10.1536	0.0027538	2.56007
NCKAP1	NCKAP1::exon	-0.2665	6.69557	10.148	0.00276053	2.55901
MYSM1	MYSM1::intron	-0.237207	7.14344	10.1472	0.00276151	2.55885
USP15	USP15::intron	-0.204769	8.49208	10.1424	0.00276728	2.55795
THAP2	THAP2::exon	-0.438142	5.00342	10.1371	0.00277368	2.55694
C9orf3	C9orf3::intron	-0.228511	7.62726	10.132	0.00277982	2.55598
SLC35A5	SLC35A5::exon	0.617086	3.86736	10.1318	0.00278007	2.55594
CEP57	CEP57::intron	-0.290078	6.3339	10.1281	0.00278451	2.55525
STK33	STK33::intron	-0.215874	7.88157	10.1249	0.00278835	2.55465
SLC38A1	SLC38A1::intron	-0.2357	7.38763	10.1086	0.00280813	2.55158
TAF2	TAF2::intron	0.260918	6.95647	10.1036	0.00281423	2.55064
RSRC1	RSRC1::intron	-0.191958	8.94605	10.1035	0.00281438	2.55062
TYW5	TYW5::intron	-0.375828	5.35983	10.1027	0.0028154	2.55046
FAM149B1	FAM149B1::intron	-0.322894	5.87782	10.094	0.00282601	2.54883
CDRT4	CDRT4::intron	0.74923	3.31998	10.0871	0.0028345	2.54752
CYREN	CYREN::intron	-0.438488	4.94244	10.0812	0.00284176	2.54641
MTHFS	MTHFS::intron	0.529514	4.38686	10.0761	0.00284803	2.54546
DEPDC4	DEPDC4::intron	-0.901772	2.65623	10.0654	0.0028613	2.54344
CRISPLD1	CRISPLD1::intron	-0.436497	5.24671	10.0546	0.0028748	2.54139
VAV2	VAV2::intron	-0.750282	3.03303	10.0507	0.00287963	2.54066
TXNRD1	TXNRD1::intron	0.383948	5.42185	10.0456	0.00288605	2.5397
LRBA	LRBA::intron	-0.191737	9.44055	10.0425	0.00288998	2.53911
PRKDC	PRKDC::exon	0.411646	5.25677	10.0384	0.00289516	2.53833
MGME1	MGME1::intron	-0.296006	6.2615	10.03	0.00290569	2.53675
BDH2	BDH2::intron	0.560242	4.24614	10.0276	0.00290878	2.53629
NETO2	NETO2::intron	-0.29764	6.1945	10.0224	0.00291533	2.53531
CHST9	CHST9::intron	-0.470556	4.56499	10.0218	0.00291606	2.5352
HIBCH	HIBCH::exon	-0.88988	2.60652	10.0057	0.00293665	2.53215
PPARG	PPARG::intron	-0.283671	6.35267	10.0041	0.00293859	2.53186
TIPIN	TIPIN::exon	0.665111	3.54467	10.0021	0.00294122	2.53147
SUCLA2	SUCLA2::intron	-0.279827	6.46858	10.0005	0.00294323	2.53118
DNAJC13	DNAJC13::exon	0.75747	3.2218	9.9973	0.00294737	2.53057
FBXO8	FBXO8::intron	-0.389954	5.29901	9.99453	0.00295092	2.53004
MAML2	MAML2::intron	0.242075	7.20878	9.98981	0.00295699	2.52915
ZNF786	ZNF786::intron	-0.612052	3.9758	9.98827	0.00295897	2.52886
CLNS1A	CLNS1A::intron	0.480558	4.75826	9.984	0.00296448	2.52805
SLC2A13	SLC2A13::exon	-0.460575	4.76828	9.97744	0.00297296	2.52681
KMT5A	KMT5A::intron	-0.608366	3.67251	9.96781	0.00298547	2.52499
GABPB1	GABPB1::intron	0.371515	5.60898	9.96705	0.00298646	2.52484
GNG12	GNG12::exon	0.392424	5.45562	9.96383	0.00299064	2.52424
PWP1	PWP1::intron	-0.638936	3.38868	9.96347	0.00299111	2.52417
MAGI3	MAGI3::intron	-0.196393	8.48292	9.95967	0.00299607	2.52345
MRC1	MRC1::intron	-0.514955	4.24866	9.95643	0.0030003	2.52284
POPDC2	POPDC2::intron	1.00292	2.79767	9.95175	0.00300643	2.52195
MRPS18C	MRPS18C::exon	-0.866632	2.67016	9.95064	0.00300789	2.52174
EXOC6	EXOC6::intron	-0.215568	7.95397	9.9399	0.003022	2.51971
RALGPS2	RALGPS2::intron	-0.259811	7.06135	9.93719	0.00302558	2.51919
TRAPPC11	TRAPPC11::intron	-0.515301	4.24698	9.93654	0.00302643	2.51907
COP1	COP1::intron	-0.199828	8.35506	9.93606	0.00302706	2.51898
ZNF189	ZNF189::intron	0.498792	4.88935	9.92841	0.00303719	2.51753
TRMT11	TRMT11::intron	0.292315	6.50142	9.92731	0.00303864	2.51732
EIF4E3	EIF4E3::exon	0.839518	3.0114	9.91336	0.00305719	2.51468
SS18L1	SS18L1::exon	-0.60298	3.60311	9.91228	0.00305863	2.51447
NRCAM	NRCAM::exon	1.05829	2.56845	9.91104	0.00306028	2.51424
PELI1	PELI1::exon	1.04873	2.56229	9.90799	0.00306436	2.51366
CREBRF	CREBRF::exon	0.526418	4.52229	9.89059	0.00308773	2.51036
MARK1	MARK1::intron	-0.227067	7.31746	9.88947	0.00308923	2.51015
RPGRIP1L	RPGRIP1L::intron	-0.295259	6.27403	9.88495	0.00309533	2.50929
CTNND1	CTNND1::exon	-0.762723	3.00631	9.8786	0.00310394	2.50809
RAPH1	RAPH1::exon	0.654127	3.69502	9.87511	0.00310868	2.50742
GTF2E2	GTF2E2::intron	0.387836	5.38158	9.86923	0.00311666	2.50631
TRMT10C	TRMT10C::exon	-0.649972	3.32481	9.86237	0.00312601	2.50501
NEDD1	NEDD1::exon	0.601316	3.97189	9.8616	0.00312707	2.50486
ENTPD1-AS1	ENTPD1-AS1::intron	-0.299882	6.18134	9.85753	0.00313263	2.50409
NCAPG	NCAPG::intron	-0.286555	6.32958	9.85613	0.00313455	2.50382
ARL17A	ARL17A::intron	-0.533636	4.10748	9.85535	0.00313562	2.50368
AP3S1	AP3S1::intron	-0.263615	6.6709	9.85141	0.00314102	2.50293
NDFIP2	NDFIP2::intron	-0.251407	6.92019	9.84891	0.00314446	2.50245
SON	SON::intron	0.239175	7.11348	9.83184	0.00316802	2.49921
ORC6	ORC6::intron	-0.585365	3.74537	9.82571	0.00317652	2.49805
TPD52	TPD52::exon	0.547861	4.32479	9.81807	0.00318715	2.4966
ZNF333	ZNF333::intron	1.04176	2.59786	9.81422	0.00319252	2.49587
ARL5B	ARL5B::exon	-0.209474	8.03967	9.80753	0.00320189	2.49459
HPS1	HPS1::intron	-0.661172	3.29616	9.80285	0.00320845	2.4937
WDR12	WDR12::exon	-0.497998	4.40101	9.80187	0.00320982	2.49352
CNKSR3	CNKSR3::intron	-0.370847	5.43638	9.79862	0.00321439	2.4929
LRGUK	LRGUK::intron	-0.304495	6.03717	9.78538	0.00323308	2.49038
CLHC1	CLHC1::intron	-0.318761	5.88413	9.7767	0.00324538	2.48873
ALKBH8	ALKBH8::exon	0.507683	4.46243	9.77593	0.00324648	2.48859
PTGES3	PTGES3::exon	0.381089	5.54956	9.76625	0.00326027	2.48675
BTLA	BTLA::intron	-0.525526	4.08752	9.75908	0.00327054	2.48538
MOSMO	MOSMO::intron	-0.254487	7.04671	9.75742	0.00327291	2.48507
SOAT1	SOAT1::intron	0.53932	4.38205	9.75543	0.00327577	2.48469
LACTB2	LACTB2::exon	-0.616989	3.65254	9.74177	0.00329544	2.48209
COX7A2L	COX7A2L::intron	-0.581987	3.7106	9.74097	0.00329659	2.48194
STXBP5	STXBP5::intron	-0.202607	8.23205	9.74094	0.00329664	2.48193
ACADSB	ACADSB::exon	0.665513	3.66177	9.72033	0.00332656	2.478
GORASP2	GORASP2::exon	0.680049	3.43813	9.71012	0.0033415	2.47606
FGF2	FGF2::exon	-0.480364	4.55168	9.70914	0.00334294	2.47587
LRRIQ1	LRRIQ1::intron	-0.372219	5.38909	9.70307	0.00335185	2.47472
TBC1D4	TBC1D4::intron	-0.211249	7.87774	9.70223	0.00335309	2.47456
LEPROTL1	LEPROTL1::exon	0.754893	3.35746	9.68889	0.00337277	2.47201
SSR3	SSR3::intron	0.490947	4.67113	9.68575	0.00337743	2.47141
GNG7	GNG7::intron	-0.747846	2.98652	9.68476	0.00337889	2.47123
PHAX	PHAX::exon	-0.507891	4.43991	9.68276	0.00338186	2.47084
SETD3	SETD3::exon	-0.785883	2.88094	9.68135	0.00338396	2.47057
NKAPD1	NKAPD1::intron	1.13872	2.50232	9.68052	0.00338519	2.47042
BOD1L1	BOD1L1::exon	0.556835	4.19459	9.678	0.00338893	2.46994
FBN1	FBN1::intron	-0.424591	4.89352	9.67644	0.00339127	2.46964
KDM1A	KDM1A::intron	0.423037	5.11315	9.66538	0.00340777	2.46753
PPM1E	PPM1E::intron	-0.207923	8.55063	9.65689	0.00342051	2.46591
TIMM17A	TIMM17A::exon	0.695491	3.39702	9.65194	0.00342795	2.46496
RBM23	RBM23::intron	0.935533	2.81391	9.64685	0.00343563	2.46399
HSPH1	HSPH1::intron	0.480231	4.62054	9.64617	0.00343666	2.46386
GPSM2	GPSM2::intron	-0.367647	5.37934	9.64604	0.00343685	2.46384
DCBLD2	DCBLD2::intron	-0.281476	6.38008	9.6262	0.00346696	2.46005
RB1CC1	RB1CC1::intron	0.264554	7.06346	9.62539	0.00346819	2.4599
BMT2	BMT2::exon	0.49291	4.79495	9.62466	0.0034693	2.45976
RPF2	RPF2::intron	0.433597	5.1306	9.62446	0.00346962	2.45972
QSER1	QSER1::intron	-0.240117	7.07365	9.62041	0.0034758	2.45895
ETV3	ETV3::exon	0.577819	4.13066	9.61382	0.00348588	2.45769
RHOQ	RHOQ::exon	-0.517458	4.16796	9.6017	0.00350453	2.45537
TAF13	TAF13::exon	0.737798	3.28443	9.58919	0.00352388	2.45298
TMEM170A	TMEM170A::exon	-0.525593	4.18252	9.58438	0.00353133	2.45206
CBX3	CBX3::exon	0.349539	5.70946	9.56623	0.00355967	2.44859
ST3GAL5	ST3GAL5::intron	0.986821	2.72797	9.56356	0.00356386	2.44808
ADD3	ADD3::intron	-0.23382	7.15893	9.55904	0.00357097	2.44721
TMEM165	TMEM165::intron	-0.359474	5.38349	9.54686	0.00359018	2.44488
PLRG1	PLRG1::intron	-0.539031	4.17157	9.5368	0.00360613	2.44296
CYB5A	CYB5A::intron	1.0688	2.60007	9.53322	0.00361183	2.44227
TAOK1	TAOK1::intron	-0.255647	7.0592	9.53072	0.00361581	2.44179
GOLGB1	GOLGB1::exon	0.556444	4.16711	9.529	0.00361854	2.44147
PI15	PI15::intron	-0.739401	3.04229	9.52767	0.00362068	2.44121
KIF14	KIF14::intron	-0.260046	6.8092	9.52509	0.0036248	2.44072
CNN3	CNN3::intron	0.686205	3.51639	9.5158	0.00363968	2.43894
ATP5PB	ATP5PB::exon	0.653735	3.60965	9.50895	0.00365068	2.43763
PI15	PI15::exon	-0.714469	3.43335	9.50523	0.00365668	2.43691
RABGEF1	RABGEF1::exon	0.664135	3.5652	9.49806	0.00366828	2.43554
LIN54	LIN54::exon	-0.321953	5.98494	9.47251	0.00370988	2.43064
SASS6	SASS6::intron	-0.297209	6.18629	9.47231	0.00371021	2.4306
TAF8	TAF8::intron	-0.581663	3.68794	9.47018	0.00371368	2.4302
EEFSEC	EEFSEC::intron	0.300556	6.17693	9.46975	0.0037144	2.43011
CCDC82	CCDC82::exon	0.927133	2.91301	9.46315	0.00372524	2.42885
PSMC2	PSMC2::exon	-0.514091	4.42881	9.46129	0.00372829	2.42849
RPRD1A	RPRD1A::exon	-0.24379	7.02311	9.45274	0.0037424	2.42685
ACBD5	ACBD5::exon	0.495409	4.50461	9.45097	0.00374533	2.42651
MIR34AHG	MIR34AHG::intron	-0.478145	4.77466	9.45094	0.00374538	2.4265
NOL7	NOL7::exon	-0.619693	3.59585	9.43797	0.00376692	2.42401
CDK5RAP1	CDK5RAP1::intron	0.628571	3.74507	9.43526	0.00377143	2.42349
LYRM7	LYRM7::intron	-0.529835	4.06503	9.41175	0.00381083	2.41898
SLC36A1	SLC36A1::intron	0.708495	3.59171	9.40444	0.00382318	2.41758
CCDC59	CCDC59::intron	-0.829201	2.83907	9.39986	0.00383094	2.41669
KDM4B	KDM4B::intron	-0.691813	3.11997	9.39645	0.00383672	2.41604
NOLC1	NOLC1::exon	0.547441	4.17285	9.39043	0.00384694	2.41488
CACYBP	CACYBP::intron	1.02989	2.75996	9.38175	0.00386176	2.41321
SF3B6	SF3B6::exon	-0.652387	3.27794	9.37731	0.00386935	2.41236
RABGAP1L	RABGAP1L::intron	-0.207618	8.19115	9.37556	0.00387236	2.41202
ATP5F1E	ATP5F1E::exon	0.617144	3.69409	9.37278	0.00387712	2.41149
MITD1	MITD1::intron	-0.570848	3.92804	9.36861	0.00388428	2.41069
VPS13B	VPS13B::intron	-0.184061	8.86313	9.36382	0.00389253	2.40977
RPL32	RPL32::exon	0.774977	3.12741	9.35519	0.00390744	2.40811
PTPN14	PTPN14::exon	0.721378	3.30736	9.35391	0.00390967	2.40786
PUS7L	PUS7L::intron	-0.413215	4.95196	9.34184	0.00393063	2.40554
SLC30A8	SLC30A8::intron	-0.76395	3.111	9.33258	0.0039468	2.40376
SIAE	SIAE::exon	-0.813069	2.79339	9.32115	0.00396684	2.40156
ESRRG	ESRRG::exon	0.959469	2.72516	9.31926	0.00397016	2.40119
KLHL12	KLHL12::intron	0.587256	3.86093	9.31668	0.00397471	2.40069
SELENOF	SELENOF::exon	0.345543	5.66554	9.31242	0.00398222	2.39987
RAB22A	RAB22A::exon	0.457686	4.74245	9.30264	0.00399954	2.39799
ACOT13	ACOT13::intron	-0.495463	4.2245	9.29225	0.00401802	2.39599
ALKAL1	ALKAL1::exon	1.02489	2.51234	9.2909	0.00402042	2.39573
DRC1	DRC1::intron	1.01966	2.65397	9.29085	0.00402052	2.39572
CLK1	CLK1::exon	0.677394	3.46639	9.28957	0.00402279	2.39547
FAM160B1	FAM160B1::intron	0.360152	5.71557	9.28921	0.00402343	2.3954
AP1G1	AP1G1::intron	0.273909	6.44949	9.28578	0.00402957	2.39474
TRUB1	TRUB1::intron	0.386274	5.27911	9.27989	0.00404011	2.39361
TOMM20	TOMM20::intron	0.34337	5.69923	9.27426	0.00405024	2.39252
PRKRA	PRKRA::intron	-0.419969	4.9168	9.26572	0.00406561	2.39087
HNRNPA3	HNRNPA3::exon	0.711548	3.33511	9.25339	0.00408795	2.38849
MINPP1	MINPP1::exon	0.883231	2.85793	9.25255	0.00408946	2.38833
ZNF302	ZNF302::exon	-0.836856	2.71312	9.25124	0.00409186	2.38808
ASXL2	ASXL2::exon	-0.435528	4.96322	9.24296	0.00410693	2.38648
EXOSC8	EXOSC8::exon	-0.60648	3.5573	9.23801	0.00411597	2.38553
ENPP4	ENPP4::intron	-0.963984	2.49777	9.23221	0.00412659	2.38441
CD302	CD302::intron	-0.774833	2.87944	9.22552	0.00413888	2.38312
SFXN1	SFXN1::intron	-0.291203	6.36774	9.22219	0.00414503	2.38247
CCDC112	CCDC112::exon	0.836472	2.99598	9.21337	0.00416131	2.38077
CALU	CALU::exon	0.515766	4.41258	9.20602	0.00417492	2.37935
SLC25A13	SLC25A13::intron	0.2458	6.8264	9.20494	0.00417694	2.37914
ZFPM2	ZFPM2::intron	-0.212005	8.33602	9.20141	0.0041835	2.37846
OCA2	OCA2::intron	-0.466228	4.503	9.19739	0.00419099	2.37768
ATF7IP	ATF7IP::exon	0.461236	4.74368	9.19328	0.00419867	2.37689
ARNTL	ARNTL::intron	0.713155	3.35018	9.1899	0.00420498	2.37624
POU2F1	POU2F1::exon	0.349238	5.64162	9.18356	0.00421685	2.37501
KIAA0232	KIAA0232::intron	0.313306	5.91617	9.17748	0.00422828	2.37384
LINC02334	LINC02334::intron	-0.51476	4.28388	9.17135	0.00423985	2.37265
XPO4	XPO4::intron	0.264748	6.55943	9.1703	0.00424182	2.37245
PERP	PERP::exon	0.380647	5.31263	9.16744	0.00424722	2.37189
SPRYD4	SPRYD4::exon	-0.78814	2.94146	9.16392	0.00425389	2.37121
ANXA5	ANXA5::intron	0.470397	4.63223	9.15569	0.00426952	2.36962
SAP130	SAP130::intron	0.447589	4.80472	9.1435	0.00429276	2.36726
REXO2	REXO2::intron	0.981673	2.55653	9.13753	0.0043042	2.36611
PPAT	PPAT::exon	0.398189	5.38386	9.13684	0.00430552	2.36597
SESN1	SESN1::intron	-0.264728	6.54453	9.13219	0.00431447	2.36507
EFR3A	EFR3A::exon	0.612057	3.83463	9.12636	0.00432569	2.36394
CEP290	CEP290::exon	0.356342	5.52111	9.11564	0.00434641	2.36187
CATSPER3	CATSPER3::intron	-0.544897	3.95171	9.1101	0.00435715	2.3608
BIRC6	BIRC6::exon	0.506655	4.43668	9.1069	0.00436338	2.36018
SH3GL3	SH3GL3::intron	-0.352749	6.08241	9.09807	0.0043806	2.35847
CCT8	CCT8::exon	0.619724	3.81839	9.09694	0.00438281	2.35825
TRIM13	TRIM13::intron	-0.768005	3.00674	9.07737	0.00442126	2.35445
KHDRBS1	KHDRBS1::exon	0.369503	5.44121	9.0738	0.00442832	2.35376
FBXW7	FBXW7::intron	-0.186487	8.49951	9.06615	0.00444345	2.35228
ZNF639	ZNF639::exon	0.397964	5.31907	9.06449	0.00444676	2.35196
ENAH	ENAH::intron	-0.193523	8.61139	9.05464	0.00446636	2.35005
ZNF620	ZNF620::exon	0.930964	2.84623	9.05369	0.00446825	2.34986
KLHL18	KLHL18::intron	0.552759	4.22226	9.0441	0.00448745	2.348
TPX2	TPX2::intron	0.450692	4.93455	9.03552	0.00450469	2.34634
IMPACT	IMPACT::exon	0.549099	4.11431	9.02974	0.00451633	2.34521
TIGAR	TIGAR::exon	0.347146	5.56577	9.02963	0.00451657	2.34519
NEK1	NEK1::intron	-0.229084	7.22954	9.02718	0.0045215	2.34472
WDR41	WDR41::exon	0.81036	3.03044	9.02346	0.00452903	2.34399
C15orf41	C15orf41::exon	0.985848	2.6701	9.01934	0.00453739	2.34319
ZNF536	ZNF536::intron	-0.395676	5.12776	9.01734	0.00454145	2.34281
TMEM117	TMEM117::intron	-0.209893	7.6011	9.01194	0.00455242	2.34176
ZUP1	ZUP1::exon	-0.623563	3.40591	9.00872	0.00455898	2.34113
FAM24B	FAM24B::intron	0.501056	4.36639	8.99436	0.00458837	2.33834
FBXO30	FBXO30::exon	-0.297899	5.94234	8.99275	0.00459168	2.33803
SIX4	SIX4::exon	-0.341558	5.53372	8.98939	0.00459859	2.33738
LTV1	LTV1::intron	0.568953	4.06213	8.98837	0.00460069	2.33718
MARC1	MARC1::intron	0.431862	4.88361	8.98763	0.0046022	2.33703
SAP30L-AS1	SAP30L-AS1::intron	-0.462324	4.4631	8.98657	0.00460439	2.33683
PPP2R3A	PPP2R3A::intron	-0.372545	5.35814	8.98012	0.00461769	2.33558
TMEM209	TMEM209::exon	0.505206	4.75851	8.97041	0.00463781	2.33369
CAPN2	CAPN2::intron	0.737353	3.17062	8.96905	0.00464064	2.33342
PPA2	PPA2::intron	-0.233987	7.2364	8.96771	0.00464342	2.33316
ELP1	ELP1::intron	0.388626	5.27368	8.95559	0.0046687	2.3308
ZNF704	ZNF704::intron	-0.243928	7.09505	8.95022	0.00467995	2.32976
CHRAC1	CHRAC1::exon	0.599359	3.73046	8.94484	0.00469125	2.32871
POLR1D	POLR1D::exon	-0.822788	2.65165	8.94341	0.00469424	2.32843
TCAIM	TCAIM::intron	-0.278826	6.36214	8.94218	0.00469682	2.3282
MTFR1	MTFR1::exon	0.443985	4.76106	8.94011	0.0047012	2.32779
KLHL24	KLHL24::intron	-0.340032	5.70334	8.9332	0.00471576	2.32645
SPATA5	SPATA5::intron	-0.18365	8.63859	8.93112	0.00472018	2.32604
FER	FER::intron	-0.201416	7.85792	8.93097	0.00472049	2.32601
ARRDC4	ARRDC4::exon	0.853414	2.86349	8.92976	0.00472304	2.32578
KDM7A	KDM7A::exon	0.33459	5.61934	8.92826	0.00472622	2.32549
CCNG1	CCNG1::intron	-0.527034	4.28838	8.92552	0.00473204	2.32495
MTPAP	MTPAP::intron	0.576228	4.1326	8.92208	0.00473934	2.32428
PDLIM3	PDLIM3::intron	-0.635357	3.33879	8.91677	0.00475064	2.32325
FAM204A	FAM204A::exon	-0.346004	5.57737	8.91504	0.00475432	2.32291
DNAJC3-DT	DNAJC3-DT::intron	-0.836209	2.66192	8.91489	0.00475466	2.32288
CPSF2	CPSF2::intron	0.368186	5.33324	8.9052	0.00477535	2.321
TDP2	TDP2::exon	0.494016	5.00392	8.89478	0.00479774	2.31896
LMNB1	LMNB1::intron	0.39406	5.15783	8.88875	0.00481073	2.31779
Z84485.1	Z84485.1::intron	-0.835673	2.82426	8.88841	0.00481146	2.31772
RAB30-AS1	RAB30-AS1::exon	-0.587898	3.54283	8.88516	0.00481849	2.31709
AAMDC	AAMDC::intron	-0.403971	5.01352	8.8815	0.00482641	2.31638
SLC30A6	SLC30A6::intron	-0.291075	6.01604	8.87772	0.00483461	2.31564
LDHC	LDHC::intron	-0.498871	4.17531	8.87448	0.00484164	2.31501
TESK2	TESK2::intron	0.459746	4.65954	8.87382	0.00484308	2.31488
KIAA1549	KIAA1549::intron	-0.426696	4.9695	8.87247	0.00484602	2.31461
C9orf41-AS1	C9orf41-AS1::intron	-0.636469	3.22992	8.86934	0.00485284	2.314
SLC25A13	SLC25A13::exon	1.01242	2.57744	8.86864	0.00485436	2.31387
PRKAR1A	PRKAR1A::exon	0.367106	5.79188	8.86844	0.0048548	2.31383
C1orf131	C1orf131::exon	0.839854	2.92295	8.86617	0.00485974	2.31339
ERP29	ERP29::intron	0.801203	2.96119	8.84898	0.00489742	2.31003
MTPAP	MTPAP::exon	-0.503337	4.07175	8.83953	0.00491825	2.30819
NPAS3	NPAS3::intron	-0.217492	7.37505	8.82763	0.00494463	2.30587
SNX29	SNX29::intron	0.496939	4.38528	8.82262	0.00495579	2.30489
AZIN2	AZIN2::intron	-0.639	3.34129	8.81813	0.00496579	2.30401
MAN1A2	MAN1A2::exon	-0.302172	6.09056	8.80038	0.00500561	2.30054
ROS1	ROS1::intron	-0.752713	2.92408	8.79672	0.00507022	2.29497
PBLD	PBLD::intron	-0.572813	3.55779	8.78459	0.0050413	2.29746
DARS	DARS::intron	-0.251572	6.57276	8.77049	0.0050734	2.2947
STARD3NL	STARD3NL::exon	0.810736	3.02749	8.76864	0.00507763	2.29434
NRCAM	NRCAM::intron	-0.271706	6.29429	8.75959	0.00509836	2.29257
LRRC8B	LRRC8B::intron	-0.518466	3.96227	8.75602	0.00510658	2.29187
MMS22L	MMS22L::intron	-0.208072	7.50319	8.7558	0.00510708	2.29183
SESN3	SESN3::intron	-0.315381	5.83816	8.74922	0.00512225	2.29054
SFMBT2	SFMBT2::intron	0.231097	7.63093	8.74894	0.00512289	2.29048
CCDC148	CCDC148::intron	-0.457104	4.64502	8.74528	0.00513134	2.28977
SLC17A5	SLC17A5::intron	-0.400599	4.89475	8.74052	0.00514235	2.28884
PRRC2C	PRRC2C::exon	0.423832	4.92907	8.73447	0.00515641	2.28765
KDM5A	KDM5A::exon	-0.549945	3.75225	8.73431	0.00515679	2.28762
GLO1	GLO1::exon	0.338232	5.742	8.7339	0.00515773	2.28754
RMDN2	RMDN2::intron	-0.538846	3.88865	8.73202	0.00516209	2.28717
STK3	STK3::intron	-0.193258	8.23553	8.73094	0.00516462	2.28696
FAM172A	FAM172A::intron	-0.178838	8.70574	8.72577	0.00517668	2.28595
RAB11FIP3	RAB11FIP3::intron	-0.604515	3.51581	8.72344	0.0051821	2.28549
[truncated: 7,964 more rows]

## Sheet: PCBP1_vs_PCBP1-100Q
Gene	RNA	DESeq2 log2 fold change MUT/WT	DESeq2 log2 counts per million over all libraries	DEseq2 F-statistics	Pvalue	-log10(P value)
NFIC	NFIC::exon	3.93511	9.88667	988.406	1.59588e-34	33.797
KDM6B	KDM6B::exon	3.901	8.56664	927.362	7.23316e-34	33.1407
BCL9L	BCL9L::exon	3.66682	10.0715	912.629	1.05654e-33	32.9761
BCAM	BCAM::intron	3.69796	8.85255	901.388	1.41625e-33	32.8489
ZFP36L1	ZFP36L1::exon	3.61672	11.1245	875.776	2.7977e-33	32.5532
SAMD14	SAMD14::intron	6.57318	6.4472	805.988	1.977e-32	31.704
MBD6	MBD6::exon	3.29054	9.13389	791.588	3.01882e-32	31.5202
NACC1	NACC1::exon	3.51285	8.82534	781.267	4.10723e-32	31.3865
ATN1	ATN1::exon	3.34289	10.2872	769.664	5.8327e-32	31.2341
ZBTB7A	ZBTB7A::exon	3.42213	8.23673	731.34	1.92654e-31	30.7152
MIDN	MIDN::exon	3.26329	8.73113	701.488	5.09274e-31	30.293
POLR2A	POLR2A::exon	3.3764	11.8654	701.458	5.09775e-31	30.2926
RERE	RERE::exon	3.52941	8.20625	688.522	7.8628e-31	30.1044
MEF2D	MEF2D::exon	3.55443	7.59981	688.039	7.9923e-31	30.0973
Satellite	Satellite::exon	3.1364	8.85451	683.069	9.46026e-31	30.0241
SETD1A	SETD1A::exon	3.84328	8.02972	676.58	1.18103e-30	29.9277
tRNA-Met-i	tRNA-Met-i::exon	-4.10376	9.63739	673.832	1.29818e-30	29.8867
PRRC2A	PRRC2A::exon	3.01597	9.39462	673.047	1.33381e-30	29.8749
ARID1A	ARID1A::exon	3.12327	9.34345	670.301	1.46667e-30	29.8337
FAM222B	FAM222B::exon	3.8819	7.65806	668.648	1.55324e-30	29.8088
RECQL4	RECQL4::intron	3.98788	8.83288	661.861	1.9683e-30	29.7059
ZMIZ2	ZMIZ2::exon	3.6109	8.20469	655.405	2.47082e-30	29.6072
PPP1R9B	PPP1R9B::exon	3.15401	8.52551	653.928	2.60346e-30	29.5844
PTPN23	PTPN23::exon	3.16308	8.22861	648.653	3.14109e-30	29.5029
KIAA1522	KIAA1522::exon	3.06871	8.72351	647.222	3.30603e-30	29.4807
MARK4	MARK4::intron	3.82708	7.27988	635.406	5.06514e-30	29.2954
MROH6	MROH6::intron	3.12453	7.86364	630.169	6.13366e-30	29.2123
TCF7L2	TCF7L2::exon	2.86717	10.1269	623.403	7.87229e-30	29.1039
CACNA1H	CACNA1H::intron	2.81394	8.69583	623.014	7.98666e-30	29.0976
ZFYVE28	ZFYVE28::intron	2.96375	8.88813	617.841	9.68281e-30	29.014
CREB3L2	CREB3L2::exon	3.28491	7.59439	617.211	9.91342e-30	29.0038
HNRNPUL1	HNRNPUL1::exon	2.97973	9.0525	616.894	1.0032e-29	28.9986
CIC	CIC::exon	3.4796	7.6635	615.358	1.06262e-29	28.9736
FOXP4	FOXP4::exon	3.54189	7.89046	613.661	1.13257e-29	28.9459
KMT2B	KMT2B::exon	3.50234	7.59047	609.825	1.30888e-29	28.8831
CNIH2	CNIH2::intron	4.99073	6.37611	609.138	1.34338e-29	28.8718
ARHGDIA	ARHGDIA::exon	2.84383	9.57674	607.193	1.44622e-29	28.8398
PHLDA1	PHLDA1::exon	3.03383	9.97092	596.515	2.17678e-29	28.6622
KHSRP	KHSRP::exon	2.98782	8.5679	596.403	2.1862e-29	28.6603
RAPH1	RAPH1::exon	3.5591	7.41901	595.088	2.30025e-29	28.6382
tRNA-Arg-CGG	tRNA-Arg-CGG::exon	-4.05679	8.47353	588.145	3.01359e-29	28.5209
UBE2Z	UBE2Z::intron	3.05193	7.78423	587.882	3.04468e-29	28.5165
RNF187	RNF187::exon	2.96175	7.89853	585.082	3.39818e-29	28.4688
tRNA-Val-GTG	tRNA-Val-GTG::exon	-3.3655	8.42882	584.012	3.54417e-29	28.4505
ZFPM1	ZFPM1::intron	2.83131	8.48622	583.642	3.59627e-29	28.4441
EGR1	EGR1::exon	2.75817	9.68099	582.237	3.80122e-29	28.4201
ADGRL1	ADGRL1::exon	3.37604	7.98006	579.186	4.28906e-29	28.3676
FOSL1	FOSL1::exon	3.11261	8.93736	575.821	4.90342e-29	28.3095
SLC7A5	SLC7A5::exon	2.60899	9.49207	574.323	5.2058e-29	28.2835
ZYX	ZYX::exon	2.98008	8.50552	571.474	5.83532e-29	28.2339
CMIP	CMIP::exon	3.09796	8.07669	569.065	6.4294e-29	28.1918
ARHGEF1	ARHGEF1::intron	2.77459	8.29545	563.557	8.03636e-29	28.0949
tRNA-Gln-CAG	tRNA-Gln-CAG::exon	-3.32283	9.67855	558.723	9.79109e-29	28.0092
ADNP	ADNP::intron	3.05101	7.68408	558.719	9.79244e-29	28.0091
GRIN2D	GRIN2D::exon	3.52361	7.97682	552.898	1.24474e-28	27.9049
FBRSL1	FBRSL1::intron	2.6296	8.95006	550.628	1.36769e-28	27.864
RNA	RNA::exon	-2.72369	9.69925	549.079	1.45873e-28	27.836
HIVEP3	HIVEP3::exon	4.17023	6.94371	545.344	1.70521e-28	27.7682
PXN	PXN::exon	2.74622	8.68885	542.514	1.92066e-28	27.7166
BAZ2A	BAZ2A::exon	2.86221	8.57091	542.008	1.96211e-28	27.7073
BCL2L1	BCL2L1::exon	3.08526	7.73758	541.793	1.97998e-28	27.7033
CDC25B	CDC25B::exon	2.63496	8.84091	538.46	2.27982e-28	27.6421
TCF7L1	TCF7L1::exon	3.47242	7.48127	535.161	2.62338e-28	27.5811
R3HDM4	R3HDM4::intron	2.93822	7.54317	531.622	3.05228e-28	27.5154
TPP1	TPP1::exon	2.91125	7.94838	530.212	3.24305e-28	27.489
MNT	MNT::exon	3.17412	7.2855	526.456	3.81399e-28	27.4186
SLC25A23	SLC25A23::intron	3.02899	8.19157	526.373	3.82761e-28	27.4171
SETD1B	SETD1B::exon	4.05237	7.31548	522.998	4.43213e-28	27.3534
PPRC1	PPRC1::exon	2.95719	8.81667	522.509	4.52768e-28	27.3441
KCTD2	KCTD2::intron	-3.47128	6.9011	522.355	4.55826e-28	27.3412
tRNA-Arg-CGY_	tRNA-Arg-CGY_::exon	-3.03624	6.9582	522.284	4.5723e-28	27.3399
TRIM8	TRIM8::exon	3.07614	7.29173	520.86	4.86584e-28	27.3128
tRNA-Ala-GCY	tRNA-Ala-GCY::exon	-3.19045	6.61127	519.686	5.12252e-28	27.2905
PRRC2C	PRRC2C::exon	2.87051	8.87815	518.681	5.35333e-28	27.2714
ANKRD52	ANKRD52::exon	2.87187	8.33608	518.204	5.46668e-28	27.2623
PROSER1	PROSER1::exon	3.27404	7.8714	516.816	5.81087e-28	27.2358
tRNA-Ala-GCY_	tRNA-Ala-GCY_::exon	-3.61349	7.17178	515.843	6.06553e-28	27.2171
FSCN1	FSCN1::exon	2.77728	8.79487	515.196	6.24141e-28	27.2047
PCGF2	PCGF2::exon	3.00311	7.81701	513.392	6.76003e-28	27.1701
MLXIP	MLXIP::exon	3.16488	7.95673	513.152	6.83245e-28	27.1654
PLBD2	PLBD2::exon	2.61045	8.98646	507.618	8.74297e-28	27.0583
ATXN2L	ATXN2L::exon	2.59367	9.06242	506.63	9.13887e-28	27.0391
HMG20B	HMG20B::intron	3.23953	7.34549	505.953	9.42063e-28	27.0259
EIF2AK1	EIF2AK1::exon	2.86359	8.45638	502.939	1.07906e-27	26.967
CXXC5	CXXC5::intron	2.75525	7.6308	501.879	1.13201e-27	26.9461
LTBP4	LTBP4::intron	2.52717	8.56833	496.723	1.43101e-27	26.8444
RNF44	RNF44::exon	2.96384	7.42687	495.468	1.51556e-27	26.8194
SPEN	SPEN::exon	3.11695	7.78601	495.112	1.5404e-27	26.8124
SLC19A1	SLC19A1::intron	2.77047	7.61921	488.654	2.07437e-27	26.6831
WASF2	WASF2::exon	2.79291	7.94372	487.223	2.21692e-27	26.6543
SORBS3	SORBS3::exon	2.87927	8.60381	482.151	2.8094e-27	26.5514
DVL3	DVL3::exon	3.02445	7.38016	481.431	2.9061e-27	26.5367
tRNA-Gln-CAA	tRNA-Gln-CAA::exon	-3.46455	7.48056	476.97	3.58694e-27	26.4453
SCAMP4	SCAMP4::exon	3.72387	7.00554	475.078	3.9241e-27	26.4063
AKT1S1	AKT1S1::exon	3.04356	7.82305	471.669	4.61723e-27	26.3356
ARF3	ARF3::exon	2.4821	8.8335	470.799	4.81386e-27	26.3175
PPP1R18	PPP1R18::exon	3.02701	7.42525	470.036	4.9934e-27	26.3016
NCOA6	NCOA6::exon	3.18253	7.39505	468.183	5.45906e-27	26.2629
MLXIPL	MLXIPL::intron	2.82734	7.36508	467.697	5.58839e-27	26.2527
tRNA-Lys-AAG	tRNA-Lys-AAG::exon	-3.22287	9.71253	465.798	6.12556e-27	26.2129
SELENON	SELENON::exon	2.71106	7.51516	465.491	6.21724e-27	26.2064
ZFP36	ZFP36::exon	2.54256	7.73175	462.828	7.07583e-27	26.1502
PCBP2	PCBP2::exon	2.39882	8.90067	462.708	7.11742e-27	26.1477
MACROD1	MACROD1::intron	2.39137	8.90763	459.764	8.21836e-27	26.0852
SF3A2	SF3A2::exon	2.64828	8.21558	459.095	8.49241e-27	26.071
CTNND1	CTNND1::exon	2.50321	8.09369	455.869	9.95364e-27	26.002
RRP1	RRP1::intron	3.60796	6.60769	455.686	1.00437e-26	25.9981
NTSR1	NTSR1::exon	2.4574	7.98636	455.043	1.03681e-26	25.9843
PKM	PKM::exon	2.36802	9.44917	451.077	1.26244e-26	25.8988
MEN1	MEN1::exon	3.1221	7.71031	449.255	1.3827e-26	25.8593
BTBD2	BTBD2::intron	2.72124	7.50996	443.71	1.82761e-26	25.7381
WDR26	WDR26::exon	2.63978	7.03972	443.327	1.86339e-26	25.7297
PLAGL2	PLAGL2::exon	3.43176	7.09925	442.791	1.91468e-26	25.7179
PLEC	PLEC::exon	2.34165	9.17878	438.268	2.41061e-26	25.6179
KDELR1	KDELR1::exon	2.37947	7.6034	433.989	3.00343e-26	25.5224
IFITM2	IFITM2::exon	3.26276	6.95428	432.407	3.25931e-26	25.4869
HMGA1	HMGA1::exon	2.38748	10.6732	431.113	3.48551e-26	25.4577
ATN1	ATN1::intron	2.55197	7.85989	430.97	3.51149e-26	25.4545
NLGN2	NLGN2::exon	2.91121	7.31613	428.91	3.90895e-26	25.4079
NR1D1	NR1D1::exon	2.50269	7.55751	427.387	4.23268e-26	25.3734
TIMP2	TIMP2::intron	3.03388	6.72717	426.791	4.36669e-26	25.3598
DNAAF5	DNAAF5::intron	2.79084	7.35346	423.826	5.10314e-26	25.2922
PACS1	PACS1::exon	3.01906	7.56006	421.618	5.7348e-26	25.2415
tRNA-Glu-GAA	tRNA-Glu-GAA::exon	-3.70152	7.44894	421.577	5.74726e-26	25.2405
BET1L	BET1L::exon	3.36774	7.20595	421.305	5.83072e-26	25.2343
MAP2K7	MAP2K7::intron	2.99008	6.92782	420.837	5.97697e-26	25.2235
ZFHX3	ZFHX3::exon	3.20382	7.09697	418.736	6.6838e-26	25.175
AC138696.1	AC138696.1::intron	3.29643	7.04686	417.687	7.06845e-26	25.1507
CANT1	CANT1::intron	2.87831	6.89555	416.704	7.44999e-26	25.1278
FKBP8	FKBP8::exon	2.59001	8.12345	416.197	7.65481e-26	25.1161
ATP6V0C	ATP6V0C::exon	2.55778	8.21367	414.545	8.36492e-26	25.0775
KCNC3	KCNC3::intron	2.88297	7.15968	414.007	8.61037e-26	25.065
SBK1	SBK1::exon	3.70379	6.51235	413.107	9.03847e-26	25.0439
PRKACA	PRKACA::exon	2.48915	7.73975	411.669	9.76846e-26	25.0102
GABBR1	GABBR1::intron	2.29713	9.05467	410.208	1.05737e-25	24.9758
CBFA2T3	CBFA2T3::intron	2.79197	7.02218	406.388	1.30213e-25	24.8853
GATAD2B	GATAD2B::exon	2.46568	7.62478	405.449	1.37091e-25	24.863
PIP5K1C	PIP5K1C::exon	3.39047	7.36166	402.909	1.5765e-25	24.8023
tRNA-Cys-TGY	tRNA-Cys-TGY::exon	-2.96336	6.16563	402.366	1.62441e-25	24.7893
VPS37C	VPS37C::exon	3.48742	6.31425	401.539	1.70046e-25	24.7694
EIF5A	EIF5A::exon	2.33018	9.54814	397.727	2.10159e-25	24.6775
RAVER1	RAVER1::exon	2.66193	8.01988	396.806	2.21249e-25	24.6551
HMGA2	HMGA2::exon	2.19927	8.31869	394.989	2.44968e-25	24.6109
GNAI2	GNAI2::exon	2.89548	7.68638	394.847	2.46928e-25	24.6074
SOX9	SOX9::exon	2.70857	7.41965	393.528	2.65951e-25	24.5752
NUTF2	NUTF2::intron	-4.29756	6.58042	393.104	2.72375e-25	24.5648
ZBED3	ZBED3::exon	3.24348	6.51589	392.455	2.82533e-25	24.5489
TTYH3	TTYH3::exon	3.32476	7.10874	392.372	2.83859e-25	24.5469
KCNQ2	KCNQ2::intron	2.35223	7.76064	391.194	3.03425e-25	24.5179
MAP4	MAP4::exon	2.49705	7.99963	390.829	3.09761e-25	24.509
RASA3	RASA3::intron	2.27678	7.87078	390.568	3.14384e-25	24.5025
SMARCD1	SMARCD1::exon	2.78617	7.81492	388.766	3.48289e-25	24.4581
TULP4	TULP4::exon	3.37984	6.94045	388.472	3.54164e-25	24.4508
HYOU1	HYOU1::exon	2.64323	7.33557	387.875	3.66436e-25	24.436
TUBB4A	TUBB4A::exon	2.70936	8.30019	386.431	3.97964e-25	24.4002
CARM1	CARM1::exon	2.67279	7.92973	385.009	4.31771e-25	24.3647
HIPK2	HIPK2::exon	2.44343	7.54141	384.793	4.37151e-25	24.3594
SKI	SKI::exon	2.69844	7.39339	381.891	5.16782e-25	24.2867
POM121C	POM121C::exon	3.84156	7.22554	381.305	5.34628e-25	24.2719
tRNA-Ala-GCG	tRNA-Ala-GCG::exon	-3.45469	6.129	380.881	5.47917e-25	24.2613
ZBTB4	ZBTB4::exon	3.18478	6.51139	378.089	6.44557e-25	24.1907
ERF	ERF::intron	2.53675	7.2479	377.401	6.70998e-25	24.1733
PIP5K1C	PIP5K1C::intron	2.33283	7.68607	377.143	6.81192e-25	24.1667
STK35	STK35::intron	2.67593	7.28989	376.711	6.98659e-25	24.1557
BCL9	BCL9::exon	3.64533	6.71536	374.994	7.72713e-25	24.112
ZNF598	ZNF598::intron	2.65819	7.51205	371.944	9.25069e-25	24.0338
SEPT9	SEPT9::exon	2.38107	7.80515	371.454	9.52325e-25	24.0212
BRD4	BRD4::exon	3.54359	6.7034	371.149	9.69701e-25	24.0134
tRNA-Gly-GGY	tRNA-Gly-GGY::exon	-3.11675	9.39085	369.517	1.06851e-24	23.9712
CALM3	CALM3::exon	2.26696	8.51479	368.772	1.11704e-24	23.9519
tRNA-Asn-AAC	tRNA-Asn-AAC::exon	-2.26326	8.68153	368.63	1.12656e-24	23.9482
SRC	SRC::intron	3.58502	6.08422	367.917	1.17558e-24	23.9297
KHSRP	KHSRP::intron	2.25369	8.61408	366.731	1.2621e-24	23.8989
RBCK1	RBCK1::intron	2.38365	7.80058	366.619	1.27065e-24	23.896
CSK	CSK::intron	3.36337	6.43772	365.11	1.39123e-24	23.8566
ITGA3	ITGA3::exon	2.20165	7.63213	364.506	1.4428e-24	23.8408
EIF4G1	EIF4G1::exon	2.34919	8.7615	363.818	1.5039e-24	23.8228
JUP	JUP::exon	2.24741	7.81506	361.24	1.75818e-24	23.7549
RAB11B	RAB11B::exon	2.52258	7.47918	360.542	1.83441e-24	23.7365
PPP1R12C	PPP1R12C::intron	2.40732	7.38029	360.282	1.86371e-24	23.7296
MYADM	MYADM::exon	2.4715	7.7057	360.124	1.88172e-24	23.7254
VAMP2	VAMP2::exon	2.55134	7.04874	358.516	2.07578e-24	23.6828
CAMK2N1	CAMK2N1::exon	2.77753	6.37796	357.527	2.20543e-24	23.6565
EIF1	EIF1::exon	2.09747	7.97227	357.484	2.21126e-24	23.6554
S100A11	S100A11::exon	2.46855	7.79939	356.796	2.30662e-24	23.637
ERF	ERF::exon	2.27424	8.02286	356.791	2.30733e-24	23.6369
RUNX3	RUNX3::exon	4.2438	6.27495	354.798	2.60878e-24	23.5836
NECTIN2	NECTIN2::intron	2.77567	6.77561	352.452	3.01666e-24	23.5205
tRNA-Ser-TCG	tRNA-Ser-TCG::exon	-2.41896	6.54745	352.082	3.08683e-24	23.5105
SH3GL1	SH3GL1::exon	2.79115	7.57656	351.856	3.13049e-24	23.5044
FAM189B	FAM189B::exon	2.68389	7.45918	351.571	3.18649e-24	23.4967
CCNK	CCNK::intron	2.62301	7.37506	350.99	3.30394e-24	23.481
FBRSL1	FBRSL1::exon	2.7984	7.21951	350.271	3.45537e-24	23.4615
[truncated: 13,189 more rows]
