# Supplementary material for: easyCLIP analysis of RNA-protein interactions incorporating absolute quantification
Source: Nat Commun. 2021 Mar 10;12:1569. doi: 10.1038/s41467-021-21623-4 (PMC7946914; doi:10.1038/s41467-021-21623-4)
Supplement: Supplementary file 10 — Supplementary Data 8 [file 41467_2021_21623_MOESM10_ESM.xlsx]

## Sheet: L100Q_pLEX_KD_vs_uORF_PCBP1
geneId	baseMean	log2FoldChange	lfcSE	stat	pvalue	padj	genename
ENSG00000000003	851.676	-0.355244	0.176821	-2.00906	0.0445312	0.192795	TSPAN6
ENSG00000000005	0	NA	NA	NA	NA	NA	TNMD
ENSG00000000419	1169.61	0.0932621	0.146829	0.635173	0.525315	0.779597	DPM1
ENSG00000000457	331.624	-0.39898	0.263433	-1.51454	0.129889	0.373948	SCYL3
ENSG00000000460	222.581	0.130494	0.303852	0.429466	0.667584	0.862477	C1orf112
ENSG00000000938	0	NA	NA	NA	NA	NA	FGR
ENSG00000000971	2.48492	0.995335	3.37088	0.295274	0.767784	NA	CFH
ENSG00000001036	2039.07	0.38547	0.121038	3.18471	0.00144897	0.0169562	FUCA2
ENSG00000001084	1904.64	-0.044449	0.124386	-0.357348	0.720832	0.887928	GCLC
ENSG00000001167	1789.8	0.192919	0.121076	1.59338	0.111076	0.340808	NFYA
ENSG00000001460	293.392	-0.115398	0.251974	-0.457977	0.646969	0.851022	STPG1
ENSG00000001461	988.553	-0.214172	0.16146	-1.32647	0.184683	0.454566	NIPAL3
ENSG00000001497	1053.27	-0.0300757	0.146065	-0.205907	0.836864	0.938158	LAS1L
ENSG00000001561	771.519	0.449287	0.161121	2.78851	0.00529518	0.0443074	ENPP4
ENSG00000001617	321.696	-0.287678	0.25736	-1.11781	0.26365	0.55082	SEMA3F
ENSG00000001626	0.0578926	0.840669	4.92847	0.170574	0.864559	NA	CFTR
ENSG00000001629	1638.82	0.234744	0.208892	1.12375	0.261117	0.547954	ANKIB1
ENSG00000001630	3791.93	0.126626	0.0956091	1.32442	0.185365	0.455682	CYP51A1
ENSG00000001631	567.872	-0.366334	0.309182	-1.18485	0.236076	0.52067	KRIT1
ENSG00000002016	179.283	-0.497165	0.307054	-1.61915	0.105416	0.331849	RAD52
ENSG00000002079	43.499	-2.57526	0.861196	-2.99033	0.00278675	0.0277541	MYH16
ENSG00000002330	487.487	0.196629	0.219208	0.896996	0.369721	0.659504	BAD
ENSG00000002549	1808.48	0.132087	0.113613	1.16261	0.244989	0.531488	LAP3
ENSG00000002586	772.594	0.240845	0.182068	1.32283	0.185892	0.45644	CD99
ENSG00000002587	2591.61	-0.558969	0.380681	-1.46834	0.142013	0.393203	HS3ST1
ENSG00000002726	8.87252	-1.90824	1.65962	-1.14981	0.250224	0.536645	AOC1
ENSG00000002745	4583.95	0.0632775	0.137676	0.459612	0.645795	0.850531	WNT16
ENSG00000002746	75.857	0.0598329	0.721875	0.0828854	0.933943	0.975436	HECW1
ENSG00000002822	450.36	-0.550747	0.338202	-1.62846	0.103428	0.329147	MAD1L1
ENSG00000002834	5231.57	-0.187396	0.0910346	-2.05851	0.0395411	0.177291	LASP1
ENSG00000002919	632.766	-0.521192	0.281838	-1.84926	0.0644207	0.245924	SNX11
ENSG00000002933	0	NA	NA	NA	NA	NA	TMEM176A
ENSG00000003056	2445.97	0.072035	0.13628	0.528582	0.597096	0.826192	M6PR
ENSG00000003096	167.539	0.0222991	0.345199	0.0645976	0.948494	0.980921	KLHL13
ENSG00000003137	245.603	0.163096	0.328111	0.497076	0.619135	0.837316	CYP26B1
ENSG00000003147	374.005	0.253956	0.304327	0.834481	0.40401	0.68827	ICA1
ENSG00000003249	748.788	0.113627	0.18318	0.620301	0.53506	0.785269	DBNDD1
ENSG00000003393	1048.77	0.343072	0.194916	1.7601	0.0783908	0.278916	ALS2
ENSG00000003400	179.545	-0.425871	0.396233	-1.0748	0.282464	0.572664	CASP10
ENSG00000003402	701.696	0.306816	0.184193	1.66573	0.0957671	0.316004	CFLAR
ENSG00000003436	2457.68	0.059193	0.133278	0.444131	0.656948	0.856713	TFPI
ENSG00000003509	199.785	-0.018174	0.320341	-0.0567333	0.954758	0.984066	NDUFAF7
ENSG00000003756	816.06	0.914529	0.225569	4.05431	5.02824e-05	0.00117683	RBM5
ENSG00000003987	37.8434	0.779964	0.828589	0.941316	0.346543	0.638151	MTMR7
ENSG00000003989	695.219	0.166828	0.168508	0.990033	0.322158	0.614176	SLC7A2
ENSG00000004059	3241.04	0.126005	0.0917436	1.37345	0.169613	0.432804	ARF5
ENSG00000004139	12.9643	-3.99256	1.8426	-2.16681	0.0302494	0.148169	SARM1
ENSG00000004142	2129.19	-0.042212	0.147362	-0.28645	0.774533	0.913562	POLDIP2
ENSG00000004399	561.057	-0.0648692	0.354583	-0.182945	0.854841	0.947144	PLXND1
ENSG00000004455	4841.72	-0.11798	0.0900074	-1.31079	0.18993	0.463042	AK2
ENSG00000004468	1.25225	-2.39937	4.85805	-0.493895	0.62138	NA	CD38
ENSG00000004478	5817.1	-0.395728	0.101198	-3.91041	9.2139e-05	0.00192946	FKBP4
ENSG00000004487	5792.85	0.0729868	0.0775771	0.940829	0.346793	0.638281	KDM1A
ENSG00000004534	794.218	0.195394	0.161032	1.21339	0.224982	0.50665	RBM6
ENSG00000004660	231.732	0.0428453	0.286364	0.149618	0.881066	0.956164	CAMKK1
ENSG00000004700	893.219	0.0288255	0.152457	0.189073	0.850036	0.944583	RECQL
ENSG00000004766	369.534	0.0526252	0.248491	0.211779	0.83228	0.935962	VPS50
ENSG00000004776	2.02803	2.50955	2.87416	0.873141	0.382586	NA	HSPB6
ENSG00000004777	70.853	-0.3867	0.608498	-0.635499	0.525103	0.779427	ARHGAP33
ENSG00000004779	2089.62	0.286837	0.121155	2.36751	0.017908	0.104457	NDUFAB1
ENSG00000004799	209.549	-0.648223	0.332799	-1.94779	0.0514397	0.213028	PDK4
ENSG00000004809	2.55957	-1.07813	4.06066	-0.265507	0.790619	NA	SLC22A16
ENSG00000004838	22.1644	-1.36552	0.953426	-1.43223	0.152079	0.408704	ZMYND10
ENSG00000004846	0	NA	NA	NA	NA	NA	ABCB5
ENSG00000004848	4.42227	-0.897708	2.07582	-0.432459	0.665408	0.861622	ARX
ENSG00000004864	500.993	0.526666	0.299799	1.75673	0.0789642	0.280329	SLC25A13
ENSG00000004866	455.382	-0.102938	0.231224	-0.445186	0.656185	0.85656	ST7
ENSG00000004897	6094.4	0.0726227	0.118803	0.611288	0.541009	0.78968	CDC27
ENSG00000004939	0	NA	NA	NA	NA	NA	SLC4A1
ENSG00000004948	2.78895	2.94377	3.13275	0.939677	0.347383	NA	CALCR
ENSG00000004961	861.314	0.022015	0.139494	0.15782	0.874599	0.954433	HCCS
ENSG00000004975	1040.22	0.368253	0.179455	2.05206	0.0401634	0.17945	DVL2
ENSG00000005001	34.6863	-0.354231	0.669221	-0.529319	0.596584	0.825908	PRSS22
ENSG00000005007	2881.16	0.17714	0.15712	1.12742	0.259565	0.545919	UPF1
ENSG00000005020	2338.83	0.208953	0.176728	1.18234	0.237071	0.521923	SKAP2
ENSG00000005022	14000.3	-0.0384916	0.0714413	-0.538786	0.590034	0.821491	SLC25A5
ENSG00000005059	577.162	0.185731	0.197647	0.939711	0.347366	0.638448	MCUB
ENSG00000005073	197.342	0.00877888	0.269093	0.032624	0.973974	0.992178	HOXA11
ENSG00000005075	694.625	0.183354	0.21787	0.841575	0.400026	0.68515	POLR2J
ENSG00000005100	1122.55	0.0363671	0.143066	0.254199	0.799342	0.923952	DHX33
ENSG00000005102	1.71856	2.66363	3.44365	0.773492	0.439231	NA	MEOX1
ENSG00000005108	6.25618	-4.25208	2.63885	-1.61133	0.107107	0.334302	THSD7A
ENSG00000005156	940.833	-0.267435	0.196886	-1.35832	0.174362	0.439773	LIG3
ENSG00000005175	1146.88	0.125274	0.168402	0.743899	0.456938	0.731238	RPAP3
ENSG00000005187	349.723	-0.365854	0.265081	-1.38016	0.167538	0.429742	ACSM3
ENSG00000005189	331.463	0.696321	0.287859	2.41897	0.0155647	0.0949465	REXO5
ENSG00000005194	1350.71	-0.0900424	0.168391	-0.534723	0.592841	0.823664	CIAPIN1
ENSG00000005206	241.855	-1.53166	0.365234	-4.19363	2.74528e-05	0.000718605	SPPL2B
ENSG00000005238	334.52	-0.160899	0.227465	-0.707356	0.479345	0.747359	FAM214B
ENSG00000005243	0.369025	0.850121	4.97262	0.17096	0.864255	NA	COPZ2
ENSG00000005249	538.693	0.266561	0.196792	1.35453	0.175568	0.442035	PRKAR2B
ENSG00000005302	174.037	0.428682	0.502887	0.852442	0.393969	0.680679	MSL3
ENSG00000005339	1406.33	0.542182	0.428805	1.2644	0.206086	0.482136	CREBBP
ENSG00000005379	0.0635036	0.976328	4.97819	0.196121	0.844515	NA	TSPOAP1
ENSG00000005381	0.535878	0	4.99758	0	1	NA	MPO
ENSG00000005421	2.26986	1.19446	3.89649	0.306547	0.759189	NA	PON1
ENSG00000005436	505.4	-0.296963	0.207329	-1.43233	0.152051	0.408696	GCFC2
ENSG00000005448	461.16	-0.360564	0.246582	-1.46225	0.143673	0.395745	WDR54
ENSG00000005469	0.583378	3.64579	4.91028	0.74248	0.457796	NA	CROT
ENSG00000005471	1.10758	2.52013	4.89085	0.515276	0.60636	NA	ABCB4
ENSG00000005483	1388.42	-0.135188	0.1407	-0.960825	0.33664	0.628418	KMT2E
ENSG00000005486	702.633	-0.366617	0.237176	-1.54576	0.122163	0.360909	RHBDD2
ENSG00000005513	159.313	0.760625	0.38027	2.00022	0.045476	0.195503	SOX8
ENSG00000005700	3290.27	0.174675	0.0908686	1.92228	0.0545705	0.221046	IBTK
ENSG00000005801	608.708	-0.273283	0.200337	-1.36412	0.172531	0.437096	ZNF195
ENSG00000005810	1723.27	0.223759	0.433982	0.515595	0.606137	0.831165	MYCBP2
ENSG00000005812	1689.58	0.0625922	0.119947	0.521833	0.601787	0.828769	FBXL3
ENSG00000005844	0.424316	-1.57528	4.89266	-0.321968	0.747477	NA	ITGAL
ENSG00000005882	570.955	0.343315	0.233887	1.46787	0.14214	0.393384	PDK2
ENSG00000005884	10533.1	-0.36399	0.0869161	-4.18783	2.81628e-05	0.000733571	ITGA3
ENSG00000005889	761.653	0.415095	0.246797	1.68193	0.0925827	0.309419	ZFX
ENSG00000005893	2006.88	0.320045	0.128439	2.4918	0.0127096	0.082359	LAMP2
ENSG00000005961	15.3644	0.270985	1.25651	0.215665	0.829249	0.934691	ITGA2B
ENSG00000005981	5.53338	-2.269	2.29246	-0.989766	0.322289	0.614268	ASB4
ENSG00000006007	2152.44	-0.0249385	0.154483	-0.161432	0.871753	0.953078	GDE1
ENSG00000006015	404.284	-0.397913	0.244332	-1.62858	0.103402	0.329147	REX1BD
ENSG00000006016	413.368	0.0511218	0.297297	0.171955	0.863473	0.949634	CRLF1
ENSG00000006025	76.3189	-0.126353	0.584403	-0.216209	0.828825	0.93461	OSBPL7
ENSG00000006042	484.822	-0.319348	0.189104	-1.68874	0.0912684	0.306766	TMEM98
ENSG00000006047	14.49	0.322576	1.4031	0.229902	0.818168	0.931585	YBX2
ENSG00000006059	0	NA	NA	NA	NA	NA	KRT33A
ENSG00000006062	129.276	0.456009	0.351726	1.29649	0.194806	0.469619	MAP3K14
ENSG00000006071	3.62963	5.00529	3.94143	1.26992	0.204114	0.480061	ABCC8
ENSG00000006116	0	NA	NA	NA	NA	NA	CACNG3
ENSG00000006118	1254.38	0.131723	0.161297	0.816649	0.414129	0.69811	TMEM132A
ENSG00000006125	8994.07	-0.271719	0.089994	-3.0193	0.00253358	0.0257158	AP2B1
ENSG00000006128	0	NA	NA	NA	NA	NA	TAC1
ENSG00000006194	674.497	0.224063	0.194049	1.15467	0.248225	0.535012	ZNF263
ENSG00000006210	0	NA	NA	NA	NA	NA	CX3CL1
ENSG00000006282	533.664	-0.39426	0.201136	-1.96017	0.0499757	0.208702	SPATA20
ENSG00000006283	67.3989	1.07086	0.670026	1.59823	0.109992	0.339249	CACNA1G
ENSG00000006327	2683.79	0.806924	0.122617	6.58083	4.67821e-11	8.75926e-09	TNFRSF12A
ENSG00000006377	0	NA	NA	NA	NA	NA	DLX6
ENSG00000006432	567.447	0.642469	0.209865	3.06134	0.00220346	0.0232546	MAP3K9
ENSG00000006451	1388.07	0.168533	0.151456	1.11275	0.265816	0.552891	RALA
ENSG00000006453	1827.98	-0.0805187	0.137813	-0.584259	0.559046	0.802201	BAIAP2L1
ENSG00000006459	589.974	-0.0721613	0.324123	-0.222636	0.823819	0.933078	KDM7A
ENSG00000006468	871.032	0.05587	0.249252	0.22415	0.82264	0.932614	ETV1
ENSG00000006530	1069.16	0.128252	0.137604	0.932033	0.35132	0.642082	AGK
ENSG00000006534	1496.38	-0.342954	0.140451	-2.44181	0.0146138	0.0910275	ALDH3B1
ENSG00000006555	19.2037	0.221655	1.01116	0.219208	0.826488	0.934003	TTC22
ENSG00000006576	1669.9	0.41397	0.120472	3.43623	0.000589875	0.00836708	PHTF2
ENSG00000006606	4.94052	1.56662	2.51097	0.62391	0.532687	0.784612	CCL26
ENSG00000006607	952.39	0.0362994	0.200923	0.180664	0.856632	0.947546	FARP2
ENSG00000006611	391.424	0.164503	0.319048	0.515606	0.60613	0.831165	USH1C
ENSG00000006625	912.956	-0.0537562	0.150168	-0.357973	0.720364	0.887549	GGCT
ENSG00000006634	1613.98	0.261538	0.135882	1.92475	0.0542611	0.220185	DBF4
ENSG00000006638	46.3046	0.101041	0.67304	0.150126	0.880665	0.956164	TBXA2R
ENSG00000006652	450.925	-0.22698	0.241711	-0.939054	0.347703	0.638796	IFRD1
ENSG00000006659	0	NA	NA	NA	NA	NA	LGALS14
ENSG00000006695	674.656	-0.109132	0.195129	-0.559279	0.575971	0.811704	COX10
ENSG00000006704	469.213	-0.847425	0.259305	-3.26806	0.00108287	0.0134961	GTF2IRD1
ENSG00000006712	1681.03	-0.0370178	0.135494	-0.273207	0.784694	0.917928	PAF1
ENSG00000006715	1705.44	-0.205739	0.189418	-1.08617	0.277406	0.566596	VPS41
ENSG00000006740	184.601	-0.720255	0.432925	-1.66369	0.0961738	0.316568	ARHGAP44
ENSG00000006744	3467.67	0.318463	0.103212	3.08552	0.00203199	0.0217625	ELAC2
ENSG00000006747	1.76984	0.460212	4.08902	0.112548	0.910389	NA	SCIN
ENSG00000006756	267.692	0.127619	0.358903	0.355581	0.722154	0.888763	ARSD
ENSG00000006757	203.763	-0.0463777	0.296614	-0.156357	0.875752	0.954587	PNPLA4
ENSG00000006788	0	NA	NA	NA	NA	NA	MYH13
ENSG00000006831	3101.32	0.160562	0.0981191	1.6364	0.101755	0.326759	ADIPOR2
ENSG00000006837	72.5514	0.0705528	0.573974	0.12292	0.902171	0.963835	CDKL3
ENSG00000007001	0	NA	NA	NA	NA	NA	UPP2
ENSG00000007038	0.264266	0	4.99758	0	1	NA	PRSS21
ENSG00000007047	641.858	-1.33473	0.209029	-6.38541	1.70942e-10	2.51902e-08	MARK4
ENSG00000007062	427.14	0.064038	0.257245	0.248938	0.803409	0.926271	PROM1
ENSG00000007080	1380.77	-0.0760915	0.13928	-0.54632	0.584846	0.81748	CCDC124
ENSG00000007129	1.81345	-2.88212	4.27901	-0.673548	0.500599	NA	CEACAM21
ENSG00000007168	2702.2	-0.491149	0.124675	-3.93942	8.16772e-05	0.00175899	PAFAH1B1
ENSG00000007171	2.37882	1.24321	3.06434	0.405702	0.684962	NA	NOS2
ENSG00000007174	0.0904694	1.33165	4.99194	0.266761	0.789653	NA	DNAH9
ENSG00000007202	5616.55	-0.0919117	0.123633	-0.743423	0.457225	0.731455	KIAA0100
ENSG00000007216	0	NA	NA	NA	NA	NA	SLC13A2
ENSG00000007237	142.42	0.493059	0.506654	0.973166	0.330471	0.622125	AC005747.1
ENSG00000007255	196.673	-0.375801	0.329504	-1.14051	0.254075	0.540816	TRAPPC6A
ENSG00000007264	0	NA	NA	NA	NA	NA	MATK
ENSG00000007306	0	NA	NA	NA	NA	NA	CEACAM7
ENSG00000007312	8.12903	2.59989	1.59599	1.62902	0.103309	0.329096	CD79B
ENSG00000007314	21.1438	-0.930572	1.79838	-0.517451	0.604841	0.83019	SCN4A
ENSG00000007341	131.157	-0.231504	0.357393	-0.647759	0.517141	0.773379	ST7L
ENSG00000007350	4.21987	-0.616333	2.0765	-0.296814	0.766609	0.910364	TKTL1
ENSG00000007372	62.0238	1.21543	0.60666	2.00347	0.0451265	0.194718	PAX6
ENSG00000007376	771.104	-0.364773	0.185893	-1.96227	0.0497308	0.207986	RPUSD1
ENSG00000007384	164.31	-0.295876	0.365003	-0.810614	0.417588	0.700675	RHBDF1
ENSG00000007392	583.921	0.475644	0.22552	2.1091	0.0349356	0.163002	LUC7L
ENSG00000007402	186.848	-0.218533	0.348395	-0.627257	0.530491	0.783257	CACNA2D2
ENSG00000007516	363.589	-0.972615	0.333785	-2.9139	0.00356943	0.0335345	BAIAP3
ENSG00000007520	668.561	0.311067	0.184798	1.68328	0.0923215	0.308806	TSR3
ENSG00000007541	55.0281	-0.876321	0.569918	-1.53763	0.12414	0.364271	PIGQ
ENSG00000007545	560.037	1.02079	0.227623	4.48456	7.3064e-06	0.000243266	CRAMP1
ENSG00000007866	341.809	-0.336586	0.274889	-1.22444	0.220784	0.501421	TEAD3
ENSG00000007908	0	NA	NA	NA	NA	NA	SELE
ENSG00000007923	1663.5	0.0407632	0.138414	0.294503	0.768374	0.91082	DNAJC11
ENSG00000007933	0	NA	NA	NA	NA	NA	FMO3
ENSG00000007944	399.538	0.390468	0.229185	1.70372	0.0884329	0.300523	MYLIP
ENSG00000007952	0	NA	NA	NA	NA	NA	NOX1
ENSG00000007968	457.207	0.38738	0.210637	1.83909	0.0659018	0.249721	E2F2
ENSG00000008018	5625.7	0.109752	0.0753294	1.45696	0.145128	0.398284	PSMB1
ENSG00000008056	14.0013	0.672376	1.54958	0.433909	0.664355	0.860995	SYN1
ENSG00000008083	1016.23	-0.316353	0.143719	-2.20119	0.0277223	0.140272	JARID2
ENSG00000008086	164.272	-0.105227	0.41668	-0.252537	0.800626	0.925074	CDKL5
ENSG00000008118	1.05507	0	4.99758	0	1	NA	CAMK1G
ENSG00000008128	434.582	0.492394	0.228947	2.15069	0.0315009	0.152058	CDK11A
ENSG00000008130	1853.23	-0.379301	0.147232	-2.57622	0.00998867	0.0699383	NADK
ENSG00000008196	0	NA	NA	NA	NA	NA	TFAP2B
ENSG00000008197	0	NA	NA	NA	NA	NA	TFAP2D
ENSG00000008226	2.30425	2.98779	3.85244	0.775557	0.438011	NA	DLEC1
ENSG00000008256	805.432	0.293125	0.166796	1.75739	0.0788518	0.280039	CYTH3
ENSG00000008277	533.475	0.20008	0.213966	0.935102	0.349736	0.640955	ADAM22
ENSG00000008282	2568.15	-0.104036	0.105408	-0.986987	0.323649	0.615485	SYPL1
ENSG00000008283	888.292	0.345988	0.173766	1.99111	0.0464688	0.198409	CYB561
ENSG00000008294	3835.69	0.124507	0.121396	1.02563	0.305066	0.597222	SPAG9
ENSG00000008300	83.5014	2.10139	0.759266	2.76766	0.0056461	0.0463074	CELSR3
ENSG00000008311	197.322	0.228888	0.318881	0.717786	0.472889	0.743165	AASS
ENSG00000008323	541.976	-0.614545	0.279709	-2.19709	0.0280143	0.140823	PLEKHG6
ENSG00000008324	326.111	0.091951	0.239643	0.3837	0.701201	0.878571	SS18L2
ENSG00000008382	208.447	0.614968	0.368003	1.6711	0.0947025	0.314391	MPND
ENSG00000008394	1431.85	-0.298302	0.129519	-2.30316	0.0212699	0.117189	MGST1
ENSG00000008405	648.001	1.05158	0.218374	4.8155	1.46829e-06	6.28168e-05	CRY1
ENSG00000008438	0	NA	NA	NA	NA	NA	PGLYRP1
ENSG00000008441	453.934	-0.279571	0.225816	-1.23805	0.215699	0.495435	NFIX
ENSG00000008513	546.684	-0.814672	0.276416	-2.94726	0.00320598	0.030927	ST3GAL1
ENSG00000008516	18.1783	-1.69213	1.16275	-1.45528	0.145591	0.398948	MMP25
ENSG00000008517	7.35645	1.0643	1.81496	0.586407	0.557602	0.801358	IL32
ENSG00000008710	288.906	-0.128401	0.936142	-0.137159	0.890905	0.95945	PKD1
ENSG00000008735	142.932	-0.136186	0.407974	-0.333809	0.738523	0.89574	MAPK8IP2
ENSG00000008838	1755.18	-0.422145	0.130969	-3.22325	0.00126743	0.0153979	MED24
ENSG00000008853	347.632	0.444777	0.316867	1.40367	0.160416	0.421232	RHOBTB2
ENSG00000008869	771.922	-0.127352	0.178877	-0.711953	0.476494	0.746199	HEATR5B
ENSG00000008952	3157.66	0.362592	0.0950168	3.81608	0.000135587	0.00266982	SEC62
ENSG00000008988	21753.8	-0.21685	0.0614711	-3.52766	0.000419244	0.00651589	RPS20
ENSG00000009307	16495.7	-0.0560671	0.0726011	-0.772263	0.439959	0.71831	CSDE1
ENSG00000009335	6237.4	0.102104	0.0959433	1.06421	0.287232	0.577913	UBE3C
ENSG00000009413	448.125	0.752261	0.30277	2.48459	0.0129699	0.0836031	REV3L
ENSG00000009694	0.197984	0	4.99758	0	1	NA	TENM1
ENSG00000009709	0.178186	0	4.99758	0	1	NA	PAX7
ENSG00000009724	4.16896	-0.759034	1.79496	-0.42287	0.67239	0.864737	MASP2
ENSG00000009765	0	NA	NA	NA	NA	NA	IYD
ENSG00000009780	262.46	0.247874	0.269785	0.918785	0.358208	0.649534	FAM76A
ENSG00000009790	2.77441	-0.785899	2.85902	-0.274884	0.783405	NA	TRAF3IP3
ENSG00000009830	237.24	0.452977	0.293072	1.54562	0.122197	0.360944	POMT2
ENSG00000009844	1672.82	-0.0538999	0.114706	-0.469895	0.63843	0.847795	VTA1
ENSG00000009950	160.544	0.0902821	0.411626	0.21933	0.826393	0.934003	MLXIPL
ENSG00000009954	4264.08	-0.121858	0.08687	-1.40277	0.160687	0.421654	BAZ1B
ENSG00000010017	1770.09	0.172	0.142213	1.20945	0.226489	0.508043	RANBP9
ENSG00000010030	13.0191	-0.237538	1.12825	-0.210536	0.833249	0.936433	ETV7
ENSG00000010072	388.684	0.255008	0.238818	1.06779	0.285614	0.576115	SPRTN
ENSG00000010165	1100.81	0.186624	0.16015	1.1653	0.243896	0.530102	EEF1AKNMT
ENSG00000010219	236.133	0.15651	0.273763	0.5717	0.567525	0.807924	DYRK4
ENSG00000010244	4129.45	-0.11785	0.100591	-1.17157	0.241371	0.527003	ZNF207
ENSG00000010256	5734.6	0.0865685	0.099483	0.870184	0.3842	0.672565	UQCRC1
ENSG00000010270	701.123	0.565245	0.178659	3.16382	0.00155715	0.0179581	STARD3NL
ENSG00000010278	4672.66	-0.0467218	0.0888399	-0.52591	0.598951	0.827474	CD9
ENSG00000010282	0	NA	NA	NA	NA	NA	HHATL
ENSG00000010292	5726.99	0.69484	0.107612	6.45689	1.06879e-10	1.68414e-08	NCAPD2
ENSG00000010295	3.14389	0	3.38377	0	1	NA	IFFO1
ENSG00000010310	12.6347	2.33108	1.30697	1.78357	0.0744933	0.270429	GIPR
ENSG00000010318	87.8998	0.915861	0.508898	1.7997	0.0719085	0.264301	PHF7
ENSG00000010319	30.5948	-0.147099	1.19828	-0.122758	0.902299	0.963835	SEMA3G
ENSG00000010322	790.03	-0.480461	0.253392	-1.89611	0.057945	0.230084	NISCH
ENSG00000010327	0.294134	-2.20624	4.85834	-0.454115	0.649746	NA	STAB1
ENSG00000010361	14.5271	-1.81857	1.23903	-1.46773	0.142177	0.393384	FUZ
ENSG00000010379	0.170468	0	4.99758	0	1	NA	SLC6A13
ENSG00000010404	2259.15	-0.236615	0.103892	-2.27751	0.0227555	0.122889	IDS
ENSG00000010438	644.185	-0.298405	0.186656	-1.59869	0.10989	0.339132	PRSS3
ENSG00000010539	298.463	0.37075	0.269017	1.37817	0.168152	0.430523	ZNF200
ENSG00000010610	3.95419	-3.06002	2.60907	-1.17284	0.240862	0.526409	CD4
ENSG00000010626	103.33	0.388138	0.384727	1.00887	0.313038	0.605567	LRRC23
ENSG00000010671	0.553958	2.84455	4.82094	0.590041	0.555163	NA	BTK
ENSG00000010704	333.531	-0.243382	0.272382	-0.893533	0.371572	0.661177	HFE
ENSG00000010803	391.311	0.161442	0.287688	0.561169	0.574682	0.811256	SCMH1
ENSG00000010810	187.993	-0.345772	0.40761	-0.848291	0.396276	0.682916	FYN
ENSG00000010818	920.275	-0.117752	0.190446	-0.618295	0.536381	0.786195	HIVEP2
ENSG00000010932	0	NA	NA	NA	NA	NA	FMO1
ENSG00000011007	1872.78	-0.252003	0.1201	-2.09828	0.0358806	0.166096	ELOA
ENSG00000011009	1514.91	-0.491879	0.158852	-3.09647	0.00195843	0.0212464	LYPLA2
ENSG00000011021	87.456	-0.71108	0.529267	-1.34352	0.179105	0.446639	CLCN6
ENSG00000011028	319.927	-1.06918	0.41963	-2.54792	0.0108367	0.0738928	MRC2
ENSG00000011052	1812.59	0.0718241	0.136693	0.525442	0.599276	0.827725	NME1-NME2
ENSG00000011083	0	NA	NA	NA	NA	NA	SLC6A7
ENSG00000011105	325.204	-0.261323	0.259508	-1.00699	0.313937	0.60672	TSPAN9
ENSG00000011114	1426.18	-0.296619	0.183018	-1.62071	0.105079	0.331222	BTBD7
ENSG00000011132	289.78	-1.05405	0.325902	-3.23425	0.00121962	0.0149195	APBA3
ENSG00000011143	372.094	-0.374761	0.266673	-1.40532	0.159927	0.420466	MKS1
ENSG00000011198	980.61	0.389986	0.153314	2.54372	0.010968	0.0745327	ABHD5
ENSG00000011201	0	NA	NA	NA	NA	NA	ANOS1
ENSG00000011243	1676.77	0.493809	0.125201	3.94413	8.00917e-05	0.00173187	AKAP8L
ENSG00000011258	1331.84	0.485274	0.131943	3.67791	0.000235149	0.00412833	MBTD1
ENSG00000011260	3403.57	0.218029	0.109462	1.99182	0.0463912	0.198259	UTP18
ENSG00000011275	1528.78	-0.702958	0.141049	-4.9838	6.2349e-07	3.09123e-05	RNF216
ENSG00000011295	2052.6	-0.0390326	0.128158	-0.304566	0.760697	0.907329	TTC19
ENSG00000011304	8073.75	-0.243953	0.123763	-1.97113	0.0487089	0.204971	PTBP1
ENSG00000011332	37.4316	-1.35956	0.770669	-1.76413	0.0777108	0.277551	DPF1
ENSG00000011347	621.843	-0.589136	0.233746	-2.52041	0.0117219	0.078018	SYT7
ENSG00000011376	1069.58	-0.31151	0.150221	-2.07367	0.0381096	0.17329	LARS2
ENSG00000011405	1404.08	0.0469092	0.153847	0.304909	0.760436	0.907154	PIK3C2A
ENSG00000011422	2135.93	0.0102526	0.117745	0.0870744	0.930612	0.97421	PLAUR
ENSG00000011426	6382.04	0.749982	0.158732	4.72483	2.30304e-06	9.19902e-05	ANLN
ENSG00000011451	409.082	-0.351653	0.23024	-1.52733	0.126678	0.368032	WIZ
ENSG00000011454	696.95	-0.18748	0.164428	-1.1402	0.254203	0.540816	RABGAP1
ENSG00000011465	2.25418	3.84987	2.76485	1.39243	0.163792	NA	DCN
ENSG00000011478	202.67	0.0163617	0.345717	0.047327	0.962253	0.987203	QPCTL
ENSG00000011485	2089.01	-0.748584	0.143776	-5.2066	1.92336e-07	1.13371e-05	PPP5C
ENSG00000011523	467.865	-0.115578	0.243874	-0.473923	0.635555	0.846006	CEP68
ENSG00000011566	1096.62	-0.0350654	0.127133	-0.275817	0.782689	0.917305	MAP4K3
ENSG00000011590	0	NA	NA	NA	NA	NA	ZBTB32
ENSG00000011600	0	NA	NA	NA	NA	NA	TYROBP
ENSG00000011638	648.114	-0.273194	0.231178	-1.18174	0.237307	0.522082	TMEM159
ENSG00000011677	0.212101	0	4.99758	0	1	NA	GABRA3
ENSG00000012048	743.727	-0.103101	0.311433	-0.331053	0.740605	0.89669	BRCA1
ENSG00000012061	1356.28	0.218338	0.16532	1.3207	0.186602	0.457444	ERCC1
ENSG00000012124	120.215	0.284161	0.348512	0.815354	0.414869	0.698963	CD22
ENSG00000012171	83.9415	-0.590651	0.439547	-1.34377	0.179022	0.446639	SEMA3B
ENSG00000012174	970.415	-0.0336261	0.144368	-0.232919	0.815824	0.930987	MBTPS2
ENSG00000012211	498.735	-0.247315	0.222471	-1.11168	0.266278	0.553601	PRICKLE3
ENSG00000012223	0.113993	0	4.99758	0	1	NA	LTF
ENSG00000012232	2892.74	0.134678	0.185947	0.72428	0.468894	0.739515	EXTL3
ENSG00000012504	0.160168	2.039	4.89126	0.416867	0.676776	NA	NR1H4
ENSG00000012660	2785.52	0.192882	0.122712	1.57182	0.115991	0.349489	ELOVL5
ENSG00000012779	24.8038	-1.539	0.974616	-1.57908	0.114318	0.346833	ALOX5
ENSG00000012817	13.9013	-1.1042	1.02547	-1.07677	0.281583	0.571388	KDM5D
ENSG00000012822	479.745	-0.683886	0.354922	-1.92686	0.0539967	0.219448	CALCOCO1
ENSG00000012963	1166.3	-0.281852	0.12961	-2.17462	0.0296589	0.146409	UBR7
ENSG00000012983	336.404	1.33888	0.270461	4.95037	7.40721e-07	3.52952e-05	MAP4K5
ENSG00000013016	1.30667	2.39052	4.09723	0.583448	0.559592	NA	EHD3
ENSG00000013275	2346.89	-0.313217	0.121907	-2.56932	0.0101899	0.0710035	PSMC4
ENSG00000013288	636.897	0.144539	0.182472	0.792118	0.428292	0.709229	MAN2B2
ENSG00000013293	0	NA	NA	NA	NA	NA	SLC7A14
ENSG00000013297	0.432101	3.05923	4.83493	0.632734	0.526907	NA	CLDN11
ENSG00000013306	4384.81	-0.399553	0.0794747	-5.02743	4.97097e-07	2.57355e-05	SLC25A39
ENSG00000013364	4062.17	0.124297	0.0855215	1.4534	0.146114	0.400034	MVP
ENSG00000013374	1267.42	0.105925	0.131457	0.805777	0.420372	0.702165	NUB1
ENSG00000013375	2571.28	-0.0141068	0.144323	-0.0977446	0.922135	0.970744	PGM3
ENSG00000013392	309.877	-0.0345968	0.286055	-0.120944	0.903735	0.964327	RWDD2A
ENSG00000013441	453.948	1.0053	0.238795	4.20989	2.55496e-05	0.000675452	CLK1
ENSG00000013503	561.073	-0.318772	0.172046	-1.85283	0.0639069	0.244843	POLR3B
ENSG00000013523	847.533	-0.674923	0.213876	-3.15567	0.00160128	0.0183574	ANGEL1
ENSG00000013561	1240.79	-0.134917	0.192992	-0.699079	0.484502	0.750887	RNF14
ENSG00000013563	494.241	0.958609	0.38883	2.46537	0.0136872	0.0866633	DNASE1L1
ENSG00000013573	471.355	-0.813388	0.368159	-2.20934	0.0271509	0.138722	DDX11
ENSG00000013583	773.382	-0.101602	0.163471	-0.621529	0.534252	0.785267	HEBP1
ENSG00000013588	11505.7	-0.314935	0.0799835	-3.93749	8.23371e-05	0.00176581	GPRC5A
ENSG00000013619	99.4239	1.09539	0.482323	2.27108	0.0231423	0.124103	MAMLD1
ENSG00000013725	0.522132	3.1205	4.83046	0.646005	0.518276	NA	CD6
ENSG00000013810	1908.83	-0.2466	0.159784	-1.54334	0.122749	0.361634	TACC3
ENSG00000014123	1642.28	0.0372827	0.12784	0.291637	0.770565	0.91199	UFL1
ENSG00000014138	172.911	-0.145692	0.416799	-0.34955	0.726677	0.889883	POLA2
ENSG00000014164	516.974	-0.153707	0.265241	-0.579501	0.562251	0.803518	ZC3H3
ENSG00000014216	5665.68	-0.663303	0.0743811	-8.91762	4.76414e-19	4.69182e-16	CAPN1
ENSG00000014257	5.91563	-2.77593	1.8638	-1.4894	0.136383	0.38413	ACPP
ENSG00000014641	5282.35	0.268188	0.110882	2.41869	0.0155764	0.0949803	MDH1
ENSG00000014824	2276.76	-0.0437972	0.133059	-0.329155	0.742038	0.897102	SLC30A9
ENSG00000014914	79.1227	-0.148098	0.471762	-0.313926	0.753578	0.903507	MTMR11
ENSG00000014919	2951.44	-0.221054	0.0948411	-2.33079	0.0197646	0.111426	COX15
ENSG00000015133	256.295	0.997992	0.361032	2.76428	0.00570485	0.0466321	CCDC88C
ENSG00000015153	618.732	0.625711	0.258285	2.42256	0.0154115	0.0942639	YAF2
ENSG00000015171	1024.59	0.0597005	0.204005	0.292643	0.769795	0.911554	ZMYND11
ENSG00000015285	3.01344	-3.46228	2.92329	-1.18438	0.236263	NA	WAS
ENSG00000015413	320.304	-0.70996	0.307888	-2.30591	0.0211159	0.116809	DPEP1
ENSG00000015475	1240.41	0.185549	0.20131	0.921707	0.356681	0.647551	BID
ENSG00000015479	10755.7	0.0418208	0.0992996	0.421158	0.673639	0.865292	MATR3
ENSG00000015520	5.78351	4.76906	2.3561	2.02413	0.0429568	0.188076	NPC1L1
ENSG00000015532	896.342	0.194398	0.152397	1.2756	0.202097	0.477844	XYLT2
ENSG00000015568	144.471	-2.31833	1.84582	-1.25599	0.209119	0.48576	RGPD5
ENSG00000015592	0.640944	4.11896	4.82165	0.854262	0.39296	NA	STMN4
ENSG00000015676	2042.67	-0.576527	0.132414	-4.35398	1.33689e-05	0.000399185	NUDCD3
ENSG00000016082	33.2925	0.68395	0.641998	1.06535	0.286719	0.577165	ISL1
ENSG00000016391	222.552	-0.00998872	0.441443	-0.0226274	0.981947	0.995386	CHDH
ENSG00000016402	26.503	-0.0591463	0.780984	-0.0757331	0.939631	0.977848	IL20RA
ENSG00000016490	0	NA	NA	NA	NA	NA	CLCA1
ENSG00000016602	0	NA	NA	NA	NA	NA	CLCA4
ENSG00000016864	921.247	0.209806	0.204869	1.0241	0.305789	0.59728	GLT8D1
ENSG00000017260	2111.03	-0.146817	0.138682	-1.05867	0.289752	0.580928	ATP2C1
ENSG00000017427	0.0718622	-1.00591	4.91611	-0.204615	0.837873	NA	IGF1
ENSG00000017483	539.149	-0.532063	0.23603	-2.25422	0.0241825	0.128288	SLC38A5
ENSG00000017797	4241.81	0.0145281	0.101205	0.143551	0.885855	0.957836	RALBP1
ENSG00000018189	469.605	-0.287783	0.208686	-1.37902	0.167887	0.43002	RUFY3
ENSG00000018236	103.918	-2.00222	0.655058	-3.05656	0.00223893	0.023551	CNTN1
ENSG00000018280	1.55196	1.62297	3.59865	0.450995	0.651994	NA	SLC11A1
ENSG00000018408	4287.7	0.249212	0.103278	2.41302	0.0158212	0.095958	WWTR1
ENSG00000018510	2732.97	0.228394	0.113097	2.01946	0.0434392	0.189563	AGPS
ENSG00000018607	0	NA	NA	NA	NA	NA	ZNF806
ENSG00000018610	513.429	0.249372	0.18785	1.32751	0.184341	0.454077	CXorf56
ENSG00000018625	0	NA	NA	NA	NA	NA	ATP1A2
ENSG00000018699	960.928	-0.00672309	0.149741	-0.0448982	0.964188	0.987712	TTC27
ENSG00000018869	0	NA	NA	NA	NA	NA	ZNF582
ENSG00000019102	0.783933	3.41884	4.84006	0.706364	0.479962	NA	VSIG2
ENSG00000019144	581.305	-0.261499	0.238663	-1.09568	0.273217	0.561571	PHLDB1
ENSG00000019169	0.0462829	0	4.99758	0	1	NA	MARCO
ENSG00000019186	5281.75	-0.0666096	0.103706	-0.642295	0.520682	0.776104	CYP24A1
ENSG00000019485	201.884	0.318995	0.307406	1.0377	0.299411	0.591132	PRDM11
ENSG00000019505	86.8887	0.694534	0.466696	1.4882	0.136699	0.384399	SYT13
ENSG00000019549	21.1088	1.12301	1.00889	1.11312	0.265657	0.552814	SNAI2
ENSG00000019582	3.5304	3.67327	2.82361	1.30091	0.193289	NA	CD74
ENSG00000019991	0.66314	3.39177	4.86188	0.697626	0.485411	NA	HGF
ENSG00000019995	1333.41	-0.0416972	0.125626	-0.331916	0.739953	0.896502	ZRANB1
ENSG00000020129	360.752	-0.305204	0.242629	-1.2579	0.208428	0.485315	NCDN
ENSG00000020181	156.991	0.201033	0.338781	0.593401	0.552913	0.797933	ADGRA2
ENSG00000020219	0	NA	NA	NA	NA	NA	CCT8L1P
ENSG00000020256	424.066	-0.0846832	0.235895	-0.358986	0.719605	0.887549	ZFP64
ENSG00000020426	654.289	-0.377984	0.170324	-2.2192	0.0264728	0.136534	MNAT1
ENSG00000020577	125.738	1.14624	0.545957	2.0995	0.0357727	0.165693	SAMD4A
ENSG00000020633	507.965	-1.20493	0.262185	-4.59572	4.31255e-06	0.000153889	RUNX3
ENSG00000020922	182.59	0.486859	0.349032	1.39488	0.163051	0.424567	MRE11
ENSG00000021300	343.97	-0.525811	0.368531	-1.42677	0.153645	0.410478	PLEKHB1
ENSG00000021355	2579.04	-0.467362	0.120675	-3.8729	0.00010755	0.00220291	SERPINB1
ENSG00000021461	0	NA	NA	NA	NA	NA	CYP3A43
ENSG00000021488	0.824216	0	4.99758	0	1	NA	SLC7A9
ENSG00000021574	1145.38	0.451686	0.171288	2.637	0.00836417	0.0611745	SPAST
ENSG00000021645	0.287714	0	4.99758	0	1	NA	NRXN3
ENSG00000021762	696.495	0.0369879	0.174129	0.212417	0.831781	0.935851	OSBPL5
ENSG00000021776	1756.22	-0.542872	0.143101	-3.79362	0.000148464	0.00284675	AQR
ENSG00000021826	1537.57	-0.0923938	0.141699	-0.652042	0.514374	0.771033	CPS1
ENSG00000021852	0	NA	NA	NA	NA	NA	C8B
ENSG00000022267	402.156	-0.152722	0.294897	-0.517882	0.604541	0.830086	FHL1
ENSG00000022277	2445.73	0.047454	0.10836	0.43793	0.661437	0.859749	RTF2
ENSG00000022355	0.39885	3.44326	4.84867	0.710146	0.477614	NA	GABRA1
ENSG00000022556	1495.71	-0.351106	0.144415	-2.43122	0.015048	0.0927531	NLRP2
ENSG00000022567	368.657	-0.252378	0.215871	-1.16912	0.242356	0.528153	SLC45A4
ENSG00000022840	2943.2	-0.0667406	0.126166	-0.528992	0.596811	0.826048	RNF10
ENSG00000022976	292.575	0.204717	0.355968	0.575099	0.565224	0.806052	ZNF839
ENSG00000023041	1643.23	-0.709141	0.118257	-5.9966	2.01488e-09	2.158e-07	ZDHHC6
ENSG00000023171	349.881	-0.0218327	0.266062	-0.082059	0.9346	0.975605	GRAMD1B
ENSG00000023191	2468.07	0.291369	0.101768	2.86308	0.00419551	0.0376602	RNH1
ENSG00000023228	2800.01	0.294525	0.0950881	3.09739	0.0019523	0.0212088	NDUFS1
ENSG00000023287	1791.6	0.250733	0.133653	1.876	0.060655	0.236401	RB1CC1
ENSG00000023318	714.714	-0.321256	0.173649	-1.85003	0.0643088	0.245732	ERP44
ENSG00000023330	2710.6	-0.0193974	0.0985781	-0.196772	0.844006	0.942093	ALAS1
ENSG00000023445	308.731	0.447357	0.342069	1.3078	0.190942	0.464287	BIRC3
ENSG00000023516	918.837	0.220501	0.16827	1.3104	0.19006	0.463075	AKAP11
ENSG00000023572	576.961	0.103584	0.194853	0.531601	0.595003	0.824795	GLRX2
ENSG00000023608	511.548	0.766309	0.193123	3.96798	7.24846e-05	0.00159999	SNAPC1
ENSG00000023697	1050.8	0.0894604	0.154039	0.580766	0.561398	0.80326	DERA
ENSG00000023734	3786.84	-0.0704788	0.0967641	-0.728357	0.466395	0.737812	STRAP
ENSG00000023839	1881.6	0.0166544	0.178475	0.0933155	0.925653	0.972176	ABCC2
ENSG00000023892	649.465	-0.256037	0.188627	-1.35738	0.174662	0.44039	DEF6
ENSG00000023902	129.195	0.464414	0.396494	1.1713	0.241478	0.527106	PLEKHO1
ENSG00000023909	748.379	0.00171457	0.300577	0.00570427	0.995449	0.999744	GCLM
ENSG00000024048	1592.77	-0.283629	0.137345	-2.06509	0.0389144	0.175247	UBR2
ENSG00000024422	2738.98	-0.82815	0.163629	-5.06114	4.16765e-07	2.20359e-05	EHD2
ENSG00000024526	3232.73	0.16306	0.164399	0.99185	0.32127	0.613219	DEPDC1
ENSG00000024862	277.908	0.315807	0.265253	1.19059	0.233815	0.517555	CCDC28A
ENSG00000025039	836.118	0.0265526	0.21812	0.121734	0.90311	0.964143	RRAGD
ENSG00000025156	942.092	0.344209	0.168417	2.04379	0.0409746	0.182001	HSF2
ENSG00000025293	2432.63	0.367293	0.130341	2.81794	0.00483322	0.0416463	PHF20
ENSG00000025423	33.5503	1.06276	0.759987	1.39839	0.161995	0.423204	HSD17B6
ENSG00000025434	361.352	-0.464946	0.290356	-1.6013	0.109311	0.338196	NR1H3
ENSG00000025708	602.48	-1.0659	0.221176	-4.81922	1.44119e-06	6.21588e-05	TYMP
ENSG00000025770	1301.29	0.112869	0.162604	0.694135	0.487598	0.752679	NCAPH2
ENSG00000025772	1331.77	-0.446296	0.123377	-3.61735	0.000297632	0.00498612	TOMM34
ENSG00000025796	1009.51	0.854249	0.175793	4.8594	1.17741e-06	5.19072e-05	SEC63
ENSG00000025800	2067.41	-0.234428	0.134609	-1.74155	0.0815874	0.286661	KPNA6
ENSG00000026025	331.808	1.41221	0.326081	4.33086	1.48527e-05	0.000434524	VIM
ENSG00000026036	35.5237	0.546294	0.917416	0.595471	0.551529	0.796952	RTEL1-TNFRSF6B
ENSG00000026103	465.989	-0.493034	0.199435	-2.47215	0.0134304	0.0857377	FAS
ENSG00000026297	455.341	0.00668508	0.248879	0.0268607	0.978571	0.993934	RNASET2
ENSG00000026508	11810	-0.00345391	0.108449	-0.0318482	0.974593	0.992554	CD44
ENSG00000026559	631.307	-0.0412827	0.187593	-0.220065	0.825821	0.933712	KCNG1
ENSG00000026652	645.39	-1.0241	0.285271	-3.58993	0.000330761	0.0054157	AGPAT4
ENSG00000026751	12.5612	-0.0329387	1.18876	-0.0277084	0.977895	0.99376	SLAMF7
ENSG00000026950	196.619	-0.28662	0.404783	-0.708082	0.478894	0.747355	BTN3A1
ENSG00000027001	841.017	-0.347987	0.159578	-2.18067	0.0292076	0.1449	MIPEP
ENSG00000027075	853.102	0.0411641	0.211823	0.194333	0.845915	0.943024	PRKCH
ENSG00000027644	0.733212	-4.29564	4.81512	-0.892114	0.372332	NA	INSRR
ENSG00000027697	1051.59	0.249181	0.15019	1.65911	0.0970943	0.318085	IFNGR1
ENSG00000027847	202.475	-1.11247	0.405443	-2.74383	0.00607275	0.048812	B4GALT7
ENSG00000027869	23.0699	-0.346596	0.854373	-0.405673	0.684983	0.870727	SH2D2A
ENSG00000028116	983.182	-0.269863	0.138914	-1.94266	0.052057	0.214566	VRK2
ENSG00000028137	14.2543	-0.236723	1.12972	-0.209541	0.834026	0.936999	TNFRSF1B
ENSG00000028203	1627.82	-0.205309	0.149801	-1.37055	0.170516	0.433995	VEZT
ENSG00000028277	9.2199	2.20075	1.55282	1.41726	0.156407	0.415214	POU2F2
ENSG00000028310	805.837	-0.0207303	0.157702	-0.131452	0.895417	0.961748	BRD9
ENSG00000028528	1821.23	-0.742765	0.116882	-6.35485	2.08633e-10	3.01854e-08	SNX1
ENSG00000028839	462.318	-0.0108249	0.275208	-0.0393335	0.968624	0.989405	TBPL1
ENSG00000029153	801.926	-0.139706	0.196464	-0.711102	0.477021	0.746342	ARNTL2
ENSG00000029363	3708.95	0.136996	0.121058	1.13165	0.25778	0.544058	BCLAF1
ENSG00000029364	3259.64	-0.0331864	0.111378	-0.297961	0.765733	0.910078	SLC39A9
ENSG00000029534	23.2294	-0.995179	0.92512	-1.07573	0.282048	0.57204	ANK1
ENSG00000029559	0.212252	0	4.99758	0	1	NA	IBSP
ENSG00000029639	639.799	-0.169104	0.249722	-0.677168	0.4983	0.759802	TFB1M
ENSG00000029725	2593.3	-0.134961	0.109033	-1.2378	0.215792	0.495439	RABEP1
ENSG00000029993	2731.05	0.479196	0.139715	3.42981	0.000603999	0.0085294	HMGB3
ENSG00000030066	3430.45	0.26163	0.0959418	2.72697	0.00639194	0.0505566	NUP160
ENSG00000030110	379.325	-0.677831	0.20807	-3.25771	0.00112316	0.0139323	BAK1
ENSG00000030304	0.174288	-0.929915	4.81231	-0.193237	0.846773	NA	MUSK
ENSG00000030419	18.7436	0.84934	1.03193	0.823063	0.410472	0.694543	IKZF2
ENSG00000030582	6345.8	0.228525	0.0810738	2.81873	0.00482141	0.0415895	GRN
ENSG00000031003	160.821	0.683257	0.365593	1.8689	0.0616368	0.239023	FAM13B
ENSG00000031081	102.325	-0.609083	0.844676	-0.721084	0.470858	0.740944	ARHGAP31
ENSG00000031691	374.8	0.337095	0.269924	1.24885	0.211718	0.489207	CENPQ
ENSG00000031698	5268.44	-0.0560016	0.100432	-0.557606	0.577113	0.812236	SARS1
ENSG00000031823	961.139	-0.0941527	0.233988	-0.402383	0.687402	0.872368	RANBP3
ENSG00000032219	285.388	0.625732	0.315434	1.98372	0.0472872	0.20074	ARID4A
ENSG00000032389	818.798	-0.0380723	0.177966	-0.21393	0.830601	0.935264	EIPR1
ENSG00000032444	2674.64	-0.14186	0.140626	-1.00877	0.313083	0.605581	PNPLA6
ENSG00000032742	395.108	-0.0804655	0.207479	-0.387825	0.698145	0.876883	IFT88
ENSG00000033011	580.315	0.13548	0.23109	0.586265	0.557697	0.801422	ALG1
ENSG00000033030	814.796	0.137712	0.175774	0.783461	0.433357	0.712707	ZCCHC8
ENSG00000033050	1961.8	0.133665	0.370133	0.361127	0.718004	0.88722	ABCF2
ENSG00000033100	409.685	0.710566	0.323455	2.1968	0.0280349	0.140882	CHPF2
ENSG00000033122	4.90193	-2.76138	2.14246	-1.28888	0.197439	0.472588	LRRC7
ENSG00000033170	756.894	-0.188971	0.171196	-1.10383	0.269666	0.558	FUT8
ENSG00000033178	2411.28	-0.100642	0.414295	-0.242923	0.808065	0.928009	UBA6
ENSG00000033327	121.903	-1.40441	0.676615	-2.07564	0.0379271	0.172681	GAB2
ENSG00000033627	1270.89	-1.19311	0.225094	-5.3005	1.15484e-07	7.29334e-06	ATP6V0A1
ENSG00000033800	975.104	0.0906836	0.151145	0.599979	0.54852	0.794693	PIAS1
ENSG00000033867	2301.73	-0.210602	0.15256	-1.38045	0.167447	0.429687	SLC4A7
ENSG00000034053	3.04619	-3.08931	2.72116	-1.13529	0.256252	NA	APBA2
ENSG00000034152	2586.2	-0.213026	0.107663	-1.97864	0.0478568	0.202402	MAP2K3
ENSG00000034239	0	NA	NA	NA	NA	NA	EFCAB1
ENSG00000034510	27851.5	0.12313	0.0813282	1.51399	0.130028	0.374076	TMSB10
ENSG00000034533	90.6738	0.379594	0.43183	0.879036	0.379382	0.667995	ASTE1
ENSG00000034677	934.156	0.430696	0.187336	2.29906	0.0215014	0.117918	RNF19A
ENSG00000034693	470.57	0.167216	0.189198	0.883812	0.376798	0.666134	PEX3
ENSG00000034713	1415.47	0.0877342	0.117012	0.749787	0.453383	0.728259	GABARAPL2
ENSG00000034971	0	NA	NA	NA	NA	NA	MYOC
ENSG00000035115	735.98	-0.194163	0.182224	-1.06552	0.28664	0.577088	SH3YL1
ENSG00000035141	2234.93	0.0868513	0.113648	0.764212	0.444741	0.721694	FAM136A
ENSG00000035403	6006.76	-0.418373	0.0879583	-4.75649	1.96987e-06	8.07758e-05	VCL
ENSG00000035499	1130.99	-0.288184	0.143941	-2.00209	0.045275	0.195004	DEPDC1B
ENSG00000035664	50.7387	0.309775	0.721565	0.42931	0.667698	0.862477	DAPK2
ENSG00000035681	870.773	-0.328546	0.248599	-1.32159	0.186305	0.456979	NSMAF
ENSG00000035687	2153.89	0.167505	0.101666	1.64761	0.0994329	0.322428	ADSS2
ENSG00000035720	0	NA	NA	NA	NA	NA	STAP1
ENSG00000035862	4299.08	-0.0116259	0.0938419	-0.123888	0.901404	0.963699	TIMP2
ENSG00000035928	2332.56	0.040613	0.148492	0.273504	0.784466	0.917863	RFC1
ENSG00000036054	946.095	-0.146469	0.184987	-0.791783	0.428487	0.709252	TBC1D23
ENSG00000036257	3375.96	0.005637	0.0950277	0.0593196	0.952698	0.982909	CUL3
ENSG00000036448	53.3696	-0.992987	0.664594	-1.49413	0.135143	0.382092	MYOM2
ENSG00000036473	1.39192	-0.638488	4.25382	-0.150098	0.880688	NA	OTC
ENSG00000036530	4.88611	1.34928	2.25665	0.597914	0.549897	0.795963	CYP46A1
ENSG00000036549	915.156	0.226149	0.185002	1.22241	0.221551	0.502133	AC118549.1
ENSG00000036565	0	NA	NA	NA	NA	NA	SLC18A1
ENSG00000036672	77.3922	0.452902	0.531356	0.852351	0.394019	0.680679	USP2
ENSG00000036828	0	NA	NA	NA	NA	NA	CASR
ENSG00000037042	157.418	-0.053087	0.347411	-0.152808	0.87855	0.955633	TUBG2
ENSG00000037241	649.8	-0.0896806	0.229672	-0.390472	0.696187	0.876085	RPL26L1
ENSG00000037280	0.950101	-3.14852	4.85496	-0.648517	0.516651	NA	FLT4
ENSG00000037474	2573.88	0.245859	0.108749	2.26079	0.0237724	0.126619	NSUN2
ENSG00000037637	571.483	0.457008	0.214184	2.13372	0.0328656	0.156082	FBXO42
ENSG00000037749	747.848	0.391821	0.226985	1.7262	0.0843111	0.291977	MFAP3
ENSG00000037757	124.262	-0.300044	0.378868	-0.79195	0.42839	0.709229	MRI1
ENSG00000037897	432.101	0.0770817	0.251495	0.306494	0.759228	0.906529	METTL1
ENSG00000037965	13.9802	1.41313	1.2335	1.14562	0.251951	0.538646	HOXC8
ENSG00000038002	142.522	0.538232	0.422304	1.27451	0.202482	0.478247	AGA
ENSG00000038210	1229.73	-0.0898901	0.153726	-0.584742	0.558721	0.802094	PI4K2B
ENSG00000038219	460.449	-0.196606	0.2503	-0.78548	0.432172	0.711907	BOD1L1
ENSG00000038274	2107.2	0.168486	0.107738	1.56385	0.117852	0.353422	MAT2B
ENSG00000038295	24.2187	0.56446	1.02202	0.552301	0.580742	0.814994	TLL1
ENSG00000038358	1603.65	-0.00969896	0.244128	-0.039729	0.968309	0.98932	EDC4
ENSG00000038382	1341.57	-0.189158	0.248223	-0.762047	0.446032	0.722588	TRIO
ENSG00000038427	9087.52	0.217485	0.12324	1.76473	0.077609	0.277312	VCAN
ENSG00000038532	514.85	-0.0248259	0.194698	-0.12751	0.898537	0.962155	CLEC16A
ENSG00000038945	4.55456	2.69445	2.79481	0.964088	0.335002	0.626872	MSR1
ENSG00000039068	1678.83	-0.649607	0.174035	-3.73262	0.000189498	0.00345459	CDH1
ENSG00000039123	4016.54	-0.343027	0.120826	-2.83903	0.00452515	0.039877	MTREX
ENSG00000039139	21.0686	0.893974	1.04828	0.852797	0.393772	0.680552	DNAH5
ENSG00000039319	1129.75	0.374357	0.212429	1.76227	0.0780238	0.278232	ZFYVE16
ENSG00000039523	656.446	0.22503	0.275091	0.818019	0.413347	0.697013	RIPOR1
ENSG00000039537	0	NA	NA	NA	NA	NA	C6
ENSG00000039560	1760.71	0.150538	0.536252	0.280723	0.778923	0.915551	RAI14
ENSG00000039600	9.96552	0.867208	1.17931	0.73535	0.462126	0.73471	SOX30
ENSG00000039650	399.048	0.237674	0.209706	1.13337	0.25706	0.543524	PNKP
ENSG00000039987	6.74673	3.26004	2.34135	1.39238	0.163808	0.425099	BEST2
ENSG00000040199	486.032	1.07331	0.204886	5.23856	1.61832e-07	9.75588e-06	PHLPP2
ENSG00000040275	984.604	-0.100673	0.192656	-0.52255	0.601287	0.828636	SPDL1
ENSG00000040341	925.183	0.00319782	0.160146	0.0199682	0.984069	0.995777	STAU2
ENSG00000040487	142.839	-0.0807198	0.354658	-0.227599	0.819958	0.931597	SLC66A1
ENSG00000040531	168.668	-0.418427	0.400571	-1.04458	0.296219	0.587674	CTNS
ENSG00000040608	217.364	-0.154724	0.310491	-0.49832	0.618258	0.836865	RTN4R
ENSG00000040633	1118.75	0.166219	0.162201	1.02477	0.305472	0.59728	PHF23
ENSG00000040731	0	NA	NA	NA	NA	NA	CDH10
ENSG00000040933	571.438	-0.470818	0.235814	-1.99656	0.0458729	0.196682	INPP4A
ENSG00000041353	275.026	0.0152918	0.31676	0.0482757	0.961497	0.987195	RAB27B
ENSG00000041357	5080.23	0.0363753	0.0852294	0.426793	0.66953	0.863522	PSMA4
ENSG00000041515	2.16738	-0.656533	2.81087	-0.233569	0.815319	NA	MYO16
ENSG00000041802	1272.08	-0.121853	0.17168	-0.709768	0.477848	0.746625	LSG1
ENSG00000041880	275.626	-0.30277	0.319307	-0.948209	0.343023	0.634792	PARP3
ENSG00000041982	20.7319	6.00317	1.69121	3.54962	0.000385781	0.006152	TNC
ENSG00000041988	334.288	0.253232	0.28549	0.887006	0.375076	0.664761	THAP3
ENSG00000042062	0.946895	-3.17927	4.79307	-0.663306	0.507135	NA	RIPOR3
ENSG00000042088	742.082	0.444397	0.16731	2.65614	0.0079041	0.0590304	TDP1
ENSG00000042286	513.1	0.408828	0.181091	2.25759	0.0239712	0.127465	AIFM2
ENSG00000042304	0	NA	NA	NA	NA	NA	C2orf83
ENSG00000042317	211.488	-0.19914	0.292658	-0.680454	0.496217	0.758511	AL049834.1
ENSG00000042429	1623.06	0.381336	0.135953	2.8049	0.00503318	0.0427522	MED17
ENSG00000042445	2360.2	-0.272072	0.140848	-1.93167	0.0533999	0.218139	RETSAT
ENSG00000042493	2521.97	-0.579034	0.118263	-4.89614	9.77355e-07	4.4064e-05	CAPG
ENSG00000042753	3050.54	-0.279501	0.131967	-2.11796	0.0341786	0.16041	AP2S1
ENSG00000042781	0	NA	NA	NA	NA	NA	USH2A
ENSG00000042813	0	NA	NA	NA	NA	NA	ZPBP
ENSG00000042832	1.33982	4.67761	4.81193	0.972086	0.331008	NA	TG
ENSG00000042980	0	NA	NA	NA	NA	NA	ADAM28
ENSG00000043039	4.42355	0.584822	2.01266	0.290572	0.771379	0.912159	BARX2
ENSG00000043093	1604.25	-0.0982666	0.133952	-0.733597	0.463195	0.735409	DCUN1D1
ENSG00000043143	830.571	0.629261	0.206916	3.04115	0.0023568	0.0244355	JADE2
ENSG00000043355	443.319	-0.470464	0.248345	-1.8944	0.0581722	0.230703	ZIC2
ENSG00000043462	0	NA	NA	NA	NA	NA	LCP2
ENSG00000043514	661.458	-0.372563	0.171398	-2.17367	0.0297296	0.146579	TRIT1
ENSG00000043591	25.3068	1.73477	0.948108	1.82972	0.0672922	0.253421	ADRB1
ENSG00000044012	0	NA	NA	NA	NA	NA	GUCA2B
ENSG00000044090	1008.4	-0.708111	0.183	-3.86946	0.000109078	0.00223133	CUL7
ENSG00000044115	15742.8	0.0317561	0.0847926	0.374514	0.708022	0.882154	CTNNA1
ENSG00000044446	368.557	-0.221582	0.246246	-0.89984	0.368205	0.658426	PHKA2
ENSG00000044459	168.241	0.633462	0.348793	1.81616	0.0693465	0.257983	CNTLN
ENSG00000044524	0.287927	0	4.99758	0	1	NA	EPHA3
ENSG00000044574	37282.3	0.0417299	0.0614957	0.678583	0.497402	0.759562	HSPA5
ENSG00000046604	8818.88	0.0216836	0.0781691	0.277393	0.781479	0.916565	DSG2
ENSG00000046647	191.644	-0.118181	0.336868	-0.350824	0.725721	0.889883	GEMIN8
ENSG00000046651	241.033	-1.38231	0.368715	-3.74899	0.000177551	0.00328955	OFD1
ENSG00000046653	1.50916	0.765878	3.12522	0.245064	0.806407	NA	GPM6B
ENSG00000046774	0.225468	0	4.99758	0	1	NA	MAGEC2
ENSG00000046889	0	NA	NA	NA	NA	NA	PREX2
ENSG00000047056	448.842	-0.504169	0.235703	-2.13901	0.0324352	0.155052	WDR37
ENSG00000047188	473.299	0.563594	0.305269	1.84622	0.0648597	0.246594	YTHDC2
ENSG00000047230	482.431	-0.394711	0.195128	-2.02283	0.0430907	0.188455	CTPS2
ENSG00000047249	1196.89	-0.21401	0.128743	-1.66231	0.0964512	0.316957	ATP6V1H
ENSG00000047315	6210.91	-0.340307	0.135511	-2.5113	0.0120288	0.0792706	POLR2B
ENSG00000047346	112.214	0.437578	0.404814	1.08093	0.279726	0.569455	FAM214A
ENSG00000047365	249.484	-0.0625061	0.286365	-0.218274	0.827215	0.934431	ARAP2
ENSG00000047410	3433.07	0.0100603	0.131223	0.0766652	0.93889	0.977461	TPR
ENSG00000047457	0.351052	3.23529	4.9191	0.657701	0.510731	NA	CP
ENSG00000047578	313.548	-0.476514	0.299675	-1.59011	0.111811	0.342114	KIAA0556
ENSG00000047579	324.598	0.150512	0.262415	0.573563	0.566264	0.806595	DTNBP1
ENSG00000047597	176.68	-0.266805	0.327246	-0.815304	0.414898	0.698963	XK
ENSG00000047617	0.457073	1.86758	4.78702	0.390135	0.696437	NA	ANO2
ENSG00000047621	374.513	0.421604	0.313612	1.34435	0.178835	0.446248	C12orf4
ENSG00000047634	150.957	0.861638	0.328956	2.61931	0.00881084	0.0634707	SCML1
ENSG00000047644	345.657	-0.548844	0.351256	-1.56252	0.118166	0.353896	WWC3
ENSG00000047648	0	NA	NA	NA	NA	NA	ARHGAP6
ENSG00000047662	1.57763	-0.00278228	4.26246	-0.000652741	0.999479	NA	FAM184B
ENSG00000047849	4524.78	-0.570431	0.116286	-4.90542	9.32298e-07	4.23929e-05	MAP4
ENSG00000047932	1454.51	-0.044567	0.140137	-0.318025	0.750466	0.901986	GOPC
ENSG00000047936	0	NA	NA	NA	NA	NA	ROS1
ENSG00000048028	485.95	0.1241	0.213973	0.579979	0.561929	0.803369	USP28
ENSG00000048052	70.5524	0.0685496	0.586375	0.116904	0.906936	0.965993	HDAC9
ENSG00000048140	918.785	0.307222	0.169625	1.81118	0.0701134	0.260167	TSPAN17
ENSG00000048162	971.029	0.0510197	0.148825	0.342817	0.731736	0.892224	NOP16
ENSG00000048342	293.022	-0.217421	0.302217	-0.719423	0.471881	0.741951	CC2D2A
ENSG00000048392	2785.99	0.208792	0.322731	0.646953	0.517662	0.773868	RRM2B
ENSG00000048405	693.971	-0.270046	0.21157	-1.27639	0.201818	0.477539	ZNF800
ENSG00000048462	0	NA	NA	NA	NA	NA	TNFRSF17
ENSG00000048471	350.295	-0.360644	0.271105	-1.33027	0.183428	0.452949	SNX29
ENSG00000048540	0.196866	0	4.99758	0	1	NA	LMO3
ENSG00000048544	2557.39	-0.377031	0.110961	-3.39786	0.00067914	0.00932572	MRPS10
ENSG00000048545	0	NA	NA	NA	NA	NA	GUCA1A
ENSG00000048649	1667.61	-0.323993	0.160757	-2.01542	0.0438607	0.19114	RSF1
ENSG00000048707	1501.23	-0.0691242	0.127078	-0.543953	0.586474	0.819302	VPS13D
ENSG00000048740	0.716938	2.10753	4.95934	0.424962	0.670864	NA	CELF2
ENSG00000048828	4364.44	-0.174464	0.125485	-1.39032	0.164433	0.425871	FAM120A
ENSG00000048991	581.451	-0.360293	0.233836	-1.54079	0.123367	0.36264	R3HDM1
ENSG00000049089	31.0403	0.767934	1.08833	0.70561	0.48043	0.747713	COL9A2
ENSG00000049130	31392.1	-0.17767	0.078992	-2.24922	0.0244984	0.129189	KITLG
ENSG00000049167	257.403	0.13242	0.254705	0.519898	0.603135	0.829432	ERCC8
ENSG00000049192	9.69749	-0.937965	1.42252	-0.659368	0.509659	0.76731	ADAMTS6
ENSG00000049239	596.873	-0.656314	0.191533	-3.42663	0.00061111	0.00861454	H6PD
ENSG00000049245	3851.23	-0.146781	0.0947154	-1.54971	0.121212	0.359205	VAMP3
ENSG00000049246	141.48	0.0574745	0.509826	0.112734	0.910242	0.966754	PER3
ENSG00000049247	27.4694	-1.03776	0.904941	-1.14678	0.251474	0.537797	UTS2
ENSG00000049249	22.3538	-1.74601	1.12385	-1.5536	0.12028	0.357518	TNFRSF9
ENSG00000049283	175.055	-1.25587	0.440802	-2.84907	0.00438474	0.0390068	EPN3
ENSG00000049323	152.536	0.273527	0.341106	0.801881	0.422622	0.703757	LTBP1
ENSG00000049449	3960.23	0.246084	0.0886946	2.7745	0.00552859	0.0456841	RCN1
ENSG00000049540	1.95909	0.93177	3.8279	0.243416	0.807683	NA	ELN
ENSG00000049541	1241.42	-0.182642	0.159505	-1.14505	0.252187	0.538876	RFC2
ENSG00000049618	986.489	-0.258843	0.223002	-1.16072	0.245754	0.53249	ARID1B
ENSG00000049656	2045.58	-0.879652	0.111644	-7.87908	3.29805e-15	1.49967e-12	CLPTM1L
ENSG00000049759	1543.04	0.41067	0.156527	2.62364	0.00869959	0.0629909	NEDD4L
ENSG00000049768	3.81017	-5.18182	2.84556	-1.82102	0.0686045	0.25624	FOXP3
ENSG00000049769	39.5521	0.640279	0.909215	0.704211	0.481302	0.748184	PPP1R3F
ENSG00000049860	3082.7	-0.0438592	0.0975733	-0.4495	0.653071	0.855078	HEXB
ENSG00000049883	470.651	-0.188726	0.317492	-0.594429	0.552225	0.79735	PTCD2
ENSG00000050030	0.953572	-3.40408	4.8313	-0.704589	0.481066	NA	NEXMIF
ENSG00000050130	698.397	0.284139	0.215814	1.31659	0.187975	0.459543	JKAMP
ENSG00000050165	27.1961	1.29478	0.856956	1.51091	0.130812	0.3754	DKK3
ENSG00000050327	607.993	0.0817681	0.252516	0.323813	0.74608	0.899181	ARHGEF5
ENSG00000050344	1647.15	0.569962	0.124881	4.56403	5.01809e-06	0.000174755	NFE2L3
ENSG00000050393	1475.36	0.0724469	0.153821	0.470982	0.637653	0.8471	MCUR1
ENSG00000050405	7441.86	0.0889352	0.0978665	0.90874	0.363488	0.653735	LIMA1
ENSG00000050426	1451.83	0.188535	0.159426	1.18259	0.236972	0.521923	LETMD1
ENSG00000050438	28.2438	0.302888	1.11259	0.272237	0.785439	0.91826	SLC4A8
ENSG00000050555	293.544	-0.373673	0.314315	-1.18885	0.234499	0.518629	LAMC3
ENSG00000050628	0.16662	0	4.99758	0	1	NA	PTGER3
ENSG00000050730	0.44874	0	4.99758	0	1	NA	TNIP3
ENSG00000050748	1215.66	0.319856	0.191809	1.66758	0.0953999	0.315784	MAPK9
ENSG00000050767	0	NA	NA	NA	NA	NA	COL23A1
ENSG00000050820	899.263	0.212425	0.186559	1.13865	0.254851	0.541298	BCAR1
ENSG00000051009	483.752	0.306887	0.228406	1.3436	0.179077	0.446639	FAM160A2
ENSG00000051108	1922.05	0.0752992	0.129552	0.581227	0.561087	0.80326	HERPUD1
ENSG00000051128	346.835	-0.054377	0.235198	-0.231196	0.817162	0.931333	HOMER3
ENSG00000051180	567.997	0.344054	0.225204	1.52775	0.126576	0.368032	RAD51
ENSG00000051341	344.983	0.497321	0.270717	1.83705	0.0662019	0.25056	POLQ
ENSG00000051382	1694	0.223563	0.151475	1.47591	0.139968	0.3901	PIK3CB
ENSG00000051523	1930.71	-0.351946	0.111732	-3.1499	0.00163325	0.0186351	CYBA
ENSG00000051596	2037.52	0.315197	0.101863	3.09431	0.00197271	0.0212997	THOC3
ENSG00000051620	796.262	0.0339355	0.179444	0.189115	0.850003	0.944583	HEBP2
ENSG00000051825	835.385	0.290871	0.175029	1.66185	0.0965431	0.317064	MPHOSPH9
ENSG00000052126	451.871	0.141833	0.233522	0.607363	0.54361	0.790963	PLEKHA5
ENSG00000052344	1021.36	0.580106	0.165647	3.50206	0.000461675	0.00700679	PRSS8
ENSG00000052723	1244.78	0.183508	0.219326	0.836692	0.402766	0.687603	SIKE1
ENSG00000052749	1946.83	-0.566905	0.143607	-3.94763	7.89299e-05	0.00171374	RRP12
ENSG00000052795	220.646	0.561613	0.333832	1.68232	0.0925062	0.309228	FNIP2
ENSG00000052802	2914.33	0.391582	0.108703	3.60229	0.000315423	0.00522912	MSMO1
ENSG00000052841	1039.37	-0.149319	0.159377	-0.936896	0.348812	0.639925	TTC17
ENSG00000052850	3.21577	-5.00959	3.31288	-1.51216	0.130494	NA	ALX4
ENSG00000053108	4.09826	-2.70163	2.79279	-0.967361	0.333363	0.624615	FSTL4
ENSG00000053254	1012.27	0.207022	0.21886	0.945914	0.344192	0.635908	FOXN3
ENSG00000053328	0	NA	NA	NA	NA	NA	METTL24
ENSG00000053371	978.079	-0.762338	0.158104	-4.82176	1.42298e-06	6.15509e-05	AKR7A2
ENSG00000053372	1853.29	-0.0634747	0.141481	-0.448646	0.653687	0.855194	MRTO4
ENSG00000053438	0.696	0	4.99758	0	1	NA	NNAT
ENSG00000053501	277.338	0.184161	0.26029	0.707523	0.479242	0.747359	USE1
ENSG00000053524	27.7748	0.746187	0.882998	0.84506	0.398077	0.684612	MCF2L2
ENSG00000053702	1.27009	0.662879	4.10586	0.161447	0.871741	NA	NRIP2
ENSG00000053747	263.445	-0.861504	0.275737	-3.12437	0.00178186	0.0199667	LAMA3
ENSG00000053770	784.047	0.220299	0.188207	1.17051	0.241794	0.527578	AP5M1
ENSG00000053900	395.002	-0.390909	0.30873	-1.26618	0.205447	0.481615	ANAPC4
ENSG00000053918	155.757	-0.417537	0.367264	-1.13689	0.255586	0.542042	KCNQ1
ENSG00000054116	1196.25	0.204697	0.147935	1.3837	0.16645	0.428164	TRAPPC3
ENSG00000054118	4218.45	-0.312557	0.114302	-2.73449	0.00624768	0.049716	THRAP3
ENSG00000054148	1148.9	0.538	0.133008	4.04486	5.23539e-05	0.00120931	PHPT1
ENSG00000054179	122.195	-1.24034	0.437841	-2.83286	0.00461342	0.0403864	ENTPD2
ENSG00000054219	0.273196	0	4.99758	0	1	NA	LY75
ENSG00000054267	1150.83	-0.102534	0.199901	-0.512924	0.608004	0.831805	ARID4B
ENSG00000054277	157.877	0.107192	0.333296	0.321611	0.747747	0.900454	OPN3
ENSG00000054282	328.217	0.518797	0.279477	1.85631	0.0634094	0.243606	SDCCAG8
ENSG00000054356	2.58869	0.542252	3.27774	0.165435	0.868602	NA	PTPRN
ENSG00000054392	81.0253	0.55986	0.564922	0.991039	0.321666	0.613607	HHAT
ENSG00000054523	2062.58	0.310111	0.124187	2.49713	0.0125204	0.0816097	KIF1B
ENSG00000054598	1649.34	-0.0159495	0.121791	-0.130958	0.895808	0.961802	FOXC1
ENSG00000054611	586.718	0.0825121	0.183824	0.448864	0.65353	0.855194	TBC1D22A
ENSG00000054654	466.775	-0.191145	0.316279	-0.604355	0.545608	0.792512	SYNE2
ENSG00000054690	243.676	0.12301	0.404873	0.303825	0.761262	0.90773	PLEKHH1
ENSG00000054793	1082.04	-0.141258	0.17515	-0.806495	0.419957	0.702135	ATP9A
ENSG00000054796	0	NA	NA	NA	NA	NA	SPO11
ENSG00000054803	0	NA	NA	NA	NA	NA	CBLN4
ENSG00000054938	0	NA	NA	NA	NA	NA	CHRDL2
ENSG00000054965	1375.79	0.217437	0.117066	1.85739	0.0632557	0.243302	FAM168A
ENSG00000054967	154.812	0.32759	0.342066	0.957681	0.338223	0.629865	RELT
ENSG00000054983	0.291052	2.59625	4.93851	0.525715	0.599086	NA	GALC
ENSG00000055044	2243.19	-0.11661	0.130022	-0.896848	0.3698	0.659504	NOP58
ENSG00000055070	4392.02	-0.0230401	0.0980693	-0.234937	0.814258	0.930611	SZRD1
ENSG00000055118	246.147	-0.0828771	0.326497	-0.253837	0.799621	0.924047	KCNH2
ENSG00000055130	2423.08	-0.0697638	0.108338	-0.643947	0.51961	0.775341	CUL1
ENSG00000055147	554.275	-0.214573	0.326667	-0.656854	0.511275	0.768433	FAM114A2
ENSG00000055163	1369.75	-0.656747	0.150715	-4.35753	1.31537e-05	0.000393498	CYFIP2
ENSG00000055208	3025.1	-0.0848867	0.100695	-0.843006	0.399225	0.685134	TAB2
ENSG00000055211	1118.57	0.0564158	0.152191	0.370691	0.710868	0.88393	GINM1
ENSG00000055332	1312.92	-0.268564	0.187012	-1.43608	0.15098	0.407299	EIF2AK2
ENSG00000055483	934.105	-0.263573	0.202105	-1.30414	0.192187	0.466518	AC022966.1
ENSG00000055609	415.566	-0.268347	0.282544	-0.949753	0.342238	0.633781	KMT2C
ENSG00000055732	97.7139	-0.339796	0.413433	-0.821889	0.41114	0.694691	MCOLN3
ENSG00000055813	1.62735	0	4.99758	0	1	NA	CCDC85A
ENSG00000055917	5305.97	-0.124015	0.0948331	-1.30772	0.190967	0.464287	PUM2
ENSG00000055950	2091.5	0.40223	0.107226	3.75122	0.000175973	0.0032678	MRPL43
ENSG00000055955	1.35373	2.45609	4.87153	0.504171	0.614141	NA	ITIH4
ENSG00000055957	0	NA	NA	NA	NA	NA	ITIH1
ENSG00000056050	513.433	-0.0300845	0.223266	-0.134747	0.892812	0.960529	HPF1
ENSG00000056097	3957.65	-0.119212	0.0874345	-1.36345	0.172742	0.437468	ZFR
ENSG00000056277	612.49	-0.33086	0.181999	-1.81792	0.0690765	0.257279	ZNF280C
ENSG00000056291	0	NA	NA	NA	NA	NA	NPFFR2
ENSG00000056487	0.186991	2.22703	4.87034	0.457264	0.647481	NA	PHF21B
ENSG00000056558	10.7304	-0.977726	1.56796	-0.623567	0.532912	0.784647	TRAF1
ENSG00000056586	1855.4	0.610315	0.197265	3.09388	0.00197557	0.0213016	RC3H2
ENSG00000056736	72.8983	1.16313	0.536202	2.1692	0.0300678	0.147466	IL17RB
ENSG00000056972	467.973	-0.919605	0.236307	-3.89157	9.95987e-05	0.00206664	TRAF3IP2
ENSG00000056998	0.0542013	0	4.99758	0	1	NA	GYG2
ENSG00000057019	21222.7	-0.404658	0.0816829	-4.95401	7.27004e-07	3.48502e-05	DCBLD2
ENSG00000057149	0.826752	2.48284	4.89221	0.507509	0.611798	NA	SERPINB3
ENSG00000057252	1187.04	0.0723758	0.18928	0.382373	0.702184	0.87925	SOAT1
ENSG00000057294	1340.29	0.162285	0.134296	1.20841	0.22689	0.508657	PKP2
ENSG00000057468	1.97676	4.25612	3.25266	1.3085	0.190702	NA	MSH4
ENSG00000057593	0.137634	1.85077	4.91918	0.376235	0.706742	NA	F7
ENSG00000057608	6019.63	-0.278066	0.084612	-3.28637	0.00101489	0.0127885	GDI2
ENSG00000057657	88.2036	-0.341304	0.559961	-0.609514	0.542184	0.790116	PRDM1
ENSG00000057663	1978.69	0.295197	0.111963	2.63656	0.0083751	0.0612263	ATG5
ENSG00000057704	348.463	0.140387	0.256507	0.547302	0.584172	0.817183	TMCC3
ENSG00000057757	1005.84	0.100105	0.143851	0.695891	0.486497	0.751814	PITHD1
ENSG00000057935	1046.4	-0.0826205	0.141246	-0.584942	0.558587	0.801976	MTA3
ENSG00000058056	1114.64	-0.154758	0.203669	-0.759848	0.447345	0.723524	USP13
ENSG00000058063	2564.76	0.191698	0.169027	1.13412	0.256742	0.543141	ATP11B
ENSG00000058085	2794.16	-0.448956	0.101498	-4.42329	9.72076e-06	0.000308661	LAMC2
ENSG00000058091	230.776	-0.308585	0.409246	-0.754033	0.450829	0.726062	CDK14
ENSG00000058262	3517.37	0.258922	0.107575	2.4069	0.0160886	0.0968461	SEC61A1
ENSG00000058272	2005.35	-0.0701986	0.19933	-0.352173	0.724708	0.889674	PPP1R12A
ENSG00000058335	41.6336	-0.580117	0.845105	-0.686444	0.492433	0.755672	RASGRF1
ENSG00000058404	1.43274	-2.77737	4.00439	-0.693582	0.487944	NA	CAMK2B
ENSG00000058453	148.932	-0.393479	0.363165	-1.08347	0.2786	0.567941	CROCC
ENSG00000058600	659.881	-0.93574	0.295266	-3.16914	0.00152888	0.017709	POLR3E
ENSG00000058668	2025.58	-0.462159	0.167651	-2.75667	0.00583928	0.0473902	ATP2B4
ENSG00000058673	2984.85	0.100766	0.129294	0.779359	0.435768	0.714992	ZC3H11A
ENSG00000058729	851.487	0.0712013	0.175509	0.405685	0.684974	0.870727	RIOK2
ENSG00000058799	517.87	-0.282732	0.228597	-1.23681	0.216156	0.495856	YIPF1
ENSG00000058804	2520.27	-0.0919986	0.098669	-0.932396	0.351132	0.64196	NDC1
ENSG00000058866	95.7881	1.33796	0.606766	2.20506	0.0274497	0.139604	DGKG
ENSG00000059122	953.074	0.0123413	0.257429	0.0479405	0.961764	0.987195	FLYWCH1
ENSG00000059145	170.368	-0.529563	0.552066	-0.959238	0.337439	0.629254	UNKL
ENSG00000059377	16.3714	-0.23486	1.21797	-0.192829	0.847093	0.943647	TBXAS1
ENSG00000059378	372.793	-0.267067	0.268976	-0.992901	0.320758	0.612829	PARP12
ENSG00000059573	3152.23	0.236694	0.105456	2.24447	0.0248024	0.130403	ALDH18A1
ENSG00000059588	28.9529	-1.21397	1.01937	-1.1909	0.233693	0.517493	TARBP1
ENSG00000059691	972.35	0.0860085	0.186459	0.461273	0.644603	0.850157	GATB
ENSG00000059728	228.35	0.384835	0.341691	1.12627	0.260052	0.546553	MXD1
ENSG00000059758	1149.69	-0.0722687	0.23906	-0.302303	0.762421	0.908432	CDK17
ENSG00000059769	168.332	-0.353575	0.322385	-1.09675	0.272752	0.560979	DNAJC25
ENSG00000059804	423.774	1.65373	0.275772	5.99671	2.01354e-09	2.158e-07	SLC2A3
ENSG00000059915	104.348	-0.697555	0.405614	-1.71975	0.0854781	0.294328	PSD
ENSG00000060069	680.431	-0.209263	0.169415	-1.23521	0.216752	0.496633	CTDP1
ENSG00000060138	10231.2	-0.227652	0.102614	-2.21853	0.0265189	0.136585	YBX3
ENSG00000060140	147.994	-0.165746	0.389518	-0.425515	0.670461	0.863841	STYK1
ENSG00000060237	2985.18	-0.683999	0.133952	-5.10631	3.2851e-07	1.83447e-05	WNK1
ENSG00000060303	0	NA	NA	NA	NA	NA	RPS17P5
ENSG00000060339	1570.32	-0.198858	0.148541	-1.33874	0.180656	0.449029	CCAR1
ENSG00000060491	1055.04	0.443147	0.14843	2.98557	0.0028305	0.0281195	OGFR
ENSG00000060558	9.07268	-1.87661	1.61164	-1.16441	0.244259	0.530628	GNA15
ENSG00000060566	8.78001	1.02199	1.54192	0.662805	0.507455	0.765802	CREB3L3
ENSG00000060642	220.886	0.142136	0.327877	0.433503	0.664649	0.860995	PIGV
ENSG00000060656	1045.96	-0.090335	0.201875	-0.447481	0.654528	0.855443	PTPRU
ENSG00000060688	1656.25	0.153821	0.122186	1.25891	0.208063	0.484821	SNRNP40
ENSG00000060709	0.264062	0	4.99758	0	1	NA	RIMBP2
ENSG00000060718	2.04231	1.87039	3.7389	0.500252	0.616897	NA	COL11A1
ENSG00000060749	2661.08	0.18717	0.120237	1.55667	0.119549	0.356296	QSER1
ENSG00000060762	232.267	-0.0593261	0.3303	-0.179613	0.857457	0.947691	MPC1
ENSG00000060971	682.346	0.369248	0.185328	1.9924	0.046327	0.198038	ACAA1
ENSG00000060982	10.2987	6.14402	2.01293	3.05228	0.00227112	0.0237951	BCAT1
ENSG00000061273	284.601	-0.0158522	0.31657	-0.050075	0.960063	0.986877	HDAC7
ENSG00000061337	64.9383	0.643292	0.596169	1.07904	0.280569	0.570129	LZTS1
ENSG00000061455	9.42308	-4.63825	1.86321	-2.48939	0.0127964	0.0827862	PRDM6
ENSG00000061492	0	NA	NA	NA	NA	NA	WNT8A
ENSG00000061656	35.3244	-1.39553	0.848771	-1.64418	0.10014	0.323824	SPAG4
ENSG00000061676	5087.34	-0.111572	0.0888417	-1.25585	0.209169	0.485762	NCKAP1
ENSG00000061794	2467.64	-0.190029	0.100716	-1.88677	0.0591914	0.233118	MRPS35
ENSG00000061918	0.758357	1.65437	4.97967	0.332225	0.739719	NA	GUCY1B1
ENSG00000061936	755.361	-0.326602	0.222182	-1.46998	0.141568	0.392517	SFSWAP
ENSG00000061938	232.151	0.0202379	0.391287	0.0517215	0.958751	0.986138	TNK2
ENSG00000061987	757.794	-0.147258	0.159395	-0.923855	0.355562	0.646938	MON2
ENSG00000062038	5694.06	-0.105694	0.0903471	-1.16987	0.242055	0.527858	CDH3
ENSG00000062096	0	NA	NA	NA	NA	NA	ARSF
ENSG00000062194	2472.65	-0.104416	0.114103	-0.915102	0.360138	0.650846	GPBP1
ENSG00000062282	116.134	-0.287902	0.565692	-0.508938	0.610796	0.833886	DGAT2
ENSG00000062370	31.7857	0.879322	0.736326	1.1942	0.232399	0.515931	ZNF112
ENSG00000062485	5778.75	-0.358984	0.075081	-4.78128	1.74178e-06	7.23772e-05	CS
ENSG00000062524	64.6774	-0.215859	0.58774	-0.36727	0.713418	0.884972	LTK
ENSG00000062582	885.302	0.225901	0.156479	1.44365	0.148838	0.404364	MRPS24
ENSG00000062598	553.611	-0.1288	0.234463	-0.54934	0.582772	0.816148	ELMO2
ENSG00000062650	2635.72	0.142776	0.106012	1.34679	0.178049	0.445253	WAPL
ENSG00000062716	2550.28	0.0765381	0.144095	0.531164	0.595305	0.824857	VMP1
ENSG00000062725	2156.39	-0.0876937	0.138385	-0.633695	0.52628	0.78038	APPBP2
ENSG00000062822	782.422	-0.759774	0.262774	-2.89137	0.00383571	0.0352863	POLD1
ENSG00000063015	0	NA	NA	NA	NA	NA	SEZ6
ENSG00000063046	39120.8	-0.0556943	0.0629522	-0.884708	0.376314	0.665671	EIF4B
ENSG00000063127	3.67303	1.38315	2.34515	0.589793	0.555329	0.799608	SLC6A16
ENSG00000063169	181.917	-0.452868	0.624521	-0.725143	0.468364	0.738991	BICRA
ENSG00000063176	96.1833	-0.523493	0.51986	-1.00699	0.31394	0.60672	SPHK2
ENSG00000063177	23516.1	-0.00688912	0.0604377	-0.113987	0.909248	0.966634	RPL18
ENSG00000063180	339.897	0.295997	0.430888	0.686945	0.492117	0.755406	CA11
ENSG00000063241	709.601	-0.595293	0.154844	-3.84447	0.000120814	0.00242772	ISOC2
ENSG00000063244	2740.35	-0.022641	0.127076	-0.178169	0.858591	0.948131	U2AF2
ENSG00000063245	1307.82	-0.657631	0.177138	-3.71254	0.00020519	0.00368507	EPN1
ENSG00000063322	965.986	-0.344431	0.171134	-2.01264	0.0441529	0.191865	MED29
ENSG00000063438	9.65935	3.82358	1.60781	2.37813	0.0174005	0.102377	AHRR
ENSG00000063515	0	NA	NA	NA	NA	NA	GSC2
ENSG00000063587	438.049	0.169319	0.19567	0.865329	0.386858	0.674848	ZNF275
ENSG00000063601	938.293	-0.35575	0.16169	-2.20019	0.0277932	0.140343	MTMR1
ENSG00000063660	2899.54	-0.264352	0.149516	-1.76806	0.0770511	0.276186	GPC1
ENSG00000063761	132.043	-0.592361	0.369674	-1.60239	0.10907	0.337781	ADCK1
ENSG00000063854	377.136	0.270086	0.231649	1.16593	0.243644	0.529697	HAGH
ENSG00000063978	2162.5	-0.113479	0.139464	-0.81368	0.415828	0.699554	RNF4
ENSG00000064012	896.762	0.538759	0.154449	3.48826	0.00048618	0.00727214	CASP8
ENSG00000064042	222.95	0.678968	0.475039	1.42929	0.152921	0.409692	LIMCH1
ENSG00000064102	1973.77	-0.448536	0.146984	-3.05161	0.0022762	0.0238014	INTS13
ENSG00000064115	1708.94	-0.522819	0.147938	-3.53404	0.000409261	0.00641082	TM7SF3
ENSG00000064195	2.0814	0	4.27062	0	1	NA	DLX3
ENSG00000064199	210.081	0.412882	0.371529	1.1113	0.266437	0.553787	SPA17
ENSG00000064201	0	NA	NA	NA	NA	NA	TSPAN32
ENSG00000064205	0.148197	0	4.99758	0	1	NA	CCN5
ENSG00000064218	0.343281	3.12548	4.83689	0.646175	0.518166	NA	DMRT3
ENSG00000064225	343.681	-0.00659762	0.228478	-0.0288763	0.976963	0.993506	ST3GAL6
ENSG00000064270	137.277	0.809711	0.529578	1.52898	0.126271	0.367789	ATP2C2
ENSG00000064300	165.032	-0.394709	0.377558	-1.04543	0.295826	0.587262	NGFR
ENSG00000064309	299.098	-0.253368	0.268032	-0.945289	0.344512	0.63592	CDON
ENSG00000064313	2909.09	-0.079006	0.105111	-0.751641	0.452267	0.727127	TAF2
ENSG00000064393	1935.7	-0.103011	0.172917	-0.595729	0.551356	0.796952	HIPK2
ENSG00000064419	1889.85	-0.0303537	0.106012	-0.286323	0.774631	0.913609	TNPO3
ENSG00000064489	87.9712	-0.819706	0.551431	-1.48651	0.137145	0.384785	BORCS8-MEF2B
ENSG00000064490	476.924	-0.773481	0.310375	-2.49209	0.0126996	0.0823273	RFXANK
ENSG00000064545	1008.17	-0.0750135	0.151697	-0.494495	0.620957	0.838171	TMEM161A
ENSG00000064547	278.863	-0.382775	0.295669	-1.29461	0.195456	0.470675	LPAR2
ENSG00000064601	2595.28	-0.0287378	0.107198	-0.268083	0.788635	0.919556	CTSA
ENSG00000064607	954.059	0.265497	0.156034	1.70154	0.0888425	0.301306	SUGP2
ENSG00000064651	2864.44	-0.151545	0.125469	-1.20783	0.227113	0.508798	SLC12A2
ENSG00000064652	202.957	-0.171436	0.385667	-0.444517	0.656669	0.856641	SNX24
ENSG00000064655	0.114205	-0.832342	4.97246	-0.16739	0.867063	NA	EYA2
ENSG00000064666	4437.94	-0.330996	0.0976672	-3.38902	0.000701427	0.00954936	CNN2
ENSG00000064687	731.141	0.47922	0.318827	1.50307	0.132821	0.37864	ABCA7
ENSG00000064692	0.431634	0	4.99758	0	1	NA	SNCAIP
ENSG00000064703	771.854	0.267448	0.164484	1.62599	0.103953	0.329629	DDX20
ENSG00000064726	3359.14	0.0972727	0.0970469	1.00233	0.316185	0.608549	BTBD1
ENSG00000064763	143.925	0.480011	0.44946	1.06797	0.285532	0.576023	FAR2
ENSG00000064787	10.3752	-1.24307	1.84487	-0.673797	0.500441	0.761377	BCAS1
ENSG00000064835	0	NA	NA	NA	NA	NA	POU1F1
ENSG00000064886	0.362436	0	4.99758	0	1	NA	CHI3L2
ENSG00000064932	1265.63	0.0079528	0.188927	0.0420947	0.966423	0.988663	SBNO2
ENSG00000064933	825.799	-0.186688	0.206295	-0.904954	0.36549	0.655752	PMS1
ENSG00000064961	3337.42	-0.531056	0.106193	-5.00086	5.70741e-07	2.90203e-05	HMG20B
ENSG00000064989	116.457	0.37552	0.479549	0.78307	0.433586	0.713011	CALCRL
ENSG00000064995	840.752	0.290918	0.19845	1.46595	0.142661	0.394311	TAF11
ENSG00000064999	986.396	-0.0743803	0.150952	-0.49274	0.622196	0.838701	ANKS1A
ENSG00000065000	2838.26	0.0892203	0.113393	0.786821	0.431387	0.711402	AP3D1
ENSG00000065029	320.725	0.0798954	0.324803	0.245981	0.805697	0.927284	ZNF76
ENSG00000065054	578.154	-0.452346	0.225009	-2.01035	0.0443945	0.192412	SLC9A3R2
ENSG00000065057	257.163	-0.558394	0.270005	-2.06809	0.0386317	0.174481	NTHL1
ENSG00000065060	1308.35	-0.0851358	0.120599	-0.705943	0.480224	0.747713	UHRF1BP1
ENSG00000065135	4592.57	0.313767	0.0765146	4.10075	4.11815e-05	0.00100522	GNAI3
ENSG00000065150	13038.8	-0.260107	0.0958798	-2.71284	0.00667091	0.0522221	IPO5
ENSG00000065154	4388.08	0.147678	0.0938055	1.5743	0.115418	0.348422	OAT
ENSG00000065183	3529.11	0.0256204	0.180404	0.142017	0.887067	0.958256	WDR3
ENSG00000065243	3193.87	-0.121931	0.108709	-1.12162	0.262024	0.548949	PKN2
ENSG00000065268	1399.5	0.114491	0.1389	0.824268	0.409787	0.693953	WDR18
ENSG00000065308	1040.1	-0.201922	0.137758	-1.46577	0.14271	0.39438	TRAM2
ENSG00000065320	211.655	0.38758	0.294534	1.31591	0.188204	0.459891	NTN1
ENSG00000065325	0.324853	3.03811	4.83887	0.627855	0.530099	NA	GLP2R
ENSG00000065328	978.875	0.067741	0.170537	0.397222	0.691204	0.874028	MCM10
ENSG00000065357	419.745	-1.64878	0.310765	-5.30555	1.12331e-07	7.23783e-06	DGKA
ENSG00000065361	848.52	-1.107	0.242024	-4.57393	4.78658e-06	0.000168164	ERBB3
ENSG00000065371	0	NA	NA	NA	NA	NA	ROPN1
ENSG00000065413	110.906	0.334895	1.5408	0.217351	0.827935	0.93461	ANKRD44
ENSG00000065427	6322.75	-0.0081739	0.0756962	-0.107983	0.914009	0.967976	KARS1
ENSG00000065457	292.059	0.0326963	0.337275	0.0969425	0.922772	0.970745	ADAT1
ENSG00000065485	1175.87	-0.36997	0.141046	-2.62304	0.00871483	0.0630725	PDIA5
ENSG00000065491	258.452	0.0469157	0.260327	0.180218	0.856981	0.947691	TBC1D22B
ENSG00000065518	1528.97	0.196487	0.122463	1.60446	0.108614	0.337226	NDUFB4
ENSG00000065526	1438.02	0.318487	0.186511	1.7076	0.0877099	0.299137	SPEN
ENSG00000065534	111.016	-1.55978	0.670341	-2.32685	0.0199733	0.112255	MYLK
ENSG00000065548	2582.34	-0.3699	0.0995752	-3.71478	0.000203383	0.00365744	ZC3H15
ENSG00000065559	2133.54	0.389563	0.135405	2.87702	0.00401452	0.0364883	MAP2K4
ENSG00000065600	526.901	-0.0130258	0.194845	-0.066852	0.9467	0.980034	PACC1
ENSG00000065609	0	NA	NA	NA	NA	NA	SNAP91
ENSG00000065613	2909.16	-0.314792	0.135527	-2.32273	0.0201939	0.112921	SLK
ENSG00000065615	792.166	0.466224	0.196078	2.37775	0.0174186	0.102408	CYB5R4
ENSG00000065618	91.2445	0.269738	0.533501	0.5056	0.613137	0.834829	COL17A1
ENSG00000065621	1851.15	-0.12093	0.177212	-0.682401	0.494985	0.757517	GSTO2
ENSG00000065665	108.091	-0.290189	0.662878	-0.437772	0.661551	0.859787	SEC61A2
ENSG00000065675	14.7216	0.39487	1.61807	0.244037	0.807202	0.927822	PRKCQ
ENSG00000065717	554.901	0.0903387	0.289316	0.312249	0.754852	0.904117	TLE2
ENSG00000065802	646.863	0.707203	0.276149	2.56095	0.0104387	0.0721059	ASB1
ENSG00000065809	750.624	0.344755	0.203335	1.6955	0.0899805	0.304331	FAM107B
ENSG00000065833	1688.79	-0.605724	0.12938	-4.68176	2.84424e-06	0.000108813	ME1
ENSG00000065882	2574.93	-0.0324682	0.155081	-0.209363	0.834165	0.937022	TBC1D1
ENSG00000065883	867.932	-0.146917	0.193861	-0.75785	0.448541	0.724503	CDK13
ENSG00000065911	10302.7	0.09604	0.0981011	0.97899	0.327585	0.619624	MTHFD2
ENSG00000065923	1157.2	0.131633	0.236404	0.556814	0.577654	0.812566	SLC9A7
ENSG00000065970	942.499	-0.232769	0.144042	-1.61598	0.106099	0.332787	FOXJ2
ENSG00000065978	27173.5	0.360747	0.107925	3.34257	0.000830076	0.0109723	YBX1
ENSG00000065989	818.263	-0.644573	0.179339	-3.59417	0.000325429	0.00535595	PDE4A
ENSG00000066027	2080.18	-0.178963	0.106587	-1.67903	0.0931465	0.310846	PPP2R5A
ENSG00000066032	0	NA	NA	NA	NA	NA	CTNNA2
ENSG00000066044	3275.45	0.180274	0.0884709	2.03767	0.0415832	0.183832	ELAVL1
ENSG00000066056	1.03321	0.84836	4.93018	0.172075	0.863379	NA	TIE1
ENSG00000066084	2203.09	0.0242518	0.119857	0.202339	0.839651	0.939869	DIP2B
ENSG00000066117	2052.28	0.0913254	0.116249	0.7856	0.432102	0.711894	SMARCD1
ENSG00000066135	1852.66	-0.30638	0.133473	-2.29544	0.0217077	0.118599	KDM4A
ENSG00000066136	828.233	-0.343865	0.175858	-1.95536	0.0505404	0.210398	NFYC
ENSG00000066185	19.6468	2.00296	1.26231	1.58675	0.11257	0.343407	ZMYND12
ENSG00000066230	87.3762	-0.0620584	0.452764	-0.137066	0.890979	0.959465	SLC9A3
ENSG00000066248	240.381	0.218335	0.417685	0.522725	0.601166	0.828636	NGEF
ENSG00000066279	1283.63	0.497472	0.16531	3.00933	0.00261824	0.0264399	ASPM
ENSG00000066294	0	NA	NA	NA	NA	NA	CD84
ENSG00000066322	2205.31	-0.416696	0.123986	-3.36084	0.000777059	0.0103836	ELOVL1
ENSG00000066336	0.216614	0	4.99758	0	1	NA	SPI1
ENSG00000066379	337.529	-0.080959	0.231097	-0.350325	0.726095	0.889883	ZNRD1
ENSG00000066382	0	NA	NA	NA	NA	NA	MPPED2
ENSG00000066405	0.305472	0	4.99758	0	1	NA	CLDN18
ENSG00000066422	1554.99	0.0740714	0.117044	0.632852	0.52683	0.78065	ZBTB11
ENSG00000066427	533.27	0.251707	0.180239	1.39651	0.16256	0.424051	ATXN3
ENSG00000066455	1135.91	0.0869626	0.158398	0.549012	0.582997	0.816287	GOLGA5
ENSG00000066468	383.932	-0.128495	0.219915	-0.584294	0.559023	0.802201	FGFR2
ENSG00000066557	1030.47	-0.0784746	0.131791	-0.595446	0.551545	0.796952	LRRC40
ENSG00000066583	1333.25	0.183985	0.131391	1.40029	0.161427	0.422691	ISOC1
ENSG00000066629	252.458	-0.798732	0.382908	-2.08596	0.0369821	0.169568	EML1
ENSG00000066651	261.438	0.0738022	0.269216	0.274138	0.783979	0.917428	TRMT11
ENSG00000066654	1889.47	-0.16236	0.130486	-1.24427	0.213399	0.491861	THUMPD1
ENSG00000066697	717.444	0.049704	0.190048	0.261535	0.79368	0.920849	MSANTD3
ENSG00000066735	144.205	0.222753	0.372357	0.598225	0.54969	0.795808	KIF26A
ENSG00000066739	188.698	0.437471	0.416655	1.04996	0.293737	0.585231	ATG2B
ENSG00000066777	1169.54	-0.0361643	0.151562	-0.23861	0.811408	0.929729	ARFGEF1
ENSG00000066813	0	NA	NA	NA	NA	NA	ACSM2B
ENSG00000066827	143.651	-1.13407	0.416316	-2.72407	0.00644833	0.0508549	ZFAT
ENSG00000066855	2897.1	0.294038	0.106588	2.75864	0.00580429	0.0471543	MTFR1
ENSG00000066923	16.9672	1.8163	1.5003	1.21062	0.226041	0.507572	STAG3
ENSG00000066926	1355.4	0.134387	0.136831	0.982137	0.326033	0.617936	FECH
ENSG00000066933	684.556	-0.420057	0.312802	-1.34288	0.17931	0.446941	MYO9A
ENSG00000067048	57.503	-0.238882	0.696581	-0.342935	0.731647	0.892224	DDX3Y
ENSG00000067057	7788.61	-0.162124	0.0882877	-1.83632	0.0663107	0.250793	PFKP
ENSG00000067064	2837.3	0.296271	0.11627	2.54812	0.0108304	0.0738814	IDI1
ENSG00000067066	1183.78	-0.0230546	0.161105	-0.143103	0.886209	0.957893	SP100
ENSG00000067082	3436.45	0.42057	0.101188	4.15633	3.23396e-05	0.000823496	KLF6
ENSG00000067113	298.721	-0.342462	0.274157	-1.24915	0.211611	0.48915	PLPP1
ENSG00000067141	1231.85	0.0285366	0.182599	0.156281	0.875812	0.954587	NEO1
ENSG00000067167	8127.86	-0.132318	0.0807382	-1.63885	0.101245	0.326045	TRAM1
ENSG00000067177	857.433	-0.531088	0.14463	-3.67204	0.000240621	0.00421285	PHKA1
ENSG00000067182	3030.72	0.0429051	0.0911551	0.470683	0.637867	0.847242	TNFRSF1A
ENSG00000067191	42.3582	-2.52787	0.774215	-3.26508	0.00109434	0.0136172	CACNB1
ENSG00000067208	679.515	0.182696	0.296327	0.616534	0.537542	0.787027	EVI5
ENSG00000067221	73.111	-0.522677	0.595488	-0.87773	0.380091	0.668635	STOML1
ENSG00000067225	64807.9	-0.325627	0.0869327	-3.74574	0.000179861	0.00332461	PKM
ENSG00000067248	964.366	-0.0451112	0.151252	-0.298252	0.765511	0.910054	DHX29
ENSG00000067334	2428.18	-0.0598643	0.127065	-0.471131	0.637547	0.847029	DNTTIP2
ENSG00000067365	207.195	0.321063	0.348855	0.920334	0.357398	0.648444	METTL22
ENSG00000067369	909.656	-0.00438721	0.230634	-0.0190224	0.984823	0.995836	TP53BP1
ENSG00000067445	2.75144	2.525	2.84016	0.889035	0.373984	NA	TRO
ENSG00000067533	1087.79	-0.00175101	0.289379	-0.00605094	0.995172	0.999695	RRP15
ENSG00000067560	16555.9	-0.172732	0.0642499	-2.68844	0.00717861	0.0550088	RHOA
ENSG00000067596	1808.67	-0.260957	0.10599	-2.46208	0.0138133	0.0872373	DHX8
ENSG00000067601	10.2831	-1.19961	1.1929	-1.00562	0.314596	0.607253	PMS2P4
ENSG00000067606	755.486	-0.0815048	0.160111	-0.509053	0.610715	0.833886	PRKCZ
ENSG00000067646	6.82364	0.922119	1.40881	0.654535	0.512767	0.76931	ZFY
ENSG00000067704	5749.87	-0.0760154	0.0875453	-0.868298	0.385231	0.673583	IARS2
ENSG00000067715	756.874	-0.00925697	0.231517	-0.0399839	0.968106	0.989314	SYT1
ENSG00000067798	376.144	0.801239	0.29607	2.70625	0.00680483	0.0528545	NAV3
ENSG00000067829	873.751	-0.412128	0.16419	-2.51006	0.0120711	0.0794504	IDH3G
ENSG00000067836	270.754	-0.603372	0.299675	-2.01342	0.0440701	0.191633	ROGDI
ENSG00000067840	0.447576	0	4.99758	0	1	NA	PDZD4
ENSG00000067842	0	NA	NA	NA	NA	NA	ATP2B3
ENSG00000067900	2659.73	-0.102125	0.104254	-0.979575	0.327296	0.619298	ROCK1
ENSG00000067955	2537.65	0.237605	0.16979	1.3994	0.161692	0.422726	CBFB
ENSG00000067992	573.751	0.562932	0.229774	2.44994	0.0142878	0.0895759	PDK3
ENSG00000068001	1582.85	0.133068	0.121031	1.09945	0.27157	0.559808	HYAL2
ENSG00000068024	342.6	-2.03917	0.435069	-4.68699	2.77253e-06	0.000107099	HDAC4
ENSG00000068028	338.461	0.282334	0.232696	1.21332	0.225008	0.50665	RASSF1
ENSG00000068078	498.751	0.600548	0.245582	2.44541	0.0144689	0.0904362	FGFR3
ENSG00000068079	293.018	-0.306401	0.287098	-1.06724	0.285866	0.576282	IFI35
ENSG00000068097	997.546	0.0511835	0.176439	0.290093	0.771745	0.912159	HEATR6
ENSG00000068120	1695.57	0.171886	0.108346	1.58646	0.112636	0.343428	COASY
ENSG00000068137	712.722	0.360085	0.176495	2.0402	0.0413302	0.183121	PLEKHH3
ENSG00000068305	1350.71	0.069497	0.231966	0.2996	0.764482	0.90973	MEF2A
ENSG00000068308	1165.8	0.00104491	0.140986	0.00741146	0.994087	0.99923	OTUD5
ENSG00000068323	533.503	0.387823	0.251576	1.54157	0.123177	0.362289	TFE3
ENSG00000068354	362.129	0.591043	0.262137	2.25471	0.0241517	0.12821	TBC1D25
ENSG00000068366	4468.64	-0.29109	0.0899527	-3.23604	0.00121202	0.0148494	ACSL4
ENSG00000068383	303.695	0.152439	0.261843	0.582176	0.560448	0.803229	INPP5A
ENSG00000068394	499.554	0.350273	0.217201	1.61267	0.106817	0.333986	GPKOW
ENSG00000068400	291.276	-0.544441	0.334278	-1.62871	0.103375	0.329147	GRIPAP1
ENSG00000068438	1067.23	0.0847555	0.170562	0.496918	0.619247	0.837325	FTSJ1
ENSG00000068489	771.157	0.37527	0.171199	2.19202	0.0283783	0.142204	PRR11
ENSG00000068615	191.981	0.192744	0.452315	0.426128	0.670015	0.863703	REEP1
ENSG00000068650	1726.19	-0.219261	0.174579	-1.25594	0.209138	0.48576	ATP11A
ENSG00000068654	1970.65	-0.294476	0.151339	-1.94581	0.0516778	0.213806	POLR1A
ENSG00000068697	3153.73	0.278128	0.117159	2.37395	0.017599	0.103201	LAPTM4A
ENSG00000068724	734.535	0.163017	0.246397	0.661605	0.508224	0.766068	TTC7A
ENSG00000068745	2519.62	0.246899	0.137562	1.79482	0.0726822	0.265856	IP6K2
ENSG00000068781	0.172626	0	4.99758	0	1	NA	STON1-GTF2A1L
ENSG00000068784	741.97	0.0144981	0.220543	0.065738	0.947586	0.98039	SRBD1
ENSG00000068796	1224.9	-0.124813	0.157827	-0.790824	0.429047	0.709504	KIF2A
ENSG00000068831	109.882	-0.402159	0.684918	-0.587164	0.557094	0.801013	RASGRP2
ENSG00000068878	2929.48	0.186462	0.0938532	1.98674	0.046951	0.199633	PSME4
ENSG00000068885	371.715	-0.731802	0.26089	-2.80502	0.00503128	0.0427522	IFT80
ENSG00000068903	375.622	-0.865765	0.273078	-3.1704	0.00152229	0.0176455	SIRT2
ENSG00000068912	1000.55	0.123355	0.14435	0.854551	0.3928	0.680018	ERLEC1
ENSG00000068971	150.676	-0.527795	0.417948	-1.26283	0.206652	0.482875	PPP2R5B
ENSG00000068976	13.2663	1.6216	1.28503	1.26192	0.206979	0.482991	PYGM
ENSG00000068985	0	NA	NA	NA	NA	NA	PAGE1
ENSG00000069011	763.259	-0.348759	0.199699	-1.74643	0.080737	0.284654	PITX1
ENSG00000069018	0.196946	0	4.99758	0	1	NA	TRPC7
ENSG00000069020	18.7105	2.18366	1.40221	1.5573	0.119399	0.356048	MAST4
ENSG00000069122	0	NA	NA	NA	NA	NA	ADGRF5
ENSG00000069188	0.504047	0	4.99758	0	1	NA	SDK2
ENSG00000069206	0	NA	NA	NA	NA	NA	ADAM7
ENSG00000069248	2178.21	0.115138	0.161467	0.713075	0.4758	0.745604	NUP133
ENSG00000069275	8279.59	0.100432	0.153021	0.656332	0.51161	0.768681	NUCKS1
ENSG00000069329	4792.25	0.00578768	0.136396	0.0424329	0.966154	0.988607	VPS35
ENSG00000069345	3030.22	-0.141749	0.0930879	-1.52275	0.127822	0.37014	DNAJA2
ENSG00000069399	305.437	-1.03767	0.333443	-3.11198	0.00185837	0.0206105	BCL3
ENSG00000069424	170.322	0.240492	0.390395	0.616021	0.537881	0.787224	KCNAB2
ENSG00000069431	0	NA	NA	NA	NA	NA	ABCC9
ENSG00000069482	463.082	0.0349403	0.200092	0.174621	0.861377	0.949116	GAL
ENSG00000069493	3.91064	2.17165	2.46213	0.882023	0.377765	0.666902	CLEC2D
ENSG00000069509	440.373	0.0192639	0.189747	0.101524	0.919134	0.969666	FUNDC1
ENSG00000069535	1613.48	-0.63123	0.136211	-4.63422	3.58288e-06	0.000132057	MAOB
ENSG00000069667	3.6512	0.269194	1.86489	0.144349	0.885225	0.95735	RORA
ENSG00000069696	0.215681	0	4.99758	0	1	NA	DRD4
ENSG00000069702	473.762	1.30702	0.227585	5.74302	9.3001e-09	8.31523e-07	TGFBR3
ENSG00000069764	8.28813	0.10145	1.28819	0.0787542	0.937228	0.977223	PLA2G10
ENSG00000069812	201.965	-0.322429	0.419765	-0.768117	0.442417	0.720194	HES2
ENSG00000069849	3809.08	-0.0667537	0.122942	-0.542968	0.587152	0.819479	ATP1B3
ENSG00000069869	627.493	0.0546225	0.226782	0.240859	0.809665	0.928774	NEDD4
ENSG00000069943	161.979	-0.109963	0.395403	-0.278105	0.780932	0.916221	PIGB
ENSG00000069956	4559.76	0.708255	0.0986079	7.18254	6.84268e-13	1.94467e-10	MAPK6
ENSG00000069966	797.828	0.383337	0.191622	2.00049	0.0454473	0.195449	GNB5
ENSG00000069974	372.866	0.024562	0.24783	0.0991084	0.921052	0.970452	RAB27A
ENSG00000069998	1444.98	0.10485	0.119061	0.880636	0.378515	0.667118	HDHD5
ENSG00000070010	1203.41	0.120565	0.228127	0.528499	0.597153	0.826192	UFD1
ENSG00000070018	1395.27	0.184888	0.129716	1.42533	0.154062	0.411253	LRP6
ENSG00000070019	0.367744	3.24268	4.83611	0.670513	0.502531	NA	GUCY2C
ENSG00000070031	0	NA	NA	NA	NA	NA	SCT
ENSG00000070047	1057.89	0.334777	0.162558	2.05944	0.0394525	0.177119	PHRF1
ENSG00000070061	1175.52	0.0335879	0.181105	0.185461	0.852868	0.946344	ELP1
ENSG00000070081	1127.56	-0.088034	0.140491	-0.626617	0.530911	0.783371	NUCB2
ENSG00000070087	3306.39	0.081411	0.0932434	0.873102	0.382607	0.67107	PFN2
ENSG00000070159	997.046	0.301063	0.163509	1.84126	0.0655837	0.248819	PTPN3
ENSG00000070182	108.416	0.240642	0.432265	0.556702	0.577731	0.812602	SPTB
ENSG00000070190	10.0136	-1.79309	1.36376	-1.31482	0.188572	0.460578	DAPP1
ENSG00000070193	0	NA	NA	NA	NA	NA	FGF10
ENSG00000070214	2102.34	0.105743	0.112512	0.939844	0.347298	0.638397	SLC44A1
ENSG00000070269	148.197	0.180335	0.438915	0.410866	0.681171	0.868812	TMEM260
ENSG00000070366	461.14	-1.73663	0.191026	-9.09111	9.80312e-20	1.30014e-16	SMG6
ENSG00000070367	2745.14	0.350229	0.119572	2.92902	0.00340036	0.0322892	EXOC5
ENSG00000070371	146.131	0.397228	0.478784	0.829661	0.406731	0.691646	CLTCL1
ENSG00000070388	2.76998	0.866123	3.31094	0.261594	0.793634	NA	FGF22
ENSG00000070404	365.819	-0.441643	0.314764	-1.40309	0.16059	0.421469	FSTL3
ENSG00000070413	1688.03	0.34288	0.188598	1.81805	0.0690567	0.257272	DGCR2
ENSG00000070423	984.675	-0.00581411	0.147893	-0.0393131	0.968641	0.989405	RNF126
ENSG00000070444	386.014	0.146715	0.349467	0.419825	0.674613	0.865922	MNT
ENSG00000070476	381.779	0.185102	0.222938	0.830286	0.406377	0.691193	ZXDC
ENSG00000070495	1054.03	0.319208	0.161237	1.97974	0.0477327	0.201985	JMJD6
ENSG00000070501	765.199	0.477793	0.144103	3.31564	0.000914344	0.0118211	POLB
ENSG00000070526	0.246126	0	4.99758	0	1	NA	ST6GALNAC1
ENSG00000070540	492.518	0.381984	0.212472	1.79781	0.0722075	0.265033	WIPI1
ENSG00000070601	16.5595	0.146822	0.998664	0.147018	0.883118	0.9565	FRMPD1
ENSG00000070610	698.27	-0.261676	0.202699	-1.29096	0.196718	0.47174	GBA2
ENSG00000070614	965.973	0.321108	0.253593	1.26623	0.205429	0.481615	NDST1
ENSG00000070669	4276.82	-0.179006	0.159607	-1.12154	0.262059	0.548949	ASNS
ENSG00000070718	340.234	0.453882	0.256409	1.77015	0.0767026	0.27544	AP3M2
ENSG00000070729	0.379705	0	4.99758	0	1	NA	CNGB1
ENSG00000070731	211.067	-0.612937	0.326651	-1.87643	0.0605968	0.236314	ST6GALNAC2
ENSG00000070748	0	NA	NA	NA	NA	NA	CHAT
ENSG00000070756	79553.3	-0.504219	0.0660828	-7.63011	2.34552e-14	9.57155e-12	PABPC1
ENSG00000070759	142.317	0.256476	0.382545	0.670448	0.502572	0.762949	TESK2
ENSG00000070761	1383.93	0.488642	0.124633	3.92064	8.83154e-05	0.00186659	CFAP20
ENSG00000070770	2611.92	-0.435686	0.113941	-3.82379	0.000131414	0.00261098	CSNK2A2
ENSG00000070778	343.547	-0.238095	0.361707	-0.658254	0.510375	0.767957	PTPN21
ENSG00000070785	424.072	-0.483394	0.224502	-2.15319	0.0313039	0.151429	EIF2B3
ENSG00000070808	0	NA	NA	NA	NA	NA	CAMK2A
ENSG00000070814	998.898	-0.169625	0.149895	-1.13162	0.257794	0.544058	TCOF1
ENSG00000070831	8287.42	-0.0918727	0.113297	-0.810901	0.417423	0.700546	CDC42
ENSG00000070882	1849.11	-0.212182	0.108886	-1.94866	0.0513363	0.212765	OSBPL3
ENSG00000070886	0.68612	0	4.99758	0	1	NA	EPHA8
ENSG00000070915	0.157925	0	4.99758	0	1	NA	SLC12A3
ENSG00000070950	572.084	-0.760461	0.236449	-3.21618	0.00129912	0.0156581	RAD18
ENSG00000070961	3310.1	0.119163	0.124684	0.955719	0.339214	0.630309	ATP2B1
ENSG00000070985	0	NA	NA	NA	NA	NA	TRPM5
ENSG00000071051	620.595	0.331228	0.237245	1.39614	0.162672	0.424252	NCK2
ENSG00000071054	2527.57	-0.491995	0.118734	-4.14366	3.41807e-05	0.000864843	MAP4K4
ENSG00000071073	181.035	0.1071	0.365391	0.293112	0.769437	0.911333	MGAT4A
ENSG00000071082	10087.8	0.0972064	0.113134	0.859215	0.390222	0.677619	RPL31
ENSG00000071127	7631.71	-0.706423	0.0941313	-7.50466	6.15902e-14	2.33383e-11	WDR1
ENSG00000071189	1356.37	-0.0232047	0.142627	-0.162695	0.870758	0.952383	SNX13
ENSG00000071203	0	NA	NA	NA	NA	NA	MS4A12
ENSG00000071205	974.145	-0.188973	0.149266	-1.26601	0.205509	0.481689	ARHGAP10
ENSG00000071242	125.62	-0.740556	0.464753	-1.59344	0.111061	0.340808	RPS6KA2
ENSG00000071243	360.092	0.30571	0.239546	1.2762	0.201883	0.477623	ING3
ENSG00000071246	316.59	-0.502168	0.407132	-1.23343	0.217416	0.497168	VASH1
ENSG00000071282	107.117	-0.16689	0.473469	-0.352485	0.724475	0.889651	LMCD1
ENSG00000071462	2801.53	0.19264	0.116596	1.6522	0.0984929	0.320686	BUD23
ENSG00000071537	1915.13	0.114696	0.130234	0.880691	0.378485	0.667118	SEL1L
ENSG00000071539	912.999	-0.718232	0.231475	-3.10285	0.00191665	0.0210224	TRIP13
ENSG00000071553	1926.55	0.241693	0.124892	1.93521	0.052964	0.216968	ATP6AP1
ENSG00000071564	2030.51	-0.205612	0.120468	-1.70677	0.0878642	0.299499	TCF3
ENSG00000071575	294.577	-0.355328	0.370706	-0.958517	0.337802	0.629573	TRIB2
ENSG00000071626	2283.33	-0.0776446	0.12184	-0.637267	0.523951	0.778152	DAZAP1
ENSG00000071655	1020.79	0.591331	0.202796	2.91589	0.00354675	0.0334597	MBD3
ENSG00000071677	0	NA	NA	NA	NA	NA	PRLH
ENSG00000071794	4008.47	0.242168	0.10196	2.37512	0.0175433	0.102951	HLTF
ENSG00000071859	753.924	0.049077	0.182835	0.268423	0.788374	0.919394	FAM50A
ENSG00000071889	187.796	-1.15721	0.365221	-3.16853	0.00153211	0.0177335	FAM3A
ENSG00000071894	3097.2	-0.185745	0.0934318	-1.98803	0.0468083	0.199345	CPSF1
ENSG00000071909	0.171145	0	4.99758	0	1	NA	MYO3B
ENSG00000071967	2081.97	-0.0453794	0.167577	-0.270798	0.786546	0.918676	CYBRD1
ENSG00000071991	0	NA	NA	NA	NA	NA	CDH19
ENSG00000071994	2362.54	-0.059175	0.105106	-0.563003	0.573433	0.810784	PDCD2
ENSG00000072041	1.13704	0	4.92587	0	1	NA	SLC6A15
ENSG00000072042	2611.97	0.195606	0.106416	1.83813	0.0660439	0.250065	RDH11
ENSG00000072062	1082.54	-0.526761	0.170836	-3.08343	0.00204629	0.0218863	PRKACA
ENSG00000072071	1079.32	0.0731184	0.437692	0.167054	0.867327	0.951414	ADGRL1
ENSG00000072080	0	NA	NA	NA	NA	NA	SPP2
ENSG00000072110	4258.89	-0.013192	0.1079	-0.122261	0.902692	0.96399	ACTN1
ENSG00000072121	346.011	0.180123	0.375961	0.4791	0.631867	0.844205	ZFYVE26
ENSG00000072133	0.059896	0	4.99758	0	1	NA	RPS6KA6
ENSG00000072134	1194.17	-0.269031	0.157193	-1.71146	0.0869956	0.297558	EPN2
ENSG00000072135	301.574	-1.04159	0.321673	-3.23805	0.00120349	0.0148018	PTPN18
ENSG00000072163	44.5976	-2.52462	0.926673	-2.7244	0.00644193	0.0508296	LIMS2
ENSG00000072182	2.65196	0.546568	2.90666	0.18804	0.850845	NA	ASIC4
ENSG00000072195	128.109	-0.503992	0.427695	-1.17839	0.23864	0.523727	SPEG
ENSG00000072201	156.131	-1.17009	0.56563	-2.06865	0.0385794	0.174429	LNX1
ENSG00000072210	2129.06	-0.325353	0.124097	-2.62176	0.00874769	0.0632369	ALDH3A2
ENSG00000072274	14669.2	-0.0159858	0.0906581	-0.176331	0.860034	0.948774	TFRC
ENSG00000072310	2931.51	-0.598157	0.350201	-1.70804	0.0876292	0.299018	SREBF1
ENSG00000072315	0.389519	2.97185	4.85892	0.611628	0.540784	NA	TRPC5
ENSG00000072364	1602.09	0.556694	0.239644	2.32301	0.0201788	0.11292	AFF4
ENSG00000072401	513.686	0.340563	0.193482	1.76017	0.0783783	0.278916	UBE2D1
ENSG00000072415	1297.51	0.422558	0.188009	2.24754	0.0246058	0.12967	MPP5
ENSG00000072422	70.6704	0.0518214	0.661073	0.0783898	0.937518	0.977223	RHOBTB1
ENSG00000072501	3292	-0.0740039	0.118916	-0.622318	0.533733	0.785025	SMC1A
ENSG00000072506	1227.43	0.0169504	0.147101	0.11523	0.908263	0.966567	HSD17B10
ENSG00000072518	934.016	-0.669569	0.134403	-4.98179	6.29979e-07	3.1137e-05	MARK2
ENSG00000072571	2533.85	0.311592	0.141121	2.20797	0.0272461	0.138981	HMMR
ENSG00000072609	0.78323	1.05123	4.96237	0.211841	0.832231	NA	CHFR
ENSG00000072657	106.026	-0.0359751	0.559005	-0.0643557	0.948687	0.980976	TRHDE
ENSG00000072682	781.303	0.0203508	0.214647	0.0948105	0.924465	0.971755	P4HA2
ENSG00000072694	0.396421	0	4.99758	0	1	NA	FCGR2B
ENSG00000072736	762.211	0.167846	0.168826	0.99419	0.32013	0.612093	NFATC3
ENSG00000072756	371.846	-0.0887968	0.254078	-0.349487	0.726724	0.889883	TRNT1
ENSG00000072778	2652.37	-1.19345	0.169764	-7.03006	2.06447e-12	5.38624e-10	ACADVL
ENSG00000072786	810.181	-0.228721	0.171017	-1.33742	0.181087	0.449751	STK10
ENSG00000072803	2215.29	0.0196171	0.124791	0.1572	0.875087	0.954475	FBXW11
ENSG00000072818	28.8788	3.55579	1.94409	1.82903	0.0673955	0.253666	ACAP1
ENSG00000072832	0.484796	3.48394	4.85909	0.716994	0.473378	NA	CRMP1
ENSG00000072840	0.401209	0	4.99758	0	1	NA	EVC
ENSG00000072849	589.718	0.449437	0.172888	2.59958	0.00933382	0.0663159	DERL2
ENSG00000072858	0.679916	0	4.99758	0	1	NA	SIDT1
ENSG00000072864	1079.51	0.477587	0.141577	3.37334	0.000742624	0.00999058	NDE1
ENSG00000072952	131.856	-0.290439	0.381978	-0.760355	0.447043	0.723524	MRVI1
ENSG00000072954	295.302	-0.883488	0.282807	-3.124	0.00178411	0.0199677	TMEM38A
ENSG00000072958	1262.29	-0.169727	0.142912	-1.18763	0.234978	0.519472	AP1M1
ENSG00000073008	2176.38	0.0342594	0.197279	0.17366	0.862133	0.949215	PVR
ENSG00000073050	322.071	-0.360189	0.266357	-1.35228	0.176285	0.442521	XRCC1
ENSG00000073060	1513.44	-0.0923765	0.201502	-0.45844	0.646636	0.850848	SCARB1
ENSG00000073067	0	NA	NA	NA	NA	NA	CYP2W1
ENSG00000073111	5637.96	0.18283	0.078394	2.33219	0.0196904	0.111204	MCM2
ENSG00000073146	0	NA	NA	NA	NA	NA	MOV10L1
ENSG00000073150	148.214	-0.409117	0.503355	-0.81278	0.416344	0.699861	PANX2
ENSG00000073169	337.65	-0.508343	0.298007	-1.70581	0.0880431	0.299916	SELENOO
ENSG00000073282	1.27157	3.47009	4.18629	0.828919	0.40715	NA	TP63
ENSG00000073331	287.409	0.265409	0.237155	1.11914	0.263082	0.550191	ALPK1
ENSG00000073350	2919.38	-0.0228477	0.133571	-0.171053	0.864182	0.94977	LLGL2
ENSG00000073417	1354.09	0.0293372	0.14948	0.196261	0.844406	0.942274	PDE8A
ENSG00000073464	122.663	-0.183589	0.466266	-0.393743	0.693771	0.875482	CLCN4
ENSG00000073536	1022.09	0.15777	0.172717	0.91346	0.361	0.651397	NLE1
ENSG00000073578	3884.13	0.163758	0.0912242	1.79512	0.0726353	0.265745	SDHA
ENSG00000073584	3855.61	-0.0565854	0.0854146	-0.662479	0.507664	0.765909	SMARCE1
ENSG00000073598	0.404793	0	4.99758	0	1	NA	FNDC8
ENSG00000073605	23.4761	2.1898	0.930905	2.35233	0.018656	0.107732	GSDMB
ENSG00000073614	1024.96	-0.0517087	0.235705	-0.219379	0.826355	0.934003	KDM5A
ENSG00000073670	63.7524	0.33889	0.568154	0.596475	0.550858	0.796613	ADAM11
ENSG00000073711	291.449	-0.155794	0.37492	-0.415538	0.677748	0.867691	PPP2R3A
ENSG00000073712	1886.89	0.4406	0.120048	3.67019	0.000242374	0.00423888	FERMT2
ENSG00000073734	0	NA	NA	NA	NA	NA	ABCB11
ENSG00000073737	6.12926	0.872044	1.76438	0.494249	0.62113	0.838233	DHRS9
ENSG00000073754	0	NA	NA	NA	NA	NA	CD5L
ENSG00000073756	45.1432	0.272588	0.705749	0.38624	0.699319	0.87765	PTGS2
ENSG00000073792	2949.46	-0.539233	0.134974	-3.99508	6.46728e-05	0.00144967	IGF2BP2
ENSG00000073803	545.052	-0.0704681	0.195031	-0.361317	0.717863	0.88722	MAP3K13
ENSG00000073849	582.788	-0.221709	0.246218	-0.90046	0.367876	0.658132	ST6GAL1
ENSG00000073861	0.981618	-1.3697	4.4799	-0.305743	0.7598	NA	TBX21
ENSG00000073905	1.07824	-0.0120738	3.97996	-0.00303364	0.99758	NA	VDAC1P1
ENSG00000073910	28.9016	-1.70343	1.50153	-1.13447	0.256599	0.542982	FRY
ENSG00000073921	2860.75	-0.125812	0.161749	-0.777818	0.436676	0.715806	PICALM
ENSG00000073969	4119.86	-0.0475236	0.0861923	-0.551367	0.581382	0.815388	NSF
ENSG00000074047	39.1855	0.307193	0.7366	0.417042	0.676647	0.867105	GLI2
ENSG00000074054	1239.12	-0.269951	0.146811	-1.83877	0.065949	0.249781	CLASP1
ENSG00000074071	1768.55	0.348257	0.147563	2.36005	0.0182724	0.105978	MRPS34
ENSG00000074181	774.077	-0.488109	0.198309	-2.46135	0.0138414	0.0873454	NOTCH3
ENSG00000074201	2004.07	-0.197216	0.11832	-1.66681	0.0955524	0.315981	CLNS1A
ENSG00000074211	705.578	-0.435747	0.185586	-2.34796	0.0188767	0.108613	PPP2R2C
ENSG00000074219	428.297	-0.981341	0.303926	-3.22888	0.00124276	0.0151909	TEAD2
ENSG00000074266	329.918	0.370417	0.246217	1.50444	0.132469	0.37816	EED
ENSG00000074276	0	NA	NA	NA	NA	NA	CDHR2
ENSG00000074317	0.0746962	0	4.99758	0	1	NA	SNCB
ENSG00000074319	1928.95	-0.0232708	0.117015	-0.19887	0.842364	0.941184	TSG101
ENSG00000074356	1547.08	-0.894982	0.44579	-2.00763	0.0446828	0.193346	NCBP3
ENSG00000074370	510.853	-0.788146	0.227462	-3.46496	0.000530314	0.00769367	ATP2A3
ENSG00000074410	84.6648	0.410249	0.442895	0.926289	0.354296	0.645621	CA12
ENSG00000074416	338.039	0.554104	0.417902	1.32592	0.184867	0.454879	MGLL
ENSG00000074527	208.763	-0.74719	0.347855	-2.14799	0.0317145	0.152627	NTN4
ENSG00000074582	354.704	0.197708	0.293777	0.672986	0.500956	0.761908	BCS1L
ENSG00000074590	582.38	-0.0319342	0.268192	-0.119072	0.905218	0.965263	NUAK1
ENSG00000074603	1349.31	0.0712507	0.149878	0.475393	0.634507	0.845177	DPP8
ENSG00000074621	231.569	0.619976	0.478514	1.29563	0.195104	0.47011	SLC24A1
ENSG00000074657	227.51	-0.851727	0.378252	-2.25174	0.0243386	0.128628	ZNF532
ENSG00000074660	21.3044	1.04304	1.00065	1.04236	0.297245	0.588537	SCARF1
ENSG00000074695	3715.45	0.135584	0.0901219	1.50445	0.132465	0.37816	LMAN1
ENSG00000074696	3467.64	0.111462	0.101312	1.10018	0.271252	0.559802	HACD3
ENSG00000074706	1.14777	0.0438857	4.62608	0.00948659	0.992431	NA	IPCEF1
ENSG00000074755	502.424	-0.139975	0.277393	-0.504611	0.613832	0.834829	ZZEF1
ENSG00000074771	0	NA	NA	NA	NA	NA	NOX3
ENSG00000074800	73471.9	0.0571985	0.0946304	0.604442	0.54555	0.792512	ENO1
ENSG00000074803	0	NA	NA	NA	NA	NA	SLC12A1
ENSG00000074842	2205.33	0.460335	0.107184	4.2948	1.74847e-05	0.000495963	MYDGF
ENSG00000074855	205.547	0.461605	0.311196	1.48333	0.137988	0.386634	ANO8
ENSG00000074935	419.832	-0.088053	0.255979	-0.343985	0.730857	0.891993	TUBE1
ENSG00000074964	243.726	-0.587568	0.312266	-1.88162	0.0598872	0.234639	ARHGEF10L
ENSG00000074966	21.0591	-0.559943	1.24547	-0.449582	0.653012	0.855078	TXK
ENSG00000075035	0	NA	NA	NA	NA	NA	WSCD2
ENSG00000075043	770.842	-0.238273	0.188108	-1.26668	0.205269	0.481412	KCNQ2
ENSG00000075073	2.92661	-0.509189	3.00139	-0.169651	0.865285	NA	TACR2
ENSG00000075089	614.959	0.167536	0.182668	0.917157	0.35906	0.650107	ACTR6
ENSG00000075131	498.718	-0.367753	0.199166	-1.84646	0.0648256	0.246594	TIPIN
ENSG00000075142	1724.59	0.123993	0.115136	1.07693	0.281512	0.571317	SRI
ENSG00000075151	925.656	0.146588	0.179619	0.816105	0.41444	0.698561	EIF4G3
ENSG00000075188	1306.23	0.242933	0.133821	1.81535	0.0694698	0.258321	NUP37
ENSG00000075213	781.451	-0.369433	0.253645	-1.45649	0.145257	0.398394	SEMA3A
ENSG00000075218	831.746	0.395463	0.148578	2.66165	0.00777581	0.0583349	GTSE1
ENSG00000075223	1848.18	0.306863	0.13463	2.2793	0.022649	0.12248	SEMA3C
ENSG00000075234	645.038	0.44528	0.18715	2.37926	0.0173472	0.102177	TTC38
ENSG00000075239	2778.5	0.0520024	0.120229	0.432528	0.665357	0.861622	ACAT1
ENSG00000075240	302.104	0.110051	0.895322	0.122918	0.902172	0.963835	GRAMD4
ENSG00000075275	618.602	0.233428	0.229232	1.0183	0.308534	0.600248	CELSR1
ENSG00000075290	0.517245	3.78034	4.82737	0.783105	0.433566	NA	WNT8B
ENSG00000075292	2313.35	0.0204722	0.15644	0.130863	0.895884	0.961818	ZNF638
ENSG00000075303	818.691	0.188775	0.179963	1.04897	0.294194	0.58564	SLC25A40
ENSG00000075336	710.878	0.160169	0.191471	0.836518	0.402863	0.687642	TIMM21
ENSG00000075340	0.26654	0	4.99758	0	1	NA	ADD2
ENSG00000075388	0	NA	NA	NA	NA	NA	FGF4
ENSG00000075391	731.507	-0.436836	0.151045	-2.89208	0.00382696	0.035267	RASAL2
ENSG00000075399	70.3327	0.935806	0.511487	1.82958	0.0673125	0.253437	VPS9D1
ENSG00000075407	318.889	-0.104164	0.424801	-0.245207	0.806296	0.927284	ZNF37A
ENSG00000075413	1797.55	0.288521	0.130363	2.21322	0.0268824	0.137922	MARK3
ENSG00000075415	18125.1	0.110133	0.0664933	1.6563	0.0976612	0.319089	SLC25A3
ENSG00000075420	1475.06	0.638212	0.135588	4.70699	2.51403e-06	9.87921e-05	FNDC3B
ENSG00000075426	1343.82	0.118635	0.160589	0.738751	0.460058	0.733569	FOSL2
ENSG00000075429	0	NA	NA	NA	NA	NA	CACNG5
ENSG00000075461	0	NA	NA	NA	NA	NA	CACNG4
ENSG00000075539	2257.47	0.0228754	0.130648	0.175092	0.861007	0.949116	FRYL
ENSG00000075568	2291.91	-0.141084	0.134715	-1.04727	0.294973	0.586226	TMEM131
ENSG00000075618	8088.7	-0.408362	0.0953237	-4.28395	1.83605e-05	0.000514514	FSCN1
ENSG00000075624	65391.6	-0.167417	0.072924	-2.29577	0.0216892	0.118565	ACTB
ENSG00000075643	514.262	-0.587762	0.182472	-3.22112	0.00127692	0.0154894	MOCOS
ENSG00000075651	450.035	0.990325	0.228216	4.33942	1.42861e-05	0.000421576	PLD1
ENSG00000075673	7.93528	1.10341	1.75783	0.627713	0.530192	0.783073	ATP12A
ENSG00000075702	239.949	0.0948339	0.334599	0.283425	0.776851	0.914658	WDR62
ENSG00000075711	2348.97	0.137388	0.0939016	1.46311	0.143438	0.395475	DLG1
ENSG00000075785	5582.34	-0.378049	0.107439	-3.51873	0.00043361	0.00669341	RAB7A
ENSG00000075790	1052.38	-0.35492	0.206075	-1.72229	0.0850178	0.293441	BCAP29
ENSG00000075826	13.8887	3.73441	1.56097	2.39236	0.0167403	0.099374	SEC31B
ENSG00000075856	2290.42	-0.274069	0.147669	-1.85597	0.0634577	0.24365	SART3
ENSG00000075884	0	NA	NA	NA	NA	NA	ARHGAP15
ENSG00000075886	0.068387	0	4.99758	0	1	NA	TUBA3D
ENSG00000075891	62.7037	-2.66013	0.730818	-3.63994	0.000272702	0.00468182	PAX2
ENSG00000075914	892.435	-0.100994	0.145411	-0.694538	0.487345	0.752496	EXOSC7
ENSG00000075945	569.735	-0.102901	0.187212	-0.549649	0.58256	0.816004	KIFAP3
ENSG00000075975	961.066	-0.283149	0.156056	-1.8144	0.069616	0.258683	MKRN2
ENSG00000076003	3535.65	-0.243974	0.105932	-2.30312	0.0212722	0.117189	MCM6
ENSG00000076043	961.557	0.422164	0.174924	2.41342	0.0158035	0.0959102	REXO2
ENSG00000076053	1591.75	0.124294	0.148854	0.835009	0.403713	0.688195	RBM7
ENSG00000076067	1417.33	0.486557	0.155552	3.12794	0.00176034	0.0197992	RBMS2
ENSG00000076108	2234.37	-0.181142	0.206704	-0.876334	0.380849	0.669451	BAZ2A
ENSG00000076201	1118.23	-0.368071	0.16961	-2.1701	0.0299993	0.147396	PTPN23
ENSG00000076242	92.2239	0.246401	0.571132	0.431425	0.666159	0.862136	MLH1
ENSG00000076248	3261.6	0.566224	0.0863285	6.55895	5.41892e-11	9.80023e-09	UNG
ENSG00000076258	35.6517	0.123915	0.715084	0.173288	0.862425	0.949336	FMO4
ENSG00000076321	527.423	-0.430709	0.249117	-1.72894	0.0838199	0.291246	KLHL20
ENSG00000076344	0	NA	NA	NA	NA	NA	RGS11
ENSG00000076351	264.936	-0.000641709	0.408596	-0.00157052	0.998747	1	SLC46A1
ENSG00000076356	23.275	-3.43617	1.25424	-2.73965	0.00615042	0.0492126	PLXNA2
ENSG00000076382	1488.02	0.301666	0.156091	1.93263	0.0532818	0.217822	SPAG5
ENSG00000076513	885.01	0.171825	0.251735	0.682563	0.494883	0.757459	ANKRD13A
ENSG00000076554	2916.7	0.148021	0.398264	0.371666	0.710142	0.883492	TPD52
ENSG00000076555	158.664	0.382948	0.607472	0.630397	0.528435	0.781537	ACACB
ENSG00000076604	1977.62	-0.244928	0.160925	-1.522	0.12801	0.370347	TRAF4
ENSG00000076641	116.908	-0.00881153	0.634984	-0.0138768	0.988928	0.997232	PAG1
ENSG00000076650	262.481	0.61214	0.255082	2.39977	0.0164052	0.0980801	GPATCH1
ENSG00000076662	130.548	0.80171	0.375692	2.13396	0.0328464	0.156054	ICAM3
ENSG00000076685	1145.07	-0.220995	0.159653	-1.38422	0.16629	0.428142	NT5C2
ENSG00000076706	756.824	3.20675	1.05327	3.04456	0.00233023	0.0242231	MCAM
ENSG00000076716	539.18	-0.120544	0.17956	-0.671331	0.50201	0.762501	GPC4
ENSG00000076770	166.263	-0.949933	0.436578	-2.17586	0.0295659	0.146131	MBNL3
ENSG00000076826	309.404	0.674862	0.335592	2.01096	0.0443298	0.192342	CAMSAP3
ENSG00000076864	304.884	-0.396252	0.273323	-1.44976	0.147126	0.401667	RAP1GAP
ENSG00000076924	3015.26	-0.146043	0.118824	-1.22907	0.219044	0.499153	XAB2
ENSG00000076928	1370.94	-0.775148	0.127655	-6.07223	1.26149e-09	1.40396e-07	ARHGEF1
ENSG00000076944	1532.89	-0.780025	0.123345	-6.32393	2.54994e-10	3.62342e-08	STXBP2
ENSG00000076984	872.613	-0.652409	0.161096	-4.04981	5.12603e-05	0.00119188	MAP2K7
ENSG00000077009	0	NA	NA	NA	NA	NA	NMRK2
ENSG00000077044	991.616	-0.350235	0.282777	-1.23855	0.215511	0.495279	DGKD
ENSG00000077063	110.22	-1.20843	0.573801	-2.106	0.0352039	0.163874	CTTNBP2
ENSG00000077080	0	NA	NA	NA	NA	NA	ACTL6B
ENSG00000077092	2.39531	-0.482303	3.48021	-0.138584	0.889779	NA	RARB
ENSG00000077097	4523.1	0.235499	0.0843102	2.79324	0.00521829	0.0439181	TOP2B
ENSG00000077147	3004.33	-0.0407939	0.116905	-0.348951	0.727126	0.890034	TM9SF3
ENSG00000077150	2249.31	-0.337899	0.113993	-2.96421	0.00303465	0.0297392	NFKB2
ENSG00000077152	1275.12	0.384587	0.121862	3.15591	0.00159998	0.0183574	UBE2T
ENSG00000077157	191.099	-1.26587	0.429876	-2.94473	0.00323239	0.0310836	PPP1R12B
ENSG00000077232	1135.82	0.266923	0.188587	1.41539	0.156955	0.416186	DNAJC10
ENSG00000077235	3236.01	0.256687	0.203125	1.26369	0.206341	0.482445	GTF3C1
ENSG00000077238	690.068	-0.382183	0.238202	-1.60445	0.108616	0.337226	IL4R
ENSG00000077254	2060.26	0.0215731	0.104378	0.206683	0.836258	0.938158	USP33
ENSG00000077264	0.596091	0	4.99758	0	1	NA	PAK3
ENSG00000077274	6.61388	-0.557942	1.67194	-0.33371	0.738598	0.89574	CAPN6
ENSG00000077279	0	NA	NA	NA	NA	NA	DCX
ENSG00000077312	1987.11	0.311116	0.109992	2.82852	0.0046764	0.0408032	SNRPA
ENSG00000077327	1.93383	-4.69594	3.79135	-1.23859	0.215496	NA	SPAG6
ENSG00000077348	830.76	0.17525	0.175144	1.00061	0.317018	0.609414	EXOSC5
ENSG00000077380	1553.87	0.0491193	0.119352	0.411551	0.680669	0.868741	DYNC1I2
ENSG00000077420	0.444225	3.49515	4.82524	0.724346	0.468853	NA	APBB1IP
ENSG00000077454	232.898	-0.182666	0.321391	-0.56836	0.569791	0.80905	LRCH4
ENSG00000077458	293.665	-0.0776118	0.33862	-0.2292	0.818713	0.931585	FAM76B
ENSG00000077463	384.549	-0.32975	0.263954	-1.24927	0.211567	0.489127	SIRT6
ENSG00000077498	0	NA	NA	NA	NA	NA	TYR
ENSG00000077514	445.514	-0.398498	0.264306	-1.50771	0.131628	0.376434	POLD3
ENSG00000077522	2.92711	0	3.76393	0	1	NA	ACTN2
ENSG00000077549	3679.32	-0.644221	0.090852	-7.09089	1.33254e-12	3.53457e-10	CAPZB
ENSG00000077585	369.952	-0.312887	0.245749	-1.2732	0.202948	0.478861	GPR137B
ENSG00000077616	8.43979	-0.425252	1.52617	-0.278641	0.780521	0.916068	NAALAD2
ENSG00000077684	1133.53	0.702987	0.123192	5.70643	1.15373e-08	9.92523e-07	JADE1
ENSG00000077713	605.16	-0.0121084	0.180195	-0.0671961	0.946426	0.980034	SLC25A43
ENSG00000077721	1788.98	0.128093	0.11461	1.11765	0.263718	0.55087	UBE2A
ENSG00000077782	1068.89	-0.697114	0.199261	-3.4985	0.000467887	0.00707834	FGFR1
ENSG00000077800	0	NA	NA	NA	NA	NA	FKBP6
ENSG00000077935	4.06609	-0.856874	2.71631	-0.315455	0.752416	0.903049	SMC1B
ENSG00000077942	713.812	0.719146	0.245619	2.9279	0.00341262	0.032367	FBLN1
ENSG00000077943	0.201756	0	4.99758	0	1	NA	ITGA8
ENSG00000077984	0	NA	NA	NA	NA	NA	CST7
ENSG00000078018	189.493	0.327453	0.349068	0.938078	0.348204	0.639251	MAP2
ENSG00000078043	820.302	-0.0995351	0.231507	-0.429945	0.667236	0.862477	PIAS2
ENSG00000078053	1.01426	0	4.99758	0	1	NA	AMPH
ENSG00000078061	752.832	-0.491561	0.187639	-2.61972	0.0088003	0.0634315	ARAF
ENSG00000078070	278.857	0.39388	0.240554	1.63739	0.101549	0.326461	MCCC1
ENSG00000078081	151.901	0.241461	0.366466	0.65889	0.509966	0.767699	LAMP3
ENSG00000078098	2.89113	3.71	2.9187	1.27111	0.203689	NA	FAP
ENSG00000078114	1056.39	-0.110361	0.152311	-0.724576	0.468712	0.739302	NEBL
ENSG00000078124	666.02	0.102596	0.23812	0.430858	0.666572	0.862268	ACER3
ENSG00000078140	3069.54	0.235865	0.153571	1.53587	0.12457	0.364853	UBE2K
ENSG00000078142	1224.09	0.248008	0.202913	1.22224	0.221617	0.502212	PIK3C3
ENSG00000078177	509.406	0.229172	0.217479	1.05377	0.29199	0.582844	N4BP2
ENSG00000078237	420.331	0.383732	0.40493	0.94765	0.343308	0.63495	TIGAR
ENSG00000078246	897.737	-0.0730072	0.146615	-0.497952	0.618518	0.836979	TULP3
ENSG00000078269	709.078	-0.224021	0.205225	-1.09159	0.275015	0.564101	SYNJ2
ENSG00000078295	0	NA	NA	NA	NA	NA	ADCY2
ENSG00000078304	2758.52	0.149448	0.115722	1.29144	0.196551	0.471455	PPP2R5C
ENSG00000078319	115.41	-0.174948	0.411113	-0.425549	0.670437	0.863841	PMS2P1
ENSG00000078328	0	NA	NA	NA	NA	NA	RBFOX1
ENSG00000078369	10461	0.238698	0.103436	2.30768	0.021017	0.116343	GNB1
ENSG00000078399	885.506	0.580064	0.153929	3.7684	0.000164298	0.00309811	HOXA9
ENSG00000078401	9.27206	7.46702	2.19822	3.39685	0.000681669	0.00934996	EDN1
ENSG00000078403	1026.57	-0.31051	0.200561	-1.5482	0.121573	0.359758	MLLT10
ENSG00000078487	15.5423	-1.15719	0.948045	-1.22061	0.222235	0.50334	ZCWPW1
ENSG00000078549	2.87538	-4.62042	3.42541	-1.34887	0.17738	NA	ADCYAP1R1
ENSG00000078579	0.937927	0	4.99758	0	1	NA	FGF20
ENSG00000078589	0.0866167	1.25305	4.93619	0.253849	0.799612	NA	P2RY10
ENSG00000078596	0	NA	NA	NA	NA	NA	ITM2A
ENSG00000078618	4507.01	0.152435	0.0781626	1.95023	0.051149	0.21232	NRDC
ENSG00000078668	2372.04	0.161745	0.104484	1.54803	0.121615	0.359758	VDAC3
ENSG00000078674	2666.52	-0.12933	0.0937047	-1.38019	0.167529	0.429742	PCM1
ENSG00000078687	526.652	1.00379	0.361204	2.77902	0.00545233	0.0454076	TNRC6C
ENSG00000078699	232.843	0.345441	0.449368	0.768727	0.442055	0.719922	CBFA2T2
ENSG00000078725	0	NA	NA	NA	NA	NA	BRINP1
ENSG00000078747	4011.74	-0.203129	0.0990377	-2.05103	0.0402641	0.179748	ITCH
ENSG00000078795	0	NA	NA	NA	NA	NA	PKD2L2
ENSG00000078804	117.092	-0.319382	0.487691	-0.654887	0.512541	0.769174	TP53INP2
ENSG00000078808	3393.73	-0.136158	0.0870818	-1.56357	0.117919	0.35349	SDF4
ENSG00000078814	0.32401	-1.81067	4.97238	-0.364146	0.715749	NA	MYH7B
ENSG00000078898	0	NA	NA	NA	NA	NA	BPIFB2
ENSG00000078900	193.545	0.0269106	0.377066	0.0713685	0.943105	0.979094	TP73
ENSG00000078902	807.099	0.702164	0.205821	3.41152	0.000646007	0.00899492	TOLLIP
ENSG00000078967	291.853	-0.716869	0.290943	-2.46395	0.0137417	0.0868995	UBE2D4
ENSG00000079101	10.4913	-0.395404	1.38865	-0.284741	0.775843	0.914294	CLUL1
ENSG00000079102	0.0288826	0	4.99758	0	1	NA	RUNX1T1
ENSG00000079112	1.14158	0	4.41403	0	1	NA	CDH17
ENSG00000079134	265.765	-0.306849	0.317637	-0.96604	0.334024	0.625485	THOC1
ENSG00000079150	76.8202	0.070874	0.474438	0.149385	0.88125	0.956164	FKBP7
ENSG00000079156	395.487	0.592088	0.273936	2.16141	0.0306639	0.149377	OSBPL6
ENSG00000079215	659.261	0.297917	0.179094	1.66347	0.0962185	0.31665	SLC1A3
ENSG00000079246	17661.8	-0.109445	0.0805018	-1.35954	0.173976	0.439218	XRCC5
ENSG00000079257	0.469417	0	4.99758	0	1	NA	LXN
ENSG00000079263	1.40474	2.76874	4.20185	0.658933	0.509939	NA	SP140
ENSG00000079277	512.206	-0.364779	0.297727	-1.22521	0.220496	0.501027	MKNK1
ENSG00000079308	111.885	-0.389897	0.633804	-0.61517	0.538443	0.787621	TNS1
ENSG00000079313	804.819	-0.95211	0.492589	-1.93287	0.0532523	0.217813	REXO1
ENSG00000079332	2496.22	-0.0450478	0.102245	-0.440588	0.659511	0.858789	SAR1A
ENSG00000079335	390.353	0.227034	0.228355	0.994214	0.320119	0.612093	CDC14A
ENSG00000079337	11.7719	-2.11272	1.25415	-1.68458	0.0920692	0.308221	RAPGEF3
ENSG00000079385	29.8502	-1.67602	0.965434	-1.73603	0.0825588	0.288796	CEACAM1
ENSG00000079387	485.577	-0.228639	0.215648	-1.06024	0.289036	0.580204	SENP1
ENSG00000079393	15.0216	-0.4691	1.61225	-0.290959	0.771082	0.912159	DUSP13
ENSG00000079432	954.235	0.764717	0.214775	3.56056	0.000370066	0.00594909	CIC
ENSG00000079435	94.1476	-0.984181	0.575331	-1.71064	0.0871484	0.297944	LIPE
ENSG00000079459	3861.47	0.278033	0.0811115	3.42778	0.000608531	0.0085858	FDFT1
ENSG00000079462	1178.4	-0.045463	0.130699	-0.347844	0.727957	0.890355	PAFAH1B3
ENSG00000079482	220.784	-0.630576	0.45053	-1.39963	0.161624	0.422726	OPHN1
ENSG00000079557	0	NA	NA	NA	NA	NA	AFM
ENSG00000079616	2610.75	0.374376	0.105362	3.55323	0.000380534	0.00608663	KIF22
ENSG00000079689	0	NA	NA	NA	NA	NA	SCGN
ENSG00000079691	890.352	-0.02311	0.14137	-0.163472	0.870147	0.952237	CARMIL1
ENSG00000079739	2418.89	0.0830074	0.108259	0.766745	0.443233	0.720758	PGM1
ENSG00000079785	4136.93	-0.0708645	0.0825674	-0.858262	0.390748	0.678236	DDX1
ENSG00000079805	2726.07	-0.288561	0.103348	-2.79211	0.0052365	0.0440155	DNM2
ENSG00000079819	2440.98	0.591387	0.163356	3.62024	0.000294332	0.00493603	EPB41L2
ENSG00000079841	0.161624	0	4.99758	0	1	NA	RIMS1
ENSG00000079931	97.8569	0.378059	0.473148	0.79903	0.424273	0.705841	MOXD1
ENSG00000079950	1084.66	0.615895	0.162924	3.78025	0.000156672	0.00298258	STX7
ENSG00000079974	325.04	-0.505275	0.240892	-2.09752	0.0359476	0.166248	RABL2B
ENSG00000079999	2185.92	0.178217	0.0999164	1.78367	0.0744779	0.270429	KEAP1
ENSG00000080007	0.246656	2.62596	4.8514	0.541278	0.588316	NA	DDX43
ENSG00000080031	416.879	0.228164	0.372025	0.613303	0.539676	0.788701	PTPRH
ENSG00000080166	9.94851	-0.833787	1.75359	-0.475475	0.634449	0.845171	DCT
ENSG00000080189	635.59	-0.265771	0.228389	-1.16368	0.244555	0.531053	SLC35C2
ENSG00000080200	406.449	0.306487	0.217085	1.41183	0.158001	0.417567	CRYBG3
ENSG00000080224	0	NA	NA	NA	NA	NA	EPHA6
ENSG00000080293	0	NA	NA	NA	NA	NA	SCTR
ENSG00000080298	315.081	-0.293825	0.383678	-0.76581	0.443789	0.721213	RFX3
ENSG00000080345	2074.43	0.0824072	0.138473	0.595115	0.551767	0.796952	RIF1
ENSG00000080371	2176.47	0.3276	0.130735	2.50584	0.0122162	0.0801738	RAB21
ENSG00000080493	7.77433	-1.01317	1.45184	-0.697851	0.485271	0.751278	SLC4A4
ENSG00000080503	174.299	1.12606	0.381154	2.95434	0.0031334	0.0305377	SMARCA2
ENSG00000080511	0	NA	NA	NA	NA	NA	RDH8
ENSG00000080546	436.167	-0.120942	0.255768	-0.472859	0.636314	0.84645	SESN1
ENSG00000080561	154.042	0.0962445	0.307164	0.313333	0.754028	0.903777	MID2
ENSG00000080572	3.06091	0.918311	2.18748	0.419803	0.674629	NA	PIH1D3
ENSG00000080573	4.38812	-0.260615	2.65501	-0.0981597	0.921805	0.970744	COL5A3
ENSG00000080603	1076.85	-0.089914	0.255997	-0.35123	0.725415	0.889871	SRCAP
ENSG00000080608	1106.52	0.0960749	0.169063	0.56828	0.569845	0.80905	PUM3
ENSG00000080618	0	NA	NA	NA	NA	NA	CPB2
ENSG00000080644	11.5521	2.28173	1.32159	1.72651	0.0842562	0.291958	CHRNA3
ENSG00000080709	0	NA	NA	NA	NA	NA	KCNN2
ENSG00000080802	644.739	0.0334853	0.205766	0.162735	0.870727	0.952383	CNOT4
ENSG00000080815	1618.26	-0.0281813	0.163349	-0.172522	0.863027	0.949601	PSEN1
ENSG00000080819	11032.5	-0.177399	0.0797513	-2.2244	0.0261215	0.135371	CPOX
ENSG00000080822	7818.46	0.100387	0.0936627	1.07179	0.283813	0.574157	CLDND1
ENSG00000080823	92.6407	0.0569114	0.561572	0.101343	0.919278	0.969666	MOK
ENSG00000080824	87628.2	0.243507	0.104945	2.32032	0.0203237	0.113492	HSP90AA1
ENSG00000080839	641.891	0.100697	0.198187	0.508091	0.611389	0.834213	RBL1
ENSG00000080845	618.399	0.184121	0.233296	0.789213	0.429987	0.710129	DLGAP4
ENSG00000080854	143.837	1.03032	0.607366	1.69638	0.0898138	0.303866	IGSF9B
ENSG00000080910	0	NA	NA	NA	NA	NA	CFHR2
ENSG00000080947	2.92811	2.05249	2.4661	0.832284	0.405248	NA	CROCCP3
ENSG00000080986	1047.89	0.395147	0.152088	2.59815	0.00937268	0.0665326	NDC80
ENSG00000081014	582.571	0.0525948	0.189275	0.277875	0.781108	0.916315	AP4E1
ENSG00000081019	949.978	0.0996277	0.160989	0.618847	0.536017	0.786033	RSBN1
ENSG00000081026	401.418	-0.0496166	0.305883	-0.162208	0.871142	0.952606	MAGI3
ENSG00000081041	8.01693	-2.94004	2.08785	-1.40817	0.159081	0.419201	CXCL2
ENSG00000081051	0	NA	NA	NA	NA	NA	AFP
ENSG00000081052	146.579	-0.0148098	0.443719	-0.0333764	0.973374	0.992134	COL4A4
ENSG00000081059	428.739	-0.254127	0.238717	-1.06456	0.287077	0.577675	TCF7
ENSG00000081087	622.914	0.66411	0.295086	2.25057	0.024413	0.12891	OSTM1
ENSG00000081138	0	NA	NA	NA	NA	NA	CDH7
ENSG00000081148	1.0909	1.41529	4.9953	0.283324	0.776929	NA	IMPG2
ENSG00000081154	3272.63	0.343838	0.108943	3.15614	0.00159872	0.0183574	PCNP
ENSG00000081177	701.712	0.161343	0.162373	0.993658	0.32039	0.612493	EXD2
ENSG00000081181	272.546	1.55101	0.253254	6.12432	9.10706e-10	1.07362e-07	ARG2
ENSG00000081189	462.813	-0.0668869	0.289189	-0.231291	0.817089	0.931333	MEF2C
ENSG00000081237	0.033999	0	4.99758	0	1	NA	PTPRC
ENSG00000081248	2.19657	-3.75168	3.61484	-1.03785	0.299338	NA	CACNA1S
ENSG00000081277	0.379084	0	4.99758	0	1	NA	PKP1
ENSG00000081307	949.869	-0.0931818	0.196284	-0.474729	0.63498	0.845524	UBA5
ENSG00000081320	1237.15	0.109213	0.175744	0.621429	0.534317	0.785267	STK17B
ENSG00000081377	701.15	0.369258	0.180598	2.04464	0.0408904	0.181731	CDC14B
ENSG00000081386	151.133	-0.5107	0.350398	-1.45749	0.144982	0.39803	ZNF510
ENSG00000081479	0.298316	0	4.99758	0	1	NA	LRP2
ENSG00000081665	1.64508	-3.20859	4.57373	-0.701527	0.482974	NA	ZNF506
ENSG00000081692	188.79	-0.45819	0.361456	-1.26762	0.204933	0.480921	JMJD4
ENSG00000081721	444.676	0.318294	0.216841	1.46787	0.14214	0.393384	DUSP12
ENSG00000081760	370.114	-0.48915	0.228267	-2.14288	0.0321228	0.154172	AACS
ENSG00000081791	697.33	-0.0988445	0.23648	-0.417982	0.67596	0.866535	DELE1
ENSG00000081800	0	NA	NA	NA	NA	NA	SLC13A1
ENSG00000081803	221.672	-0.1164	0.323209	-0.360138	0.718744	0.887376	CADPS2
ENSG00000081818	0	NA	NA	NA	NA	NA	PCDHB4
ENSG00000081842	0	NA	NA	NA	NA	NA	PCDHA6
ENSG00000081853	3.67799	-2.01111	3.02938	-0.66387	0.506774	0.76543	PCDHGA2
ENSG00000081870	370.75	0.727719	0.235809	3.08605	0.00202832	0.0217384	HSPB11
ENSG00000081913	883.438	-0.279648	0.249853	-1.11925	0.263035	0.550174	PHLPP1
ENSG00000081923	1201.76	-0.0985719	0.15616	-0.631222	0.527895	0.781281	ATP8B1
ENSG00000081985	0	NA	NA	NA	NA	NA	IL12RB2
ENSG00000082014	516.935	0.0161754	0.203262	0.0795791	0.936572	0.976845	SMARCD3
ENSG00000082068	849.637	-0.679045	0.261591	-2.59582	0.00943642	0.0668361	WDR70
ENSG00000082074	0	NA	NA	NA	NA	NA	FYB1
ENSG00000082126	3.20475	-1.34124	3.10451	-0.432029	0.66572	NA	MPP4
ENSG00000082146	659.456	0.13738	0.173623	0.791254	0.428796	0.70937	STRADB
ENSG00000082153	23529.2	0.132857	0.0779916	1.70347	0.0884795	0.300523	BZW1
ENSG00000082175	0	NA	NA	NA	NA	NA	PGR
ENSG00000082196	4.18532	5.64223	3.05455	1.84716	0.0647244	0.246551	C1QTNF3
ENSG00000082212	2196.25	-0.282351	0.114048	-2.47572	0.013297	0.0850844	ME2
ENSG00000082213	793.221	-0.0869759	0.200589	-0.433602	0.664578	0.860995	C5orf22
ENSG00000082258	994.057	0.141057	0.185623	0.759914	0.447306	0.723524	CCNT2
ENSG00000082269	888.038	0.046183	0.151571	0.304696	0.760598	0.907279	FAM135A
ENSG00000082293	0	NA	NA	NA	NA	NA	COL19A1
ENSG00000082397	3.08678	1.15782	2.69058	0.430324	0.66696	NA	EPB41L3
ENSG00000082438	158.927	-0.939621	0.480971	-1.95359	0.0507495	0.211047	COBLL1
ENSG00000082458	1090.72	-0.366579	0.157502	-2.32746	0.0199407	0.112179	DLG3
ENSG00000082482	0.307557	0.505504	4.96022	0.101911	0.918827	NA	KCNK2
ENSG00000082497	3.85496	3.28891	2.80569	1.17223	0.241105	0.526725	SERTAD4
ENSG00000082512	114.398	0.458524	0.445948	1.0282	0.303855	0.595623	TRAF5
ENSG00000082515	865.603	-0.172073	0.193001	-0.891565	0.372626	0.662017	MRPL22
ENSG00000082516	2693.29	-0.13952	0.100589	-1.38703	0.165432	0.427411	GEMIN5
ENSG00000082556	0	NA	NA	NA	NA	NA	OPRK1
ENSG00000082641	5076.26	-0.0886833	0.11636	-0.762143	0.445975	0.722588	NFE2L1
ENSG00000082684	3.04858	0	3.94271	0	1	NA	SEMA5B
ENSG00000082701	1750.33	-0.176461	0.131732	-1.33955	0.180392	0.448794	GSK3B
ENSG00000082781	2712.36	0.585817	0.115407	5.07611	3.85242e-07	2.08541e-05	ITGB5
ENSG00000082805	1395.98	0.200063	0.153711	1.30155	0.193069	0.467397	ERC1
ENSG00000082898	8350.8	-0.106656	0.0744952	-1.43172	0.152224	0.408827	XPO1
ENSG00000082929	0	NA	NA	NA	NA	NA	LINC01587
ENSG00000082996	1259.31	-0.229423	0.155779	-1.47275	0.14082	0.391515	RNF13
ENSG00000083067	0	NA	NA	NA	NA	NA	TRPM3
ENSG00000083093	387.385	-0.172922	0.238108	-0.726232	0.467697	0.738579	PALB2
ENSG00000083097	202.569	0.70554	0.571324	1.23492	0.21686	0.496808	DOP1A
ENSG00000083099	829.513	-0.347385	0.215509	-1.61193	0.106978	0.334161	LYRM2
ENSG00000083123	209.273	0.81945	0.29495	2.77827	0.005465	0.0454373	BCKDHB
ENSG00000083168	1933.67	0.0100893	0.134716	0.0748929	0.9403	0.978166	KAT6A
ENSG00000083223	644.388	0.132346	0.22105	0.598714	0.549363	0.795534	TUT7
ENSG00000083290	257.422	-0.532154	0.343971	-1.54709	0.121842	0.360229	ULK2
ENSG00000083307	371.126	-1.36411	0.25837	-5.27966	1.29422e-07	8.00392e-06	GRHL2
ENSG00000083312	5207.48	0.201451	0.100099	2.01251	0.0441661	0.191865	TNPO1
ENSG00000083444	6520.85	-0.130448	0.0963836	-1.35343	0.175919	0.442272	PLOD1
ENSG00000083454	203.658	0.242419	0.326999	0.741344	0.458485	0.732315	P2RX5
ENSG00000083457	161.404	0.432479	0.35236	1.22738	0.21968	0.500244	ITGAE
ENSG00000083520	2799.24	-0.0186544	0.102586	-0.181841	0.855708	0.947172	DIS3
ENSG00000083535	433.745	-0.160221	0.238097	-0.672922	0.500997	0.761908	PIBF1
ENSG00000083544	574.591	-0.307868	0.193993	-1.587	0.112512	0.343407	TDRD3
ENSG00000083622	0	NA	NA	NA	NA	NA	AC000061.1
ENSG00000083635	579.357	0.182551	0.210824	0.865895	0.386548	0.674665	NUFIP1
ENSG00000083642	721.985	0.615924	0.212092	2.90405	0.00368372	0.034385	PDS5B
ENSG00000083720	820.231	0.149084	0.210263	0.709037	0.478301	0.747097	OXCT1
ENSG00000083750	215.159	0.813978	0.359705	2.2629	0.0236418	0.126131	RRAGB
ENSG00000083782	0	NA	NA	NA	NA	NA	EPYC
ENSG00000083799	492.499	-0.00012764	0.332758	-0.000383583	0.999694	1	CYLD
ENSG00000083807	77.2352	0.333335	0.441781	0.754526	0.450534	0.725961	SLC27A5
ENSG00000083812	158.087	-0.400486	0.502656	-0.796739	0.425602	0.707116	ZNF324
ENSG00000083814	1.35909	-3.25316	3.58087	-0.908482	0.363624	NA	ZNF671
ENSG00000083817	91.0331	0.213097	0.444159	0.479777	0.631386	0.843982	ZNF416
ENSG00000083828	58.2984	0.277093	0.583626	0.474779	0.634945	0.845524	ZNF586
ENSG00000083838	69.5798	-1.06903	0.56403	-1.89534	0.0580473	0.230322	ZNF446
ENSG00000083844	744.778	1.1772	0.210091	5.60331	2.10299e-08	1.69893e-06	ZNF264
ENSG00000083845	35453.2	-0.107983	0.066588	-1.62165	0.104878	0.330927	RPS5
ENSG00000083857	27069.3	0.361236	0.09567	3.77585	0.000159461	0.00302842	FAT1
ENSG00000083896	1766.75	-0.0248588	0.224534	-0.110713	0.911844	0.967275	YTHDC1
ENSG00000083937	1491.4	-0.109894	0.150381	-0.730769	0.46492	0.737044	CHMP2B
ENSG00000084070	370.872	-0.156184	0.226958	-0.688161	0.491351	0.754812	SMAP2
ENSG00000084072	1685.96	0.12644	0.108421	1.1662	0.243533	0.529695	PPIE
ENSG00000084073	1953.6	-0.202357	0.148708	-1.36077	0.173587	0.438855	ZMPSTE24
ENSG00000084090	5512.94	-0.205891	0.0848942	-2.42526	0.0152972	0.0938534	STARD7
ENSG00000084092	2328.7	-0.121232	0.105971	-1.14402	0.252615	0.539276	NOA1
ENSG00000084093	1646.13	0.259268	0.130217	1.99104	0.0464761	0.198409	REST
ENSG00000084110	3.00521	4.07521	2.83195	1.43901	0.150147	NA	HAL
ENSG00000084112	3137.64	-0.354946	0.101058	-3.51229	0.000444268	0.00682427	SSH1
ENSG00000084207	7253.87	-0.0649581	0.0831297	-0.781407	0.434563	0.714028	GSTP1
ENSG00000084234	11224.3	-0.230836	0.0668539	-3.45284	0.000554712	0.00797776	APLP2
ENSG00000084444	774.675	-0.184066	0.195499	-0.94152	0.346438	0.638144	FAM234B
ENSG00000084453	0	NA	NA	NA	NA	NA	SLCO1A2
ENSG00000084463	3487.02	-0.0121816	0.096944	-0.125656	0.900004	0.962994	WBP11
ENSG00000084623	8007.1	-0.0870137	0.0876304	-0.992962	0.320728	0.612829	EIF3I
ENSG00000084628	48.1848	-1.76842	0.711987	-2.48378	0.0129995	0.08376	NKAIN1
ENSG00000084636	16.4651	1.84294	1.14088	1.61536	0.106233	0.333077	COL16A1
ENSG00000084652	817.135	-0.0438141	0.161229	-0.27175	0.785814	0.91836	TXLNA
ENSG00000084674	0	NA	NA	NA	NA	NA	APOB
ENSG00000084676	702.913	0.268179	0.175574	1.52744	0.126651	0.368032	NCOA1
ENSG00000084693	867.37	-0.301737	0.158497	-1.90374	0.0569438	0.227247	AGBL5
ENSG00000084710	21.4229	0.281464	1.04622	0.269031	0.787906	0.91919	EFR3B
ENSG00000084731	188.296	1.31357	0.565017	2.32484	0.0200808	0.112609	KIF3C
ENSG00000084733	5680.53	-0.0932354	0.0990519	-0.941278	0.346562	0.638151	RAB10
ENSG00000084734	0	NA	NA	NA	NA	NA	GCKR
ENSG00000084754	6095.59	-0.0944775	0.0725237	-1.30271	0.192673	0.467152	HADHA
ENSG00000084764	115.554	-0.844222	0.415832	-2.0302	0.0423363	0.185922	MAPRE3
ENSG00000084774	3851.05	-0.506603	0.167242	-3.02916	0.00245232	0.0250859	CAD
ENSG00000085063	3603.92	0.273107	0.127644	2.13959	0.0323877	0.154927	CD59
ENSG00000085117	145.885	0.100494	0.442721	0.226991	0.820431	0.931597	CD82
ENSG00000085185	893.681	-0.230253	0.23698	-0.971613	0.331243	0.622654	BCORL1
ENSG00000085224	1629.01	0.181065	0.226768	0.798461	0.424603	0.705971	ATRX
ENSG00000085231	457.675	0.183551	0.242365	0.757334	0.44885	0.724708	AK6
ENSG00000085265	0	NA	NA	NA	NA	NA	FCN1
ENSG00000085274	724.892	-0.0168837	0.184832	-0.0913464	0.927217	0.97278	MYNN
ENSG00000085276	63.0502	1.30216	0.577928	2.25315	0.0242494	0.128398	MECOM
ENSG00000085365	3260.25	0.0551733	0.105061	0.525153	0.599477	0.827802	SCAMP1
ENSG00000085377	3168.48	-0.0816282	0.11136	-0.73301	0.463552	0.735757	PREP
ENSG00000085382	441.765	0.0894132	0.269315	0.332003	0.739887	0.896502	HACE1
ENSG00000085415	2224.74	0.0543512	0.124767	0.435622	0.663111	0.86045	SEH1L
ENSG00000085433	382.014	0.768905	0.32559	2.36157	0.0181976	0.105738	WDR47
ENSG00000085449	1766.16	0.156209	0.125559	1.24411	0.213459	0.491861	WDFY1
ENSG00000085465	30.5293	0.559843	0.836329	0.669405	0.503237	0.763191	OVGP1
ENSG00000085491	2066.77	-0.0854044	0.120255	-0.710194	0.477584	0.746623	SLC25A24
ENSG00000085511	1246.72	1.84431	0.657255	2.80608	0.00501485	0.0426813	MAP3K4
ENSG00000085514	0	NA	NA	NA	NA	NA	PILRA
ENSG00000085552	74.8407	-0.657508	0.516905	-1.27201	0.20337	0.479216	IGSF9
ENSG00000085563	172.473	-0.221735	0.427052	-0.519221	0.603607	0.829532	ABCB1
ENSG00000085644	200.446	-0.411778	0.330645	-1.24538	0.212993	0.491415	ZNF213
ENSG00000085662	671.168	-0.034647	0.191876	-0.180569	0.856706	0.947562	AKR1B1
ENSG00000085719	5687.13	-0.381059	0.0838066	-4.54689	5.44453e-06	0.000186343	CPNE3
ENSG00000085721	2591.62	-0.309341	0.11014	-2.8086	0.00497567	0.0424827	RRN3
ENSG00000085733	1664.27	0.481698	0.14072	3.42309	0.000619134	0.00870452	CTTN
ENSG00000085741	29.894	0.790244	1.11305	0.709979	0.477717	0.746623	WNT11
ENSG00000085760	1741.21	-0.0497677	0.109563	-0.454239	0.649657	0.852584	MTIF2
ENSG00000085788	1575.03	0.0713897	0.218892	0.326142	0.744317	0.898311	DDHD2
ENSG00000085831	467.591	-0.881139	0.364437	-2.41781	0.0156143	0.0951749	TTC39A
ENSG00000085832	1629.92	-0.0396972	0.155931	-0.254582	0.799046	0.923952	EPS15
ENSG00000085840	781.802	-0.22862	0.147683	-1.54804	0.121611	0.359758	ORC1
ENSG00000085871	185.146	0.151843	0.343609	0.441905	0.658558	0.857983	MGST2
ENSG00000085872	1594.65	0.139148	0.173193	0.803427	0.421728	0.702985	CHERP
ENSG00000085978	1211.14	-0.0615843	0.177807	-0.346355	0.729076	0.890366	ATG16L1
ENSG00000085982	941.79	-0.125158	0.237646	-0.526658	0.598431	0.827098	USP40
ENSG00000085998	1565.21	0.235498	0.139555	1.68749	0.0915098	0.307079	POMGNT1
ENSG00000085999	318.554	0.519914	0.269167	1.93157	0.0534129	0.218139	RAD54L
ENSG00000086015	1118.85	0.0548996	0.193156	0.284225	0.776238	0.914408	MAST2
ENSG00000086061	6622.54	0.358177	0.104099	3.44074	0.000580136	0.00825837	DNAJA1
ENSG00000086062	642.687	0.275334	0.19366	1.42174	0.155102	0.412923	B4GALT1
ENSG00000086065	2275.98	0.151581	0.1134	1.3367	0.181321	0.450051	CHMP5
ENSG00000086102	1102.7	-0.410846	0.19588	-2.09743	0.0359552	0.166248	NFX1
ENSG00000086159	3.41958	3.76408	4.15333	0.906281	0.364787	NA	AQP6
ENSG00000086189	1543.41	0.292398	0.13734	2.12901	0.0332532	0.157447	DIMT1
ENSG00000086200	1756.62	0.0696643	0.13882	0.50183	0.615787	0.835771	IPO11
ENSG00000086205	0	NA	NA	NA	NA	NA	FOLH1
ENSG00000086232	4767.2	-0.525513	0.104615	-5.02329	5.07946e-07	2.6118e-05	EIF2AK1
ENSG00000086288	0	NA	NA	NA	NA	NA	NME8
ENSG00000086289	340.458	-0.18543	0.221435	-0.837403	0.402366	0.687359	EPDR1
ENSG00000086300	663.974	-0.0929687	0.194177	-0.478784	0.632092	0.844234	SNX10
ENSG00000086475	1463.83	-0.208611	0.148888	-1.40112	0.161177	0.422289	SEPHS1
ENSG00000086504	779.13	0.24872	0.162977	1.52611	0.126982	0.368587	MRPL28
ENSG00000086506	0	NA	NA	NA	NA	NA	HBQ1
ENSG00000086544	442.724	-0.0978149	0.201929	-0.484403	0.6281	0.841857	ITPKC
ENSG00000086548	0	NA	NA	NA	NA	NA	CEACAM6
ENSG00000086570	17.4183	0.0618695	1.19265	0.0518757	0.958628	0.986138	FAT2
ENSG00000086589	1636.18	-0.221458	0.14366	-1.54154	0.123186	0.362289	RBM22
ENSG00000086598	7384.12	0.107157	0.0836279	1.28135	0.200071	0.475739	TMED2
ENSG00000086619	248.009	0.969079	0.349907	2.76953	0.00561365	0.0461712	ERO1B
ENSG00000086666	1213.38	0.402202	0.156355	2.57236	0.0101008	0.0705063	ZFAND6
ENSG00000086696	0.0262535	0	4.99758	0	1	NA	HSD17B2
ENSG00000086712	849.916	0.018963	0.161932	0.117104	0.906777	0.965993	TXLNG
ENSG00000086717	1.72195	-4.86346	4.5842	-1.06092	0.288727	NA	PPEF1
ENSG00000086730	208.854	-0.274592	0.339231	-0.809454	0.418254	0.701157	LAT2
ENSG00000086758	8388.13	-0.0498827	0.101665	-0.490656	0.62367	0.839028	HUWE1
ENSG00000086827	814.048	-0.281321	0.185433	-1.51711	0.12924	0.372719	ZW10
ENSG00000086848	469.617	-0.4147	0.209467	-1.97979	0.0477272	0.201985	ALG9
ENSG00000086967	0.267386	0	4.99758	0	1	NA	MYBPC2
ENSG00000086991	1.1218	0	4.81935	0	1	NA	NOX4
ENSG00000087008	496.794	-0.0998705	0.239503	-0.41699	0.676685	0.867105	ACOX3
ENSG00000087053	1503.6	0.122437	0.127645	0.959195	0.33746	0.629254	MTMR2
ENSG00000087074	760.315	-0.663724	0.181999	-3.64685	0.00026547	0.00458238	PPP1R15A
ENSG00000087076	16.5696	1.37099	1.1074	1.23802	0.215707	0.495435	HSD17B14
ENSG00000087077	1681.24	-0.0334954	0.115825	-0.28919	0.772436	0.912291	TRIP6
ENSG00000087085	14.6311	0.428849	1.129	0.379847	0.704059	0.880291	ACHE
ENSG00000087086	33165.1	0.155719	0.0646207	2.40973	0.0159641	0.0964167	FTL
ENSG00000087087	2335.57	0.243383	0.10406	2.33886	0.0193426	0.109824	SRRT
ENSG00000087088	708.158	0.0975368	0.174815	0.557943	0.576884	0.812153	BAX
ENSG00000087095	217.426	-0.160486	0.292032	-0.549549	0.582629	0.816029	NLK
ENSG00000087111	1485.86	-0.359336	0.189767	-1.89357	0.0582825	0.231025	PIGS
ENSG00000087116	72.7611	-0.0605944	0.618448	-0.0979782	0.92195	0.970744	ADAMTS2
ENSG00000087128	2.97364	-6.05526	3.27258	-1.8503	0.0642697	NA	TMPRSS11E
ENSG00000087152	1127.16	-0.237388	0.161004	-1.47443	0.140367	0.390823	ATXN7L3
ENSG00000087157	275.765	-0.360417	0.238649	-1.51024	0.130983	0.3754	PGS1
ENSG00000087191	3601.51	-0.142796	0.0916155	-1.55864	0.119081	0.355302	PSMC5
ENSG00000087206	365.104	0.232401	0.212835	1.09193	0.274862	0.563934	UIMC1
ENSG00000087237	0	NA	NA	NA	NA	NA	CETP
ENSG00000087245	28.8722	3.76583	1.76473	2.13393	0.0328482	0.156054	MMP2
ENSG00000087250	0	NA	NA	NA	NA	NA	MT3
ENSG00000087253	775.038	0.322186	0.208496	1.54529	0.122277	0.360968	LPCAT2
ENSG00000087258	0	NA	NA	NA	NA	NA	GNAO1
ENSG00000087263	1153.99	-0.154672	0.167731	-0.922146	0.356453	0.647449	OGFOD1
ENSG00000087266	411.283	-0.73289	0.281525	-2.60328	0.00923364	0.0657509	SH3BP2
ENSG00000087269	1957.93	-0.237698	0.128717	-1.84667	0.0647946	0.246594	NOP14
ENSG00000087274	2076.52	-0.178047	0.164719	-1.08091	0.279736	0.569455	ADD1
ENSG00000087299	567.723	0.263649	0.245139	1.07551	0.282146	0.572166	L2HGDH
ENSG00000087301	172.745	0.437303	0.346642	1.26154	0.207113	0.482991	TXNDC16
ENSG00000087302	2717.71	-0.399576	0.143621	-2.78216	0.00539986	0.0450413	RTRAF
ENSG00000087303	2.81429	5.17816	3.2802	1.57861	0.114424	NA	NID2
ENSG00000087338	1313.73	0.13182	0.114957	1.14668	0.251513	0.537797	GMCL1
ENSG00000087365	6448.03	0.0370337	0.0842674	0.439479	0.660315	0.859132	SF3B2
ENSG00000087448	536.532	0.18136	0.205961	0.880557	0.378557	0.667118	KLHL42
ENSG00000087460	19196.1	-0.103677	0.0720947	-1.43807	0.150414	0.4067	GNAS
ENSG00000087470	1165.33	-0.137754	0.133194	-1.03424	0.301026	0.592631	DNM1L
ENSG00000087494	12.927	1.19162	1.45114	0.821161	0.411555	0.694875	PTHLH
ENSG00000087495	0	NA	NA	NA	NA	NA	PHACTR3
ENSG00000087502	1651.62	0.0882048	0.176216	0.50055	0.616688	0.836222	ERGIC2
ENSG00000087510	209.275	0.697274	0.295332	2.36098	0.0182266	0.105851	TFAP2C
ENSG00000087586	2058.04	0.38543	0.119776	3.21792	0.00129126	0.0155921	AURKA
ENSG00000087589	2.28777	4.05041	3.59554	1.12651	0.25995	NA	CASS4
ENSG00000087842	508.088	0.00537465	0.208889	0.0257298	0.979473	0.994333	PIR
ENSG00000087884	82.3068	-0.137188	0.49216	-0.278747	0.780439	0.916068	AAMDC
ENSG00000087903	230.624	-0.443291	0.347779	-1.27463	0.202439	0.478228	RFX2
ENSG00000087995	1744.05	-0.223893	0.126574	-1.76887	0.0769163	0.275903	METTL2A
ENSG00000088002	63.3207	0.617119	0.535846	1.15167	0.249456	0.53621	SULT2B1
ENSG00000088035	332.825	0.00756948	0.266282	0.0284265	0.977322	0.993626	ALG6
ENSG00000088038	924.955	-0.235812	0.278458	-0.846851	0.397078	0.683553	CNOT3
ENSG00000088053	0.255477	0	4.99758	0	1	NA	GP6
ENSG00000088179	637.37	-1.0356	0.332733	-3.11242	0.0018556	0.0205941	PTPN4
ENSG00000088205	4474.19	-0.0807955	0.0942831	-0.856946	0.391475	0.67898	DDX18
ENSG00000088247	4677.86	-0.0132235	0.0931393	-0.141975	0.8871	0.958256	KHSRP
ENSG00000088256	1632.27	-0.365888	0.207803	-1.76075	0.0782811	0.27869	GNA11
ENSG00000088280	348.511	-0.231571	0.24774	-0.934731	0.349927	0.64123	ASAP3
ENSG00000088298	611.783	-0.00871527	0.16829	-0.0517872	0.958698	0.986138	EDEM2
ENSG00000088305	732.868	-0.0854947	0.177908	-0.480556	0.630832	0.843937	DNMT3B
ENSG00000088320	0	NA	NA	NA	NA	NA	REM1
ENSG00000088325	7025.88	0.221445	0.0946596	2.33938	0.0193159	0.10979	TPX2
ENSG00000088340	6.88044	2.90273	1.76749	1.64229	0.10053	0.324638	FER1L4
ENSG00000088356	462.873	0.409577	0.275034	1.48919	0.136438	0.384168	PDRG1
ENSG00000088367	713.748	-0.615053	0.247283	-2.48724	0.0128738	0.0831184	EPB41L1
ENSG00000088386	20.9761	1.25898	1.11756	1.12654	0.259935	0.546553	SLC15A1
ENSG00000088387	1935.28	0.0836632	0.213256	0.392314	0.694826	0.875607	DOCK9
ENSG00000088448	1642.7	0.262357	0.128788	2.03712	0.0416377	0.183851	ANKRD10
ENSG00000088451	615.636	-0.0122216	0.191551	-0.0638034	0.949127	0.980994	TGDS
ENSG00000088538	88.0181	0.0850717	0.490104	0.173579	0.862196	0.949215	DOCK3
ENSG00000088543	130.501	-0.749242	0.474696	-1.57836	0.114483	0.347179	C3orf18
ENSG00000088682	1228.1	-0.35504	0.139092	-2.55254	0.010694	0.0732966	COQ9
ENSG00000088726	114.857	-0.0514515	0.40413	-0.127314	0.898692	0.962236	TMEM40
ENSG00000088727	113.52	0.0162796	0.375439	0.0433613	0.965413	0.988265	KIF9
ENSG00000088756	0.0404761	0	4.99758	0	1	NA	ARHGAP28
ENSG00000088766	770.035	0.03194	0.172595	0.185057	0.853184	0.94643	CRLS1
ENSG00000088782	0	NA	NA	NA	NA	NA	DEFB127
ENSG00000088808	155.27	0.840426	0.449819	1.86837	0.061711	0.239203	PPP1R13B
ENSG00000088812	1660.14	-0.132165	0.135356	-0.976429	0.328852	0.620987	ATRN
ENSG00000088826	934.112	-0.277688	0.170703	-1.62674	0.103793	0.329391	SMOX
ENSG00000088827	18.7902	3.65879	1.3566	2.69702	0.00699623	0.0538679	SIGLEC1
ENSG00000088832	5181.07	-0.489287	0.0776794	-6.2988	2.99958e-10	4.18756e-08	FKBP1A
ENSG00000088833	1368.32	-0.0795852	0.159242	-0.499775	0.617234	0.836664	NSFL1C
ENSG00000088836	184.178	0.162141	0.497932	0.325629	0.744705	0.898354	SLC4A11
ENSG00000088854	244.484	0.0946697	0.249353	0.379661	0.704197	0.880384	C20orf194
ENSG00000088876	179.139	0.425147	0.344914	1.23262	0.217718	0.497556	ZNF343
ENSG00000088881	40.7315	-2.2004	0.69751	-3.15465	0.00160691	0.0183854	EBF4
ENSG00000088882	3.91995	4.19764	3.28339	1.27845	0.201092	0.477098	CPXM1
ENSG00000088888	1616.71	0.0923605	0.118587	0.778839	0.436075	0.715256	MAVS
ENSG00000088899	100.453	0.383512	0.462794	0.828689	0.407281	0.692055	LZTS3
ENSG00000088926	0	NA	NA	NA	NA	NA	F11
ENSG00000088930	2791.36	-0.0158169	0.0974014	-0.162389	0.871	0.952576	XRN2
ENSG00000088970	221.201	-0.567373	0.295679	-1.91888	0.0549994	0.222161	KIZ
ENSG00000088986	3308.98	0.245055	0.0955624	2.56434	0.0103372	0.0719038	DYNLL1
ENSG00000088992	241.536	0.1167	0.292549	0.398906	0.689962	0.873329	TESC
ENSG00000089006	5156.41	0.109711	0.0857323	1.2797	0.200651	0.47648	SNX5
ENSG00000089009	31173.9	-0.0449123	0.0612359	-0.733431	0.463296	0.735496	RPL6
ENSG00000089012	0	NA	NA	NA	NA	NA	SIRPG
ENSG00000089022	765.636	0.117125	0.21393	0.547491	0.584042	0.817141	MAPKAPK5
ENSG00000089041	15.3651	0.491718	0.988457	0.49746	0.618865	0.837235	P2RX7
ENSG00000089048	653.355	-0.197786	0.225545	-0.876927	0.380526	0.669042	ESF1
ENSG00000089050	468.896	-1.02672	0.249527	-4.11467	3.87739e-05	0.000956326	RBBP9
ENSG00000089053	3359.57	-0.0479422	0.0927446	-0.516927	0.605207	0.830333	ANAPC5
ENSG00000089057	404.269	0.34429	0.272499	1.26345	0.206426	0.48249	SLC23A2
ENSG00000089060	763.97	-0.336545	0.259068	-1.29906	0.193923	0.468612	SLC8B1
ENSG00000089063	2308.6	0.0342414	0.10836	0.315997	0.752005	0.903049	TMEM230
ENSG00000089091	18.7673	-0.745471	1.08341	-0.688081	0.491402	0.754817	DZANK1
ENSG00000089094	1272.01	0.320558	0.208657	1.53629	0.124467	0.364819	KDM2B
ENSG00000089101	4.33262	5.29316	2.94296	1.79858	0.0720849	0.264766	CFAP61
ENSG00000089116	75.0463	1.36576	0.494767	2.76042	0.00577277	0.0470124	LHX5
ENSG00000089123	278.156	0.12176	0.32297	0.377001	0.706173	0.880779	TASP1
ENSG00000089127	10.0876	1.27061	2.24036	0.567144	0.570617	0.809391	OAS1
ENSG00000089154	7178.35	-0.0430432	0.107594	-0.400052	0.689118	0.873329	GCN1
ENSG00000089157	106874	-0.0462086	0.066635	-0.693458	0.488022	0.753042	RPLP0
ENSG00000089159	5766.17	-0.279825	0.111793	-2.50306	0.0123125	0.080639	PXN
ENSG00000089163	36.1499	-0.349928	0.800841	-0.436951	0.662147	0.86025	SIRT4
ENSG00000089169	0.811985	0	4.99758	0	1	NA	RPH3A
ENSG00000089177	150.425	0.374557	0.381628	0.981471	0.326361	0.618263	KIF16B
ENSG00000089195	485.949	0.235295	0.215477	1.09197	0.274845	0.563934	TRMT6
ENSG00000089199	0.884051	1.33316	4.99192	0.267063	0.789421	NA	CHGB
ENSG00000089220	4907.52	0.169176	0.0879141	1.92434	0.0543124	0.220281	PEBP1
ENSG00000089225	0.248153	0	4.99758	0	1	NA	TBX5
ENSG00000089234	809.198	-0.204219	0.17035	-1.19882	0.230598	0.51331	BRAP
ENSG00000089248	2300.5	0.212988	0.111737	1.90615	0.0566314	0.226511	ERP29
ENSG00000089250	0.566979	2.70362	4.84887	0.557578	0.577133	NA	NOS1
ENSG00000089280	3222.53	0.552682	0.108499	5.09388	3.50803e-07	1.93473e-05	FUS
ENSG00000089289	3305.25	-0.261418	0.0932117	-2.80456	0.00503847	0.0427665	IGBP1
ENSG00000089327	1421.69	-0.0140306	0.15097	-0.0929361	0.925954	0.972261	FXYD5
ENSG00000089335	170.794	0.25182	0.318515	0.790604	0.429175	0.709504	ZNF302
ENSG00000089351	1241.53	-0.242622	0.171302	-1.41634	0.156676	0.415607	GRAMD1A
ENSG00000089356	89.0677	0.789051	0.558707	1.41228	0.157867	0.417553	FXYD3
ENSG00000089472	12.1861	4.63619	2.10584	2.20159	0.0276943	0.140189	HEPH
ENSG00000089486	167.165	-0.70018	0.424777	-1.64835	0.0992817	0.322134	CDIP1
ENSG00000089505	4.16701	2.01959	2.79855	0.721656	0.470506	0.740737	CMTM1
ENSG00000089558	0	NA	NA	NA	NA	NA	KCNH4
ENSG00000089597	15167.1	-0.165571	0.0700582	-2.36334	0.0181111	0.105324	GANAB
ENSG00000089639	258.323	-0.18368	0.302374	-0.607461	0.543545	0.790941	GMIP
ENSG00000089682	140.356	-0.464301	0.524076	-0.885942	0.375649	0.665074	RBM41
ENSG00000089685	3963.93	0.494708	0.141021	3.50803	0.000451433	0.00689496	BIRC5
ENSG00000089692	31.8976	2.57899	0.942076	2.73756	0.0061897	0.0494661	LAG3
ENSG00000089693	4465.71	-0.683074	0.0993447	-6.87579	6.16452e-12	1.40155e-09	MLF2
ENSG00000089723	290.756	0.471164	0.283816	1.6601	0.0968935	0.317705	OTUB2
ENSG00000089737	5234	0.130918	0.0985914	1.32788	0.184217	0.453925	DDX24
ENSG00000089775	324.266	-0.380064	0.3012	-1.26183	0.207009	0.482991	ZBTB25
ENSG00000089818	494.558	-0.183849	0.271552	-0.677031	0.498386	0.759802	NECAP1
ENSG00000089820	494.169	-0.456807	0.355497	-1.28498	0.198799	0.47448	ARHGAP4
ENSG00000089847	43.1234	-0.567017	0.642644	-0.882319	0.377604	0.666765	ANKRD24
ENSG00000089876	1469.13	0.0335161	0.148562	0.225603	0.82151	0.932124	DHX32
ENSG00000089902	1605.72	-0.308984	0.132106	-2.33892	0.0193397	0.109824	RCOR1
ENSG00000089916	1036.52	0.714391	0.17549	4.07084	4.68447e-05	0.0011144	GPATCH2L
ENSG00000090006	1704.92	0.321299	0.145813	2.2035	0.0275596	0.139824	LTBP4
ENSG00000090013	1494.44	0.0252625	0.13247	0.190704	0.848758	0.943888	BLVRB
ENSG00000090020	285.551	-0.959574	0.333094	-2.8808	0.00396673	0.0361987	SLC9A1
ENSG00000090054	4493.1	-0.0810297	0.0916475	-0.884144	0.376618	0.665913	SPTLC1
ENSG00000090060	7105.76	0.0492308	0.10026	0.49103	0.623405	0.839028	PAPOLA
ENSG00000090061	1043.13	-0.768795	0.163761	-4.69463	2.67095e-06	0.000103678	CCNK
ENSG00000090097	702.098	-0.435664	0.207856	-2.09599	0.0360827	0.166692	PCBP4
ENSG00000090104	0.273377	2.78523	4.84692	0.574641	0.565534	NA	RGS1
ENSG00000090238	82.1244	0.347738	0.558699	0.622406	0.533675	0.785025	YPEL3
ENSG00000090263	934.388	0.163411	0.148535	1.10015	0.271269	0.559802	MRPS33
ENSG00000090266	792.143	0.323847	0.174181	1.85925	0.0629913	0.242503	NDUFB2
ENSG00000090273	3552.04	0.282439	0.0990234	2.85225	0.00434111	0.0387921	NUDC
ENSG00000090316	2239.74	-0.0963977	0.100061	-0.963385	0.335354	0.627094	MAEA
ENSG00000090339	245.196	0.172136	0.277414	0.620503	0.534927	0.785267	ICAM1
ENSG00000090372	2259.36	-0.74989	0.151448	-4.95148	7.36509e-07	3.51998e-05	STRN4
ENSG00000090376	9.29911	2.38415	2.0093	1.18656	0.235401	0.519936	IRAK3
ENSG00000090382	8.35391	-0.547014	1.32098	-0.414097	0.678803	0.867857	LYZ
ENSG00000090402	0	NA	NA	NA	NA	NA	SI
ENSG00000090432	863.6	0.0665428	0.156005	0.426544	0.669711	0.863522	MUL1
ENSG00000090447	518.733	0.153638	0.208085	0.738345	0.460305	0.733569	TFAP4
ENSG00000090470	862.948	-0.100948	0.228052	-0.442652	0.658018	0.857546	PDCD7
ENSG00000090487	1754.49	-0.21517	0.105755	-2.0346	0.041891	0.184425	SPG21
ENSG00000090512	1.27551	0	4.99758	0	1	NA	FETUB
ENSG00000090520	1734.73	0.259287	0.136242	1.90313	0.0570232	0.227356	DNAJB11
ENSG00000090530	36.1395	1.13013	0.743226	1.52057	0.128368	0.371066	P3H2
ENSG00000090534	1.25096	2.9238	4.22521	0.69199	0.488944	NA	THPO
ENSG00000090539	119.205	-1.98026	0.500217	-3.9588	7.53288e-05	0.00165163	CHRD
ENSG00000090554	8.69841	3.66274	2.42238	1.51204	0.130523	0.374891	FLT3LG
ENSG00000090565	131.736	-0.209396	0.593057	-0.353079	0.724029	0.889491	RAB11FIP3
ENSG00000090581	485.529	0.0708332	0.186716	0.379364	0.704417	0.880384	GNPTG
ENSG00000090612	199.383	0.185155	0.375451	0.493155	0.621903	0.838593	ZNF268
ENSG00000090615	874.248	0.323896	0.498614	0.649593	0.515955	0.772549	GOLGA3
ENSG00000090621	7173.18	-0.395558	0.0836199	-4.73043	2.24042e-06	9.02692e-05	PABPC4
ENSG00000090659	0	NA	NA	NA	NA	NA	CD209
ENSG00000090661	505.484	-0.21767	0.211928	-1.02709	0.304378	0.596252	CERS4
ENSG00000090674	237.065	0.0877349	0.357233	0.245596	0.805995	0.927284	MCOLN1
ENSG00000090686	1392.2	-0.358469	0.148849	-2.40827	0.0160285	0.096663	USP48
ENSG00000090776	617.811	-0.564413	0.193188	-2.92158	0.00348264	0.0329722	EFNB1
ENSG00000090857	1968.49	-0.103104	0.144284	-0.714592	0.474861	0.744866	PDPR
ENSG00000090861	9962.08	-0.23591	0.0902804	-2.61308	0.00897291	0.0641239	AARS1
ENSG00000090863	11810.6	-0.291594	0.0914616	-3.18816	0.00143184	0.0168299	GLG1
ENSG00000090889	1652.72	0.027825	0.115011	0.241934	0.808832	0.928354	KIF4A
ENSG00000090905	1695.79	0.500401	0.133403	3.75104	0.000176103	0.0032678	TNRC6A
ENSG00000090924	236.615	-0.49958	0.4618	-1.08181	0.279336	0.568859	PLEKHG2
ENSG00000090932	2.5015	0.679218	3.23993	0.20964	0.833949	NA	DLL3
ENSG00000090971	241.202	-0.681093	0.299695	-2.27262	0.0230489	0.12376	NAT14
ENSG00000090975	243.706	0.776568	0.360139	2.1563	0.0310602	0.15057	PITPNM2
ENSG00000090989	794.629	-0.231603	0.181348	-1.27711	0.201562	0.47746	EXOC1
ENSG00000091009	1480.44	-0.207392	0.162762	-1.2742	0.202592	0.478373	RBM27
ENSG00000091010	1.45233	-0.023401	4.62578	-0.00505882	0.995964	NA	POU4F3
ENSG00000091039	6752.63	-0.0917587	0.0915366	-1.00243	0.316138	0.608549	OSBPL8
ENSG00000091073	445.555	0.527145	0.30433	1.73215	0.0832464	0.29035	DTX2
ENSG00000091106	10.9025	-0.323828	1.35973	-0.238156	0.81176	0.929729	NLRC4
ENSG00000091127	1280.14	0.145768	0.141124	1.0329	0.301649	0.593271	PUS7
ENSG00000091128	0	NA	NA	NA	NA	NA	LAMB4
ENSG00000091129	5.63961	-0.657543	2.93654	-0.223918	0.822821	0.932614	NRCAM
ENSG00000091136	1994.85	0.387003	0.137455	2.81549	0.00487035	0.0418303	LAMB1
ENSG00000091137	31.2629	-1.15776	0.871253	-1.32885	0.183898	0.453547	SLC26A4
ENSG00000091138	0	NA	NA	NA	NA	NA	SLC26A3
ENSG00000091140	4242.66	0.00768958	0.116204	0.066173	0.94724	0.980254	DLD
ENSG00000091157	454.442	0.468198	0.260708	1.79587	0.0725154	0.265489	WDR7
ENSG00000091164	2142.22	-0.0497441	0.111683	-0.445404	0.656028	0.856538	TXNL1
ENSG00000091181	0	NA	NA	NA	NA	NA	IL5RA
ENSG00000091262	16.4079	-1.24809	1.22374	-1.01989	0.30778	0.599343	ABCC6
ENSG00000091317	3272.57	0.156811	0.106595	1.4711	0.141264	0.392154	CMTM6
ENSG00000091409	7880.85	0.36736	0.0868809	4.22832	2.35446e-05	0.00063296	ITGA6
ENSG00000091428	0.836139	1.47332	4.94039	0.298219	0.765536	NA	RAPGEF4
ENSG00000091436	2330.81	-0.00863733	0.106461	-0.0811313	0.935338	0.97606	MAP3K20
ENSG00000091482	2.78247	3.70666	2.84528	1.30274	0.192663	NA	SMPX
ENSG00000091483	1439.09	-0.32001	0.165998	-1.9278	0.0538806	0.219175	FH
ENSG00000091490	2162.34	-0.169254	0.167008	-1.01345	0.310845	0.603084	SEL1L3
ENSG00000091513	1.55228	0.191509	3.91755	0.0488849	0.961011	NA	TF
ENSG00000091527	4793.95	0.0971208	0.0918362	1.05754	0.290264	0.581233	CDV3
ENSG00000091536	20.6304	0.278332	1.31495	0.211667	0.832367	0.935993	MYO15A
ENSG00000091542	2657.97	0.000821899	0.107895	0.00761761	0.993922	0.99923	ALKBH5
ENSG00000091583	0	NA	NA	NA	NA	NA	APOH
ENSG00000091592	108.51	-0.982973	0.581525	-1.69034	0.0909635	0.306258	NLRP1
ENSG00000091622	29.6939	0.686222	0.744276	0.921999	0.356529	0.647483	PITPNM3
ENSG00000091640	554.001	-0.339045	0.182001	-1.86288	0.0624797	0.241058	SPAG7
ENSG00000091651	402.016	0.0727851	0.270483	0.269093	0.787858	0.91919	ORC6
ENSG00000091656	451.879	0.101088	0.253967	0.398038	0.690602	0.873614	ZFHX4
ENSG00000091664	0	NA	NA	NA	NA	NA	SLC17A6
ENSG00000091704	0	NA	NA	NA	NA	NA	CPA1
ENSG00000091732	624.452	0.380453	0.177944	2.13804	0.0325134	0.155251	ZC3HC1
ENSG00000091831	2.14176	-1.41033	3.48438	-0.404756	0.685657	NA	ESR1
ENSG00000091844	154.781	0.121888	0.319776	0.381168	0.703078	0.879819	RGS17
ENSG00000091879	36.1331	0.165369	0.696523	0.237421	0.81233	0.929729	ANGPT2
ENSG00000091947	1356.24	-0.0136921	0.11795	-0.116084	0.907586	0.966234	TMEM101
ENSG00000091972	0.64359	-3.28527	4.83343	-0.679698	0.496696	NA	CD200
ENSG00000091986	23.7847	4.37753	1.09925	3.9823	6.82529e-05	0.00151288	CCDC80
ENSG00000092009	0.0792175	0	4.99758	0	1	NA	CMA1
ENSG00000092010	2357.52	0.0818944	0.117868	0.694796	0.487183	0.752404	PSME1
ENSG00000092020	429.817	0.0937195	0.235021	0.398771	0.690062	0.873329	PPP2R3C
ENSG00000092036	965.38	0.0455236	0.192052	0.237038	0.812627	0.929749	HAUS4
ENSG00000092051	0.532269	3.80959	4.82428	0.78967	0.429721	NA	JPH4
ENSG00000092054	0.418465	3.47164	4.83734	0.717675	0.472958	NA	MYH7
ENSG00000092067	0	NA	NA	NA	NA	NA	CEBPE
ENSG00000092068	93.3551	-0.150329	0.569906	-0.263779	0.79195	0.920014	SLC7A8
ENSG00000092094	202.391	0.282494	0.394762	0.715606	0.474235	0.744471	OSGEP
ENSG00000092096	54.2857	0.250008	0.66111	0.378164	0.705309	0.880391	SLC22A17
ENSG00000092098	1193.3	0.267245	0.25764	1.03728	0.299605	0.59127	RNF31
ENSG00000092108	1381.3	-0.34059	0.117268	-2.90438	0.00367977	0.0343683	SCFD1
ENSG00000092140	1617.51	0.16536	0.154246	1.07205	0.283698	0.573995	G2E3
ENSG00000092148	6212.25	0.0385533	0.0787193	0.489757	0.624306	0.839317	HECTD1
ENSG00000092199	24176.5	-0.263227	0.0613331	-4.29175	1.77268e-05	0.000501105	HNRNPC
ENSG00000092200	0	NA	NA	NA	NA	NA	RPGRIP1
ENSG00000092201	8768.53	-0.103718	0.0749789	-1.3833	0.166573	0.428291	SUPT16H
ENSG00000092203	1506.07	-0.0116005	0.200685	-0.0578046	0.953904	0.983401	TOX4
ENSG00000092208	408.834	0.167486	0.253755	0.660032	0.509233	0.766885	GEMIN2
ENSG00000092295	15.8252	3.61029	1.2678	2.84769	0.00440373	0.0391282	TGM1
ENSG00000092330	683.209	0.19544	0.182166	1.07287	0.283331	0.573596	TINF2
ENSG00000092345	0	NA	NA	NA	NA	NA	DAZL
ENSG00000092377	0	NA	NA	NA	NA	NA	TBL1Y
ENSG00000092421	395.475	-0.619497	0.226405	-2.73623	0.00621468	0.0495773	SEMA6A
ENSG00000092439	1073.06	-0.30047	0.192315	-1.56238	0.118198	0.353928	TRPM7
ENSG00000092445	945.053	0.257238	0.188466	1.3649	0.172283	0.437072	TYRO3
ENSG00000092470	979.734	-0.0266114	0.189875	-0.140152	0.88854	0.958472	WDR76
ENSG00000092529	5.38977	-1.39257	2.30832	-0.603284	0.54632	0.792949	CAPN3
ENSG00000092531	731.926	-0.814927	0.201945	-4.0354	5.45097e-05	0.00124644	SNAP23
ENSG00000092607	1.5606	0	4.83985	0	1	NA	TBX15
ENSG00000092621	2742.96	0.143852	0.157452	0.913628	0.360912	0.651312	PHGDH
ENSG00000092758	200.449	2.08569	0.573089	3.63937	0.000273301	0.00468705	COL9A3
ENSG00000092820	59063.6	0.0842133	0.0572678	1.47052	0.141422	0.392317	EZR
ENSG00000092841	7260.52	-0.0152156	0.100797	-0.150952	0.880013	0.956073	MYL6
ENSG00000092847	931.277	-0.674511	0.189139	-3.56621	0.000362177	0.00585183	AGO1
ENSG00000092850	0	NA	NA	NA	NA	NA	TEKT2
ENSG00000092853	754.484	0.356668	0.195781	1.82177	0.0684904	0.255935	CLSPN
ENSG00000092871	1162.2	-0.480247	0.128499	-3.73737	0.000185957	0.00340957	RFFL
ENSG00000092929	95.9032	0.382182	0.652308	0.585892	0.557948	0.801441	UNC13D
ENSG00000092931	366.847	0.211521	0.267262	0.791436	0.428689	0.709357	MFSD11
ENSG00000092964	466.063	0.461583	0.233702	1.97509	0.048258	0.203558	DPYSL2
ENSG00000092969	24.4252	0.987342	0.984767	1.00262	0.316047	0.608502	TGFB2
ENSG00000092978	378.185	0.724573	0.22643	3.19998	0.00137436	0.0162866	GPATCH2
ENSG00000093000	2453.56	0.674394	0.356808	1.89008	0.0587476	0.232117	NUP50
ENSG00000093009	621.949	0.167438	0.279542	0.598971	0.549192	0.795519	CDC45
ENSG00000093010	1313.76	-0.0147107	0.143832	-0.102277	0.918537	0.969591	COMT
ENSG00000093072	1.84907	-1.93192	4.71721	-0.409547	0.682138	NA	ADA2
ENSG00000093100	16.8327	5.28105	4.79987	1.10025	0.271224	0.559802	AC016026.1
ENSG00000093134	0	NA	NA	NA	NA	NA	VNN3
ENSG00000093144	1531.37	-0.0767864	0.158741	-0.483723	0.628583	0.842176	ECHDC1
ENSG00000093167	703.91	-0.0425693	0.18774	-0.226746	0.820621	0.931606	LRRFIP2
[truncated: 58,677 more rows]

## Sheet: KHDRBS2_MT_vs_KHDRBS2_WT
geneId	baseMean	log2FoldChange	lfcSE	stat	pvalue	padj	genename
ENSG00000000003	807.627	-0.0145677	0.229219	-0.0635539	0.949325	0.977629	TSPAN6
ENSG00000000005	0	NA	NA	NA	NA	NA	TNMD
ENSG00000000419	3170.01	0.553936	0.204908	2.70334	0.00686462	0.0531556	DPM1
ENSG00000000457	449.96	0.148023	0.277999	0.53246	0.594408	0.781033	SCYL3
ENSG00000000460	1093.86	0.32357	0.221761	1.4591	0.144539	0.347902	C1orf112
ENSG00000000938	0	NA	NA	NA	NA	NA	FGR
ENSG00000000971	40.2994	0.657325	0.801096	0.820532	0.411913	NA	CFH
ENSG00000001036	1248.7	-0.00307613	0.207086	-0.0148543	0.988148	0.995219	FUCA2
ENSG00000001084	1184.23	0.131439	0.218487	0.601585	0.54745	0.746993	GCLC
ENSG00000001167	1409.42	0.0630405	0.205675	0.306505	0.75922	0.878052	NFYA
ENSG00000001460	201.739	0.354258	0.422184	0.839107	0.401409	0.632478	STPG1
ENSG00000001461	1502.51	-0.335643	0.200293	-1.67576	0.0937848	0.268877	NIPAL3
ENSG00000001497	2229.88	-0.100381	0.185	-0.542598	0.587406	0.774409	LAS1L
ENSG00000001561	269.003	0.470672	0.338879	1.38891	0.16486	0.37656	ENPP4
ENSG00000001617	583.334	-0.506719	0.267764	-1.89241	0.058436	0.203402	SEMA3F
ENSG00000001626	0.55361	-2.33514	4.8673	-0.479761	0.631397	NA	CFTR
ENSG00000001629	2070.82	0.206421	0.199857	1.03284	0.301678	0.54283	ANKIB1
ENSG00000001630	1650.34	0.442028	0.192454	2.29679	0.0216307	0.108861	CYP51A1
ENSG00000001631	1151.02	0.673938	0.212552	3.17069	0.00152075	0.0194853	KRIT1
ENSG00000002016	297.343	0.87643	0.374334	2.34131	0.0192163	0.101584	RAD52
ENSG00000002079	97.6728	0.0119873	0.541982	0.0221176	0.982354	0.992323	MYH16
ENSG00000002330	482.62	-0.775947	0.296969	-2.61289	0.00897813	0.062741	BAD
ENSG00000002549	1903.33	0.0604306	0.192462	0.313988	0.75353	0.875165	LAP3
ENSG00000002586	1098.65	-0.520967	0.209812	-2.48302	0.0130273	0.0791756	CD99
ENSG00000002587	216.056	-0.196816	0.596974	-0.32969	0.741634	0.867705	HS3ST1
ENSG00000002726	0	NA	NA	NA	NA	NA	AOC1
ENSG00000002745	16.8931	0.825319	1.152	0.716421	0.473732	NA	WNT16
ENSG00000002746	33.284	0.492768	0.967034	0.509566	0.610355	NA	HECW1
ENSG00000002822	979.212	0.148387	0.217863	0.681102	0.495807	0.710729	MAD1L1
ENSG00000002834	8328.68	-0.451208	0.166279	-2.71356	0.0066564	0.0520393	LASP1
ENSG00000002919	418.158	-0.183987	0.34943	-0.526534	0.598518	0.783134	SNX11
ENSG00000002933	0.24284	-1.40466	4.99612	-0.28115	0.778595	NA	TMEM176A
ENSG00000003056	5504.14	0.0757366	0.163971	0.461891	0.64416	0.812418	M6PR
ENSG00000003096	70.5015	0.190078	0.590114	0.322104	0.747374	0.871739	KLHL13
ENSG00000003137	189.777	0.488152	0.427247	1.14255	0.253225	0.491362	CYP26B1
ENSG00000003147	95.0374	0.92747	0.612386	1.51452	0.129894	0.326859	ICA1
ENSG00000003249	93.9349	-1.90683	0.543832	-3.50629	0.0004544	0.00861688	DBNDD1
ENSG00000003393	550.531	-0.0201828	0.259316	-0.0778311	0.937962	0.971093	ALS2
ENSG00000003400	104.892	-0.0570413	0.547873	-0.104114	0.917079	0.961282	CASP10
ENSG00000003402	323.33	-0.129914	0.307163	-0.422947	0.672334	0.827942	CFLAR
ENSG00000003436	497.621	0.519617	0.320166	1.62296	0.104598	0.286766	TFPI
ENSG00000003509	809.766	0.196334	0.236526	0.830072	0.406498	0.636782	NDUFAF7
ENSG00000003756	1108.68	-0.147772	0.218126	-0.677461	0.498114	0.712226	RBM5
ENSG00000003987	44.4999	0.790656	0.750621	1.05334	0.292187	NA	MTMR7
ENSG00000003989	491.213	0.104673	0.271624	0.385361	0.69997	0.844295	SLC7A2
ENSG00000004059	1586.81	-0.272744	0.217086	-1.25639	0.208976	0.435067	ARF5
ENSG00000004139	652.031	-0.145815	0.367339	-0.396951	0.691404	0.83943	SARM1
ENSG00000004142	4420.05	-0.316155	0.173701	-1.82011	0.0687426	0.223845	POLDIP2
ENSG00000004399	1525.98	0.133544	0.2004	0.666384	0.505166	0.716995	PLXND1
ENSG00000004455	9076.28	0.351989	0.168336	2.09099	0.036529	0.152176	AK2
ENSG00000004468	0.301322	-1.37264	4.92061	-0.278957	0.780278	NA	CD38
ENSG00000004478	4882.71	0.043633	0.165693	0.263336	0.792292	0.895759	FKBP4
ENSG00000004487	5612.93	0.0910472	0.164116	0.554772	0.57905	0.768257	KDM1A
ENSG00000004534	1653.1	-0.13911	0.243931	-0.570282	0.568486	0.760756	RBM6
ENSG00000004660	101.626	-0.00911377	0.495504	-0.0183929	0.985325	0.993699	CAMKK1
ENSG00000004700	3213.07	0.258891	0.172756	1.49859	0.133979	0.333317	RECQL
ENSG00000004766	740.825	0.438878	0.253146	1.7337	0.0829719	0.250482	VPS50
ENSG00000004776	13.5083	-1.06047	1.30103	-0.815098	0.415016	NA	HSPB6
ENSG00000004777	46.5862	-0.0894711	0.746803	-0.119805	0.904637	NA	ARHGAP33
ENSG00000004779	2124.25	-0.197337	0.210505	-0.937445	0.34853	0.587137	NDUFAB1
ENSG00000004799	186.873	-0.0498079	0.388012	-0.128367	0.897859	0.952082	PDK4
ENSG00000004809	0	NA	NA	NA	NA	NA	SLC22A16
ENSG00000004838	18.4229	-0.352692	1.32952	-0.265278	0.790796	NA	ZMYND10
ENSG00000004846	0	NA	NA	NA	NA	NA	ABCB5
ENSG00000004848	0.149998	-0.57945	4.92617	-0.117627	0.906363	NA	ARX
ENSG00000004864	2145.91	0.305165	0.182653	1.67073	0.0947743	0.270113	SLC25A13
ENSG00000004866	764.715	0.76634	0.284557	2.6931	0.00707918	0.0542006	ST7
ENSG00000004897	5504.72	0.343742	0.180749	1.90176	0.057202	0.200758	CDC27
ENSG00000004939	0	NA	NA	NA	NA	NA	SLC4A1
ENSG00000004948	0	NA	NA	NA	NA	NA	CALCR
ENSG00000004961	1400.87	0.302092	0.207639	1.45489	0.1457	0.349845	HCCS
ENSG00000004975	914.029	-0.999487	0.254364	-3.92936	8.51737e-05	0.00265533	DVL2
ENSG00000005001	0	NA	NA	NA	NA	NA	PRSS22
ENSG00000005007	5086.78	-0.610933	0.207867	-2.93906	0.00329209	0.0323532	UPF1
ENSG00000005020	1374.02	0.0316499	0.226226	0.139904	0.888736	0.947459	SKAP2
ENSG00000005022	15394.8	0.201894	0.159762	1.26372	0.206331	0.431826	SLC25A5
ENSG00000005059	739.708	-0.41242	0.247615	-1.66557	0.0957997	0.271761	MCUB
ENSG00000005073	17.6237	-1.81266	1.20974	-1.49838	0.134035	NA	HOXA11
ENSG00000005075	806.959	-1.31231	0.227929	-5.75753	8.5356e-09	2.29918e-06	POLR2J
ENSG00000005100	2388.87	-0.0314888	0.179724	-0.175207	0.860917	0.933711	DHX33
ENSG00000005102	8.37178	0.654642	1.94482	0.336608	0.736412	NA	MEOX1
ENSG00000005108	26.8021	-0.826539	1.00529	-0.822186	0.410971	NA	THSD7A
ENSG00000005156	1710.15	-0.00325678	0.227872	-0.0142921	0.988597	0.995447	LIG3
ENSG00000005175	2793.24	0.513915	0.225254	2.2815	0.0225191	0.112	RPAP3
ENSG00000005187	8.51294	-0.0768764	1.91291	-0.0401882	0.967943	NA	ACSM3
ENSG00000005189	345.361	0.0736494	0.30727	0.239689	0.810571	0.906396	REXO5
ENSG00000005194	2331.7	-0.000517523	0.188792	-0.00274124	0.997813	0.998744	CIAPIN1
ENSG00000005206	127.85	-0.422885	0.480996	-0.879185	0.379301	0.612548	SPPL2B
ENSG00000005238	349.963	-0.689929	0.316791	-2.17787	0.0294156	0.13246	FAM214B
ENSG00000005243	123.188	-0.276812	0.482203	-0.574058	0.565929	0.759266	COPZ2
ENSG00000005249	669.302	0.333214	0.244757	1.36141	0.173386	0.388023	PRKAR2B
ENSG00000005302	1358.59	0.989897	0.268156	3.6915	0.000222939	0.00513064	MSL3
ENSG00000005339	1983.78	-0.42937	0.204535	-2.09925	0.0357947	0.150226	CREBBP
ENSG00000005379	2.24855	5.24031	4.13888	1.26612	0.205471	NA	TSPOAP1
ENSG00000005381	0	NA	NA	NA	NA	NA	MPO
ENSG00000005421	0	NA	NA	NA	NA	NA	PON1
ENSG00000005436	1300.41	0.350012	0.227141	1.54095	0.123329	0.316987	GCFC2
ENSG00000005448	904.129	-0.398082	0.229085	-1.73771	0.0822626	0.249255	WDR54
ENSG00000005469	231.357	0.544651	0.395537	1.37699	0.168515	0.38159	CROT
ENSG00000005471	6.74657	1.11115	1.84331	0.602801	0.546641	NA	ABCB4
ENSG00000005483	1388.43	0.0641435	0.241581	0.265515	0.790613	0.895105	KMT2E
ENSG00000005486	592.089	-0.510522	0.248646	-2.05321	0.0400519	0.160605	RHBDD2
ENSG00000005513	0.5385	-0.0153537	4.97256	-0.0030877	0.997536	NA	SOX8
ENSG00000005700	2192.55	0.196723	0.195648	1.0055	0.314658	0.554465	IBTK
ENSG00000005801	380.658	0.126847	0.294729	0.430386	0.666915	0.825137	ZNF195
ENSG00000005810	1819.13	0.0491359	0.221208	0.222125	0.824216	0.913466	MYCBP2
ENSG00000005812	1839.42	0.513414	0.19866	2.58438	0.00975532	0.0662579	FBXL3
ENSG00000005844	0	NA	NA	NA	NA	NA	ITGAL
ENSG00000005882	352.102	0.920308	0.330029	2.78857	0.00529416	0.0446911	PDK2
ENSG00000005884	10389	-0.740962	0.185369	-3.99723	6.4087e-05	0.00215784	ITGA3
ENSG00000005889	1352.99	0.287102	0.200799	1.42979	0.152776	0.359909	ZFX
ENSG00000005893	2842.85	0.197133	0.180393	1.0928	0.274482	0.513256	LAMP2
ENSG00000005961	1.92841	0.843078	3.81607	0.220929	0.825148	NA	ITGA2B
ENSG00000005981	0	NA	NA	NA	NA	NA	ASB4
ENSG00000006007	2519.62	-0.0871611	0.214751	-0.405871	0.684837	0.834582	GDE1
ENSG00000006015	645.119	-0.870288	0.256839	-3.38846	0.000702858	0.0115059	REX1BD
ENSG00000006016	103.072	0.746132	0.502067	1.48612	0.137248	0.338191	CRLF1
ENSG00000006025	116.764	-0.540999	0.53422	-1.01269	0.311208	0.551337	OSBPL7
ENSG00000006042	161.098	1.19116	0.451643	2.63739	0.00835462	0.05977	TMEM98
ENSG00000006047	0	NA	NA	NA	NA	NA	YBX2
ENSG00000006059	0	NA	NA	NA	NA	NA	KRT33A
ENSG00000006062	427.991	-0.782836	0.340555	-2.29871	0.0215216	0.108646	MAP3K14
ENSG00000006071	0	NA	NA	NA	NA	NA	ABCC8
ENSG00000006116	1.00286	-3.41	4.83745	-0.704916	0.480862	NA	CACNG3
ENSG00000006118	244.948	-0.812578	0.473784	-1.71508	0.0863304	0.255797	TMEM132A
ENSG00000006125	10999.9	0.124493	0.159144	0.782268	0.434057	0.659459	AP2B1
ENSG00000006128	3.64944	1.40831	2.38836	0.589656	0.555421	NA	TAC1
ENSG00000006194	721.168	0.073194	0.243801	0.30022	0.764009	0.880084	ZNF263
ENSG00000006210	3.79634	-5.32201	3.00569	-1.77064	0.0766199	NA	CX3CL1
ENSG00000006282	810.541	-0.4564	0.271644	-1.68014	0.0929305	0.26743	SPATA20
ENSG00000006283	0.474469	-2.33318	4.89489	-0.476657	0.633606	NA	CACNA1G
ENSG00000006327	2023.24	-1.22198	0.257979	-4.73676	2.17166e-06	0.000178195	TNFRSF12A
ENSG00000006377	9.61654	1.25	1.68294	0.742746	0.457636	NA	DLX6
ENSG00000006432	354.926	-0.56412	0.343884	-1.64044	0.100915	0.2803	MAP3K9
ENSG00000006451	2105.95	0.317744	0.190546	1.66754	0.0954063	0.271262	RALA
ENSG00000006453	1111.96	0.547311	0.23658	2.31343	0.020699	0.106017	BAIAP2L1
ENSG00000006459	461.551	0.623967	0.343018	1.81905	0.0689037	0.224107	KDM7A
ENSG00000006468	1454.2	0.183843	0.249796	0.735972	0.461748	0.682118	ETV1
ENSG00000006530	1197.03	0.353858	0.208731	1.69529	0.0900211	0.262274	AGK
ENSG00000006534	376.193	-0.334755	0.303689	-1.1023	0.270333	0.508731	ALDH3B1
ENSG00000006555	0	NA	NA	NA	NA	NA	TTC22
ENSG00000006576	1276.62	0.0315074	0.207546	0.15181	0.879337	0.942903	PHTF2
ENSG00000006606	6.17333	-0.20775	2.18931	-0.0948928	0.9244	NA	CCL26
ENSG00000006607	956.288	-0.185418	0.234897	-0.78936	0.429902	0.655685	FARP2
ENSG00000006611	0.179605	-0.983774	4.98328	-0.197415	0.843503	NA	USH1C
ENSG00000006625	1807.97	0.235874	0.202551	1.16451	0.244215	0.480964	GGCT
ENSG00000006634	2059.94	0.615162	0.192658	3.19302	0.00140791	0.0187069	DBF4
ENSG00000006638	49.3142	-1.11262	0.742861	-1.49775	0.134199	NA	TBXA2R
ENSG00000006652	1370.05	0.201616	0.19976	1.00929	0.312836	0.553127	IFRD1
ENSG00000006659	0	NA	NA	NA	NA	NA	LGALS14
ENSG00000006695	708.457	-0.195399	0.236097	-0.827621	0.407885	0.638017	COX10
ENSG00000006704	622.416	0.706121	0.245075	2.88125	0.003961	0.037082	GTF2IRD1
ENSG00000006712	2068.45	-0.160927	0.237233	-0.678348	0.497551	0.711937	PAF1
ENSG00000006715	1428.03	0.759559	0.201312	3.77303	0.000161274	0.00404106	VPS41
ENSG00000006740	332.165	0.0214733	0.304691	0.0704757	0.943815	0.974653	ARHGAP44
ENSG00000006744	4754.85	-0.383746	0.16795	-2.28488	0.0223197	0.111336	ELAC2
ENSG00000006747	0.379268	1.99223	4.91734	0.405144	0.685372	NA	SCIN
ENSG00000006756	239.079	-1.00402	0.401049	-2.50349	0.0122974	0.0767909	ARSD
ENSG00000006757	0	NA	NA	NA	NA	NA	PNPLA4
ENSG00000006788	5.7242	1.56148	1.96231	0.795737	0.426185	NA	MYH13
ENSG00000006831	3795.28	-0.164679	0.181972	-0.904968	0.365482	0.600041	ADIPOR2
ENSG00000006837	20.4473	0.153829	1.23755	0.124301	0.901077	NA	CDKL3
ENSG00000007001	0	NA	NA	NA	NA	NA	UPP2
ENSG00000007038	0	NA	NA	NA	NA	NA	PRSS21
ENSG00000007047	405.184	-0.747403	0.284961	-2.62283	0.00872028	0.0615195	MARK4
ENSG00000007062	0	NA	NA	NA	NA	NA	PROM1
ENSG00000007080	1615.91	-0.721418	0.233255	-3.09283	0.00198258	0.0229693	CCDC124
ENSG00000007129	0	NA	NA	NA	NA	NA	CEACAM21
ENSG00000007168	5472.85	0.0221946	0.192846	0.11509	0.908374	0.957773	PAFAH1B1
ENSG00000007171	9.09048	0.095335	1.89885	0.0502068	0.959958	NA	NOS2
ENSG00000007174	47.7119	0.0879569	0.771321	0.114034	0.909211	NA	DNAH9
ENSG00000007202	7726.76	0.579209	0.167945	3.4488	0.000563086	0.00991058	KIAA0100
ENSG00000007216	1.41286	-3.87901	4.82142	-0.804537	0.421087	NA	SLC13A2
ENSG00000007237	292.759	-0.0291706	0.385459	-0.0756775	0.939676	0.971733	AC005747.1
ENSG00000007255	7.88828	-0.576747	1.74939	-0.329685	0.741638	NA	TRAPPC6A
ENSG00000007264	0.518743	1.06445	4.94997	0.215042	0.829734	NA	MATK
ENSG00000007306	0	NA	NA	NA	NA	NA	CEACAM7
ENSG00000007312	5.78702	-1.87867	2.19133	-0.857322	0.391267	NA	CD79B
ENSG00000007314	0.595349	-1.0571	4.86789	-0.217158	0.828085	NA	SCN4A
ENSG00000007341	254.42	-0.169805	0.334711	-0.507319	0.611931	0.791459	ST7L
ENSG00000007350	13.5479	-2.28865	1.38705	-1.65002	0.0989398	NA	TKTL1
ENSG00000007372	2.62115	-2.37993	3.54464	-0.671418	0.501954	NA	PAX6
ENSG00000007376	828.773	-0.351162	0.2541	-1.38198	0.166977	0.379484	RPUSD1
ENSG00000007384	481.929	-0.412318	0.290325	-1.4202	0.15555	0.363256	RHBDF1
ENSG00000007392	946.393	0.189855	0.219094	0.866544	0.386192	0.618617	LUC7L
ENSG00000007402	2.45645	-0.661666	3.18462	-0.207769	0.835409	NA	CACNA2D2
ENSG00000007516	3.00176	-1.62035	2.70006	-0.600118	0.548427	NA	BAIAP3
ENSG00000007520	851.922	-0.357911	0.230991	-1.54946	0.121272	0.314395	TSR3
ENSG00000007541	285.077	-1.00099	0.364449	-2.74659	0.00602192	0.0485192	PIGQ
ENSG00000007545	757.217	-0.621245	0.268529	-2.31351	0.0206946	0.106017	CRAMP1
ENSG00000007866	256.521	-0.32862	0.37122	-0.885243	0.376026	0.609666	TEAD3
ENSG00000007908	0	NA	NA	NA	NA	NA	SELE
ENSG00000007923	2906.17	0.277361	0.298009	0.930713	0.352002	0.589006	DNAJC11
ENSG00000007933	0	NA	NA	NA	NA	NA	FMO3
ENSG00000007944	213.069	-0.0611983	0.362423	-0.168859	0.865908	0.936807	MYLIP
ENSG00000007952	0	NA	NA	NA	NA	NA	NOX1
ENSG00000007968	307.187	-0.719128	0.348521	-2.06337	0.0390777	0.158341	E2F2
ENSG00000008018	4069.47	0.170384	0.169684	1.00412	0.315319	0.555381	PSMB1
ENSG00000008056	9.56675	-2.80848	1.76513	-1.59109	0.111588	NA	SYN1
ENSG00000008083	418.261	-0.255387	0.296096	-0.862514	0.388405	0.620903	JARID2
ENSG00000008086	116.719	-0.543773	0.558817	-0.973079	0.330514	0.570198	CDKL5
ENSG00000008118	1.18391	2.68396	4.89021	0.548844	0.583113	NA	CAMK1G
ENSG00000008128	489.672	-0.618839	0.30506	-2.02858	0.042501	0.166312	CDK11A
ENSG00000008130	1368.93	-0.217052	0.210624	-1.03052	0.302767	0.543791	NADK
ENSG00000008196	0	NA	NA	NA	NA	NA	TFAP2B
ENSG00000008197	0	NA	NA	NA	NA	NA	TFAP2D
ENSG00000008226	0.462562	2.29769	4.89735	0.46917	0.638948	NA	DLEC1
ENSG00000008256	1134.11	0.274814	0.213498	1.2872	0.198025	0.422198	CYTH3
ENSG00000008277	223.958	0.982823	0.416471	2.35988	0.0182807	0.0985547	ADAM22
ENSG00000008282	2623.53	0.284691	0.177634	1.60268	0.109006	0.294559	SYPL1
ENSG00000008283	998.099	-0.998683	0.216791	-4.60666	4.09184e-06	0.000278715	CYB561
ENSG00000008294	3852.53	0.383788	0.171858	2.23317	0.0255376	0.120779	SPAG9
ENSG00000008300	413.573	-0.764396	0.355257	-2.15167	0.0314234	0.138244	CELSR3
ENSG00000008311	961.45	0.316403	0.218139	1.45047	0.146928	0.35201	AASS
ENSG00000008323	5.22602	-1.2783	2.26694	-0.563887	0.572831	NA	PLEKHG6
ENSG00000008324	476.123	0.123339	0.297384	0.414746	0.678328	0.830543	SS18L2
ENSG00000008382	67.6529	-0.671064	0.684232	-0.980755	0.326713	0.566609	MPND
ENSG00000008394	3598.54	0.601723	0.215138	2.79692	0.00515921	0.0438958	MGST1
ENSG00000008405	914.723	0.00557065	0.219966	0.025325	0.979796	0.991677	CRY1
ENSG00000008438	0	NA	NA	NA	NA	NA	PGLYRP1
ENSG00000008441	2292.93	-0.749715	0.192707	-3.89045	0.000100059	0.00298788	NFIX
ENSG00000008513	1058.78	-0.039327	0.214433	-0.1834	0.854484	0.93041	ST3GAL1
ENSG00000008516	3.39578	0.055453	2.69222	0.0205975	0.983567	NA	MMP25
ENSG00000008517	38.6865	-0.275059	0.793798	-0.34651	0.728959	NA	IL32
ENSG00000008710	606.578	-0.543373	0.290254	-1.87206	0.0611987	0.208727	PKD1
ENSG00000008735	2.79997	-0.672399	2.94828	-0.228065	0.819596	NA	MAPK8IP2
ENSG00000008838	1550.45	0.163502	0.212123	0.770789	0.440832	0.664894	MED24
ENSG00000008853	846.226	-0.118901	0.307591	-0.386554	0.699086	0.84383	RHOBTB2
ENSG00000008869	1005.92	0.256744	0.219171	1.17143	0.241426	0.477135	HEATR5B
ENSG00000008952	2374.31	0.513593	0.276343	1.85853	0.0630933	0.212438	SEC62
ENSG00000008988	18384.3	0.394253	0.162977	2.41907	0.0155601	0.0888771	RPS20
ENSG00000009307	24883.9	0.460126	0.164081	2.80426	0.00504323	0.043296	CSDE1
ENSG00000009335	4942.21	0.053534	0.171867	0.311484	0.755432	0.876066	UBE3C
ENSG00000009413	1228.16	1.37654	0.780196	1.76435	0.0776723	0.24199	REV3L
ENSG00000009694	85.0919	-0.2862	0.540814	-0.529203	0.596665	0.782224	TENM1
ENSG00000009709	1.12595	1.15305	4.79473	0.240483	0.809956	NA	PAX7
ENSG00000009724	2.25334	-0.26122	2.91352	-0.0896577	0.928559	NA	MASP2
ENSG00000009765	0	NA	NA	NA	NA	NA	IYD
ENSG00000009780	156.654	0.642668	0.430227	1.49379	0.135231	0.335234	FAM76A
ENSG00000009790	1.35071	4.18084	4.8389	0.864006	0.387585	NA	TRAF3IP3
ENSG00000009830	339.8	0.0581809	0.457664	0.127126	0.898841	0.952612	POMT2
ENSG00000009844	2618.05	0.431838	0.185924	2.32266	0.0201975	0.104579	VTA1
ENSG00000009950	1.40529	3.82937	4.82062	0.794373	0.426978	NA	MLXIPL
ENSG00000009954	6822.88	0.190374	0.194406	0.979258	0.327452	0.567256	BAZ1B
ENSG00000010017	1255.28	0.548759	0.220996	2.48312	0.0130236	0.0791756	RANBP9
ENSG00000010030	4.5102	-5.67376	2.76088	-2.05505	0.0398737	NA	ETV7
ENSG00000010072	720.677	0.609512	0.26588	2.29244	0.0218805	0.109606	SPRTN
ENSG00000010165	2116.92	-0.574761	0.184788	-3.11038	0.00186845	0.0222561	EEF1AKNMT
ENSG00000010219	234.13	0.155915	0.366892	0.424961	0.670865	0.827298	DYRK4
ENSG00000010244	7875.13	0.371719	0.161979	2.29486	0.0217412	0.109268	ZNF207
ENSG00000010256	4719.29	-0.548233	0.236927	-2.31393	0.0206717	0.105969	UQCRC1
ENSG00000010270	921.49	0.195318	0.225038	0.867935	0.38543	0.617939	STARD3NL
ENSG00000010278	3465.92	0.701461	0.214776	3.26601	0.00109075	0.0158427	CD9
ENSG00000010282	2.73992	4.84674	3.41719	1.41834	0.156092	NA	HHATL
ENSG00000010292	10078.8	0.0168749	0.163996	0.102899	0.918043	0.961613	NCAPD2
ENSG00000010295	325.676	-0.514978	0.304941	-1.68878	0.0912616	0.264393	IFFO1
ENSG00000010310	0	NA	NA	NA	NA	NA	GIPR
ENSG00000010318	73.3502	1.15139	0.61489	1.87252	0.0611353	0.208685	PHF7
ENSG00000010319	24.5746	1.40902	1.17488	1.19928	0.230418	NA	SEMA3G
ENSG00000010322	780.845	-0.520232	0.230324	-2.2587	0.0239023	0.116248	NISCH
ENSG00000010327	1.2309	-3.37395	4.61491	-0.731097	0.46472	NA	STAB1
ENSG00000010361	460.04	-1.11102	0.347418	-3.19793	0.00138419	0.018604	FUZ
ENSG00000010379	0	NA	NA	NA	NA	NA	SLC6A13
ENSG00000010404	1146.59	-0.294126	0.2183	-1.34735	0.177869	0.393891	IDS
ENSG00000010438	0.724071	-0.652635	4.89116	-0.133432	0.893852	NA	PRSS3
ENSG00000010539	772.817	-0.0961306	0.251016	-0.382966	0.701745	0.845396	ZNF200
ENSG00000010610	8.28326	-1.1666	1.62891	-0.716185	0.473877	NA	CD4
ENSG00000010626	103.568	0.0656097	0.557605	0.117663	0.906334	0.956789	LRRC23
ENSG00000010671	0.145416	-0.781931	4.97248	-0.157252	0.875046	NA	BTK
ENSG00000010704	169.157	-0.262755	0.398691	-0.659045	0.509867	0.720342	HFE
ENSG00000010803	683.071	0.218425	0.247426	0.882789	0.37735	0.610974	SCMH1
ENSG00000010810	453.941	-0.508708	0.309161	-1.64544	0.0998782	0.278531	FYN
ENSG00000010818	337.464	-0.0463379	0.30451	-0.152172	0.879051	0.942719	HIVEP2
ENSG00000010932	0.210851	-1.17764	4.99085	-0.235959	0.813464	NA	FMO1
ENSG00000011007	5287.35	0.274566	0.17401	1.57787	0.114595	0.303503	ELOA
ENSG00000011009	1814.65	-0.708503	0.225728	-3.13874	0.00169676	0.0209262	LYPLA2
ENSG00000011021	279.95	-0.049156	0.361862	-0.135842	0.891946	0.949295	CLCN6
ENSG00000011028	803.441	-0.966691	0.256784	-3.76461	0.000166807	0.00413175	MRC2
ENSG00000011052	238.994	-0.634867	0.378929	-1.67542	0.0938513	0.268938	NME1-NME2
ENSG00000011083	0	NA	NA	NA	NA	NA	SLC6A7
ENSG00000011105	204.768	-0.853295	0.484477	-1.76127	0.0781924	0.242792	TSPAN9
ENSG00000011114	1074.81	0.822849	0.351758	2.33924	0.0193228	0.101875	BTBD7
ENSG00000011132	129.174	-0.297607	0.471531	-0.63115	0.527942	0.73389	APBA3
ENSG00000011143	303.75	0.0296507	0.380638	0.0778974	0.93791	0.971093	MKS1
ENSG00000011198	705.273	0.421842	0.239382	1.76221	0.0780336	0.242489	ABHD5
ENSG00000011201	174.827	0.17438	0.412632	0.422605	0.672583	0.827942	ANOS1
ENSG00000011243	874.903	-0.278975	0.233982	-1.19229	0.233146	0.467238	AKAP8L
ENSG00000011258	401.535	0.0579715	0.285892	0.202774	0.839311	0.92269	MBTD1
ENSG00000011260	2196.09	-0.165471	0.205731	-0.804309	0.421219	0.649157	UTP18
ENSG00000011275	1610.86	-0.0303806	0.193895	-0.156686	0.875492	0.941435	RNF216
ENSG00000011295	1311.7	-0.0873496	0.207742	-0.420471	0.674141	0.828748	TTC19
ENSG00000011304	13174.8	0.186827	0.157793	1.184	0.236412	0.471869	PTBP1
ENSG00000011332	161.257	0.514024	0.504214	1.01945	0.307987	0.548499	DPF1
ENSG00000011347	11.8568	0.286444	1.39605	0.205182	0.83743	NA	SYT7
ENSG00000011376	1589.46	-0.220964	0.195229	-1.13182	0.257709	0.496432	LARS2
ENSG00000011405	1480.55	0.551805	0.197996	2.78695	0.00532069	0.0448012	PIK3C2A
ENSG00000011422	1293.73	0.154824	0.211262	0.732852	0.463649	0.683638	PLAUR
ENSG00000011426	11702.1	0.521367	0.163106	3.19649	0.00139109	0.018604	ANLN
ENSG00000011451	1497.34	-1.22868	0.232206	-5.29134	1.21423e-07	1.95729e-05	WIZ
ENSG00000011454	1445.31	0.218504	0.201779	1.08289	0.278859	0.518423	RABGAP1
ENSG00000011465	45.4083	1.4927	0.96127	1.55285	0.12046	NA	DCN
ENSG00000011478	257.03	-0.811283	0.352353	-2.30247	0.0213086	0.107927	QPCTL
ENSG00000011485	2740.82	-0.0335372	0.18176	-0.184514	0.85361	0.930127	PPP5C
ENSG00000011523	237.097	-0.373935	0.39054	-0.957484	0.338323	0.577449	CEP68
ENSG00000011566	1294.2	0.538562	0.219458	2.45406	0.0141254	0.0834986	MAP4K3
ENSG00000011590	0.788096	-1.26258	4.86575	-0.259484	0.795262	NA	ZBTB32
ENSG00000011600	0	NA	NA	NA	NA	NA	TYROBP
ENSG00000011638	43.2919	-1.53234	0.782152	-1.95913	0.0500974	NA	TMEM159
ENSG00000011677	237.959	-0.164697	0.366522	-0.449352	0.653178	0.817949	GABRA3
ENSG00000012048	2744.11	0.442437	0.235422	1.87933	0.060199	0.206985	BRCA1
ENSG00000012061	1774.09	-0.498348	0.189645	-2.6278	0.00859402	0.0611016	ERCC1
ENSG00000012124	157.239	-0.0999125	0.543251	-0.183916	0.854079	0.930181	CD22
ENSG00000012171	1650.83	-1.26494	0.214878	-5.88681	3.93723e-09	1.40225e-06	SEMA3B
ENSG00000012174	2036.51	0.425907	0.186356	2.28544	0.022287	0.111219	MBTPS2
ENSG00000012211	237.198	-0.409332	0.476769	-0.858554	0.390587	0.622678	PRICKLE3
ENSG00000012223	2.22256	-5.03426	4.12977	-1.21902	0.222837	NA	LTF
ENSG00000012232	1605.11	-0.053541	0.294807	-0.181613	0.855886	0.931151	EXTL3
ENSG00000012504	0	NA	NA	NA	NA	NA	NR1H4
ENSG00000012660	2986.73	0.377873	0.178536	2.1165	0.0343022	0.146083	ELOVL5
ENSG00000012779	0	NA	NA	NA	NA	NA	ALOX5
ENSG00000012817	4.18462	-1.11096	2.25847	-0.491911	0.622782	NA	KDM5D
ENSG00000012822	499.228	-0.64408	0.322746	-1.99562	0.045975	0.174646	CALCOCO1
ENSG00000012963	2466.68	0.498746	0.18212	2.73856	0.00617091	0.0492841	UBR7
ENSG00000012983	1069.96	0.101917	0.223949	0.455092	0.649043	0.815686	MAP4K5
ENSG00000013016	950.714	-0.422635	0.224743	-1.88052	0.0600367	0.206727	EHD3
ENSG00000013275	5726.96	-0.238479	0.1751	-1.36196	0.17321	0.387902	PSMC4
ENSG00000013288	251.122	-0.37381	0.34073	-1.09709	0.272604	0.510976	MAN2B2
ENSG00000013293	0.686328	0.0636695	4.88127	0.0130436	0.989593	NA	SLC7A14
ENSG00000013297	2.66685	-2.47571	3.06276	-0.808328	0.418902	NA	CLDN11
ENSG00000013306	1511.7	-0.760459	0.240809	-3.15794	0.00158888	0.0199274	SLC25A39
ENSG00000013364	1652.54	-0.594646	0.201418	-2.9523	0.00315412	0.0315199	MVP
ENSG00000013374	2404.1	0.260955	0.22195	1.17574	0.239699	0.475174	NUB1
ENSG00000013375	1133.14	0.104127	0.209167	0.497815	0.618614	0.795211	PGM3
ENSG00000013392	94.8651	0.0183858	0.524715	0.0350397	0.972048	0.987885	RWDD2A
ENSG00000013441	678.433	0.348189	0.237952	1.46327	0.143393	0.346482	CLK1
ENSG00000013503	1428.43	0.511132	0.225033	2.27137	0.0231247	0.11396	POLR3B
ENSG00000013523	338.256	0.140585	0.34168	0.411452	0.680741	0.832025	ANGEL1
ENSG00000013561	1550.94	0.0611135	0.199961	0.305627	0.759888	0.878234	RNF14
ENSG00000013563	434.244	-0.650534	0.341585	-1.90445	0.056851	0.200178	DNASE1L1
ENSG00000013573	1156.71	-0.0732544	0.207421	-0.353168	0.723963	0.857612	DDX11
ENSG00000013583	258.801	0.242304	0.340878	0.710822	0.477194	0.69489	HEBP1
ENSG00000013588	22820.4	-0.228586	0.181912	-1.25657	0.208908	0.435067	GPRC5A
ENSG00000013619	86.3913	-0.423297	0.616814	-0.686263	0.492547	0.708369	MAMLD1
ENSG00000013725	0	NA	NA	NA	NA	NA	CD6
ENSG00000013810	4114.63	0.353592	0.168848	2.09414	0.0362476	0.15143	TACC3
ENSG00000014123	892.5	0.695299	0.224857	3.09218	0.00198691	0.0229909	UFL1
ENSG00000014138	707.129	-0.210599	0.251314	-0.837992	0.402035	0.633068	POLA2
ENSG00000014164	397.27	-1.01663	0.329681	-3.08366	0.00204468	0.0235506	ZC3H3
ENSG00000014216	2353.7	-0.589828	0.223001	-2.64495	0.00817025	0.0589731	CAPN1
ENSG00000014257	7.61157	0.336654	1.80401	0.186614	0.851963	NA	ACPP
ENSG00000014641	4237.46	-0.1817	0.178547	-1.01766	0.30884	0.549162	MDH1
ENSG00000014824	2666.58	0.429533	0.205952	2.0856	0.0370145	0.153126	SLC30A9
ENSG00000014914	90.4859	-0.703547	0.551884	-1.27481	0.202376	0.426795	MTMR11
ENSG00000014919	1717.39	0.10736	0.222569	0.482366	0.629546	0.802209	COX15
ENSG00000015133	97.5686	0.125354	0.530648	0.236227	0.813256	0.907917	CCDC88C
ENSG00000015153	741.416	0.0734973	0.291644	0.25201	0.801033	0.900976	YAF2
ENSG00000015171	1719.11	0.25642	0.216628	1.18369	0.236536	0.472037	ZMYND11
ENSG00000015285	3.39538	2.89932	3.22937	0.897796	0.369295	NA	WAS
ENSG00000015413	3.3	-4.06629	3.05189	-1.33238	0.182734	NA	DPEP1
ENSG00000015475	638.65	-0.261012	0.305706	-0.853802	0.393215	0.6248	BID
ENSG00000015479	18974.2	0.371608	0.15851	2.34438	0.0190586	0.101174	MATR3
ENSG00000015520	0.711788	-2.91828	4.85855	-0.600649	0.548074	NA	NPC1L1
ENSG00000015532	682.256	-0.737315	0.239585	-3.07748	0.00208762	0.0238367	XYLT2
ENSG00000015568	28.9329	-0.645286	3.02578	-0.213262	0.831122	NA	RGPD5
ENSG00000015592	0	NA	NA	NA	NA	NA	STMN4
ENSG00000015676	2040.01	0.479749	0.195197	2.45776	0.0139805	0.0828901	NUDCD3
ENSG00000016082	267.464	0.284914	0.33688	0.845745	0.397695	0.62886	ISL1
ENSG00000016391	0.296913	0.0569023	4.92625	0.0115508	0.990784	NA	CHDH
ENSG00000016402	0.136409	-0.703448	4.9698	-0.141544	0.88744	NA	IL20RA
ENSG00000016490	0	NA	NA	NA	NA	NA	CLCA1
ENSG00000016602	0	NA	NA	NA	NA	NA	CLCA4
ENSG00000016864	1197.82	0.151507	0.225437	0.672057	0.501547	0.71412	GLT8D1
ENSG00000017260	3093.87	0.251111	0.181341	1.38475	0.166129	0.378402	ATP2C1
ENSG00000017427	0	NA	NA	NA	NA	NA	IGF1
ENSG00000017483	8.59662	-0.643723	1.59611	-0.403307	0.686722	NA	SLC38A5
ENSG00000017797	2650.97	0.134013	0.178093	0.752486	0.451759	0.673659	RALBP1
ENSG00000018189	211.158	0.409558	0.366417	1.11774	0.263679	0.501799	RUFY3
ENSG00000018236	0.421634	-1.92955	4.88984	-0.394604	0.693135	NA	CNTN1
ENSG00000018280	2.18961	-3.9484	3.62827	-1.08823	0.276492	NA	SLC11A1
ENSG00000018408	15392.2	-0.257261	0.160106	-1.60682	0.108094	0.29303	WWTR1
ENSG00000018510	3407.06	0.372072	0.175039	2.12566	0.0335318	0.144621	AGPS
ENSG00000018607	0.477041	-2.34846	4.89487	-0.47978	0.631384	NA	ZNF806
ENSG00000018610	847.623	0.270801	0.230493	1.17488	0.240044	0.475672	CXorf56
ENSG00000018625	2.69185	-3.02174	3.11984	-0.968558	0.332766	NA	ATP1A2
ENSG00000018699	1287.85	0.428663	0.202915	2.11252	0.0346415	0.146871	TTC27
ENSG00000018869	81.2636	0.162062	0.557056	0.290926	0.771108	0.884294	ZNF582
ENSG00000019102	1.49019	-3.98303	4.31009	-0.924119	0.355424	NA	VSIG2
ENSG00000019144	1859.49	-0.795646	0.202835	-3.92263	8.75877e-05	0.00271042	PHLDB1
ENSG00000019169	0	NA	NA	NA	NA	NA	MARCO
ENSG00000019186	25.638	0.0110443	0.971114	0.0113728	0.990926	NA	CYP24A1
ENSG00000019485	210.285	-0.734885	0.389534	-1.88657	0.0592178	0.20474	PRDM11
ENSG00000019505	0.53033	0.763947	4.9101	0.155587	0.876359	NA	SYT13
ENSG00000019549	19.6921	0.495286	1.07526	0.460622	0.64507	NA	SNAI2
ENSG00000019582	3500.46	-0.605249	0.181835	-3.32855	0.000872982	0.0135782	CD74
ENSG00000019991	7.23514	-2.80574	1.82337	-1.53877	0.123861	NA	HGF
ENSG00000019995	1013.25	0.115638	0.239888	0.482051	0.62977	0.802209	ZRANB1
ENSG00000020129	1182.29	-0.677966	0.214201	-3.16509	0.00155035	0.0196155	NCDN
ENSG00000020181	134.419	-0.717474	0.473714	-1.51457	0.12988	0.326859	ADGRA2
ENSG00000020219	0	NA	NA	NA	NA	NA	CCT8L1P
ENSG00000020256	769.127	0.131863	0.268012	0.492005	0.622716	0.798165	ZFP64
ENSG00000020426	874.234	0.553183	0.222013	2.49167	0.0127143	0.0781587	MNAT1
ENSG00000020577	143.054	0.066686	0.500216	0.133315	0.893945	0.950057	SAMD4A
ENSG00000020633	872.667	-0.140215	0.317568	-0.441527	0.658832	0.820831	RUNX3
ENSG00000020922	1346.78	0.220951	0.215799	1.02387	0.305896	0.546145	MRE11
ENSG00000021300	134.205	-0.316059	0.452538	-0.698415	0.484918	0.702168	PLEKHB1
ENSG00000021355	673.812	0.529296	0.287524	1.84087	0.0656403	0.217553	SERPINB1
ENSG00000021461	0	NA	NA	NA	NA	NA	CYP3A43
ENSG00000021488	0	NA	NA	NA	NA	NA	SLC7A9
ENSG00000021574	1183.37	0.356746	0.244213	1.4608	0.144071	0.34744	SPAST
ENSG00000021645	3.60881	0.15206	2.47253	0.0614998	0.950961	NA	NRXN3
ENSG00000021762	121.32	-0.514318	0.470912	-1.09218	0.274756	0.513467	OSBPL5
ENSG00000021776	3050.2	0.340311	0.182426	1.86548	0.0621146	0.210639	AQR
ENSG00000021826	205.113	0.121139	0.419286	0.288918	0.772644	0.885027	CPS1
ENSG00000021852	0	NA	NA	NA	NA	NA	C8B
ENSG00000022267	601.689	-0.064269	0.260384	-0.246824	0.805045	0.903284	FHL1
ENSG00000022277	3675.16	0.131788	0.183768	0.717145	0.473285	0.691817	RTF2
ENSG00000022355	1.88717	2.21645	3.92387	0.564863	0.572167	NA	GABRA1
ENSG00000022556	69.8031	-0.358068	0.617014	-0.580323	0.561697	0.756555	NLRP2
ENSG00000022567	201.098	0.517333	0.40151	1.28847	0.197582	0.421632	SLC45A4
ENSG00000022840	2976.53	-0.0322621	0.207666	-0.155356	0.876541	0.941608	RNF10
ENSG00000022976	144.982	0.674595	0.436274	1.54627	0.12204	0.315468	ZNF839
ENSG00000023041	917.81	0.283042	0.2404	1.17738	0.239044	0.474406	ZDHHC6
ENSG00000023171	2417.06	-0.398199	0.185874	-2.14231	0.0321687	0.140273	GRAMD1B
ENSG00000023191	2076.42	-0.751738	0.221973	-3.38662	0.000707581	0.0115513	RNH1
ENSG00000023228	3440.37	0.0855527	0.175572	0.487281	0.626059	0.799747	NDUFS1
ENSG00000023287	2191.35	0.167431	0.192186	0.871192	0.383649	0.616415	RB1CC1
ENSG00000023318	1427.27	0.429711	0.220018	1.95307	0.0508111	0.185354	ERP44
ENSG00000023330	2034	-0.146366	0.190333	-0.769002	0.441892	0.665562	ALAS1
ENSG00000023445	268.322	0.961584	0.428746	2.24278	0.024911	0.119448	BIRC3
ENSG00000023516	3119.17	0.46073	0.17342	2.65673	0.00789031	0.0577504	AKAP11
ENSG00000023572	868.373	0.204778	0.225044	0.909946	0.362851	0.598877	GLRX2
ENSG00000023608	1641.7	0.184579	0.195567	0.943815	0.345264	0.584263	SNAPC1
ENSG00000023697	822.191	0.258869	0.232818	1.1119	0.266183	0.504566	DERA
ENSG00000023734	7951.03	0.276194	0.160402	1.72189	0.0850899	0.253963	STRAP
ENSG00000023839	1365.3	-0.161013	0.237504	-0.677939	0.497811	0.712023	ABCC2
ENSG00000023892	14.1696	0.220666	1.26401	0.174576	0.861413	NA	DEF6
ENSG00000023902	137.399	-0.112802	0.443869	-0.254133	0.799393	0.900454	PLEKHO1
ENSG00000023909	1996.2	0.56685	0.227968	2.48653	0.0128996	0.0789154	GCLM
ENSG00000024048	1103.6	0.37842	0.209808	1.80365	0.0712861	0.228841	UBR2
ENSG00000024422	3399.18	-0.174832	0.17352	-1.00756	0.313666	0.553599	EHD2
ENSG00000024526	3462.55	0.790205	0.178539	4.42596	9.60134e-06	0.000534249	DEPDC1
ENSG00000024862	205.934	0.204713	0.391948	0.522296	0.601464	0.785046	CCDC28A
ENSG00000025039	230.948	0.137967	0.37994	0.363128	0.716509	0.853474	RRAGD
ENSG00000025156	640.201	-0.148923	0.253932	-0.586467	0.557562	0.754191	HSF2
ENSG00000025293	2357.22	0.384299	0.192918	1.99203	0.0463675	0.175263	PHF20
ENSG00000025423	29.7532	0.585766	0.975482	0.600488	0.548181	NA	HSD17B6
ENSG00000025434	547.502	0.305648	0.272725	1.12072	0.262409	0.500494	NR1H3
ENSG00000025708	8.17181	-6.37295	2.273	-2.80375	0.00505114	NA	TYMP
ENSG00000025770	816.697	-0.857926	0.271081	-3.16483	0.00155172	0.0196155	NCAPH2
ENSG00000025772	4360.84	0.0359809	0.173057	0.207914	0.835296	0.920752	TOMM34
ENSG00000025796	2552.26	0.517756	0.236915	2.18541	0.0288588	0.130904	SEC63
ENSG00000025800	3287.52	0.209285	0.178403	1.17311	0.240753	0.476202	KPNA6
ENSG00000026025	65271.2	0.0722941	0.152153	0.475141	0.634686	0.805299	VIM
ENSG00000026036	61.4972	-1.66196	0.680602	-2.44189	0.0146105	0.0850641	RTEL1-TNFRSF6B
ENSG00000026103	607.963	0.535485	0.246042	2.1764	0.0295257	0.132905	FAS
ENSG00000026297	103.815	1.136	0.495315	2.29349	0.02182	0.109503	RNASET2
ENSG00000026508	17337.9	0.743145	0.219818	3.38073	0.000722942	0.0117399	CD44
ENSG00000026559	544.911	-1.02557	0.263207	-3.89643	9.7619e-05	0.00293944	KCNG1
ENSG00000026652	66.9826	-0.95449	0.643903	-1.48235	0.138247	0.339603	AGPAT4
ENSG00000026751	168.39	0.143728	0.427062	0.336551	0.736455	0.86429	SLAMF7
ENSG00000026950	175.768	-0.123095	0.391927	-0.314075	0.753464	0.875165	BTN3A1
ENSG00000027001	545.775	0.106467	0.257226	0.413905	0.678943	0.830543	MIPEP
ENSG00000027075	246.541	1.31313	0.526882	2.49226	0.0126933	0.0781587	PRKCH
ENSG00000027644	0.250378	-1.3963	4.99268	-0.27967	0.77973	NA	INSRR
ENSG00000027697	325.445	0.319759	0.323653	0.987968	0.323168	0.563281	IFNGR1
ENSG00000027847	332.08	0.0202598	0.319975	0.0633168	0.949514	0.977727	B4GALT7
ENSG00000027869	162.239	-0.235902	0.496031	-0.475579	0.634374	0.805169	SH2D2A
ENSG00000028116	1071.18	0.144907	0.210505	0.688378	0.491215	0.70721	VRK2
ENSG00000028137	69.0347	-0.447755	0.740857	-0.604374	0.545595	0.74565	TNFRSF1B
ENSG00000028203	2151.68	0.409642	0.213942	1.91473	0.0555269	0.196625	VEZT
ENSG00000028277	16.591	-0.562642	1.43904	-0.390984	0.695809	NA	POU2F2
ENSG00000028310	894.848	-0.0287368	0.225346	-0.127523	0.898526	0.952534	BRD9
ENSG00000028528	2631.4	-0.0277856	0.186226	-0.149203	0.881393	0.943798	SNX1
ENSG00000028839	724.035	-0.105882	0.259628	-0.407824	0.683403	0.833559	TBPL1
ENSG00000029153	863.286	-0.00163023	0.233157	-0.00699198	0.994421	0.998086	ARNTL2
ENSG00000029363	7680.95	0.353998	0.233547	1.51574	0.129585	0.326496	BCLAF1
ENSG00000029364	1810.09	0.219513	0.189684	1.15726	0.247168	0.484124	SLC39A9
ENSG00000029534	13.3129	-0.680365	1.5505	-0.438805	0.660803	NA	ANK1
ENSG00000029559	0	NA	NA	NA	NA	NA	IBSP
ENSG00000029639	670.987	-0.109911	0.251845	-0.436423	0.66253	0.823062	TFB1M
ENSG00000029725	3579.08	0.21128	0.21837	0.967533	0.333278	0.572693	RABEP1
ENSG00000029993	2135.54	0.0669122	0.22186	0.301596	0.76296	0.879716	HMGB3
ENSG00000030066	5350.52	0.148165	0.165602	0.894707	0.370944	0.604946	NUP160
ENSG00000030110	517.026	-0.707341	0.313789	-2.25419	0.0241841	0.117039	BAK1
ENSG00000030304	0.108749	0.455247	4.96003	0.0917831	0.92687	NA	MUSK
ENSG00000030419	49.5415	-0.489196	0.782621	-0.625074	0.531922	NA	IKZF2
ENSG00000030582	2232.55	-0.845378	0.242398	-3.48757	0.000487438	0.00901265	GRN
ENSG00000031003	907.11	0.130225	0.250156	0.520573	0.602664	0.785824	FAM13B
ENSG00000031081	313.559	-0.636818	0.309768	-2.05579	0.0398026	0.159966	ARHGAP31
ENSG00000031691	498.567	0.250624	0.27097	0.924915	0.35501	0.59145	CENPQ
ENSG00000031698	3927.38	0.0359557	0.169266	0.212421	0.831779	0.918412	SARS1
ENSG00000031823	1665.16	-0.530324	0.194826	-2.72204	0.00648811	0.0511624	RANBP3
ENSG00000032219	383.163	0.275516	0.297528	0.926017	0.354437	0.591411	ARID4A
ENSG00000032389	934.445	0.233983	0.232099	1.00812	0.313398	0.553479	EIPR1
ENSG00000032444	1890.9	-0.672299	0.24907	-2.69924	0.00694983	0.053591	PNPLA6
ENSG00000032742	220.915	0.576749	0.374596	1.53966	0.123644	0.317605	IFT88
ENSG00000033011	823.195	-0.156008	0.241634	-0.645637	0.518514	0.727012	ALG1
ENSG00000033030	1076.51	0.168911	0.218212	0.774067	0.438891	0.663326	ZCCHC8
ENSG00000033050	2409.34	-0.0700672	0.201158	-0.348319	0.727601	0.85966	ABCF2
ENSG00000033100	718.247	-1.17371	0.268914	-4.36463	1.27338e-05	0.000656519	CHPF2
ENSG00000033122	8.25039	2.62098	2.05756	1.27383	0.202724	NA	LRRC7
ENSG00000033170	1312.79	0.0241661	0.211034	0.114513	0.908831	0.957773	FUT8
ENSG00000033178	2197.73	0.606404	0.22183	2.73365	0.00626371	0.0497904	UBA6
ENSG00000033327	518.217	-0.337299	0.271651	-1.24166	0.214361	0.442847	GAB2
ENSG00000033627	999.773	1.25977	0.280896	4.48482	7.29767e-06	0.000436828	ATP6V0A1
ENSG00000033800	1283.66	-0.196313	0.209737	-0.935996	0.349275	0.587447	PIAS1
ENSG00000033867	2929.89	0.373163	0.17738	2.10375	0.0354003	0.1489	SLC4A7
ENSG00000034053	597.52	-0.384087	0.30425	-1.2624	0.206803	0.432287	APBA2
ENSG00000034152	1204.38	-0.114312	0.21747	-0.525642	0.599137	0.783685	MAP2K3
ENSG00000034239	0	NA	NA	NA	NA	NA	EFCAB1
ENSG00000034510	14362	-0.19478	0.162053	-1.20195	0.229384	0.462357	TMSB10
ENSG00000034533	219.473	-0.151429	0.420873	-0.359798	0.718998	0.854892	ASTE1
ENSG00000034677	837.004	1.01023	0.336358	3.00345	0.00266939	0.0281724	RNF19A
ENSG00000034693	529.172	0.164313	0.266856	0.615735	0.538069	0.740547	PEX3
ENSG00000034713	1780.61	0.466135	0.188707	2.47015	0.0135056	0.0809242	GABARAPL2
ENSG00000034971	0	NA	NA	NA	NA	NA	MYOC
ENSG00000035115	64.2168	-0.504633	0.626519	-0.805455	0.420557	0.648678	SH3YL1
ENSG00000035141	3183.2	0.28961	0.173695	1.66735	0.095445	0.271262	FAM136A
ENSG00000035403	9472.03	0.0739778	0.158601	0.46644	0.640901	0.810149	VCL
ENSG00000035499	1439.87	0.0209571	0.205189	0.102136	0.918649	0.961907	DEPDC1B
ENSG00000035664	6.99358	0.039256	1.79572	0.0218609	0.982559	NA	DAPK2
ENSG00000035681	1658.57	0.126107	0.256366	0.491902	0.622789	0.798165	NSMAF
ENSG00000035687	2685.92	0.299249	0.178948	1.67227	0.0944716	0.26979	ADSS2
ENSG00000035720	0	NA	NA	NA	NA	NA	STAP1
ENSG00000035862	4580.06	0.165354	0.17161	0.963542	0.335276	0.574149	TIMP2
ENSG00000035928	4295.3	0.851305	0.60052	1.41761	0.156304	0.364164	RFC1
ENSG00000036054	1416.25	0.791296	0.218683	3.61846	0.000296357	0.00624987	TBC1D23
ENSG00000036257	2952.85	0.256627	0.193309	1.32755	0.184328	0.403519	CUL3
ENSG00000036448	7.12746	0.354609	1.82314	0.194504	0.845781	NA	MYOM2
ENSG00000036473	0.223224	-1.2563	4.99334	-0.251595	0.801354	NA	OTC
ENSG00000036530	0.0921454	-0.265861	4.95354	-0.0536709	0.957197	NA	CYP46A1
ENSG00000036549	2944.7	0.176218	0.182172	0.96732	0.333384	0.572731	AC118549.1
ENSG00000036565	3.81224	0.756904	3.00775	0.251651	0.801311	NA	SLC18A1
ENSG00000036672	13.1223	0.614215	1.40034	0.438619	0.660938	NA	USP2
ENSG00000036828	0	NA	NA	NA	NA	NA	CASR
ENSG00000037042	198.733	-0.362069	0.419842	-0.862392	0.388472	0.620926	TUBG2
ENSG00000037241	954.919	-0.0258192	0.229982	-0.112266	0.910612	0.958659	RPL26L1
ENSG00000037280	12.1594	1.7373	1.80366	0.963213	0.335441	NA	FLT4
ENSG00000037474	6047.19	-0.000187015	0.169646	-0.00110238	0.99912	0.999315	NSUN2
ENSG00000037637	763.668	-0.65039	0.318667	-2.04097	0.0412541	0.163036	FBXO42
ENSG00000037749	1062.87	0.237608	0.230243	1.03199	0.302077	0.543115	MFAP3
ENSG00000037757	1725.51	-0.582906	0.209779	-2.77867	0.00545818	0.0456208	MRI1
ENSG00000037897	654.444	0.300927	0.241505	1.24605	0.212747	0.440509	METTL1
ENSG00000037965	241.563	0.450228	0.354018	1.27177	0.203456	0.427775	HOXC8
ENSG00000038002	432.893	0.58752	0.275115	2.13554	0.0327168	0.141933	AGA
ENSG00000038210	1056.43	0.526859	0.218252	2.41399	0.0157789	0.0896077	PI4K2B
ENSG00000038219	3211.82	-0.0942001	0.222974	-0.422471	0.672681	0.827942	BOD1L1
ENSG00000038274	2263.34	0.120963	0.185316	0.652739	0.513925	0.723931	MAT2B
ENSG00000038295	1.69959	-0.950263	3.70008	-0.256822	0.797316	NA	TLL1
ENSG00000038358	1917.54	0.230456	0.228541	1.00838	0.313271	0.553398	EDC4
ENSG00000038382	2484.58	-0.070332	0.183728	-0.382804	0.701865	0.845396	TRIO
ENSG00000038427	290.172	0.530512	0.320543	1.65504	0.0979159	0.275915	VCAN
ENSG00000038532	811.785	-0.039759	0.232968	-0.170663	0.864489	0.935871	CLEC16A
ENSG00000038945	644.334	0.0686091	0.242893	0.282466	0.777586	0.887856	MSR1
ENSG00000039068	2.34548	4.83803	3.56953	1.35537	0.175299	NA	CDH1
ENSG00000039123	5178.82	0.607891	0.167691	3.62506	0.000288898	0.0061694	MTREX
ENSG00000039139	87.8079	0.586041	0.555693	1.05461	0.291602	0.532112	DNAH5
ENSG00000039319	1895.9	0.832491	0.195998	4.24744	2.16226e-05	0.000993628	ZFYVE16
ENSG00000039523	1508.73	-0.593361	0.212329	-2.79454	0.00519744	0.0441577	RIPOR1
ENSG00000039537	0	NA	NA	NA	NA	NA	C6
ENSG00000039560	2876.47	0.122426	0.177252	0.690692	0.489759	0.706714	RAI14
ENSG00000039600	1.45412	-4.04058	4.824	-0.837599	0.402256	NA	SOX30
ENSG00000039650	461.027	-1.10375	0.320815	-3.44046	0.000580729	0.0100958	PNKP
ENSG00000039987	0	NA	NA	NA	NA	NA	BEST2
ENSG00000040199	746.802	0.238365	0.25359	0.939961	0.347237	0.586081	PHLPP2
ENSG00000040275	3222.56	0.773404	0.192912	4.0091	6.09501e-05	0.00207581	SPDL1
ENSG00000040341	1322.93	0.356897	0.228067	1.56488	0.117611	0.308596	STAU2
ENSG00000040487	230.258	-0.880312	0.351309	-2.50581	0.0122172	0.076411	SLC66A1
ENSG00000040531	372.596	-0.0656671	0.3372	-0.194743	0.845594	0.925476	CTNS
ENSG00000040608	48.0057	-1.56878	0.715577	-2.19233	0.0283554	NA	RTN4R
ENSG00000040633	1490.52	-0.061886	0.198266	-0.312136	0.754937	0.875988	PHF23
ENSG00000040731	93.0965	0.0624979	0.548125	0.114021	0.909221	0.957866	CDH10
ENSG00000040933	471.467	-0.135916	0.293935	-0.462402	0.643793	0.812332	INPP4A
ENSG00000041353	491.487	0.579043	0.282019	2.05321	0.0400527	0.160605	RAB27B
ENSG00000041357	7482.15	0.421088	0.181899	2.31495	0.0206154	0.105818	PSMA4
ENSG00000041515	26.6437	-0.799947	0.941453	-0.849694	0.395495	NA	MYO16
ENSG00000041802	1453.77	-0.0333283	0.217461	-0.153261	0.878193	0.942502	LSG1
ENSG00000041880	436.253	-0.370058	0.28336	-1.30597	0.191564	0.413815	PARP3
ENSG00000041982	7643.4	-0.2378	0.169521	-1.40278	0.160684	0.370151	TNC
ENSG00000041988	212.884	-1.13077	0.365178	-3.09649	0.00195827	0.0228665	THAP3
ENSG00000042062	5.0236	-1.65682	2.448	-0.676805	0.498529	NA	RIPOR3
ENSG00000042088	541.236	-0.226309	0.259508	-0.87207	0.38317	0.615774	TDP1
ENSG00000042286	599.316	-0.256676	0.250682	-1.02391	0.305877	0.546145	AIFM2
ENSG00000042304	0	NA	NA	NA	NA	NA	C2orf83
ENSG00000042317	44.9685	0.749935	0.732446	1.02388	0.305893	NA	AL049834.1
ENSG00000042429	2109.98	0.987624	0.200168	4.93397	8.05741e-07	8.76114e-05	MED17
ENSG00000042445	1024.91	0.430334	0.248117	1.7344	0.0828473	0.250348	RETSAT
ENSG00000042493	1221.04	-0.20503	0.219778	-0.932898	0.350873	0.587946	CAPG
ENSG00000042753	3936.42	-0.770012	0.252741	-3.04665	0.00231411	0.0257756	AP2S1
ENSG00000042781	2.9482	-0.202547	2.8571	-0.0708927	0.943483	NA	USH2A
ENSG00000042813	0	NA	NA	NA	NA	NA	ZPBP
ENSG00000042832	0.578634	-2.87964	4.92713	-0.584445	0.558921	NA	TG
ENSG00000042980	1.16987	1.9777	4.34894	0.454754	0.649286	NA	ADAM28
ENSG00000043039	16.7404	-0.534619	1.37291	-0.389405	0.696976	NA	BARX2
ENSG00000043093	1230.33	0.780553	0.276268	2.82535	0.00472289	0.0418353	DCUN1D1
ENSG00000043143	1781.31	-1.00567	0.238316	-4.21989	2.44422e-05	0.00109316	JADE2
ENSG00000043355	243.35	0.128373	0.354522	0.362101	0.717276	0.853787	ZIC2
ENSG00000043462	0.46587	-2.27954	4.89483	-0.465704	0.641427	NA	LCP2
ENSG00000043514	897.648	0.264313	0.225573	1.17174	0.241303	0.476971	TRIT1
ENSG00000043591	11.9802	-0.616401	1.41862	-0.434509	0.663919	NA	ADRB1
ENSG00000044012	0	NA	NA	NA	NA	NA	GUCA2B
ENSG00000044090	631.4	-0.776781	0.305822	-2.53998	0.0110859	0.0717193	CUL7
ENSG00000044115	11714.5	-0.0174287	0.161715	-0.107774	0.914175	0.959809	CTNNA1
ENSG00000044446	460.962	0.0175411	0.335103	0.0523453	0.958254	0.981731	PHKA2
ENSG00000044459	793.763	0.177819	0.23985	0.741374	0.458466	0.679728	CNTLN
ENSG00000044524	67.3271	-0.248628	0.610856	-0.407015	0.683997	0.834062	EPHA3
ENSG00000044574	22997	0.0258518	0.154273	0.167571	0.866921	0.937042	HSPA5
ENSG00000046604	2939.99	0.358883	0.177356	2.02351	0.0430201	0.167282	DSG2
ENSG00000046647	115.416	0.236661	0.469424	0.504152	0.614154	0.792742	GEMIN8
ENSG00000046651	644.926	-0.0631444	0.249291	-0.253295	0.80004	0.900482	OFD1
ENSG00000046653	8.04405	-0.473839	1.76366	-0.268668	0.788185	NA	GPM6B
ENSG00000046774	2479.01	0.113261	0.179036	0.632615	0.526985	0.733165	MAGEC2
ENSG00000046889	1.19211	-2.73686	4.30879	-0.635181	0.52531	NA	PREX2
ENSG00000047056	388.209	-0.0615028	0.298083	-0.206328	0.836535	0.921347	WDR37
ENSG00000047188	1170.6	0.492154	0.271368	1.8136	0.0697389	0.225462	YTHDC2
ENSG00000047230	558.873	0.323113	0.262163	1.23249	0.217766	0.447618	CTPS2
ENSG00000047249	1274.22	0.285077	0.210014	1.35742	0.174648	0.38989	ATP6V1H
ENSG00000047315	7644.03	0.541809	0.203698	2.65987	0.00781715	0.0574857	POLR2B
ENSG00000047346	396.86	0.964024	0.303916	3.17201	0.00151387	0.0194603	FAM214A
ENSG00000047365	173.085	-0.534115	0.417237	-1.28012	0.200502	0.424624	ARAP2
ENSG00000047410	6731.45	0.300082	0.207043	1.44937	0.147234	0.3523	TPR
ENSG00000047457	6.85793	6.71469	2.81959	2.38144	0.017245	NA	CP
ENSG00000047578	378.909	0.180511	0.322152	0.560329	0.575255	0.765285	KIAA0556
ENSG00000047579	310.034	0.85133	0.321458	2.64834	0.00808884	0.0585996	DTNBP1
ENSG00000047597	50.4788	0.609274	0.694434	0.877368	0.380287	NA	XK
ENSG00000047617	16.3668	2.01692	1.4272	1.4132	0.157596	NA	ANO2
ENSG00000047621	1002.5	-0.082586	0.23137	-0.356944	0.721134	0.856352	C12orf4
ENSG00000047634	639.192	0.44403	0.267029	1.66285	0.0963425	0.272648	SCML1
ENSG00000047644	561.015	-0.451283	0.251952	-1.79114	0.0732704	0.233065	WWC3
ENSG00000047648	16.0681	-0.954481	1.21257	-0.787155	0.431191	NA	ARHGAP6
ENSG00000047662	7.36475	0.608116	1.79877	0.338073	0.735308	NA	FAM184B
ENSG00000047849	5942.26	-0.51564	0.167345	-3.08129	0.00206104	0.02367	MAP4
ENSG00000047932	1701.17	0.277234	0.192466	1.44043	0.149746	0.356384	GOPC
ENSG00000047936	49.1107	-0.00945328	0.726027	-0.0130206	0.989611	NA	ROS1
ENSG00000048028	1121.57	0.372007	0.212111	1.75383	0.0794599	0.24474	USP28
ENSG00000048052	395.221	0.155404	0.303448	0.512127	0.608562	0.789038	HDAC9
ENSG00000048140	468.29	-1.10778	0.315712	-3.50883	0.000450091	0.00859014	TSPAN17
ENSG00000048162	2156.54	-0.0249278	0.186632	-0.133566	0.893746	0.950057	NOP16
ENSG00000048342	578.256	0.416895	0.250084	1.66702	0.0955103	0.27133	CC2D2A
ENSG00000048392	1621.33	0.288971	0.226827	1.27397	0.202672	0.427026	RRM2B
ENSG00000048405	1038.24	0.703627	0.262808	2.67735	0.0074208	0.0558605	ZNF800
ENSG00000048462	0.537435	-2.42131	4.87544	-0.496634	0.619447	NA	TNFRSF17
ENSG00000048471	471.231	0.0297763	0.266741	0.11163	0.911117	0.958933	SNX29
ENSG00000048540	52.3113	1.97018	0.782798	2.51685	0.011841	NA	LMO3
ENSG00000048544	1851.78	0.451879	0.189182	2.3886	0.0169129	0.0941336	MRPS10
ENSG00000048545	0	NA	NA	NA	NA	NA	GUCA1A
ENSG00000048649	1892.69	0.594741	0.228681	2.60075	0.00930212	0.0641354	RSF1
ENSG00000048707	934.984	-0.0895135	0.265577	-0.337053	0.736077	0.864009	VPS13D
ENSG00000048740	48.9649	-0.151991	0.713942	-0.21289	0.831412	NA	CELF2
ENSG00000048828	7269.48	-0.320428	0.161483	-1.98428	0.0472243	0.177289	FAM120A
ENSG00000048991	1432.52	0.39943	0.22623	1.7656	0.0774634	0.241539	R3HDM1
ENSG00000049089	8.13142	-3.64533	1.95941	-1.86042	0.0628261	NA	COL9A2
ENSG00000049130	194.089	0.346391	0.37394	0.926328	0.354276	0.591224	KITLG
ENSG00000049167	259.018	0.36396	0.34683	1.04939	0.293999	0.534674	ERCC8
ENSG00000049192	151.61	-0.680309	0.419055	-1.62344	0.104496	0.28662	ADAMTS6
ENSG00000049239	820.652	-0.84982	0.234485	-3.62421	0.00028985	0.00617861	H6PD
ENSG00000049245	3087.63	0.336801	0.18169	1.85371	0.0637809	0.213782	VAMP3
ENSG00000049246	104.87	-0.607395	0.504544	-1.20385	0.228647	0.461578	PER3
ENSG00000049247	4.82146	-5.78537	2.69317	-2.14817	0.0317005	NA	UTS2
ENSG00000049249	13.2322	-0.223945	1.49711	-0.149585	0.881092	NA	TNFRSF9
ENSG00000049283	0.495859	-0.908185	4.87534	-0.186281	0.852224	NA	EPN3
ENSG00000049323	162.127	-0.0647937	0.429377	-0.150901	0.880053	0.943329	LTBP1
ENSG00000049449	3166.43	0.040758	0.178435	0.228419	0.81932	0.911364	RCN1
ENSG00000049540	8.58964	2.36289	2.22562	1.06168	0.288382	NA	ELN
ENSG00000049541	2132.3	0.354503	0.189231	1.87338	0.0610157	0.208403	RFC2
ENSG00000049618	1284.55	-0.471046	0.25159	-1.87227	0.0611687	0.208685	ARID1B
ENSG00000049656	3486.45	0.0370793	0.222209	0.166866	0.867475	0.937062	CLPTM1L
ENSG00000049759	6654.4	0.2135	0.205865	1.03709	0.299695	0.540883	NEDD4L
ENSG00000049768	0.483379	0.840512	4.95463	0.169642	0.865292	NA	FOXP3
ENSG00000049769	50.2763	-2.48876	0.895554	-2.77901	0.00545245	NA	PPP1R3F
ENSG00000049860	2090.23	0.195585	0.18988	1.03004	0.302989	0.544012	HEXB
ENSG00000049883	690.713	0.466805	0.237979	1.96154	0.0498162	0.182855	PTCD2
ENSG00000050030	0	NA	NA	NA	NA	NA	NEXMIF
ENSG00000050130	854.038	0.706625	0.226654	3.11763	0.00182312	0.0218258	JKAMP
ENSG00000050165	261.77	-0.279454	0.338759	-0.824936	0.409408	0.639302	DKK3
ENSG00000050327	25.314	-0.775619	0.972983	-0.797155	0.425361	NA	ARHGEF5
ENSG00000050344	969.74	0.0522042	0.218159	0.239294	0.810877	0.906653	NFE2L3
ENSG00000050393	1297.41	0.381608	0.215058	1.77444	0.0759906	0.238202	MCUR1
ENSG00000050405	3037.8	0.46006	0.200835	2.29074	0.0219785	0.109958	LIMA1
ENSG00000050426	729.709	-0.0704517	0.232953	-0.302429	0.762325	0.879598	LETMD1
ENSG00000050438	250.844	1.10979	0.365193	3.0389	0.00237442	0.0262971	SLC4A8
ENSG00000050555	31.8697	-0.805979	1.03521	-0.778565	0.436236	NA	LAMC3
ENSG00000050628	0	NA	NA	NA	NA	NA	PTGER3
ENSG00000050730	1.16953	-2.28256	4.80475	-0.475064	0.634741	NA	TNIP3
ENSG00000050748	2022.42	0.484815	0.211407	2.29327	0.0218323	0.109503	MAPK9
ENSG00000050767	0	NA	NA	NA	NA	NA	COL23A1
ENSG00000050820	1022.04	-0.262287	0.233156	-1.12494	0.260613	0.498755	BCAR1
ENSG00000051009	201.359	-0.481323	0.40043	-1.20201	0.229358	0.462357	FAM160A2
ENSG00000051108	1601.6	-0.18435	0.223357	-0.82536	0.409167	0.639209	HERPUD1
ENSG00000051128	835.11	-0.352007	0.239972	-1.46687	0.142412	0.345308	HOMER3
ENSG00000051180	867.666	0.367001	0.247898	1.48045	0.138752	0.340342	RAD51
ENSG00000051341	1034.17	0.250551	0.222522	1.12596	0.260183	0.498495	POLQ
ENSG00000051382	1907.32	0.360093	0.190251	1.89273	0.0583937	0.203314	PIK3CB
ENSG00000051523	610.461	-1.3752	0.301001	-4.56877	4.90602e-06	0.000324839	CYBA
ENSG00000051596	1444.97	0.560277	0.199352	2.81049	0.00494662	0.0429819	THOC3
ENSG00000051620	355.474	-0.703235	0.334718	-2.10098	0.0356431	0.149749	HEBP2
ENSG00000051825	1129.76	0.864832	0.273267	3.16478	0.00155198	0.0196155	MPHOSPH9
ENSG00000052126	1560.05	0.300919	0.208866	1.44073	0.149661	0.356253	PLEKHA5
ENSG00000052344	0.205572	1.27724	4.98595	0.256168	0.797821	NA	PRSS8
ENSG00000052723	1806.91	0.310077	0.196182	1.58056	0.113979	0.302549	SIKE1
ENSG00000052749	3410.26	-0.334094	0.174057	-1.91946	0.0549264	0.195023	RRP12
ENSG00000052795	312.079	0.0400139	0.323308	0.123764	0.901502	0.954238	FNIP2
ENSG00000052802	680.209	0.332725	0.241287	1.37896	0.167907	0.38094	MSMO1
ENSG00000052841	1932.05	0.0866947	0.194315	0.446156	0.655484	0.818387	TTC17
ENSG00000052850	2.20605	-2.87627	3.3788	-0.851271	0.394619	NA	ALX4
ENSG00000053108	1.81557	-2.4569	3.57259	-0.68771	0.491635	NA	FSTL4
ENSG00000053254	571.588	-0.260593	0.261483	-0.996597	0.31896	0.559219	FOXN3
ENSG00000053328	0	NA	NA	NA	NA	NA	METTL24
ENSG00000053371	1004.01	-0.462323	0.270206	-1.711	0.0870809	0.257249	AKR7A2
ENSG00000053372	3736.14	0.137772	0.171017	0.805603	0.420472	0.648631	MRTO4
ENSG00000053438	1.57304	-0.831388	4.20403	-0.19776	0.843233	NA	NNAT
ENSG00000053501	986.038	0.336916	0.21647	1.55641	0.119611	0.311703	USE1
ENSG00000053524	17.0753	1.46524	1.32859	1.10285	0.270091	NA	MCF2L2
ENSG00000053702	2.4785	-0.290444	3.08702	-0.0940854	0.925041	NA	NRIP2
ENSG00000053747	61.0792	-1.1201	0.63288	-1.76985	0.0767518	0.239763	LAMA3
ENSG00000053770	603.644	0.702765	0.296795	2.36785	0.017892	0.0971843	AP5M1
ENSG00000053900	968.656	0.570965	0.218016	2.61892	0.00882096	0.0619716	ANAPC4
ENSG00000053918	0	NA	NA	NA	NA	NA	KCNQ1
ENSG00000054116	1085.14	-0.193758	0.211817	-0.914741	0.360328	0.596286	TRAPPC3
ENSG00000054118	6503.93	0.478183	0.236403	2.02275	0.0430992	0.167435	THRAP3
ENSG00000054148	746.079	-0.2614	0.258065	-1.01292	0.311097	0.551222	PHPT1
ENSG00000054179	0	NA	NA	NA	NA	NA	ENTPD2
ENSG00000054219	0.492798	-2.40499	4.89253	-0.491564	0.623028	NA	LY75
ENSG00000054267	1581.51	0.565054	0.252841	2.23482	0.0254291	0.120716	ARID4B
ENSG00000054277	122.07	-0.0687551	0.502487	-0.13683	0.891165	0.948719	OPN3
ENSG00000054282	888.424	0.196486	0.229582	0.855842	0.392085	0.623674	SDCCAG8
ENSG00000054356	170.966	-1.15439	0.453459	-2.54575	0.0109045	0.0711053	PTPRN
ENSG00000054392	175.707	-0.169792	0.408044	-0.416111	0.677329	0.829939	HHAT
ENSG00000054523	2374.76	0.186817	0.181582	1.02883	0.303559	0.544627	KIF1B
ENSG00000054598	452.825	-0.333767	0.27684	-1.20563	0.227958	0.46058	FOXC1
ENSG00000054611	434.389	-0.311523	0.284959	-1.09322	0.274296	0.513239	TBC1D22A
ENSG00000054654	234.575	-0.911358	0.365476	-2.49362	0.0126447	0.0780144	SYNE2
ENSG00000054690	105.861	0.436412	0.496238	0.879442	0.379162	0.612548	PLEKHH1
ENSG00000054793	1139.37	-0.263726	0.209694	-1.25767	0.208511	0.43451	ATP9A
ENSG00000054796	0	NA	NA	NA	NA	NA	SPO11
ENSG00000054803	0	NA	NA	NA	NA	NA	CBLN4
ENSG00000054938	0.201883	-1.17086	4.98747	-0.234761	0.814394	NA	CHRDL2
ENSG00000054965	1410.29	-0.438662	0.211092	-2.07806	0.0377037	0.154678	FAM168A
ENSG00000054967	396.578	-1.02865	0.319199	-3.22259	0.00127039	0.017569	RELT
ENSG00000054983	298.492	-0.124709	0.347744	-0.358622	0.719878	0.855423	GALC
ENSG00000055044	4788.56	0.3949	0.170369	2.31792	0.0204539	0.105308	NOP58
ENSG00000055070	4018.34	-0.53827	0.173354	-3.10504	0.00190256	0.0225005	SZRD1
ENSG00000055118	1.60063	-0.898755	3.7803	-0.237747	0.812077	NA	KCNH2
ENSG00000055130	3556.41	0.17766	0.172291	1.03116	0.302465	0.543648	CUL1
ENSG00000055147	725.962	0.197208	0.275379	0.716133	0.473909	0.692147	FAM114A2
ENSG00000055163	339.526	-0.153328	0.301561	-0.508448	0.611139	0.790882	CYFIP2
ENSG00000055208	2626.5	0.695707	0.183978	3.78147	0.000155906	0.00399091	TAB2
ENSG00000055211	600.155	-0.261291	0.279905	-0.933497	0.350563	0.587718	GINM1
ENSG00000055332	4047.06	0.327563	0.198556	1.64973	0.0989984	0.277166	EIF2AK2
ENSG00000055483	1343.07	-0.389414	0.249574	-1.56032	0.118685	0.31004	AC022966.1
ENSG00000055609	2119.78	-0.302921	0.280204	-1.08107	0.279665	0.519375	KMT2C
ENSG00000055732	99.0131	0.273518	0.53788	0.508512	0.611094	0.790882	MCOLN3
ENSG00000055813	0.995125	-1.44706	4.66011	-0.310521	0.756165	NA	CCDC85A
ENSG00000055917	4931.42	0.216559	0.170947	1.26682	0.20522	0.430262	PUM2
ENSG00000055950	1218.16	-0.185089	0.207842	-0.890528	0.373183	0.606799	MRPL43
ENSG00000055955	5.84473	1.9337	2.121	0.911694	0.36193	NA	ITIH4
ENSG00000055957	0	NA	NA	NA	NA	NA	ITIH1
ENSG00000056050	552.585	0.59112	0.294734	2.00561	0.0448982	0.171822	HPF1
ENSG00000056097	6430.38	0.295902	0.162655	1.8192	0.068881	0.224095	ZFR
ENSG00000056277	574.555	0.383812	0.258975	1.48204	0.13833	0.339603	ZNF280C
ENSG00000056291	7.87835	0.529213	1.74087	0.303993	0.761133	NA	NPFFR2
ENSG00000056487	11.7508	1.95639	1.43715	1.3613	0.17342	NA	PHF21B
ENSG00000056558	38.7392	-0.330418	0.776311	-0.425626	0.670381	NA	TRAF1
ENSG00000056586	2095.27	0.121469	0.186694	0.650633	0.515283	0.724935	RC3H2
ENSG00000056736	13.845	0.0225498	1.27049	0.0177489	0.985839	NA	IL17RB
ENSG00000056972	573.969	-0.0523913	0.261318	-0.200489	0.841098	0.923305	TRAF3IP2
ENSG00000056998	4.79636	1.30999	2.436	0.537763	0.590741	NA	GYG2
ENSG00000057019	26476.3	0.154559	0.165391	0.934502	0.350045	0.587645	DCBLD2
ENSG00000057149	0	NA	NA	NA	NA	NA	SERPINB3
ENSG00000057252	2057.52	0.593612	0.187048	3.17359	0.00150569	0.019429	SOAT1
ENSG00000057294	953.632	0.705468	0.271798	2.59556	0.00944379	0.0648223	PKP2
ENSG00000057468	0.250667	-1.4002	4.99273	-0.280448	0.779134	NA	MSH4
ENSG00000057593	0	NA	NA	NA	NA	NA	F7
ENSG00000057608	8133.68	0.434965	0.164204	2.64893	0.00807461	0.0585323	GDI2
ENSG00000057657	115.075	-0.444232	0.488466	-0.909444	0.363116	0.599061	PRDM1
ENSG00000057663	997.515	0.259864	0.216519	1.20019	0.230066	0.463495	ATG5
ENSG00000057704	483.179	-0.135942	0.297813	-0.456468	0.648053	0.815018	TMCC3
ENSG00000057757	805.642	0.024419	0.225782	0.108153	0.913874	0.959809	PITHD1
ENSG00000057935	904.808	0.268448	0.231463	1.15978	0.246137	0.482902	MTA3
ENSG00000058056	995.068	0.650626	0.217708	2.98852	0.00280328	0.0292727	USP13
ENSG00000058063	2054.42	-0.0126515	0.191676	-0.0660047	0.947374	0.976863	ATP11B
ENSG00000058085	248.204	0.0495497	0.340306	0.145603	0.884234	0.94502	LAMC2
ENSG00000058091	1040.23	0.300456	0.255406	1.17638	0.239441	0.474796	CDK14
ENSG00000058262	9207.91	-0.255526	0.168537	-1.51614	0.129483	0.326403	SEC61A1
ENSG00000058272	3473.94	0.398003	0.192936	2.06287	0.0391251	0.158371	PPP1R12A
ENSG00000058335	8.79946	-0.345097	1.7664	-0.195367	0.845106	NA	RASGRF1
ENSG00000058404	3.27719	-5.08956	3.21984	-1.58069	0.113949	NA	CAMK2B
ENSG00000058453	291.07	-0.0869717	0.400829	-0.216979	0.828224	0.916195	CROCC
ENSG00000058600	1711.36	0.391988	0.27905	1.40472	0.160103	0.369173	POLR3E
ENSG00000058668	2830.9	0.0694765	0.176545	0.393534	0.693925	0.840785	ATP2B4
ENSG00000058673	3818.52	0.182614	0.179516	1.01726	0.309028	0.549363	ZC3H11A
ENSG00000058729	1296.27	0.423797	0.246211	1.72127	0.0852016	0.254023	RIOK2
ENSG00000058799	390.389	0.621055	0.288695	2.15125	0.0314564	0.138338	YIPF1
ENSG00000058804	4638.01	0.320879	0.171438	1.87169	0.0612494	0.20884	NDC1
ENSG00000058866	407.222	0.340911	0.322278	1.05782	0.290139	0.531044	DGKG
ENSG00000059122	453.782	-0.771631	0.399842	-1.92984	0.0536269	0.191846	FLYWCH1
ENSG00000059145	358.858	-0.750458	0.368312	-2.03756	0.0415939	0.163887	UNKL
ENSG00000059377	36.7422	-0.149969	0.81766	-0.183413	0.854474	NA	TBXAS1
ENSG00000059378	674.065	0.275557	0.269074	1.02409	0.305791	0.546145	PARP12
ENSG00000059573	4087.36	0.251726	0.170363	1.47758	0.139519	0.341297	ALDH18A1
ENSG00000059588	976.312	0.391989	0.238126	1.64614	0.099734	0.27838	TARBP1
ENSG00000059691	610.68	0.746836	0.319223	2.33954	0.0193075	0.101839	GATB
ENSG00000059728	280.256	0.597419	0.329469	1.81328	0.0697889	0.225563	MXD1
ENSG00000059758	1415.45	0.910047	0.204581	4.44835	8.65336e-06	0.000495457	CDK17
ENSG00000059769	460.515	0.442045	0.284582	1.55331	0.120348	0.312594	DNAJC25
ENSG00000059804	917.384	-0.212233	0.258337	-0.821536	0.411341	0.641391	SLC2A3
ENSG00000059915	3.86932	0.463155	2.66249	0.173955	0.861901	NA	PSD
ENSG00000060069	500.908	-0.602268	0.274781	-2.19181	0.0283931	0.129828	CTDP1
ENSG00000060138	5797.81	0.481654	0.225896	2.13219	0.0329911	0.142757	YBX3
ENSG00000060140	25.9815	-0.0615273	1.04987	-0.0586049	0.953267	NA	STYK1
ENSG00000060237	6210.32	0.441629	0.187162	2.35961	0.018294	0.0985547	WNK1
ENSG00000060303	0	NA	NA	NA	NA	NA	RPS17P5
ENSG00000060339	3996.76	0.319183	0.183779	1.73678	0.0824262	0.249595	CCAR1
ENSG00000060491	1357.24	-1.34085	0.226009	-5.93274	2.97928e-09	1.10345e-06	OGFR
ENSG00000060558	1.906	-4.19093	3.84606	-1.08967	0.275859	NA	GNA15
ENSG00000060566	7.95253	-1.23394	1.93536	-0.637575	0.52375	NA	CREB3L3
ENSG00000060642	260.247	-0.269445	0.34335	-0.784754	0.432598	0.65834	PIGV
ENSG00000060656	46.1627	1.38144	0.756767	1.82546	0.0679322	NA	PTPRU
ENSG00000060688	1720.45	-0.0268539	0.198216	-0.135478	0.892234	0.94943	SNRNP40
ENSG00000060709	0	NA	NA	NA	NA	NA	RIMBP2
ENSG00000060718	10.4588	-0.645043	1.52042	-0.424253	0.671381	NA	COL11A1
ENSG00000060749	4273.17	0.445565	0.184929	2.40938	0.0159796	0.0904872	QSER1
ENSG00000060762	536.508	0.636037	0.256508	2.4796	0.0131529	0.079738	MPC1
ENSG00000060971	434.078	-0.467961	0.295162	-1.58544	0.112867	0.301216	ACAA1
ENSG00000060982	4655.57	0.378434	0.167082	2.26495	0.0235156	0.115196	BCAT1
ENSG00000061273	1172.55	-0.325239	0.220052	-1.47801	0.139406	0.34109	HDAC7
ENSG00000061337	313.9	-1.29669	0.381655	-3.39755	0.000679931	0.0111965	LZTS1
ENSG00000061455	1.20793	-1.73956	4.2527	-0.409048	0.682505	NA	PRDM6
ENSG00000061492	0	NA	NA	NA	NA	NA	WNT8A
ENSG00000061656	23.9779	0.471832	1.01517	0.464779	0.642089	NA	SPAG4
ENSG00000061676	5435.52	0.277773	0.170549	1.6287	0.103378	0.28454	NCKAP1
ENSG00000061794	3446.78	0.417814	0.174551	2.39365	0.0166816	0.0933919	MRPS35
ENSG00000061918	0.43906	-2.06698	4.89227	-0.422498	0.672661	NA	GUCY1B1
ENSG00000061936	1692.84	-0.321652	0.193335	-1.6637	0.0961715	0.272525	SFSWAP
ENSG00000061938	510.029	-0.6955	0.406939	-1.7091	0.0874327	0.258056	TNK2
ENSG00000061987	1544.18	0.225173	0.196266	1.14729	0.251264	0.489638	MON2
ENSG00000062038	46.0874	-1.08488	0.838626	-1.29364	0.195789	NA	CDH3
ENSG00000062096	0	NA	NA	NA	NA	NA	ARSF
ENSG00000062194	2433.86	0.387364	0.182972	2.11707	0.0342542	0.146083	GPBP1
ENSG00000062282	95.6526	0.332433	0.553314	0.600804	0.547971	0.747359	DGAT2
ENSG00000062370	187.239	1.05139	0.419512	2.50623	0.0122027	0.0763603	ZNF112
ENSG00000062485	7709.84	-0.0203134	0.161187	-0.126023	0.899713	0.953025	CS
ENSG00000062524	1.19627	-2.23007	4.78728	-0.465831	0.641336	NA	LTK
ENSG00000062582	1088.31	-0.473048	0.237902	-1.98841	0.046766	0.176127	MRPS24
ENSG00000062598	1042.49	0.330167	0.240465	1.37303	0.169741	0.383238	ELMO2
ENSG00000062650	3819.02	0.344246	0.173433	1.9849	0.0471558	0.1772	WAPL
ENSG00000062716	3289.92	0.393496	0.17461	2.25357	0.024223	0.11718	VMP1
ENSG00000062725	1059.23	0.147617	0.227572	0.648659	0.516559	0.725815	APPBP2
ENSG00000062822	1992.36	-0.484536	0.198517	-2.44078	0.0146554	0.0852288	POLD1
ENSG00000063015	0	NA	NA	NA	NA	NA	SEZ6
ENSG00000063046	18513	0.143774	0.170617	0.842673	0.399411	0.630807	EIF4B
ENSG00000063127	0.601317	-1.97445	4.8388	-0.408045	0.683241	NA	SLC6A16
ENSG00000063169	139.39	-0.381714	0.436551	-0.874386	0.381908	0.614667	BICRA
ENSG00000063176	471.602	-0.948517	0.278339	-3.40778	0.000654936	0.0109328	SPHK2
ENSG00000063177	16260.7	-0.386729	0.222233	-1.7402	0.0818239	0.248559	RPL18
ENSG00000063180	33.0055	-0.974929	0.933116	-1.04481	0.29611	NA	CA11
ENSG00000063241	286.99	-0.3191	0.386487	-0.825641	0.409008	0.639098	ISOC2
ENSG00000063244	6679.32	-0.726565	0.172371	-4.21512	2.49646e-05	0.00109993	U2AF2
ENSG00000063245	2872.31	-0.847714	0.233621	-3.62859	0.000284973	0.00611865	EPN1
ENSG00000063322	1485.24	-0.167485	0.197954	-0.84608	0.397508	0.628672	MED29
ENSG00000063438	25.5845	0.107906	1.05796	0.101994	0.918761	NA	AHRR
ENSG00000063515	0	NA	NA	NA	NA	NA	GSC2
ENSG00000063587	468.234	0.0161443	0.282029	0.0572436	0.954351	0.980748	ZNF275
ENSG00000063601	1831.63	0.215953	0.192542	1.12159	0.262038	0.499947	MTMR1
ENSG00000063660	821.703	-0.547293	0.248959	-2.19833	0.0279258	0.128286	GPC1
ENSG00000063761	90.5564	-0.0258349	0.556374	-0.0464344	0.962964	0.983676	ADCK1
ENSG00000063854	442.331	0.0199225	0.272249	0.0731774	0.941665	0.972942	HAGH
ENSG00000063978	1191.46	0.484422	0.204997	2.36306	0.0181245	0.0980427	RNF4
ENSG00000064012	1423.85	0.560114	0.199893	2.80207	0.00507759	0.0434683	CASP8
ENSG00000064042	2283.6	-0.117792	0.184258	-0.639278	0.522642	0.730122	LIMCH1
ENSG00000064102	2090.97	0.568014	0.206376	2.75232	0.00591745	0.0480085	INTS13
ENSG00000064115	3066.22	0.107892	0.20234	0.53322	0.593881	0.780514	TM7SF3
ENSG00000064195	0.350157	-1.75846	4.91706	-0.357624	0.720625	NA	DLX3
ENSG00000064199	231.965	0.287846	0.379114	0.75926	0.447697	0.670328	SPA17
ENSG00000064201	1.38748	-3.95446	4.4204	-0.894593	0.371004	NA	TSPAN32
ENSG00000064205	0	NA	NA	NA	NA	NA	CCN5
ENSG00000064218	0	NA	NA	NA	NA	NA	DMRT3
ENSG00000064225	30.6079	-0.811919	0.949378	-0.855211	0.392434	NA	ST3GAL6
ENSG00000064270	10.0917	2.29482	1.51411	1.51562	0.129615	NA	ATP2C2
ENSG00000064300	565.985	-0.586636	0.296714	-1.97711	0.0480295	0.179177	NGFR
ENSG00000064309	836.326	0.0488752	0.290165	0.16844	0.866237	0.936847	CDON
ENSG00000064313	1903.01	0.120043	0.196207	0.611819	0.540658	0.742512	TAF2
ENSG00000064393	2988.63	-0.44333	0.210737	-2.10372	0.0354033	0.1489	HIPK2
ENSG00000064419	3168.32	0.133931	0.174085	0.769345	0.441689	0.665562	TNPO3
ENSG00000064489	77.4475	1.56235	0.577232	2.70662	0.00679717	0.0528161	BORCS8-MEF2B
ENSG00000064490	785.434	-1.21342	0.278517	-4.35671	1.3203e-05	0.000671052	RFXANK
ENSG00000064545	409.635	-0.692076	0.351538	-1.96871	0.0489868	0.181293	TMEM161A
ENSG00000064547	33.0373	-4.05271	0.974994	-4.15665	3.22951e-05	NA	LPAR2
ENSG00000064601	1577.26	-0.176676	0.200956	-0.879179	0.379304	0.612548	CTSA
ENSG00000064607	1845.54	-0.323894	0.189771	-1.70677	0.0878657	0.258952	SUGP2
ENSG00000064651	1427.64	0.58717	0.239225	2.45447	0.0141092	0.0834444	SLC12A2
ENSG00000064652	721.375	0.35117	0.240082	1.46271	0.143547	0.346643	SNX24
ENSG00000064655	1.05456	0.917831	4.49238	0.204308	0.838112	NA	EYA2
ENSG00000064666	1151.42	-0.200223	0.220922	-0.906307	0.364774	0.599817	CNN2
ENSG00000064687	58.5097	-0.861678	0.68464	-1.25858	0.20818	NA	ABCA7
ENSG00000064692	2.1083	3.21921	3.83421	0.839602	0.401132	NA	SNCAIP
ENSG00000064703	1675.14	0.262336	0.192272	1.3644	0.172441	0.387018	DDX20
ENSG00000064726	4763.06	0.340935	0.165821	2.05605	0.039778	0.159922	BTBD1
ENSG00000064763	767.908	0.0922916	0.234215	0.394047	0.693546	0.840656	FAR2
ENSG00000064787	0.271686	-1.53403	4.98377	-0.307805	0.75823	NA	BCAS1
ENSG00000064835	0	NA	NA	NA	NA	NA	POU1F1
ENSG00000064886	24.2176	1.54277	1.05897	1.45686	0.145154	NA	CHI3L2
ENSG00000064932	1496.51	-1.23064	0.232737	-5.28771	1.23858e-07	1.95729e-05	SBNO2
ENSG00000064933	598.874	0.0246583	0.248256	0.0993259	0.92088	0.963307	PMS1
ENSG00000064961	1899.09	-0.513594	0.206856	-2.48286	0.0130334	0.0791756	HMG20B
ENSG00000064989	13.3106	2.20961	1.75137	1.26164	0.207077	NA	CALCRL
ENSG00000064995	571.853	0.0132903	0.25363	0.0524004	0.95821	0.981731	TAF11
ENSG00000064999	565.36	-0.0360891	0.25828	-0.139729	0.888874	0.947472	ANKS1A
ENSG00000065000	3494.12	-0.0754388	0.174775	-0.431633	0.666008	0.824796	AP3D1
ENSG00000065029	222.131	-0.41345	0.354575	-1.16604	0.243597	0.480145	ZNF76
ENSG00000065054	1602.32	-0.545266	0.230194	-2.36872	0.0178496	0.0970427	SLC9A3R2
ENSG00000065057	385.132	-0.599189	0.300619	-1.99319	0.046241	0.17518	NTHL1
ENSG00000065060	1060.71	-0.172936	0.219319	-0.788514	0.430396	0.656	UHRF1BP1
ENSG00000065135	4990.33	0.330805	0.165807	1.99512	0.0460297	0.174742	GNAI3
ENSG00000065150	19085.5	0.230394	0.16015	1.43862	0.150259	0.357065	IPO5
ENSG00000065154	3642.25	-0.040384	0.174078	-0.231988	0.816547	0.909389	OAT
ENSG00000065183	5802.67	0.471071	0.199389	2.36258	0.0181484	0.0981272	WDR3
ENSG00000065243	2570.99	0.516736	0.190115	2.71801	0.0065675	0.0516167	PKN2
ENSG00000065268	1092.72	-0.870809	0.21905	-3.97539	7.02634e-05	0.00229411	WDR18
ENSG00000065308	2030.44	-0.34233	0.185736	-1.84311	0.0653136	0.216773	TRAM2
ENSG00000065320	34.9455	0.231484	0.938944	0.246536	0.805267	NA	NTN1
ENSG00000065325	47.8881	-1.04023	0.728921	-1.42708	0.153557	NA	GLP2R
ENSG00000065328	2475.39	0.0336425	0.185545	0.181317	0.856119	0.931319	MCM10
ENSG00000065357	855.311	0.225449	0.229197	0.98365	0.325288	0.565317	DGKA
ENSG00000065361	4044.14	0.0607644	0.198839	0.305596	0.759912	0.878234	ERBB3
ENSG00000065371	16.0349	-0.22325	1.23212	-0.181191	0.856218	NA	ROPN1
ENSG00000065413	211.339	1.40322	0.545042	2.57452	0.010038	0.0672645	ANKRD44
ENSG00000065427	9404.48	0.132874	0.163286	0.813749	0.415789	0.644759	KARS1
ENSG00000065457	1166.95	0.341481	0.212208	1.60918	0.107576	0.292296	ADAT1
ENSG00000065485	254.087	0.199799	0.339612	0.588316	0.55632	0.753371	PDIA5
ENSG00000065491	227.649	-0.0178246	0.363293	-0.0490638	0.960868	0.982844	TBC1D22B
ENSG00000065518	1036.32	-0.0600775	0.213775	-0.281032	0.778686	0.888427	NDUFB4
ENSG00000065526	2791.01	-0.386731	0.236212	-1.63722	0.101585	0.28137	SPEN
ENSG00000065534	547.718	-0.19541	0.27126	-0.72038	0.471291	0.690169	MYLK
ENSG00000065548	3772.88	0.420384	0.185261	2.26914	0.0232596	0.11453	ZC3H15
ENSG00000065559	1105.34	0.245658	0.211184	1.16324	0.244731	0.481179	MAP2K4
ENSG00000065600	321.562	0.295183	0.310301	0.951279	0.341463	0.580301	PACC1
ENSG00000065609	1.19113	-3.4351	4.68531	-0.733165	0.463458	NA	SNAP91
ENSG00000065613	4710.44	0.228407	0.17122	1.334	0.182204	0.399903	SLK
ENSG00000065615	584.984	0.0789604	0.285259	0.276803	0.781932	0.890536	CYB5R4
ENSG00000065618	47.7049	0.720468	0.711229	1.01299	0.311065	NA	COL17A1
ENSG00000065621	7.91675	0.971386	1.93104	0.503038	0.614937	NA	GSTO2
ENSG00000065665	146.045	0.14679	0.477688	0.307292	0.758621	0.878034	SEC61A2
ENSG00000065675	198.871	-0.331787	0.396964	-0.83581	0.403262	0.63388	PRKCQ
ENSG00000065717	15.9608	-2.46323	1.26975	-1.93993	0.0523883	NA	TLE2
ENSG00000065802	715.337	-0.612501	0.343525	-1.78299	0.0745883	0.235808	ASB1
ENSG00000065809	853.058	0.139846	0.232011	0.602757	0.54667	0.746529	FAM107B
ENSG00000065833	1208.31	0.473483	0.206011	2.29834	0.0215423	0.108646	ME1
ENSG00000065882	1675.49	0.374332	0.19183	1.95138	0.0510121	0.185744	TBC1D1
ENSG00000065883	1935.43	0.684574	0.208228	3.28762	0.00101037	0.0149873	CDK13
ENSG00000065911	8412.97	0.153831	0.181803	0.84614	0.397475	0.628672	MTHFD2
ENSG00000065923	631.35	0.655279	0.373932	1.7524	0.0797051	0.244981	SLC9A7
ENSG00000065970	555.075	-0.10617	0.26993	-0.393324	0.69408	0.840785	FOXJ2
ENSG00000065978	32428.4	-0.732032	0.231038	-3.16845	0.00153255	0.0195309	YBX1
ENSG00000065989	413.609	-0.405051	0.286029	-1.41612	0.156741	0.364755	PDE4A
ENSG00000066027	843.352	0.07885	0.228328	0.345337	0.729841	0.860618	PPP2R5A
ENSG00000066032	0	NA	NA	NA	NA	NA	CTNNA2
ENSG00000066044	4043.86	0.0991802	0.169706	0.584422	0.558936	0.755122	ELAVL1
ENSG00000066056	68.6939	-0.850104	0.7373	-1.153	0.248912	0.485972	TIE1
ENSG00000066084	2442.88	0.0260299	0.196318	0.13259	0.894517	0.950154	DIP2B
ENSG00000066117	3220.54	-0.221819	0.194729	-1.13911	0.254656	0.492683	SMARCD1
ENSG00000066135	1587.89	-0.105166	0.201079	-0.523006	0.60097	0.784994	KDM4A
ENSG00000066136	1726.6	0.699609	0.26284	2.66172	0.00777417	0.0573363	NFYC
ENSG00000066185	1.51967	-3.66294	4.21749	-0.868511	0.385115	NA	ZMYND12
ENSG00000066230	2.35195	-3.27755	3.33545	-0.982641	0.325784	NA	SLC9A3
ENSG00000066248	54.1908	0.365784	0.675657	0.541375	0.588249	NA	NGEF
ENSG00000066279	4950.26	0.378711	0.173423	2.18374	0.0289814	0.131124	ASPM
ENSG00000066294	0	NA	NA	NA	NA	NA	CD84
ENSG00000066322	2047.21	-0.0128535	0.2283	-0.0563011	0.955102	0.981094	ELOVL1
ENSG00000066336	0	NA	NA	NA	NA	NA	SPI1
ENSG00000066379	264.154	-0.625207	0.448629	-1.39359	0.16344	0.374752	ZNRD1
ENSG00000066382	0	NA	NA	NA	NA	NA	MPPED2
ENSG00000066405	0.34288	-1.9283	4.96121	-0.388675	0.697517	NA	CLDN18
ENSG00000066422	1766.12	0.217971	0.194173	1.12256	0.261624	0.499636	ZBTB11
ENSG00000066427	422.759	0.504752	0.303278	1.66432	0.096048	0.27227	ATXN3
ENSG00000066455	1041.75	0.362431	0.217315	1.66777	0.0953607	0.27123	GOLGA5
ENSG00000066468	5.35713	0.971584	2.00706	0.484082	0.628327	NA	FGFR2
ENSG00000066557	931.306	0.526862	0.222098	2.37221	0.0176821	0.0967063	LRRC40
ENSG00000066583	674.281	0.186381	0.237984	0.783167	0.433529	0.659223	ISOC1
ENSG00000066629	345.512	0.121156	0.397353	0.304907	0.760437	0.87843	EML1
ENSG00000066651	672.951	0.0585732	0.239123	0.244949	0.806496	0.90426	TRMT11
ENSG00000066654	1891.12	0.344066	0.186738	1.8425	0.0654013	0.217004	THUMPD1
ENSG00000066697	1163.19	0.519245	0.224192	2.31607	0.0205543	0.10564	MSANTD3
ENSG00000066735	0.806237	-3.12183	4.85199	-0.643412	0.519957	NA	KIF26A
ENSG00000066739	715.007	0.162843	0.24	0.678513	0.497447	0.711874	ATG2B
ENSG00000066777	2439.03	0.344158	0.18994	1.81193	0.0699964	0.225925	ARFGEF1
ENSG00000066813	0	NA	NA	NA	NA	NA	ACSM2B
ENSG00000066827	357.586	0.903815	0.332015	2.72221	0.00648474	0.0511624	ZFAT
ENSG00000066855	1660.87	0.270712	0.19173	1.41194	0.157967	0.366569	MTFR1
ENSG00000066923	12.4026	0.472666	1.37412	0.343976	0.730864	NA	STAG3
ENSG00000066926	765.799	0.146362	0.248549	0.588867	0.55595	0.753371	FECH
ENSG00000066933	753.215	-0.549242	0.263474	-2.08462	0.0371039	0.153332	MYO9A
ENSG00000067048	8.83032	0.182221	1.64664	0.110663	0.911884	NA	DDX3Y
ENSG00000067057	4738.54	-0.136767	0.168654	-0.810934	0.417403	0.646168	PFKP
ENSG00000067064	1486.21	0.359548	0.211308	1.70154	0.0888416	0.2608	IDI1
ENSG00000067066	1367.45	0.37684	0.255258	1.47631	0.13986	0.341709	SP100
ENSG00000067082	1424.57	0.602632	0.212914	2.8304	0.00464903	0.0414288	KLF6
ENSG00000067113	389.747	0.365064	0.28529	1.27962	0.200677	0.424751	PLPP1
ENSG00000067141	1263.58	-0.206945	0.228093	-0.907283	0.364257	0.599775	NEO1
ENSG00000067167	5375.88	0.61905	0.175338	3.53061	0.000414609	0.00814661	TRAM1
ENSG00000067177	808.775	0.0381543	0.237287	0.160794	0.872256	0.93956	PHKA1
ENSG00000067182	3916.64	-0.393896	0.210989	-1.8669	0.0619149	0.210262	TNFRSF1A
ENSG00000067191	73.7507	-0.151228	0.705574	-0.214333	0.830288	0.917578	CACNB1
ENSG00000067208	602.7	0.28485	0.255357	1.1155	0.264637	0.502956	EVI5
ENSG00000067221	166.341	-0.943813	0.418355	-2.25601	0.0240699	0.11663	STOML1
ENSG00000067225	87721.2	0.209122	0.184288	1.13475	0.256478	0.495078	PKM
ENSG00000067248	2194.27	0.242008	0.182661	1.32491	0.185203	0.404985	DHX29
ENSG00000067334	3923.11	0.455417	0.192136	2.37029	0.0177743	0.0967934	DNTTIP2
ENSG00000067365	273.965	-0.0499744	0.364826	-0.136982	0.891045	0.948682	METTL22
ENSG00000067369	2321.01	0.277709	0.181954	1.52626	0.126946	0.322798	TP53BP1
ENSG00000067445	55.7383	-0.0219618	0.721821	-0.0304255	0.975728	NA	TRO
ENSG00000067533	1768.87	0.667383	0.198443	3.3631	0.000770715	0.0123107	RRP15
ENSG00000067560	15044.8	0.273933	0.15618	1.75396	0.0794372	0.24474	RHOA
ENSG00000067596	3946.04	0.1432	0.17294	0.828033	0.407652	0.637736	DHX8
ENSG00000067601	31.1768	0.430281	0.895359	0.480568	0.630823	NA	PMS2P4
ENSG00000067606	356.86	0.410092	0.363871	1.12703	0.259732	0.498159	PRKCZ
ENSG00000067646	2.43975	-1.55424	3.14357	-0.494418	0.621011	NA	ZFY
ENSG00000067704	7639.33	0.17591	0.163768	1.07414	0.282759	0.522516	IARS2
ENSG00000067715	111.115	-0.376803	0.509325	-0.739808	0.459416	0.68037	SYT1
ENSG00000067798	242.319	0.992155	0.476966	2.08014	0.0375129	0.154376	NAV3
ENSG00000067829	1146.21	-0.0858642	0.206294	-0.416223	0.677247	0.829939	IDH3G
ENSG00000067836	144.22	-0.495979	0.4397	-1.128	0.259322	0.497972	ROGDI
ENSG00000067840	71.071	-0.487719	0.587348	-0.830375	0.406327	0.636782	PDZD4
ENSG00000067842	0	NA	NA	NA	NA	NA	ATP2B3
ENSG00000067900	2282.55	0.481201	0.184158	2.61297	0.00897586	0.062741	ROCK1
ENSG00000067955	2475.24	0.190883	0.227745	0.838142	0.401951	0.633068	CBFB
ENSG00000067992	558.141	-0.0778594	0.281281	-0.276803	0.781932	0.890536	PDK3
ENSG00000068001	683.68	-0.713314	0.314285	-2.26964	0.0232295	0.114429	HYAL2
ENSG00000068024	318.176	1.56552	1.05617	1.48226	0.138271	0.339603	HDAC4
ENSG00000068028	317.004	-0.685969	0.31422	-2.18308	0.0290297	0.131271	RASSF1
ENSG00000068078	76.0888	-0.624135	0.567803	-1.09921	0.271676	0.510014	FGFR3
ENSG00000068079	504.925	-0.927831	0.283457	-3.27327	0.00106311	0.0155725	IFI35
ENSG00000068097	1123.63	0.217009	0.234595	0.925039	0.354945	0.59145	HEATR6
ENSG00000068120	2729.91	-0.633343	0.234936	-2.69582	0.00702162	0.0539691	COASY
ENSG00000068137	222.934	-1.77058	0.432372	-4.09505	4.22085e-05	0.00161027	PLEKHH3
ENSG00000068305	1399.38	0.212273	0.206696	1.02698	0.304428	0.545027	MEF2A
ENSG00000068308	1621.33	-0.342983	0.192146	-1.78501	0.0742594	0.235075	OTUD5
ENSG00000068323	1714.52	-0.587818	0.194172	-3.0273	0.00246748	0.0268053	TFE3
ENSG00000068354	372.138	-0.0465085	0.296637	-0.156786	0.875414	0.941435	TBC1D25
ENSG00000068366	2559.45	0.303935	0.18196	1.67034	0.0948516	0.270219	ACSL4
ENSG00000068383	661.499	0.0940517	0.24323	0.386678	0.698995	0.84383	INPP5A
ENSG00000068394	672.65	-0.164869	0.249478	-0.660857	0.508704	0.718975	GPKOW
ENSG00000068400	1058.72	-0.212854	0.24798	-0.858351	0.390699	0.622678	GRIPAP1
ENSG00000068438	1955.89	-0.185257	0.203524	-0.91025	0.362691	0.59881	FTSJ1
ENSG00000068489	2476.46	0.0255994	0.207942	0.123108	0.902021	0.954563	PRR11
ENSG00000068615	110.313	0.48517	0.513936	0.944027	0.345156	0.584263	REEP1
ENSG00000068650	1470.67	-0.22315	0.214445	-1.04059	0.298064	0.539255	ATP11A
ENSG00000068654	2239.47	-0.0345699	0.196868	-0.1756	0.860608	0.933547	POLR1A
ENSG00000068697	2686.04	0.0889288	0.184013	0.483274	0.628901	0.802081	LAPTM4A
ENSG00000068724	458.62	-0.25368	0.299261	-0.847686	0.396613	0.62801	TTC7A
ENSG00000068745	827.768	-0.061374	0.2448	-0.25071	0.802038	0.901447	IP6K2
ENSG00000068781	2.28037	4.5202	3.57199	1.26546	0.205708	NA	STON1-GTF2A1L
ENSG00000068784	993.296	0.267707	0.226238	1.1833	0.236691	0.472186	SRBD1
ENSG00000068796	2851.96	0.376687	0.187955	2.00414	0.0450556	0.172036	KIF2A
ENSG00000068831	1.96986	-1.78969	3.95389	-0.452639	0.650809	NA	RASGRP2
ENSG00000068878	4021.71	0.405644	0.180927	2.24203	0.0249597	0.119572	PSME4
ENSG00000068885	624.493	0.23162	0.247072	0.937459	0.348523	0.587137	IFT80
ENSG00000068903	342.695	0.0614231	0.317481	0.19347	0.846591	0.925901	SIRT2
ENSG00000068912	2207.36	0.300321	0.183371	1.63777	0.101469	0.281216	ERLEC1
ENSG00000068971	110.774	-1.4016	0.501629	-2.79409	0.00520453	0.0441863	PPP2R5B
ENSG00000068976	2.10875	-4.6302	3.82564	-1.21031	0.22616	NA	PYGM
ENSG00000068985	9.77921	-0.047878	1.5127	-0.0316506	0.974751	NA	PAGE1
ENSG00000069011	28.6558	-0.33678	0.942777	-0.357221	0.720926	NA	PITX1
ENSG00000069018	0	NA	NA	NA	NA	NA	TRPC7
ENSG00000069020	130.487	0.0600423	0.538815	0.111434	0.911272	0.958933	MAST4
ENSG00000069122	0.5376	0.716079	4.91949	0.14556	0.884269	NA	ADGRF5
ENSG00000069188	13.5349	0.293094	1.39966	0.209404	0.834133	NA	SDK2
ENSG00000069206	0	NA	NA	NA	NA	NA	ADAM7
ENSG00000069248	2718.02	0.359257	0.197654	1.81761	0.0691242	0.224693	NUP133
ENSG00000069275	20090.7	0.517164	0.188605	2.74205	0.00610571	0.0489255	NUCKS1
ENSG00000069329	5868.96	0.45268	0.183476	2.46724	0.0136158	0.081297	VPS35
ENSG00000069345	3499.74	0.355123	0.175218	2.02675	0.042688	0.166646	DNAJA2
ENSG00000069399	238.155	-0.214513	0.367697	-0.583395	0.559627	0.755605	BCL3
ENSG00000069424	153.837	-0.13257	0.422244	-0.313964	0.753548	0.875165	KCNAB2
ENSG00000069431	11.7366	0.0825391	1.42324	0.0579938	0.953754	NA	ABCC9
ENSG00000069482	47.319	-0.0537087	0.710672	-0.0755744	0.939758	NA	GAL
ENSG00000069493	36.817	1.67927	0.871729	1.92637	0.0540585	NA	CLEC2D
ENSG00000069509	537.427	0.383624	0.260493	1.47268	0.140836	0.342891	FUNDC1
ENSG00000069535	5.55896	-1.79416	2.07844	-0.863225	0.388014	NA	MAOB
ENSG00000069667	90.3572	-0.174014	0.580218	-0.299912	0.764244	0.880084	RORA
ENSG00000069696	2.48064	1.77189	3.46824	0.510891	0.609428	NA	DRD4
ENSG00000069702	120.468	0.415937	0.63796	0.65198	0.514414	0.724262	TGFBR3
ENSG00000069764	0	NA	NA	NA	NA	NA	PLA2G10
ENSG00000069812	107.606	-0.552805	0.592217	-0.93345	0.350588	0.587718	HES2
ENSG00000069849	3993.32	0.450571	0.168805	2.66918	0.00760371	0.056572	ATP1B3
ENSG00000069869	2809.64	0.585336	0.197666	2.96123	0.0030641	0.0309861	NEDD4
ENSG00000069943	336.272	0.419015	0.311993	1.34303	0.179263	0.395686	PIGB
ENSG00000069956	4219.51	0.321703	0.167965	1.9153	0.0554542	0.196544	MAPK6
ENSG00000069966	718.556	-0.0455429	0.234836	-0.193935	0.846227	0.925741	GNB5
ENSG00000069974	205.749	0.549662	0.38715	1.41977	0.155676	0.363256	RAB27A
ENSG00000069998	737.879	-0.683614	0.278997	-2.45025	0.0142757	0.0839264	HDHD5
ENSG00000070010	1359.82	0.431411	0.201681	2.13908	0.0324296	0.141041	UFD1
ENSG00000070018	2198.58	0.126675	0.187084	0.677103	0.498341	0.712356	LRP6
ENSG00000070019	0	NA	NA	NA	NA	NA	GUCY2C
ENSG00000070031	0	NA	NA	NA	NA	NA	SCT
ENSG00000070047	1263.51	-0.0699898	0.276961	-0.252707	0.800495	0.900737	PHRF1
ENSG00000070061	2436.25	0.332005	0.189433	1.75263	0.0796657	0.244981	ELP1
ENSG00000070081	734.216	0.503588	0.293086	1.71822	0.0857559	0.254871	NUCB2
ENSG00000070087	6146.85	0.0491185	0.163424	0.300558	0.763751	0.879944	PFN2
ENSG00000070159	606.073	-0.109548	0.252907	-0.433153	0.664903	0.824572	PTPN3
ENSG00000070182	148.345	-0.576237	0.424947	-1.35602	0.175093	0.390516	SPTB
ENSG00000070190	0.225522	-1.25506	4.99424	-0.251301	0.801581	NA	DAPP1
ENSG00000070193	0	NA	NA	NA	NA	NA	FGF10
ENSG00000070214	2571.49	-0.0854793	0.188754	-0.452861	0.650649	0.816743	SLC44A1
ENSG00000070269	145.023	-0.341971	0.45053	-0.759042	0.447828	0.670328	TMEM260
ENSG00000070366	847.873	0.0458289	0.284948	0.160833	0.872225	0.93956	SMG6
ENSG00000070367	2755.29	0.373692	0.205762	1.81614	0.0693491	0.225185	EXOC5
ENSG00000070371	257.299	-0.446307	0.353872	-1.26121	0.207233	0.432721	CLTCL1
ENSG00000070388	1.01665	-3.48123	4.8388	-0.719441	0.471869	NA	FGF22
ENSG00000070404	1414.93	-0.562857	0.276066	-2.03885	0.0414648	0.163681	FSTL3
ENSG00000070413	634.683	-0.187472	0.291848	-0.642362	0.520638	0.72868	DGCR2
ENSG00000070423	1117.68	-1.27186	0.252799	-5.03109	4.87689e-07	5.78009e-05	RNF126
ENSG00000070444	423.868	0.795511	0.397685	2.00036	0.0454619	0.173031	MNT
ENSG00000070476	717.912	-0.337458	0.234579	-1.43857	0.150273	0.357065	ZXDC
ENSG00000070495	966.478	-0.200421	0.218776	-0.916101	0.359614	0.595599	JMJD6
ENSG00000070501	376.616	-0.120858	0.295958	-0.408361	0.683009	0.833444	POLB
ENSG00000070526	0	NA	NA	NA	NA	NA	ST6GALNAC1
ENSG00000070540	120.723	-0.0501874	0.474564	-0.105755	0.915777	0.960704	WIPI1
ENSG00000070601	0	NA	NA	NA	NA	NA	FRMPD1
ENSG00000070610	717.527	-0.219904	0.244235	-0.900379	0.367919	0.602348	GBA2
ENSG00000070614	1931.26	-0.611165	0.21674	-2.8198	0.00480529	0.0421557	NDST1
ENSG00000070669	3874.21	0.385518	0.175764	2.19338	0.0282802	0.129462	ASNS
ENSG00000070718	429.771	0.00898973	0.279829	0.0321258	0.974372	0.98872	AP3M2
ENSG00000070729	0.113026	-0.44484	4.96288	-0.0896335	0.928578	NA	CNGB1
ENSG00000070731	10.9285	-0.241187	1.44835	-0.166526	0.867743	NA	ST6GALNAC2
ENSG00000070748	0	NA	NA	NA	NA	NA	CHAT
ENSG00000070756	48926.4	0.430792	0.178974	2.407	0.016084	0.0909049	PABPC1
ENSG00000070759	89.3139	-0.25443	0.531986	-0.478264	0.632463	0.803922	TESK2
ENSG00000070761	1140.39	0.122733	0.220366	0.556949	0.577562	0.767247	CFAP20
ENSG00000070770	3550.52	0.253916	0.177873	1.42751	0.153432	0.360734	CSNK2A2
ENSG00000070778	229.916	0.223603	0.405349	0.551631	0.581201	0.769739	PTPN21
ENSG00000070785	1166.06	0.241762	0.214822	1.12541	0.260417	0.498582	EIF2B3
ENSG00000070808	1.50282	1.39331	3.85152	0.361756	0.717535	NA	CAMK2A
ENSG00000070814	6698	-0.666387	0.166699	-3.99755	6.40006e-05	0.00215784	TCOF1
ENSG00000070831	7148.64	0.52197	0.168682	3.09441	0.00197205	0.0229369	CDC42
ENSG00000070882	1562.36	0.214878	0.195739	1.09778	0.272302	0.510491	OSBPL3
ENSG00000070886	0	NA	NA	NA	NA	NA	EPHA8
ENSG00000070915	0	NA	NA	NA	NA	NA	SLC12A3
ENSG00000070950	2259.94	0.458876	0.184081	2.4928	0.0126741	0.0781272	RAD18
ENSG00000070961	2696.52	0.606313	0.181204	3.34602	0.000819791	0.0129549	ATP2B1
ENSG00000070985	0	NA	NA	NA	NA	NA	TRPM5
ENSG00000071051	251.944	0.0719607	0.338149	0.212807	0.831477	0.918165	NCK2
ENSG00000071054	6160.54	-0.0109738	0.211568	-0.0518688	0.958633	0.981998	MAP4K4
ENSG00000071073	12.5918	-0.0451295	1.70599	-0.0264536	0.978896	NA	MGAT4A
ENSG00000071082	6137.61	-0.624579	0.195045	-3.20223	0.00136369	0.0184184	RPL31
ENSG00000071127	8230.33	0.427568	0.161102	2.65401	0.00795403	0.0579774	WDR1
ENSG00000071189	1285.55	0.26513	0.232695	1.13939	0.25454	0.492541	SNX13
ENSG00000071203	0	NA	NA	NA	NA	NA	MS4A12
ENSG00000071205	459.64	0.121951	0.269012	0.453329	0.650312	0.816472	ARHGAP10
ENSG00000071242	87.4165	0.322183	0.587388	0.548501	0.583348	0.771807	RPS6KA2
ENSG00000071243	747.758	0.185041	0.239169	0.77368	0.43912	0.663326	ING3
ENSG00000071246	176.81	-0.905151	0.469368	-1.92845	0.0537996	0.19204	VASH1
ENSG00000071282	278.655	-0.629946	0.439098	-1.43464	0.15139	0.358462	LMCD1
ENSG00000071462	1396.2	-0.402212	0.199066	-2.0205	0.0433318	0.168052	BUD23
ENSG00000071537	1967.82	0.134393	0.22437	0.598981	0.549185	0.748241	SEL1L
ENSG00000071539	3443	0.357697	0.1714	2.08692	0.0368956	0.152897	TRIP13
ENSG00000071553	1290.15	-0.845308	0.21784	-3.88042	0.000104278	0.00306675	ATP6AP1
ENSG00000071564	694.028	-0.702427	0.269403	-2.60735	0.00912472	0.0633709	TCF3
ENSG00000071575	584.219	-0.0781779	0.276868	-0.282366	0.777663	0.887859	TRIB2
ENSG00000071626	3388.11	-0.265547	0.204983	-1.29546	0.195162	0.418275	DAZAP1
ENSG00000071655	1400.79	-1.72229	0.29704	-5.79817	6.70445e-09	2.04591e-06	MBD3
ENSG00000071677	0	NA	NA	NA	NA	NA	PRLH
ENSG00000071794	2342.88	0.365895	0.213094	1.71706	0.0859688	0.255033	HLTF
ENSG00000071859	1171.7	-0.398332	0.230538	-1.72783	0.0840184	0.252098	FAM50A
ENSG00000071889	526.856	-0.439387	0.270268	-1.62575	0.104004	0.285757	FAM3A
ENSG00000071894	1747.71	-0.61579	0.208065	-2.95961	0.0030803	0.0310571	CPSF1
ENSG00000071909	0	NA	NA	NA	NA	NA	MYO3B
ENSG00000071967	718.811	0.624967	0.273322	2.28656	0.0222218	0.11094	CYBRD1
ENSG00000071991	332.152	1.06577	0.369167	2.88697	0.00388975	0.0365883	CDH19
ENSG00000071994	1767.82	0.124879	0.188988	0.660775	0.508757	0.718975	PDCD2
ENSG00000072041	2471.22	0.609541	0.20082	3.03525	0.00240333	0.0264163	SLC6A15
ENSG00000072042	1745.02	0.0533406	0.18975	0.28111	0.778626	0.888427	RDH11
ENSG00000072062	1692.3	-0.141319	0.19354	-0.730177	0.465282	0.684877	PRKACA
ENSG00000072071	433.088	0.346547	0.277706	1.24789	0.21207	0.439569	ADGRL1
ENSG00000072080	0	NA	NA	NA	NA	NA	SPP2
ENSG00000072110	8250.95	0.120707	0.160249	0.753247	0.451302	0.673659	ACTN1
ENSG00000072121	480.798	1.3251	0.439152	3.01741	0.00254947	0.0273451	ZFYVE26
ENSG00000072133	3.75697	0.22258	2.68014	0.0830478	0.933813	NA	RPS6KA6
ENSG00000072134	457.71	-0.379466	0.341302	-1.11182	0.266216	0.504566	EPN2
ENSG00000072135	273.856	-0.0347811	0.329112	-0.105682	0.915835	0.960704	PTPN18
ENSG00000072163	30.8588	-0.181909	0.894631	-0.203335	0.838874	NA	LIMS2
ENSG00000072182	1.56495	1.10505	4.22146	0.261769	0.793499	NA	ASIC4
ENSG00000072195	125.554	-0.355805	0.493382	-0.721156	0.470813	0.689665	SPEG
ENSG00000072201	148.029	0.635137	0.424836	1.49502	0.13491	0.33479	LNX1
ENSG00000072210	1770.67	0.140479	0.205634	0.683153	0.49451	0.709576	ALDH3A2
ENSG00000072274	13410.1	0.206939	0.156671	1.32085	0.186551	0.406733	TFRC
ENSG00000072310	4444.42	0.149974	0.175121	0.856406	0.391773	0.623345	SREBF1
ENSG00000072315	0	NA	NA	NA	NA	NA	TRPC5
ENSG00000072364	4691.14	0.600617	0.208124	2.88586	0.00390342	0.0366588	AFF4
ENSG00000072401	524.554	0.787846	0.259091	3.04081	0.00235944	0.0261835	UBE2D1
ENSG00000072415	2277.81	0.674727	0.195822	3.44561	0.000569768	0.00997472	MPP5
ENSG00000072422	41.1236	-4.04638	1.16243	-3.48098	0.000499577	NA	RHOBTB1
ENSG00000072501	7940.86	0.257507	0.246785	1.04345	0.296742	0.537466	SMC1A
ENSG00000072506	1643.42	-0.145462	0.191626	-0.759091	0.447798	0.670328	HSD17B10
ENSG00000072518	971.913	-0.289295	0.216666	-1.33521	0.181809	0.399332	MARK2
ENSG00000072571	3144.71	0.661451	0.184591	3.58333	0.000339237	0.00690831	HMMR
ENSG00000072609	420.929	-0.242286	0.28843	-0.840014	0.4009	0.632213	CHFR
ENSG00000072657	3129.23	0.839073	0.207748	4.03891	5.37006e-05	0.00191129	TRHDE
ENSG00000072682	639.058	-0.0338384	0.253194	-0.133646	0.893682	0.950057	P4HA2
ENSG00000072694	1.41133	-0.4519	3.99057	-0.113242	0.909839	NA	FCGR2B
ENSG00000072736	1617.09	0.130689	0.195685	0.667857	0.504225	0.716298	NFATC3
ENSG00000072756	879.214	0.117497	0.268822	0.437083	0.662051	0.822584	TRNT1
ENSG00000072778	4495.03	-0.656595	0.200743	-3.27082	0.00107235	0.0156329	ACADVL
ENSG00000072786	3076.11	0.474455	0.228261	2.07856	0.0376574	0.154678	STK10
ENSG00000072803	2536.83	0.234464	0.178493	1.31358	0.188988	0.410081	FBXW11
ENSG00000072818	7.34395	-5.86406	2.4806	-2.36397	0.0180802	NA	ACAP1
ENSG00000072832	321.984	0.0668776	0.311101	0.214971	0.82979	0.917414	CRMP1
ENSG00000072840	551.383	-0.106624	0.266696	-0.399795	0.689308	0.838087	EVC
ENSG00000072849	1099.36	0.52265	0.211877	2.46676	0.013634	0.0813646	DERL2
ENSG00000072858	1.19327	1.64143	4.75295	0.345349	0.729832	NA	SIDT1
ENSG00000072864	1141.39	-0.116342	0.241473	-0.481801	0.629947	0.802209	NDE1
ENSG00000072952	5.52707	-0.91824	1.94939	-0.471039	0.637613	NA	MRVI1
ENSG00000072954	40.0893	-0.770626	0.91243	-0.844587	0.398342	NA	TMEM38A
ENSG00000072958	3234.29	-0.335072	0.189756	-1.76581	0.0774284	0.241539	AP1M1
ENSG00000073008	2357.87	-0.0168003	0.195542	-0.0859167	0.931533	0.967788	PVR
ENSG00000073050	538.527	-0.650536	0.258017	-2.52129	0.0116924	0.0740886	XRCC1
ENSG00000073060	1791.96	-0.583924	0.238869	-2.44454	0.0145036	0.0847729	SCARB1
ENSG00000073067	0	NA	NA	NA	NA	NA	CYP2W1
ENSG00000073111	7538.39	-0.057657	0.161215	-0.357641	0.720612	0.855867	MCM2
ENSG00000073146	0	NA	NA	NA	NA	NA	MOV10L1
ENSG00000073150	48.545	0.12389	0.762143	0.162554	0.870869	NA	PANX2
ENSG00000073169	206.792	-0.751639	0.535996	-1.40232	0.160819	0.370247	SELENOO
ENSG00000073282	2.37001	1.16984	3.56803	0.327868	0.743012	NA	TP63
ENSG00000073331	187.632	0.176682	0.42148	0.419194	0.675074	0.829203	ALPK1
ENSG00000073350	83.2905	-0.0490563	0.547396	-0.0896177	0.928591	0.966401	LLGL2
ENSG00000073417	1131.44	0.54527	0.250561	2.1762	0.0295404	0.132921	PDE8A
ENSG00000073464	228.51	0.114509	0.41601	0.275255	0.78312	0.890999	CLCN4
ENSG00000073536	964.769	-0.306731	0.261171	-1.17445	0.240217	0.47584	NLE1
ENSG00000073578	2909.04	0.294036	0.201192	1.46147	0.143887	0.347392	SDHA
ENSG00000073584	3417.19	0.420711	0.192267	2.18816	0.0286578	0.130507	SMARCE1
ENSG00000073598	0.491363	-2.39177	4.89227	-0.488887	0.624922	NA	FNDC8
ENSG00000073605	12.135	0.0447729	1.39885	0.0320068	0.974467	NA	GSDMB
ENSG00000073614	2358.86	0.263703	0.180617	1.46001	0.144286	0.347719	KDM5A
ENSG00000073670	35.9558	-0.9062	0.913991	-0.991476	0.321453	NA	ADAM11
ENSG00000073711	1861.94	0.348343	0.194932	1.787	0.0739383	0.234558	PPP2R3A
ENSG00000073712	1509.84	0.245351	0.195651	1.25403	0.209832	0.436201	FERMT2
ENSG00000073734	0	NA	NA	NA	NA	NA	ABCB11
ENSG00000073737	0.366739	-2.07956	4.95807	-0.419429	0.674902	NA	DHRS9
ENSG00000073754	0.323899	-1.6214	4.92466	-0.329241	0.741973	NA	CD5L
ENSG00000073756	1.78686	-2.91487	3.63633	-0.801597	0.422786	NA	PTGS2
ENSG00000073792	2363.25	0.135603	0.2446	0.554388	0.579313	0.768441	IGF2BP2
ENSG00000073803	209.948	0.351944	0.373357	0.942647	0.345861	0.584674	MAP3K13
ENSG00000073849	515.807	-0.135119	0.281882	-0.479346	0.631693	0.803307	ST6GAL1
ENSG00000073861	0	NA	NA	NA	NA	NA	TBX21
ENSG00000073905	0.242079	-1.40815	4.99575	-0.281871	0.778043	NA	VDAC1P1
ENSG00000073910	26.8658	-0.807124	0.991584	-0.813975	0.415659	NA	FRY
ENSG00000073921	5018.04	0.831472	0.188514	4.41066	1.03054e-05	0.000565463	PICALM
ENSG00000073969	3043.79	0.524906	0.216806	2.42108	0.0154743	0.0886854	NSF
ENSG00000074047	263.237	-0.969361	0.436577	-2.22036	0.026394	0.123369	GLI2
ENSG00000074054	1547.15	0.414914	0.201771	2.05637	0.0397473	0.159852	CLASP1
ENSG00000074071	2082.87	-0.734724	0.196584	-3.73746	0.000185891	0.00446894	MRPS34
ENSG00000074181	146.496	0.542353	0.683718	0.79324	0.427638	0.654484	NOTCH3
ENSG00000074201	5798.02	0.48115	0.198112	2.42867	0.0151542	0.087358	CLNS1A
ENSG00000074211	23.0011	-0.158312	1.01331	-0.156233	0.87585	NA	PPP2R2C
ENSG00000074219	187.88	-0.268131	0.425444	-0.630239	0.528538	0.734265	TEAD2
ENSG00000074266	1148.22	0.0677827	0.209626	0.323351	0.746429	0.871051	EED
ENSG00000074276	0	NA	NA	NA	NA	NA	CDHR2
ENSG00000074317	1.49475	-3.8892	4.77814	-0.813957	0.41567	NA	SNCB
ENSG00000074319	1449.14	0.189609	0.208857	0.907843	0.363961	0.599676	TSG101
ENSG00000074356	1720.8	0.0762901	0.221217	0.344865	0.730196	0.860759	NCBP3
ENSG00000074370	10.6449	-0.0358307	1.44398	-0.0248139	0.980203	NA	ATP2A3
ENSG00000074410	14.3849	-0.69902	1.31838	-0.530212	0.595965	NA	CA12
ENSG00000074416	817.674	-0.304989	0.260569	-1.17047	0.24181	0.477576	MGLL
ENSG00000074527	551.851	-0.0708845	0.261763	-0.270797	0.786547	0.892842	NTN4
ENSG00000074582	595.382	-0.118391	0.263995	-0.448459	0.653822	0.818146	BCS1L
ENSG00000074590	232.089	0.753225	0.396888	1.89783	0.0577188	0.201854	NUAK1
ENSG00000074603	1687.77	0.31763	0.192478	1.65021	0.0988997	0.277147	DPP8
ENSG00000074621	438.303	-0.471856	0.319938	-1.47484	0.140257	0.342112	SLC24A1
ENSG00000074657	1596.76	0.221506	0.193622	1.14401	0.25262	0.490927	ZNF532
ENSG00000074660	3.41089	1.75782	2.48715	0.706762	0.479715	NA	SCARF1
ENSG00000074695	5907.86	0.384701	0.163033	2.35964	0.0182926	0.0985547	LMAN1
ENSG00000074696	5732.97	0.438865	0.165813	2.64675	0.00812694	0.0587678	HACD3
ENSG00000074706	0	NA	NA	NA	NA	NA	IPCEF1
ENSG00000074755	1047.23	0.110089	0.228576	0.481628	0.63007	0.802209	ZZEF1
ENSG00000074771	9.31127	2.39527	1.7702	1.35311	0.176021	NA	NOX3
ENSG00000074800	89093.9	-0.157304	0.231201	-0.680379	0.496264	0.711298	ENO1
ENSG00000074803	0	NA	NA	NA	NA	NA	SLC12A1
ENSG00000074842	1380.93	-0.695484	0.240617	-2.89042	0.00384722	0.0363323	MYDGF
ENSG00000074855	154.184	-0.93643	0.418811	-2.23592	0.0253567	0.120662	ANO8
ENSG00000074935	608.524	-0.012722	0.254278	-0.0500319	0.960097	0.982711	TUBE1
ENSG00000074964	106.402	-0.248719	0.506459	-0.491094	0.62336	0.798395	ARHGEF10L
ENSG00000074966	20.4192	-0.540439	1.30279	-0.414832	0.678265	NA	TXK
ENSG00000075035	0	NA	NA	NA	NA	NA	WSCD2
ENSG00000075043	1.57002	-1.2969	4.26153	-0.304328	0.760878	NA	KCNQ2
ENSG00000075073	4.8504	-1.1122	2.35292	-0.472691	0.636433	NA	TACR2
ENSG00000075089	1041.04	-0.0458173	0.240335	-0.190639	0.848808	0.927538	ACTR6
ENSG00000075131	990.926	0.339444	0.229871	1.47667	0.139765	0.341709	TIPIN
ENSG00000075142	1682.03	0.174105	0.202721	0.85884	0.390429	0.622627	SRI
ENSG00000075151	3897.46	-0.180167	0.170805	-1.05481	0.29151	0.532026	EIF4G3
ENSG00000075188	1896.47	0.206803	0.186517	1.10876	0.267532	0.505467	NUP37
ENSG00000075213	5488.34	0.356924	0.188667	1.89182	0.0585146	0.203431	SEMA3A
ENSG00000075218	1327.1	-0.464673	0.219452	-2.11742	0.0342239	0.146064	GTSE1
ENSG00000075223	3618.66	0.106819	0.181532	0.58843	0.556244	0.753371	SEMA3C
ENSG00000075234	320.506	0.419422	0.392706	1.06803	0.285507	0.525913	TTC38
ENSG00000075239	1697.79	0.357355	0.194617	1.83619	0.0663288	0.218723	ACAT1
ENSG00000075240	134.256	-1.3023	0.505359	-2.57699	0.00996647	0.0671533	GRAMD4
ENSG00000075275	312.474	-0.884043	0.347129	-2.54672	0.0108739	0.0710461	CELSR1
ENSG00000075290	0	NA	NA	NA	NA	NA	WNT8B
ENSG00000075292	3929.23	0.224732	0.17545	1.28089	0.200233	0.424614	ZNF638
ENSG00000075303	684.41	0.352056	0.244299	1.44109	0.14956	0.356172	SLC25A40
ENSG00000075336	984.656	0.265046	0.2323	1.14096	0.253886	0.491943	TIMM21
ENSG00000075340	1180.1	-0.461419	0.229458	-2.01091	0.0443353	0.17066	ADD2
ENSG00000075388	0	NA	NA	NA	NA	NA	FGF4
ENSG00000075391	1616.59	0.212531	0.209957	1.01226	0.311414	0.551536	RASAL2
ENSG00000075399	106.737	-0.784879	0.487738	-1.60922	0.107568	0.292296	VPS9D1
ENSG00000075407	609.491	0.288021	0.260374	1.10618	0.268647	0.506673	ZNF37A
ENSG00000075413	1893.74	0.334398	0.212351	1.57475	0.115315	0.304718	MARK3
ENSG00000075415	12704.1	-0.196693	0.174514	-1.12709	0.259704	0.498159	SLC25A3
ENSG00000075420	1631.73	-0.0321037	0.192571	-0.166711	0.867597	0.937062	FNDC3B
ENSG00000075426	1587.75	-0.458733	0.193294	-2.37324	0.0176329	0.0965733	FOSL2
ENSG00000075429	0	NA	NA	NA	NA	NA	CACNG5
ENSG00000075461	0.501194	-2.40681	4.8897	-0.49222	0.622564	NA	CACNG4
ENSG00000075539	2062.26	0.502925	0.190695	2.63732	0.0083563	0.05977	FRYL
ENSG00000075568	1416.27	0.446451	0.200357	2.22828	0.0258621	0.121827	TMEM131
ENSG00000075618	7083.39	-0.822466	0.187433	-4.38804	1.14375e-05	0.00061062	FSCN1
ENSG00000075624	99228.6	0.384942	0.170612	2.25624	0.0240557	0.116609	ACTB
ENSG00000075643	2245.07	-0.261193	0.187732	-1.3913	0.164133	0.375306	MOCOS
ENSG00000075651	292.463	-0.36844	0.344574	-1.06926	0.284952	0.525233	PLD1
ENSG00000075673	3.06783	1.62453	2.83762	0.572496	0.566986	NA	ATP12A
ENSG00000075702	724.786	-0.780931	0.233899	-3.33875	0.000841561	0.013183	WDR62
ENSG00000075711	1937.14	0.63265	0.255393	2.47716	0.0132432	0.0801627	DLG1
ENSG00000075785	8119.98	0.527682	0.162519	3.24689	0.00116673	0.016706	RAB7A
ENSG00000075790	1988.98	0.297958	0.189629	1.57127	0.116121	0.306313	BCAP29
ENSG00000075826	13.5556	-2.07238	1.36448	-1.5188	0.128813	NA	SEC31B
ENSG00000075856	3298.46	0.18249	0.180513	1.01095	0.312039	0.552313	SART3
ENSG00000075884	0.623303	-2.07809	4.8388	-0.429465	0.667585	NA	ARHGAP15
ENSG00000075886	0.166525	-0.906709	4.97945	-0.18209	0.855512	NA	TUBA3D
ENSG00000075891	0.772038	-3.15658	4.86994	-0.648176	0.516871	NA	PAX2
ENSG00000075914	691.828	-0.336076	0.26144	-1.28548	0.198624	0.42236	EXOSC7
ENSG00000075945	989.066	0.380804	0.21713	1.75381	0.0794636	0.24474	KIFAP3
ENSG00000075975	1033.89	-0.0668386	0.215779	-0.309755	0.756747	0.87696	MKRN2
ENSG00000076003	4590.77	0.153574	0.167662	0.915971	0.359682	0.595599	MCM6
ENSG00000076043	1540.7	0.125403	0.195798	0.640468	0.521868	0.729299	REXO2
ENSG00000076053	1750.97	0.954412	0.272378	3.50399	0.00045834	0.0086777	RBM7
ENSG00000076067	2436.59	0.0709759	0.255085	0.278244	0.780825	0.890178	RBMS2
ENSG00000076108	3086.9	-0.159082	0.176367	-0.901996	0.367059	0.601319	BAZ2A
ENSG00000076201	1753.49	-0.575374	0.22053	-2.60905	0.00907934	0.06312	PTPN23
ENSG00000076242	1786.65	0.315083	0.190181	1.65675	0.0975695	0.275332	MLH1
ENSG00000076248	2580.05	-0.311762	0.207176	-1.50482	0.132371	0.330705	UNG
ENSG00000076258	14.8214	1.81996	1.52076	1.19675	0.231406	NA	FMO4
ENSG00000076321	779.03	-0.0884428	0.230101	-0.384366	0.700707	0.844754	KLHL20
ENSG00000076344	0	NA	NA	NA	NA	NA	RGS11
ENSG00000076351	442.269	0.659935	0.449111	1.46943	0.141717	0.344399	SLC46A1
ENSG00000076356	230.157	-0.207781	0.350467	-0.592868	0.55327	0.7513	PLXNA2
ENSG00000076382	3592.02	-0.0190503	0.181722	-0.104832	0.916509	0.960856	SPAG5
ENSG00000076513	1119.78	0.066949	0.213849	0.313066	0.75423	0.875442	ANKRD13A
ENSG00000076554	2629.14	-0.471169	0.184299	-2.55655	0.0105716	0.0695695	TPD52
ENSG00000076555	251.488	-0.923317	0.410561	-2.24892	0.0245179	0.118076	ACACB
ENSG00000076604	1455.39	-0.0861008	0.234135	-0.367741	0.713067	0.850742	TRAF4
ENSG00000076641	187.748	0.32229	0.408351	0.789246	0.429968	0.655685	PAG1
ENSG00000076650	562.524	0.00209572	0.262967	0.00796952	0.993641	0.997578	GPATCH1
ENSG00000076662	245.055	0.272375	0.371618	0.732942	0.463594	0.683638	ICAM3
ENSG00000076685	2129.47	0.501939	0.189333	2.65109	0.00802323	0.05833	NT5C2
ENSG00000076706	4548.15	-0.213809	0.170263	-1.25576	0.209204	0.435304	MCAM
ENSG00000076716	8.36069	-0.525106	1.67521	-0.313458	0.753933	NA	GPC4
ENSG00000076770	276.68	0.770496	0.347117	2.2197	0.0264392	0.123369	MBNL3
ENSG00000076826	3.38887	-3.89965	2.91257	-1.3389	0.180602	NA	CAMSAP3
ENSG00000076864	95.9893	-0.738719	0.536563	-1.37676	0.168586	0.38167	RAP1GAP
ENSG00000076924	1535.99	-0.318005	0.19901	-1.59793	0.110058	0.296658	XAB2
ENSG00000076928	3528.6	-0.781872	0.192579	-4.06	4.90734e-05	0.00178459	ARHGEF1
ENSG00000076944	8.92829	-0.79644	1.616	-0.492845	0.622122	NA	STXBP2
ENSG00000076984	970.941	-0.991782	0.261397	-3.79416	0.000148144	0.00390071	MAP2K7
ENSG00000077009	0	NA	NA	NA	NA	NA	NMRK2
ENSG00000077044	696.967	-0.195639	0.253157	-0.772797	0.439643	0.663776	DGKD
ENSG00000077063	6.06592	-0.836673	1.90887	-0.438309	0.661162	NA	CTTNBP2
ENSG00000077080	0	NA	NA	NA	NA	NA	ACTL6B
ENSG00000077092	64.6628	-0.376354	0.61142	-0.61554	0.538198	0.740547	RARB
ENSG00000077097	4867.25	0.356124	0.173664	2.05065	0.0403008	0.160661	TOP2B
ENSG00000077147	8632.07	0.412665	0.162842	2.53415	0.0112721	0.0725279	TM9SF3
ENSG00000077150	1550.45	-0.498874	0.222388	-2.24326	0.0248799	0.119445	NFKB2
ENSG00000077152	1598.64	0.342917	0.19729	1.73814	0.0821867	0.249255	UBE2T
ENSG00000077157	388.696	1.40745	0.372703	3.77634	0.00015915	0.00402857	PPP1R12B
ENSG00000077232	2486.58	0.314591	0.182071	1.72785	0.0840152	0.252098	DNAJC10
ENSG00000077235	4625.41	0.710699	0.287142	2.47508	0.0133206	0.0802622	GTF3C1
ENSG00000077238	298.05	0.637654	0.403947	1.57856	0.114437	0.30328	IL4R
ENSG00000077254	3283.08	0.421012	0.175172	2.40342	0.0162427	0.0917142	USP33
ENSG00000077264	63.8656	0.590506	0.617736	0.95592	0.339113	0.578213	PAK3
ENSG00000077274	0.48041	0.0607483	4.99163	0.01217	0.99029	NA	CAPN6
ENSG00000077279	0	NA	NA	NA	NA	NA	DCX
ENSG00000077312	2094.05	0.549757	0.208426	2.63766	0.0083481	0.05977	SNRPA
ENSG00000077327	0.481257	-2.20191	4.88195	-0.45103	0.651968	NA	SPAG6
ENSG00000077348	710.525	-0.404469	0.26278	-1.53919	0.123757	0.317757	EXOSC5
ENSG00000077380	1199.85	0.374417	0.20959	1.78643	0.0740303	0.234558	DYNC1I2
ENSG00000077420	0	NA	NA	NA	NA	NA	APBB1IP
ENSG00000077454	367.533	-0.463596	0.300369	-1.54342	0.122729	0.316146	LRCH4
ENSG00000077458	631.592	0.931933	0.335439	2.77825	0.0054653	0.0456481	FAM76B
ENSG00000077463	283.323	-1.05345	0.346477	-3.04046	0.00236216	0.0261893	SIRT6
ENSG00000077498	0	NA	NA	NA	NA	NA	TYR
ENSG00000077514	1653.64	0.674294	0.196234	3.43617	0.000590002	0.0101934	POLD3
ENSG00000077522	22.5533	-0.296328	1.03157	-0.287258	0.773915	NA	ACTN2
ENSG00000077549	4959.77	-0.000626902	0.165931	-0.00377808	0.996986	0.998671	CAPZB
ENSG00000077585	161.051	-0.0155336	0.419201	-0.0370554	0.970441	0.987154	GPR137B
ENSG00000077616	41.3622	1.29215	0.778109	1.66062	0.0967893	NA	NAALAD2
ENSG00000077684	1218.91	-0.0140575	0.213573	-0.0658206	0.947521	0.976863	JADE1
ENSG00000077713	378.019	0.323655	0.300323	1.07769	0.281174	0.520724	SLC25A43
ENSG00000077721	2537.45	0.0983275	0.181531	0.541657	0.588055	0.775178	UBE2A
ENSG00000077782	949.879	0.188716	0.242725	0.777487	0.436871	0.661857	FGFR1
ENSG00000077800	0	NA	NA	NA	NA	NA	FKBP6
ENSG00000077935	0	NA	NA	NA	NA	NA	SMC1B
ENSG00000077942	73.0984	-0.0175667	0.640255	-0.027437	0.978111	0.990862	FBLN1
ENSG00000077943	0	NA	NA	NA	NA	NA	ITGA8
ENSG00000077984	0.253554	-1.43895	4.99327	-0.288178	0.77321	NA	CST7
ENSG00000078018	42.124	-0.974286	0.781255	-1.24708	0.212369	NA	MAP2
ENSG00000078043	744.597	0.627945	0.245169	2.56128	0.0104288	0.0689964	PIAS2
ENSG00000078053	1.23741	0.933566	4.20224	0.222159	0.82419	NA	AMPH
ENSG00000078061	1419.56	0.632064	0.242538	2.60604	0.00915955	0.0634477	ARAF
ENSG00000078070	778.449	-2.33426	1.30729	-1.78557	0.0741681	0.234849	MCCC1
ENSG00000078081	8.20484	-3.36152	1.89564	-1.77328	0.0761815	NA	LAMP3
ENSG00000078098	29.0253	0.178737	1.00914	0.177118	0.859416	NA	FAP
ENSG00000078114	52.4829	0.316301	0.767492	0.412123	0.68025	NA	NEBL
ENSG00000078124	1002.28	0.513038	0.216848	2.36588	0.0179871	0.0975664	ACER3
ENSG00000078140	4583.28	0.159597	0.186206	0.857103	0.391388	0.623151	UBE2K
ENSG00000078142	1388.52	0.0184821	0.206201	0.0896313	0.92858	0.966401	PIK3C3
ENSG00000078177	1304.45	0.697164	0.202385	3.44475	0.000571588	0.00999184	N4BP2
ENSG00000078237	907.293	0.303852	0.313099	0.970467	0.331814	0.571239	TIGAR
ENSG00000078246	1218.45	0.394559	0.310324	1.27144	0.203572	0.427942	TULP3
ENSG00000078269	1592.87	-0.244858	0.257579	-0.950613	0.341801	0.580542	SYNJ2
ENSG00000078295	0	NA	NA	NA	NA	NA	ADCY2
ENSG00000078304	2214.13	0.37258	0.191157	1.94908	0.0512863	0.186293	PPP2R5C
ENSG00000078319	161.95	0.285256	0.43885	0.650008	0.515687	0.725279	PMS2P1
ENSG00000078328	0	NA	NA	NA	NA	NA	RBFOX1
ENSG00000078369	9265.78	-0.323526	0.17258	-1.87464	0.0608418	0.207989	GNB1
ENSG00000078399	16.6198	-0.115258	1.19075	-0.0967944	0.92289	NA	HOXA9
ENSG00000078401	8.12086	-0.458201	1.69208	-0.270791	0.786551	NA	EDN1
ENSG00000078403	1340.52	0.537514	0.214587	2.50488	0.0122494	0.0765315	MLLT10
ENSG00000078487	28.3637	-0.391744	0.951405	-0.411753	0.680521	NA	ZCWPW1
ENSG00000078549	0.118462	-0.538662	4.96387	-0.108517	0.913586	NA	ADCYAP1R1
ENSG00000078579	0.96512	-3.78772	4.90575	-0.772098	0.440057	NA	FGF20
ENSG00000078589	0	NA	NA	NA	NA	NA	P2RY10
ENSG00000078596	51.1378	0.0708718	0.712162	0.0995164	0.920728	NA	ITM2A
ENSG00000078618	6156.6	0.373037	0.165157	2.25869	0.0239029	0.116248	NRDC
ENSG00000078668	3332.39	0.307807	0.174348	1.76548	0.0774834	0.241539	VDAC3
ENSG00000078674	3094.52	0.106479	0.18502	0.5755	0.564953	0.75918	PCM1
ENSG00000078687	385.302	0.00106274	0.388383	0.00273632	0.997817	0.998744	TNRC6C
ENSG00000078699	376.282	-0.149684	0.298889	-0.500802	0.616511	0.794061	CBFA2T2
ENSG00000078725	0.942092	-3.11773	4.83403	-0.644955	0.518956	NA	BRINP1
ENSG00000078747	4579.62	0.430162	0.167362	2.57024	0.0101628	0.0678968	ITCH
ENSG00000078795	1.30691	2.29691	4.61297	0.497925	0.618537	NA	PKD2L2
ENSG00000078804	132.96	-0.519487	0.441476	-1.1767	0.239314	0.474693	TP53INP2
ENSG00000078808	2911.95	0.20019	0.177735	1.12634	0.260021	0.498346	SDF4
ENSG00000078814	0.40379	-1.22648	4.85608	-0.252565	0.800605	NA	MYH7B
ENSG00000078898	0	NA	NA	NA	NA	NA	BPIFB2
ENSG00000078900	79.7207	-0.393209	0.571749	-0.687731	0.491622	0.707554	TP73
ENSG00000078902	568.818	-0.709066	0.256695	-2.76229	0.00573971	0.0471101	TOLLIP
ENSG00000078967	405.734	0.135489	0.308614	0.439022	0.660645	0.821908	UBE2D4
ENSG00000079101	0	NA	NA	NA	NA	NA	CLUL1
ENSG00000079102	3.10666	-0.616322	2.61574	-0.235621	0.813727	NA	RUNX1T1
ENSG00000079112	0	NA	NA	NA	NA	NA	CDH17
ENSG00000079134	863.02	0.471436	0.227834	2.0692	0.038527	0.15682	THOC1
ENSG00000079150	81.8352	0.0536532	0.555816	0.0965305	0.923099	0.964437	FKBP7
ENSG00000079156	266.766	0.270793	0.346813	0.780805	0.434917	0.660089	OSBPL6
ENSG00000079215	251.262	0.675972	0.389887	1.73376	0.0829602	0.250482	SLC1A3
ENSG00000079246	18924.7	0.699989	0.214486	3.26356	0.00110021	0.0159409	XRCC5
ENSG00000079257	0.545598	0.699565	4.95381	0.141217	0.887698	NA	LXN
ENSG00000079263	86.2268	0.365468	0.558595	0.654263	0.512942	0.72322	SP140
ENSG00000079277	585.934	0.226474	0.335343	0.675351	0.499453	0.713022	MKNK1
ENSG00000079308	281.706	-0.219625	0.356801	-0.615539	0.538199	0.740547	TNS1
ENSG00000079313	539.438	-0.317166	0.290303	-1.09254	0.274598	0.513256	REXO1
ENSG00000079332	2322.65	0.348554	0.184289	1.89134	0.058579	0.203431	SAR1A
ENSG00000079335	451.726	0.704435	0.307023	2.29441	0.0217672	0.109316	CDC14A
ENSG00000079337	171.624	-0.556389	0.440812	-1.26219	0.20688	0.432287	RAPGEF3
ENSG00000079385	95.4914	0.27247	0.536046	0.508297	0.611245	0.790882	CEACAM1
ENSG00000079387	1407.18	0.315227	0.206068	1.52972	0.126087	0.321443	SENP1
ENSG00000079393	0.350649	-2.00828	4.96236	-0.404702	0.685697	NA	DUSP13
ENSG00000079432	1238.42	-0.978849	0.209539	-4.67143	2.99108e-06	0.000220392	CIC
ENSG00000079435	29.0028	-0.181656	0.894623	-0.203053	0.839094	NA	LIPE
ENSG00000079459	2775.76	0.0992787	0.18121	0.547865	0.583784	0.772211	FDFT1
ENSG00000079462	635.909	-0.0689156	0.251476	-0.274045	0.78405	0.891715	PAFAH1B3
ENSG00000079482	244.274	0.388757	0.506925	0.766891	0.443146	0.666705	OPHN1
ENSG00000079557	0	NA	NA	NA	NA	NA	AFM
ENSG00000079616	2555.84	-0.198089	0.196719	-1.00697	0.313951	0.553878	KIF22
ENSG00000079689	0	NA	NA	NA	NA	NA	SCGN
ENSG00000079691	351.167	0.0815965	0.32134	0.253926	0.799553	0.900454	CARMIL1
ENSG00000079739	2105.36	-0.246358	0.184371	-1.33621	0.181481	0.399129	PGM1
ENSG00000079785	7631.75	0.401771	0.162268	2.47597	0.0132876	0.080249	DDX1
ENSG00000079805	4857.85	-0.0353674	0.173008	-0.204426	0.838021	0.92187	DNM2
ENSG00000079819	3900.5	0.0634907	0.198726	0.319489	0.749356	0.873136	EPB41L2
ENSG00000079841	163.42	0.35023	0.419935	0.83401	0.404275	0.6348	RIMS1
ENSG00000079931	26.9549	-0.546772	0.964712	-0.566772	0.570869	NA	MOXD1
ENSG00000079950	509.806	-0.0872707	0.26226	-0.332764	0.739313	0.8661	STX7
ENSG00000079974	394.057	0.240325	0.30146	0.797202	0.425334	0.652475	RABL2B
ENSG00000079999	1539.32	-0.348338	0.207384	-1.67968	0.0930198	0.26746	KEAP1
ENSG00000080007	0.637881	-2.16517	4.8395	-0.447395	0.65459	NA	DDX43
ENSG00000080031	134.622	-0.834644	0.585351	-1.42589	0.153901	0.361053	PTPRH
ENSG00000080166	0.882878	3.32877	4.84994	0.686353	0.492491	NA	DCT
ENSG00000080189	1372.19	-0.409381	0.205208	-1.99496	0.0460476	0.174754	SLC35C2
ENSG00000080200	527.428	0.114732	0.279939	0.409847	0.681918	0.832919	CRYBG3
ENSG00000080224	1.30417	-3.88969	4.53787	-0.85716	0.391356	NA	EPHA6
ENSG00000080293	0	NA	NA	NA	NA	NA	SCTR
ENSG00000080298	426.13	0.417686	0.282503	1.47852	0.139269	0.340965	RFX3
ENSG00000080345	3571.04	0.385717	0.174698	2.2079	0.0272509	0.126016	RIF1
ENSG00000080371	1772.41	0.263517	0.20361	1.29422	0.195589	0.418659	RAB21
ENSG00000080493	3.37293	-0.494883	2.49346	-0.198472	0.842676	NA	SLC4A4
ENSG00000080503	2306.61	0.587403	0.189824	3.09446	0.00197171	0.0229369	SMARCA2
ENSG00000080511	0	NA	NA	NA	NA	NA	RDH8
ENSG00000080546	400.803	0.251206	0.305088	0.823388	0.410288	0.640132	SESN1
ENSG00000080561	33.713	-0.363017	0.858203	-0.422996	0.672298	NA	MID2
ENSG00000080572	0	NA	NA	NA	NA	NA	PIH1D3
ENSG00000080573	32.3607	-1.15872	0.915562	-1.26558	0.205664	NA	COL5A3
ENSG00000080603	3090.08	-0.500127	0.18409	-2.71675	0.00659256	0.0517108	SRCAP
ENSG00000080608	5284.16	0.508227	0.1682	3.02157	0.00251466	0.0270944	PUM3
ENSG00000080618	0	NA	NA	NA	NA	NA	CPB2
ENSG00000080644	14.9224	4.29622	1.40966	3.04769	0.00230605	NA	CHRNA3
ENSG00000080709	14.8392	-1.98232	1.256	-1.57828	0.114501	NA	KCNN2
ENSG00000080802	889.413	0.28163	0.276455	1.01872	0.308337	0.548792	CNOT4
ENSG00000080815	1008.64	0.433276	0.238662	1.81543	0.0694572	0.225351	PSEN1
ENSG00000080819	1743.91	-0.103149	0.192412	-0.536086	0.591899	0.778773	CPOX
ENSG00000080822	2461.22	0.604035	0.178946	3.37552	0.000736766	0.0118643	CLDND1
ENSG00000080823	490.909	-0.40277	0.264799	-1.52104	0.128249	0.324997	MOK
ENSG00000080824	98728.3	0.279831	0.156168	1.79186	0.0731552	0.232886	HSP90AA1
ENSG00000080839	1485.8	0.617972	0.209372	2.95155	0.00316183	0.0315266	RBL1
ENSG00000080845	1625.79	-0.708458	0.213546	-3.31759	0.000907983	0.0139036	DLGAP4
ENSG00000080854	483.744	-1.9903	0.303428	-6.55936	5.40378e-11	4.00285e-08	IGSF9B
ENSG00000080910	0	NA	NA	NA	NA	NA	CFHR2
ENSG00000080947	12.9139	-0.799687	1.47559	-0.541943	0.587858	NA	CROCCP3
ENSG00000080986	1370.73	0.272803	0.203641	1.33962	0.180367	0.397567	NDC80
ENSG00000081014	886.143	0.144214	0.314201	0.458986	0.646244	0.813779	AP4E1
ENSG00000081019	550.682	0.00673817	0.30358	0.0221957	0.982292	0.992323	RSBN1
ENSG00000081026	299.455	-0.375253	0.322348	-1.16412	0.244374	0.480998	MAGI3
ENSG00000081041	28.2635	-0.00984804	1.15586	-0.00852009	0.993202	NA	CXCL2
ENSG00000081051	6.03803	-0.532717	2.19119	-0.243117	0.807914	NA	AFP
ENSG00000081052	4.06232	-0.986004	2.29303	-0.430001	0.667195	NA	COL4A4
ENSG00000081059	31.1671	-0.0101839	0.87131	-0.011688	0.990675	NA	TCF7
ENSG00000081087	809.519	0.298586	0.292775	1.01985	0.307801	0.548415	OSTM1
ENSG00000081138	23.5801	0.0519217	1.02654	0.0505794	0.959661	NA	CDH7
ENSG00000081148	5.25667	0.50517	1.99028	0.253819	0.799636	NA	IMPG2
ENSG00000081154	4834.26	-0.00717949	0.166365	-0.043155	0.965578	0.984862	PCNP
ENSG00000081177	395.853	-0.328467	0.312676	-1.0505	0.293487	0.534318	EXD2
ENSG00000081181	308.305	0.124067	0.315144	0.393684	0.693815	0.840785	ARG2
ENSG00000081189	112.81	0.183937	0.610785	0.301149	0.763301	0.879786	MEF2C
ENSG00000081237	0	NA	NA	NA	NA	NA	PTPRC
ENSG00000081248	2.3354	1.18149	3.57614	0.330382	0.741112	NA	CACNA1S
ENSG00000081277	0	NA	NA	NA	NA	NA	PKP1
ENSG00000081307	1549.37	0.31028	0.207955	1.49206	0.135684	0.335937	UBA5
ENSG00000081320	649.122	0.928053	0.252876	3.66999	0.000242557	0.00543437	STK17B
ENSG00000081377	423.015	0.0860677	0.283521	0.303567	0.761458	0.878925	CDC14B
ENSG00000081386	393.647	-0.0194312	0.299926	-0.0647865	0.948344	0.977117	ZNF510
ENSG00000081479	0.0865915	-0.194178	4.95122	-0.0392183	0.968716	NA	LRP2
ENSG00000081665	162.754	0.148215	0.43249	0.342701	0.731823	0.861756	ZNF506
ENSG00000081692	601.839	-0.564021	0.249061	-2.26459	0.0235377	0.115229	JMJD4
ENSG00000081721	1479.46	0.397595	0.195221	2.03664	0.0416863	0.164049	DUSP12
ENSG00000081760	939.347	-0.163265	0.22984	-0.710344	0.477491	0.695066	AACS
ENSG00000081791	1053.81	-0.244652	0.233117	-1.04948	0.293957	0.534674	DELE1
ENSG00000081800	0	NA	NA	NA	NA	NA	SLC13A1
ENSG00000081803	672.71	0.101828	0.24951	0.408112	0.683191	0.833444	CADPS2
ENSG00000081818	34.2118	1.04744	0.92127	1.13695	0.25556	NA	PCDHB4
ENSG00000081842	356.769	-0.0672016	0.316609	-0.212254	0.831909	0.918471	PCDHA6
ENSG00000081853	15.9111	0.61107	1.22732	0.497889	0.618562	NA	PCDHGA2
ENSG00000081870	546.889	0.124196	0.303258	0.40954	0.682143	0.833051	HSPB11
ENSG00000081913	666.877	0.72002	0.260743	2.76142	0.00575512	0.0471646	PHLPP1
ENSG00000081923	20.8818	-0.192904	1.05634	-0.182616	0.8551	NA	ATP8B1
ENSG00000081985	0.385344	-1.92783	4.90853	-0.392751	0.694503	NA	IL12RB2
ENSG00000082014	81.042	-0.804981	0.584217	-1.37788	0.16824	0.381405	SMARCD3
ENSG00000082068	1280.82	0.833084	0.211979	3.93003	8.49351e-05	0.00265533	WDR70
ENSG00000082074	113.508	-0.0506737	0.494646	-0.102444	0.918404	0.961736	FYB1
ENSG00000082126	88.7388	-1.17702	0.56554	-2.08124	0.0374123	0.154113	MPP4
ENSG00000082146	445.811	-0.0432796	0.281007	-0.154016	0.877597	0.942169	STRADB
ENSG00000082153	13341.9	0.239143	0.159326	1.50097	0.133364	0.332276	BZW1
ENSG00000082175	2.66123	-4.75427	3.60563	-1.31857	0.187313	NA	PGR
ENSG00000082196	10.579	-0.0190061	1.49625	-0.0127025	0.989865	NA	C1QTNF3
ENSG00000082212	2065.46	0.246431	0.188155	1.30972	0.190289	0.411929	ME2
ENSG00000082213	1259.63	0.511111	0.207778	2.45989	0.013898	0.0826656	C5orf22
ENSG00000082258	674.722	-0.0266473	0.240727	-0.110695	0.911858	0.959341	CCNT2
ENSG00000082269	604.127	0.257623	0.260413	0.989286	0.322523	0.562769	FAM135A
ENSG00000082293	15.8037	-0.740048	1.25931	-0.587663	0.556759	NA	COL19A1
ENSG00000082397	6.58118	0.948249	2.02821	0.467531	0.64012	NA	EPB41L3
ENSG00000082438	232.557	0.246361	0.409255	0.601974	0.547192	0.746726	COBLL1
ENSG00000082458	254.192	0.380224	0.455363	0.834992	0.403722	0.634268	DLG3
ENSG00000082482	42.4236	0.53684	0.779916	0.688331	0.491244	NA	KCNK2
ENSG00000082497	1658.77	0.450606	0.194684	2.31455	0.0206374	0.105885	SERTAD4
ENSG00000082512	330.327	-0.161309	0.304712	-0.529382	0.596541	0.782224	TRAF5
ENSG00000082515	1029.15	0.534651	0.220764	2.42182	0.0154432	0.0885927	MRPL22
ENSG00000082516	2942.45	0.130079	0.17491	0.743695	0.457061	0.678918	GEMIN5
ENSG00000082556	0	NA	NA	NA	NA	NA	OPRK1
ENSG00000082641	4906.94	-0.0455383	0.168656	-0.270007	0.787155	0.893196	NFE2L1
ENSG00000082684	0	NA	NA	NA	NA	NA	SEMA5B
ENSG00000082701	2414.13	-0.0248445	0.192608	-0.12899	0.897366	0.95173	GSK3B
ENSG00000082781	3347.78	-0.0728086	0.200336	-0.363432	0.716282	0.853338	ITGB5
ENSG00000082805	1643.73	-0.0670346	0.691577	-0.0969301	0.922782	0.964284	ERC1
ENSG00000082898	14696.4	0.138882	0.173539	0.800295	0.42354	0.650991	XPO1
ENSG00000082929	0	NA	NA	NA	NA	NA	LINC01587
ENSG00000082996	1079.6	0.717889	0.227927	3.14965	0.00163469	0.0203512	RNF13
ENSG00000083067	8.37374	-2.55168	1.67926	-1.51952	0.128631	NA	TRPM3
ENSG00000083093	896.513	0.0668946	0.234466	0.285306	0.77541	0.886738	PALB2
ENSG00000083097	312.786	-0.356842	0.314889	-1.13323	0.257116	0.495793	DOP1A
ENSG00000083099	1053.38	0.228143	0.217825	1.04737	0.294929	0.535463	LYRM2
ENSG00000083123	229.138	0.195577	0.349455	0.559661	0.57571	0.765666	BCKDHB
ENSG00000083168	2038.59	0.156545	0.207766	0.753464	0.451171	0.673659	KAT6A
ENSG00000083223	729.583	0.360751	0.266694	1.35268	0.176159	0.39186	TUT7
ENSG00000083290	22.5095	-1.14062	1.20753	-0.944592	0.344867	NA	ULK2
ENSG00000083307	0.624975	-0.833632	4.8918	-0.170414	0.864684	NA	GRHL2
ENSG00000083312	10331.5	0.154794	0.176911	0.874981	0.381584	0.614558	TNPO1
ENSG00000083444	3165.52	-0.48323	0.182192	-2.65231	0.00799441	0.0582001	PLOD1
ENSG00000083454	189.66	0.538215	0.392207	1.37227	0.169979	0.383511	P2RX5
ENSG00000083457	353.131	-0.253258	0.303787	-0.833668	0.404468	0.634869	ITGAE
ENSG00000083520	4913.23	0.414737	0.169631	2.44494	0.0144875	0.0847512	DIS3
ENSG00000083535	1149.57	0.276794	0.209349	1.32216	0.186114	0.406335	PIBF1
ENSG00000083544	716.619	0.532504	0.247466	2.15182	0.0314113	0.138244	TDRD3
ENSG00000083622	0	NA	NA	NA	NA	NA	AC000061.1
ENSG00000083635	783.763	0.20472	0.232993	0.878653	0.37959	0.612692	NUFIP1
ENSG00000083642	1615.45	0.363698	0.201834	1.80197	0.0715504	0.229255	PDS5B
ENSG00000083720	1486.98	0.497018	0.245134	2.02753	0.0426079	0.166553	OXCT1
ENSG00000083750	145.235	-0.350492	0.473087	-0.740862	0.458777	0.680103	RRAGB
ENSG00000083782	0	NA	NA	NA	NA	NA	EPYC
ENSG00000083799	623.394	-0.114608	0.250084	-0.458278	0.646753	0.81416	CYLD
ENSG00000083807	102.922	-1.20861	0.541195	-2.23322	0.0255344	0.120779	SLC27A5
ENSG00000083812	357.006	-0.952407	0.388883	-2.44908	0.0143222	0.0840744	ZNF324
ENSG00000083814	68.6559	0.046186	0.620808	0.0743966	0.940695	0.972363	ZNF671
ENSG00000083817	151.876	-0.16827	0.439818	-0.38259	0.702024	0.845396	ZNF416
ENSG00000083828	385.77	0.373939	0.33174	1.12721	0.259656	0.498159	ZNF586
ENSG00000083838	223.461	-1.14612	0.359263	-3.19018	0.00142182	0.0187865	ZNF446
ENSG00000083844	380.639	-0.0334257	0.359384	-0.0930083	0.925897	0.965487	ZNF264
ENSG00000083845	25305.2	-0.0138347	0.201677	-0.0685983	0.945309	0.975686	RPS5
ENSG00000083857	4181.86	0.330685	0.17012	1.94384	0.0519153	0.187422	FAT1
ENSG00000083896	2169.25	0.353108	0.22138	1.59503	0.110705	0.297927	YTHDC1
ENSG00000083937	2649.2	0.439299	0.181416	2.42151	0.0154564	0.0886255	CHMP2B
ENSG00000084070	997.474	0.15273	0.252539	0.604776	0.545328	0.745536	SMAP2
ENSG00000084072	1873.45	0.117647	0.187753	0.626604	0.530919	0.736173	PPIE
ENSG00000084073	3482.73	0.328375	0.172657	1.90189	0.0571854	0.200758	ZMPSTE24
ENSG00000084090	3342.51	-0.0678972	0.179863	-0.377494	0.705807	0.847129	STARD7
ENSG00000084092	988.454	0.0451764	0.220054	0.205297	0.83734	0.921549	NOA1
ENSG00000084093	1723.64	0.615409	0.215664	2.85355	0.00432336	0.0394765	REST
ENSG00000084110	0.968972	-0.3723	4.80618	-0.0774628	0.938255	NA	HAL
ENSG00000084112	2120.04	-0.174657	0.185142	-0.943364	0.345495	0.584325	SSH1
ENSG00000084207	6679.66	-0.126078	0.172131	-0.732453	0.463892	0.683667	GSTP1
ENSG00000084234	5673.01	-0.0114761	0.169497	-0.0677069	0.946019	0.975917	APLP2
ENSG00000084444	312.021	-0.49645	0.321216	-1.54554	0.122217	0.315855	FAM234B
ENSG00000084453	1.99224	0.248721	3.42098	0.0727047	0.942041	NA	SLCO1A2
ENSG00000084463	5764.09	0.285586	0.196346	1.4545	0.145807	0.349921	WBP11
ENSG00000084623	11954.4	0.268531	0.158638	1.69273	0.090507	0.26343	EIF3I
ENSG00000084628	16.8498	-0.593858	1.36723	-0.434352	0.664033	NA	NKAIN1
ENSG00000084636	127.926	-1.02647	0.482252	-2.12849	0.0332964	0.14392	COL16A1
ENSG00000084652	3272.69	-0.405834	0.172531	-2.35224	0.0186609	0.0997575	TXLNA
ENSG00000084674	0	NA	NA	NA	NA	NA	APOB
ENSG00000084676	665.589	-0.0108049	0.253076	-0.0426942	0.965945	0.985061	NCOA1
ENSG00000084693	927.291	-0.354408	0.218236	-1.62396	0.104384	0.286387	AGBL5
ENSG00000084710	170.234	-0.0685541	0.423211	-0.161986	0.871317	0.939392	EFR3B
ENSG00000084731	1757.28	-0.417549	0.191713	-2.17799	0.0294069	0.13246	KIF3C
ENSG00000084733	5042.93	0.510647	0.226153	2.25797	0.0239474	0.116369	RAB10
ENSG00000084734	0	NA	NA	NA	NA	NA	GCKR
ENSG00000084754	5331.35	0.0536684	0.164575	0.326104	0.744346	0.869675	HADHA
ENSG00000084764	295.292	0.380548	0.33811	1.12551	0.260372	0.498582	MAPRE3
ENSG00000084774	4383.57	-0.159543	0.209872	-0.760192	0.44714	0.670152	CAD
ENSG00000085063	9264.45	-0.221807	0.179139	-1.23818	0.21565	0.44481	CD59
ENSG00000085117	42.3739	-0.601763	0.778704	-0.772775	0.439656	NA	CD82
ENSG00000085185	332.952	-0.674306	0.312528	-2.15759	0.0309599	0.136683	BCORL1
ENSG00000085224	3515.17	0.32482	0.216129	1.50289	0.132866	0.331523	ATRX
ENSG00000085231	707.678	0.313898	0.238459	1.31636	0.188053	0.408773	AK6
ENSG00000085265	0	NA	NA	NA	NA	NA	FCN1
ENSG00000085274	586.547	0.36626	0.26045	1.40626	0.159648	0.368674	MYNN
ENSG00000085276	450.773	0.191481	0.284556	0.672912	0.501003	0.713946	MECOM
ENSG00000085365	1533.99	0.0398345	0.224843	0.177166	0.859378	0.933216	SCAMP1
ENSG00000085377	1855.55	0.117991	0.193114	0.610993	0.541204	0.742993	PREP
ENSG00000085382	258.322	-0.173711	0.369533	-0.470081	0.638297	0.807978	HACE1
ENSG00000085415	2761.11	0.55579	0.189548	2.93219	0.00336584	0.0329685	SEH1L
ENSG00000085433	608.049	0.576055	0.293482	1.96283	0.0496661	0.182412	WDR47
ENSG00000085449	704.977	0.0803584	0.235143	0.341742	0.732545	0.86192	WDFY1
ENSG00000085465	15.7903	0.0579564	1.19564	0.0484731	0.961339	NA	OVGP1
ENSG00000085491	3534.37	0.326783	0.171953	1.90043	0.0573773	0.201084	SLC25A24
ENSG00000085511	978.354	0.140147	0.281346	0.498128	0.618394	0.795211	MAP3K4
ENSG00000085514	2.38302	-2.16568	3.26451	-0.663401	0.507074	NA	PILRA
ENSG00000085552	30.1642	-1.10254	0.89548	-1.23122	0.218239	NA	IGSF9
ENSG00000085563	60.6463	0.0230431	0.683154	0.0337304	0.973092	0.988268	ABCB1
ENSG00000085644	263.049	-0.925409	0.332996	-2.77904	0.00545193	0.0456007	ZNF213
ENSG00000085662	3142.66	-0.458948	0.205659	-2.2316	0.0256417	0.121126	AKR1B1
ENSG00000085719	6101.79	0.618173	0.170655	3.62235	0.000291939	0.00620083	CPNE3
ENSG00000085721	2685.81	-0.0455464	0.186045	-0.244814	0.806601	0.90426	RRN3
ENSG00000085733	5569.06	-0.228307	0.169752	-1.34494	0.178643	0.39474	CTTN
ENSG00000085741	0.458124	-0.614284	4.90003	-0.125363	0.900236	NA	WNT11
ENSG00000085760	2070.8	0.318155	0.186398	1.70686	0.0878489	0.258952	MTIF2
ENSG00000085788	1062.55	0.331766	0.226031	1.46779	0.142162	0.34499	DDHD2
ENSG00000085831	12.7178	2.75434	1.44564	1.90527	0.0567449	NA	TTC39A
ENSG00000085832	2346.46	0.0698085	0.195086	0.357834	0.720468	0.855781	EPS15
ENSG00000085840	2091.84	0.173726	0.184619	0.941	0.346705	0.585431	ORC1
ENSG00000085871	162.57	-0.051148	0.432635	-0.118224	0.90589	0.956617	MGST2
ENSG00000085872	3048.22	-0.58375	0.183309	-3.18452	0.00144996	0.0190098	CHERP
ENSG00000085978	1098.88	-0.0586715	0.273839	-0.214256	0.830348	0.917578	ATG16L1
ENSG00000085982	609.459	0.486782	0.270534	1.79934	0.0719654	0.229994	USP40
ENSG00000085998	1691.14	-0.515857	0.204646	-2.52073	0.0117113	0.0741069	POMGNT1
ENSG00000085999	724.483	-0.128827	0.238655	-0.539802	0.589334	0.776346	RAD54L
ENSG00000086015	1267.49	-0.342033	0.214562	-1.5941	0.110913	0.29832	MAST2
ENSG00000086061	10824.9	0.236746	0.167922	1.40986	0.158582	0.367309	DNAJA1
ENSG00000086062	3097.41	-0.0417285	0.1754	-0.237905	0.811955	0.907344	B4GALT1
ENSG00000086065	3339.94	0.27023	0.175958	1.53577	0.124595	0.319149	CHMP5
ENSG00000086102	1770.81	0.0832213	0.196332	0.423881	0.671653	0.827918	NFX1
ENSG00000086159	8.85529	1.45848	1.94827	0.748604	0.454096	NA	AQP6
ENSG00000086189	2473.9	0.249848	0.180464	1.38447	0.166213	0.378402	DIMT1
ENSG00000086200	2480.5	0.727014	0.235545	3.08652	0.00202517	0.0233713	IPO11
ENSG00000086205	7.54414	1.65409	2.2932	0.721305	0.470722	NA	FOLH1
ENSG00000086232	3432.96	0.475036	0.194901	2.43732	0.0147968	0.0857294	EIF2AK1
ENSG00000086288	0	NA	NA	NA	NA	NA	NME8
ENSG00000086289	535.074	0.41287	0.26131	1.58	0.114108	0.302754	EPDR1
ENSG00000086300	686.098	0.586475	0.27866	2.10463	0.0353237	0.148723	SNX10
ENSG00000086475	2074.47	0.509298	0.186223	2.73489	0.0062402	0.0496512	SEPHS1
ENSG00000086504	1650.37	-0.3608	0.205194	-1.75833	0.0786909	0.243563	MRPL28
ENSG00000086506	0.224706	1.35676	4.99098	0.271843	0.785743	NA	HBQ1
ENSG00000086544	248.074	-0.748788	0.344404	-2.17415	0.0296936	0.133407	ITPKC
ENSG00000086548	0	NA	NA	NA	NA	NA	CEACAM6
ENSG00000086570	1.18707	3.58741	4.8272	0.743165	0.457382	NA	FAT2
ENSG00000086589	2537.36	0.350627	0.193612	1.81098	0.0701439	0.226278	RBM22
ENSG00000086598	7375.81	0.418896	0.162475	2.57822	0.00993098	0.0670838	TMED2
ENSG00000086619	205.477	0.523612	0.371798	1.40832	0.159035	0.367944	ERO1B
ENSG00000086666	1568.63	0.344366	0.20441	1.68468	0.0920499	0.265768	ZFAND6
ENSG00000086696	4.49965	-1.50052	2.5705	-0.583747	0.559391	NA	HSD17B2
ENSG00000086712	2541.71	0.275895	0.186962	1.47568	0.140031	0.341913	TXLNG
ENSG00000086717	9.60684	1.04109	1.5573	0.668523	0.5038	NA	PPEF1
ENSG00000086730	50.4313	0.0932698	0.715709	0.130318	0.896315	NA	LAT2
ENSG00000086758	7435.62	-0.0129666	0.160783	-0.0806464	0.935723	0.969846	HUWE1
ENSG00000086827	1839.73	0.274567	0.188919	1.45335	0.146125	0.350441	ZW10
ENSG00000086848	510.182	0.586706	0.328333	1.78692	0.0739498	0.234558	ALG9
ENSG00000086967	0	NA	NA	NA	NA	NA	MYBPC2
ENSG00000086991	51.8134	0.904422	0.762787	1.18568	0.235748	NA	NOX4
ENSG00000087008	340.193	-0.116086	0.314877	-0.368673	0.712372	0.850575	ACOX3
ENSG00000087053	2839.61	0.349018	0.20024	1.743	0.0813335	0.247488	MTMR2
ENSG00000087074	1431.71	-0.495119	0.231874	-2.13529	0.032737	0.141968	PPP1R15A
ENSG00000087076	2.06394	-2.73561	3.46724	-0.788987	0.43012	NA	HSD17B14
ENSG00000087077	1479.22	-0.744024	0.249738	-2.97922	0.00288984	0.0298869	TRIP6
ENSG00000087085	8.15314	-0.126628	1.94466	-0.065116	0.948082	NA	ACHE
ENSG00000087086	12117	-0.485171	0.203812	-2.38048	0.0172899	0.0955782	FTL
ENSG00000087087	4183.02	-0.392148	0.170707	-2.29719	0.0216079	0.108809	SRRT
ENSG00000087088	1194.64	-0.982578	0.244792	-4.01393	5.97159e-05	0.00206945	BAX
ENSG00000087095	554.378	-0.197513	0.260896	-0.757057	0.449015	0.671484	NLK
ENSG00000087111	1425.02	-0.272155	0.218685	-1.24451	0.213313	0.44145	PIGS
ENSG00000087116	30.7503	-0.676461	1.0362	-0.65283	0.513866	NA	ADAMTS2
ENSG00000087128	3.28939	0.987007	2.82551	0.349321	0.726849	NA	TMPRSS11E
ENSG00000087152	1656.65	-0.087383	0.220986	-0.395424	0.69253	0.840256	ATXN7L3
ENSG00000087157	438.817	-0.530528	0.289466	-1.83278	0.0668348	0.219791	PGS1
ENSG00000087191	5805.48	0.032874	0.163554	0.200998	0.8407	0.923122	PSMC5
ENSG00000087206	1103.95	0.137422	0.218854	0.627916	0.530059	0.735695	UIMC1
ENSG00000087237	0.621211	-2.67132	4.86574	-0.549006	0.583002	NA	CETP
ENSG00000087245	5855.72	-0.127411	0.176066	-0.723654	0.469278	0.688182	MMP2
ENSG00000087250	0	NA	NA	NA	NA	NA	MT3
ENSG00000087253	1613.7	0.25738	0.195199	1.31855	0.187319	0.407733	LPCAT2
ENSG00000087258	93.5581	-0.0832416	0.536055	-0.155286	0.876596	0.941608	GNAO1
ENSG00000087263	2914.73	-0.0836189	0.197702	-0.422954	0.672328	0.827942	OGFOD1
ENSG00000087266	772.593	0.0310306	0.245225	0.12654	0.899305	0.952755	SH3BP2
ENSG00000087269	4353.38	0.0854044	0.218398	0.39105	0.69576	0.841897	NOP14
ENSG00000087274	3942.15	-0.20479	0.174658	-1.17252	0.24099	0.476512	ADD1
ENSG00000087299	641.856	0.0591594	0.247332	0.239191	0.810958	0.906657	L2HGDH
ENSG00000087301	230.777	0.388282	0.368796	1.05284	0.292415	0.533267	TXNDC16
ENSG00000087302	2823.6	1.10332	0.243516	4.53079	5.87641e-06	0.000368503	RTRAF
ENSG00000087303	157.494	-0.24368	0.486999	-0.500371	0.616814	0.794099	NID2
ENSG00000087338	1004.54	0.363666	0.235448	1.54457	0.122451	0.316117	GMCL1
ENSG00000087365	10499.7	0.28741	0.177414	1.62	0.105233	0.288042	SF3B2
ENSG00000087448	1482.99	0.173029	0.207557	0.833647	0.40448	0.634869	KLHL42
ENSG00000087460	21118.5	0.144888	0.164456	0.881012	0.378311	0.611698	GNAS
ENSG00000087470	5622.79	0.454908	0.173566	2.62095	0.00876862	0.0618075	DNM1L
ENSG00000087494	524.902	0.101222	0.280012	0.36149	0.717733	0.854189	PTHLH
ENSG00000087495	0.638618	-2.85827	4.87676	-0.586099	0.557809	NA	PHACTR3
ENSG00000087502	2499	1.0481	0.212902	4.92293	8.52562e-07	9.02193e-05	ERGIC2
ENSG00000087510	2001.16	-0.0202488	0.184557	-0.109716	0.912635	0.959679	TFAP2C
ENSG00000087586	4103.35	0.0534011	0.169827	0.314444	0.753184	0.875165	AURKA
ENSG00000087589	8.38372	0.197462	1.61457	0.1223	0.902662	NA	CASS4
ENSG00000087842	1037.42	0.0353701	0.216816	0.163134	0.870413	0.93894	PIR
ENSG00000087884	43.256	-0.520919	0.747423	-0.696953	0.485832	NA	AAMDC
ENSG00000087903	73.8514	-0.953356	0.896179	-1.0638	0.287419	0.528056	RFX2
ENSG00000087995	1036.76	0.127431	0.223608	0.569887	0.568755	0.760822	METTL2A
ENSG00000088002	1.01943	3.4647	4.8377	0.716187	0.473876	NA	SULT2B1
ENSG00000088035	390.943	0.54068	0.291853	1.85258	0.0639433	0.214023	ALG6
ENSG00000088038	1535.84	-0.262643	0.326384	-0.804706	0.420989	0.649007	CNOT3
ENSG00000088053	0.988339	-3.60609	4.8585	-0.742222	0.457953	NA	GP6
ENSG00000088179	494.37	0.334614	0.290224	1.15295	0.248932	0.485972	PTPN4
ENSG00000088205	5370.69	0.381011	0.164979	2.30944	0.020919	0.106595	DDX18
ENSG00000088247	7497.66	-0.541852	0.19575	-2.76808	0.0056387	0.0464337	KHSRP
ENSG00000088256	1470.82	-0.920944	0.249752	-3.68744	0.000226525	0.00518297	GNA11
ENSG00000088280	75.8189	-0.212434	0.583484	-0.364079	0.715799	0.853143	ASAP3
ENSG00000088298	441.085	-0.24339	0.286369	-0.849917	0.395371	0.626798	EDEM2
ENSG00000088305	180.135	0.0595009	0.394982	0.150642	0.880258	0.943394	DNMT3B
ENSG00000088320	1.47069	-3.97008	4.2839	-0.926744	0.35406	NA	REM1
ENSG00000088325	11039.2	0.160454	0.167256	0.959331	0.337392	0.576358	TPX2
ENSG00000088340	10.7197	-2.31995	1.50931	-1.53709	0.124271	NA	FER1L4
ENSG00000088356	505.904	-0.311452	0.372455	-0.836214	0.403034	0.633783	PDRG1
ENSG00000088367	1475.97	-0.188103	0.249912	-0.752677	0.451644	0.673659	EPB41L1
ENSG00000088386	0.199132	-1.10268	4.98828	-0.221055	0.82505	NA	SLC15A1
ENSG00000088387	521.482	-0.209648	0.428333	-0.48945	0.624523	0.798732	DOCK9
ENSG00000088448	1028.07	0.104299	0.226942	0.459584	0.645815	0.813625	ANKRD10
ENSG00000088451	741.026	0.162666	0.24057	0.67617	0.498933	0.712624	TGDS
ENSG00000088538	60.1561	0.0413034	0.702847	0.0587658	0.953139	NA	DOCK3
ENSG00000088543	28.2536	-1.1568	1.0441	-1.10794	0.267887	NA	C3orf18
ENSG00000088682	1077.93	0.199098	0.213149	0.934077	0.350264	0.587718	COQ9
ENSG00000088726	4.75343	-1.7295	2.11798	-0.816577	0.41417	NA	TMEM40
ENSG00000088727	148.714	0.218883	0.427053	0.512543	0.608271	0.789038	KIF9
ENSG00000088756	48.7357	0.608285	0.784352	0.775525	0.43803	NA	ARHGAP28
ENSG00000088766	1029.66	0.238396	0.22688	1.05076	0.293369	0.534185	CRLS1
ENSG00000088782	0	NA	NA	NA	NA	NA	DEFB127
ENSG00000088808	276.822	-0.520492	0.385901	-1.34877	0.177411	0.393096	PPP1R13B
ENSG00000088812	1890.79	-0.00903967	0.189138	-0.047794	0.96188	0.98352	ATRN
ENSG00000088826	1443.91	-0.638971	0.203263	-3.14357	0.00166899	0.0206599	SMOX
ENSG00000088827	0	NA	NA	NA	NA	NA	SIGLEC1
ENSG00000088832	8283.38	-0.0855225	0.18441	-0.463763	0.642818	0.811803	FKBP1A
ENSG00000088833	2215.96	0.00284067	0.202048	0.0140594	0.988783	0.995502	NSFL1C
ENSG00000088836	186.857	0.762824	0.498972	1.52879	0.126316	0.321739	SLC4A11
ENSG00000088854	167.469	0.098596	0.402608	0.244893	0.806539	0.90426	C20orf194
ENSG00000088876	511.603	-0.593906	0.302247	-1.96497	0.0494176	0.18211	ZNF343
ENSG00000088881	4.36901	-5.60625	3.20699	-1.74813	0.080441	NA	EBF4
ENSG00000088882	4.60193	-0.247794	2.24688	-0.110284	0.912184	NA	CPXM1
ENSG00000088888	2610.26	-0.687189	0.17759	-3.86952	0.000109048	0.00314196	MAVS
ENSG00000088899	73.0222	-0.461946	0.730797	-0.632112	0.527314	0.733376	LZTS3
ENSG00000088926	0	NA	NA	NA	NA	NA	F11
ENSG00000088930	5587.53	0.26828	0.170674	1.57189	0.115976	0.305999	XRN2
ENSG00000088970	285.204	0.332431	0.334563	0.993627	0.320405	0.560923	KIZ
ENSG00000088986	4465.79	0.159857	0.166791	0.958428	0.337847	0.577052	DYNLL1
ENSG00000088992	8.3522	1.18205	1.76058	0.671395	0.501969	NA	TESC
ENSG00000089006	5947.76	0.313237	0.171375	1.82779	0.0675809	0.221507	SNX5
ENSG00000089009	37649.2	0.177435	0.15291	1.16039	0.245891	0.482581	RPL6
ENSG00000089012	0	NA	NA	NA	NA	NA	SIRPG
ENSG00000089022	968.537	0.223604	0.237492	0.94152	0.346438	0.585232	MAPKAPK5
ENSG00000089041	0.959995	-3.03838	4.8388	-0.62792	0.530056	NA	P2RX7
ENSG00000089048	2272.14	0.327158	0.214846	1.52276	0.12782	0.324185	ESF1
ENSG00000089050	864.262	0.357477	0.225055	1.5884	0.112197	0.300178	RBBP9
ENSG00000089053	4904.08	0.199511	0.169987	1.17368	0.240524	0.476146	ANAPC5
ENSG00000089057	1393.92	0.064804	0.284532	0.227757	0.819835	0.9116	SLC23A2
ENSG00000089060	182.876	0.0483935	0.40208	0.120358	0.9042	0.955642	SLC8B1
ENSG00000089063	2886.29	0.00866201	0.175728	0.0492923	0.960686	0.982844	TMEM230
ENSG00000089091	67.6235	-0.507364	0.63517	-0.798785	0.424415	0.651867	DZANK1
ENSG00000089094	1322.48	0.413334	0.26692	1.54853	0.121494	0.314668	KDM2B
ENSG00000089101	2.79778	1.03023	3.04463	0.338375	0.735081	NA	CFAP61
ENSG00000089116	0	NA	NA	NA	NA	NA	LHX5
ENSG00000089123	242.463	0.0200937	0.345578	0.0581452	0.953633	0.980265	TASP1
ENSG00000089127	235.434	0.105923	0.362741	0.292008	0.770281	0.883858	OAS1
ENSG00000089154	6479.18	-0.261264	0.182632	-1.43055	0.15256	0.359636	GCN1
ENSG00000089157	50142.1	-0.271768	0.184308	-1.47454	0.140337	0.342237	RPLP0
ENSG00000089159	9467.13	-0.190891	0.165247	-1.15518	0.248015	0.484981	PXN
ENSG00000089163	8.23506	-1.57304	1.86464	-0.843614	0.398885	NA	SIRT4
ENSG00000089169	0.296213	-1.48932	4.93648	-0.301698	0.762883	NA	RPH3A
ENSG00000089177	675.057	0.0751774	0.24577	0.305885	0.759692	0.878234	KIF16B
ENSG00000089195	2608.21	0.165323	0.184463	0.896237	0.370126	0.604466	TRMT6
ENSG00000089199	111.404	-0.743042	0.505421	-1.47015	0.141522	0.344097	CHGB
ENSG00000089220	2866.93	0.036305	0.180627	0.200995	0.840703	0.923122	PEBP1
ENSG00000089225	3.04199	-1.77285	2.84541	-0.623056	0.533247	NA	TBX5
ENSG00000089234	1136.58	0.181477	0.212415	0.854352	0.39291	0.624566	BRAP
ENSG00000089248	1629.69	-0.420632	0.209781	-2.0051	0.0449518	0.17187	ERP29
ENSG00000089250	0.310349	-1.75577	4.9701	-0.353266	0.723889	NA	NOS1
ENSG00000089280	9760.44	-0.477627	0.175573	-2.7204	0.00652038	0.0513144	FUS
ENSG00000089289	1693.6	0.248905	0.204793	1.21539	0.224215	0.455737	IGBP1
ENSG00000089327	2272.76	-0.890814	0.186256	-4.78274	1.72925e-06	0.000147617	FXYD5
ENSG00000089335	548.972	0.309832	0.267103	1.15997	0.246061	0.482833	ZNF302
ENSG00000089351	931.69	-0.23098	0.223253	-1.03461	0.300851	0.541897	GRAMD1A
ENSG00000089356	72.2922	-1.64199	0.710013	-2.31262	0.0207435	0.106176	FXYD3
ENSG00000089472	1.50849	2.30345	3.95276	0.582744	0.560066	NA	HEPH
ENSG00000089486	396.288	-0.731933	0.285189	-2.56648	0.0102735	0.0683672	CDIP1
ENSG00000089505	17.3016	-0.629201	1.25541	-0.501193	0.616236	NA	CMTM1
ENSG00000089558	1.86081	1.43205	3.93793	0.363656	0.716115	NA	KCNH4
ENSG00000089597	12339.6	-0.538708	0.171129	-3.14797	0.0016441	0.0204254	GANAB
ENSG00000089639	259.919	-0.773205	0.335781	-2.3027	0.0212956	0.107907	GMIP
ENSG00000089682	401.338	0.96642	0.335475	2.88075	0.00396728	0.0370868	RBM41
ENSG00000089685	2376.13	-0.139292	0.222818	-0.625141	0.531878	0.736514	BIRC5
ENSG00000089692	2.97165	-3.54003	3.07771	-1.15022	0.250055	NA	LAG3
ENSG00000089693	3057.16	-0.522009	0.253561	-2.05871	0.039522	0.159271	MLF2
ENSG00000089723	103.294	0.127004	0.500566	0.253721	0.799711	0.900454	OTUB2
ENSG00000089737	3488.46	0.0210373	0.224352	0.0937691	0.925293	0.965079	DDX24
ENSG00000089775	201.133	-0.302143	0.42396	-0.71267	0.47605	0.694076	ZBTB25
ENSG00000089818	960.132	0.637954	0.235925	2.70405	0.00685001	0.0531324	NECAP1
ENSG00000089820	558.48	-1.02317	0.347049	-2.94819	0.00319643	0.0317819	ARHGAP4
ENSG00000089847	4.93633	-1.96693	2.34836	-0.837578	0.402268	NA	ANKRD24
ENSG00000089876	1152.16	0.121688	0.220159	0.552727	0.580451	0.769089	DHX32
ENSG00000089902	1962.23	0.151958	0.190802	0.796414	0.425791	0.652794	RCOR1
ENSG00000089916	785.96	-0.0084863	0.277737	-0.0305552	0.975624	0.989568	GPATCH2L
ENSG00000090006	635.137	-1.08872	0.264147	-4.12165	3.76166e-05	0.00149108	LTBP4
ENSG00000090013	299.536	-0.578513	0.331457	-1.74536	0.0809222	0.246724	BLVRB
ENSG00000090020	568.497	-0.511096	0.256755	-1.9906	0.0465253	0.175578	SLC9A1
ENSG00000090054	2894.22	0.412515	0.176014	2.34365	0.019096	0.101174	SPTLC1
ENSG00000090060	5471.33	0.374758	0.168598	2.22278	0.0262305	0.12283	PAPOLA
ENSG00000090061	1176.1	0.152452	0.205564	0.741629	0.458312	0.679604	CCNK
ENSG00000090097	1218.84	-0.486182	0.233462	-2.08249	0.0372979	0.153865	PCBP4
ENSG00000090104	0	NA	NA	NA	NA	NA	RGS1
ENSG00000090238	69.8605	0.291792	0.675078	0.432235	0.665571	0.824646	YPEL3
ENSG00000090263	707.989	0.0891392	0.252265	0.353355	0.723822	0.857531	MRPS33
ENSG00000090266	901.343	-0.804762	0.264928	-3.03766	0.00238424	0.0263286	NDUFB2
ENSG00000090273	5082.09	-0.198344	0.211061	-0.939748	0.347347	0.586124	NUDC
ENSG00000090316	1519.98	-0.245903	0.197787	-1.24327	0.213767	0.44208	MAEA
ENSG00000090339	429.635	-0.5428	0.299178	-1.81431	0.0696306	0.225376	ICAM1
ENSG00000090372	2101.07	-0.566726	0.245718	-2.30641	0.0210878	0.107214	STRN4
ENSG00000090376	0.509323	1.9352	4.85785	0.398365	0.690361	NA	IRAK3
ENSG00000090382	93.4293	-0.397326	0.529306	-0.750654	0.452861	0.674476	LYZ
ENSG00000090402	0	NA	NA	NA	NA	NA	SI
ENSG00000090432	863.025	-0.297985	0.231747	-1.28582	0.198507	0.42236	MUL1
ENSG00000090447	594.387	-0.69403	0.253112	-2.74198	0.00610694	0.0489255	TFAP4
ENSG00000090470	1322.79	0.109088	0.212627	0.513047	0.607918	0.789027	PDCD7
ENSG00000090487	2295.97	0.245433	0.181278	1.35391	0.175766	0.391353	SPG21
ENSG00000090512	1.47399	0.0350616	3.88141	0.00903321	0.992793	NA	FETUB
ENSG00000090520	1375.38	0.317068	0.207093	1.53104	0.12576	0.321182	DNAJB11
ENSG00000090530	210.954	-0.552631	0.494218	-1.11819	0.263485	0.501739	P3H2
ENSG00000090534	0	NA	NA	NA	NA	NA	THPO
ENSG00000090539	0.15834	-0.830268	4.97761	-0.1668	0.867527	NA	CHRD
ENSG00000090554	35.1996	-0.0779021	0.900077	-0.0865505	0.931029	NA	FLT3LG
ENSG00000090565	603.309	-0.152795	0.251664	-0.60714	0.543758	0.744784	RAB11FIP3
ENSG00000090581	148.145	-1.50652	0.479347	-3.14286	0.00167305	0.0206767	GNPTG
ENSG00000090612	565.207	-0.00701866	0.262899	-0.0266971	0.978701	0.991082	ZNF268
ENSG00000090615	1973.01	-0.528281	0.228872	-2.3082	0.0209883	0.106807	GOLGA3
ENSG00000090621	9733.6	0.805507	0.246378	3.2694	0.00107778	0.0156926	PABPC4
ENSG00000090659	0.566275	-2.2136	4.89227	-0.452468	0.650932	NA	CD209
ENSG00000090661	26.8213	-1.10993	0.939577	-1.18131	0.237479	NA	CERS4
ENSG00000090674	268.266	0.230157	0.383332	0.600412	0.548232	0.747629	MCOLN1
ENSG00000090686	1985.27	0.654952	0.189833	3.45016	0.000560264	0.00989095	USP48
ENSG00000090776	651.915	-0.75016	0.29712	-2.52477	0.0115774	0.0736132	EFNB1
ENSG00000090857	3784.57	-0.0342542	0.182056	-0.188152	0.850757	0.928466	PDPR
ENSG00000090861	9489.28	-0.190492	0.161104	-1.18241	0.237042	0.472728	AARS1
ENSG00000090863	6276.71	0.120729	0.170941	0.706259	0.480027	0.697472	GLG1
ENSG00000090889	3288.93	0.171881	0.174558	0.984665	0.324788	0.564676	KIF4A
ENSG00000090905	2488.39	-0.0162544	0.178447	-0.0910884	0.927422	0.966009	TNRC6A
ENSG00000090924	377.042	-1.12921	0.334263	-3.3782	0.000729618	0.0117652	PLEKHG2
ENSG00000090932	56.1025	-0.321796	0.650604	-0.494611	0.620875	NA	DLL3
ENSG00000090971	153.473	-0.771868	0.45488	-1.69686	0.0897233	0.261921	NAT14
ENSG00000090975	259.654	-0.319263	0.334551	-0.954302	0.339931	0.57878	PITPNM2
ENSG00000090989	1555.97	0.624661	0.233693	2.67299	0.00751779	0.056215	EXOC1
ENSG00000091009	1975.91	0.389169	0.193482	2.01139	0.0442839	0.170562	RBM27
ENSG00000091010	3.50465	-1.74637	2.68391	-0.650683	0.515251	NA	POU4F3
ENSG00000091039	3134.97	0.129701	0.173562	0.74729	0.454888	0.676558	OSBPL8
ENSG00000091073	406.859	-0.892757	0.295079	-3.02549	0.00248233	0.0268681	DTX2
ENSG00000091106	4.26203	0.667788	2.51412	0.265615	0.790536	NA	NLRC4
ENSG00000091127	2172.95	0.355465	0.185175	1.91962	0.0549062	0.19501	PUS7
ENSG00000091128	0	NA	NA	NA	NA	NA	LAMB4
ENSG00000091129	27.2504	-1.71557	1.05921	-1.61967	0.105304	NA	NRCAM
ENSG00000091136	14025.1	-0.212705	0.161302	-1.31867	0.187279	0.407721	LAMB1
ENSG00000091137	23.9451	0.0248153	0.983262	0.0252377	0.979865	NA	SLC26A4
ENSG00000091138	0	NA	NA	NA	NA	NA	SLC26A3
ENSG00000091140	4374.85	0.543402	0.173847	3.12575	0.00177355	0.0214341	DLD
ENSG00000091157	626.477	0.659611	0.265329	2.48601	0.0129185	0.0789226	WDR7
ENSG00000091164	2234.85	0.597105	0.20519	2.91001	0.00361423	0.0346288	TXNL1
ENSG00000091181	0	NA	NA	NA	NA	NA	IL5RA
ENSG00000091262	1.91949	0.0494854	3.64411	0.0135795	0.989165	NA	ABCC6
ENSG00000091317	4723.03	0.0850106	0.171214	0.496517	0.61953	0.796125	CMTM6
ENSG00000091409	12308.8	0.182171	0.158665	1.14814	0.250909	0.489108	ITGA6
ENSG00000091428	18.5527	0.116293	1.15911	0.100329	0.920083	NA	RAPGEF4
ENSG00000091436	1380.44	0.324435	0.214418	1.5131	0.130255	0.32742	MAP3K20
ENSG00000091482	3.87975	-0.306958	2.58372	-0.118805	0.90543	NA	SMPX
ENSG00000091483	5282.09	0.133222	0.164729	0.808734	0.418668	0.647196	FH
ENSG00000091490	325.702	0.0909984	0.397986	0.228647	0.819143	0.911252	SEL1L3
ENSG00000091513	1.60759	-4.45227	4.67576	-0.952201	0.340995	NA	TF
ENSG00000091527	6436.56	-0.148112	0.172604	-0.858102	0.390836	0.622774	CDV3
ENSG00000091536	0.232735	-1.29259	4.99581	-0.258736	0.795839	NA	MYO15A
ENSG00000091542	2071.98	-0.0928979	0.185428	-0.500991	0.616377	0.794061	ALKBH5
ENSG00000091583	0	NA	NA	NA	NA	NA	APOH
ENSG00000091592	191.385	-0.487887	0.386446	-1.2625	0.20677	0.432287	NLRP1
ENSG00000091622	74.8906	-0.956703	0.622031	-1.53803	0.124041	0.318221	PITPNM3
ENSG00000091640	826.148	-0.322227	0.228225	-1.41188	0.157985	0.366569	SPAG7
ENSG00000091651	1307.99	0.442523	0.205317	2.15532	0.0311368	0.137262	ORC6
ENSG00000091656	666.554	1.31021	0.25753	5.0876	3.62616e-07	4.62121e-05	ZFHX4
ENSG00000091664	0	NA	NA	NA	NA	NA	SLC17A6
ENSG00000091704	0	NA	NA	NA	NA	NA	CPA1
ENSG00000091732	826.133	0.0430466	0.248922	0.172932	0.862705	0.934879	ZC3HC1
ENSG00000091831	1.74591	0.396758	3.57751	0.110904	0.911693	NA	ESR1
ENSG00000091844	175.624	0.147298	0.397136	0.370901	0.710711	0.850071	RGS17
ENSG00000091879	0.767957	0.23697	4.86672	0.0486919	0.961165	NA	ANGPT2
ENSG00000091947	517.277	-0.06214	0.298047	-0.20849	0.834846	0.920599	TMEM101
ENSG00000091972	14.1383	3.35494	1.55334	2.15983	0.0307862	NA	CD200
ENSG00000091986	237.856	0.774477	0.386289	2.00492	0.0449719	0.17187	CCDC80
ENSG00000092009	0	NA	NA	NA	NA	NA	CMA1
ENSG00000092010	1869	0.113262	0.21057	0.537881	0.590659	0.7774	PSME1
ENSG00000092020	447.002	0.175023	0.295701	0.59189	0.553924	0.751845	PPP2R3C
ENSG00000092036	944	-0.112819	0.219145	-0.514814	0.606683	0.788229	HAUS4
ENSG00000092051	1.37611	-2.13692	4.52261	-0.472498	0.636571	NA	JPH4
ENSG00000092054	0	NA	NA	NA	NA	NA	MYH7
ENSG00000092067	0	NA	NA	NA	NA	NA	CEBPE
ENSG00000092068	3.07421	-4.86354	3.19097	-1.52416	0.127469	NA	SLC7A8
ENSG00000092094	250.85	-0.284045	0.33886	-0.838235	0.401899	0.633068	OSGEP
ENSG00000092096	9.28321	-0.279638	1.63193	-0.171355	0.863945	NA	SLC22A17
ENSG00000092098	627.436	-0.0717952	0.313452	-0.229047	0.818832	0.911187	RNF31
ENSG00000092108	1341.01	0.566285	0.246932	2.29328	0.021832	0.109503	SCFD1
ENSG00000092140	1260.17	0.435522	0.211541	2.0588	0.039513	0.159271	G2E3
ENSG00000092148	3581.55	0.239845	0.196411	1.22114	0.222034	0.453011	HECTD1
ENSG00000092199	24810.1	0.181618	0.16544	1.09779	0.272298	0.510491	HNRNPC
ENSG00000092200	1.30914	2.17693	4.61742	0.471459	0.637313	NA	RPGRIP1
ENSG00000092201	11545.2	0.215574	0.16841	1.28006	0.200525	0.424624	SUPT16H
ENSG00000092203	1535.21	0.195644	0.197343	0.991389	0.321496	0.56195	TOX4
ENSG00000092208	322.621	0.56767	0.309115	1.83643	0.0662934	0.218723	GEMIN2
ENSG00000092295	44.9429	0.330845	0.793276	0.417062	0.676633	NA	TGM1
ENSG00000092330	429.998	-0.0492618	0.292838	-0.168222	0.866409	0.936847	TINF2
ENSG00000092345	0	NA	NA	NA	NA	NA	DAZL
ENSG00000092377	0	NA	NA	NA	NA	NA	TBL1Y
ENSG00000092421	57.286	-0.604077	0.736799	-0.819867	0.412292	NA	SEMA6A
ENSG00000092439	2462.18	0.31439	0.186048	1.68983	0.0910607	0.264069	TRPM7
ENSG00000092445	608.2	-0.346636	0.38782	-0.893805	0.371426	0.605022	TYRO3
ENSG00000092470	1281.45	0.562997	0.248877	2.26215	0.023688	0.115633	WDR76
ENSG00000092529	4.88693	-0.339962	2.59936	-0.130786	0.895944	NA	CAPN3
ENSG00000092531	1369.24	0.760168	0.238252	3.1906	0.00141977	0.0187865	SNAP23
ENSG00000092607	0	NA	NA	NA	NA	NA	TBX15
ENSG00000092621	4671.56	-0.0723043	0.169927	-0.425503	0.67047	0.827234	PHGDH
ENSG00000092758	1857.17	-1.87376	0.196397	-9.54067	1.4191e-21	5.6064e-18	COL9A3
ENSG00000092820	5365.82	-0.0418051	0.165337	-0.252848	0.800385	0.9007	EZR
ENSG00000092841	8023.93	-0.510149	0.184108	-2.77092	0.00558977	0.0461351	MYL6
ENSG00000092847	2155.75	-0.251238	0.199665	-1.2583	0.208284	0.43438	AGO1
ENSG00000092850	1.1355	-3.81392	4.84745	-0.786789	0.431405	NA	TEKT2
ENSG00000092853	3164.97	0.224959	0.21485	1.04705	0.295076	0.535501	CLSPN
ENSG00000092871	1011.85	0.0637199	0.217209	0.293357	0.769249	0.883101	RFFL
ENSG00000092929	565.811	-0.364295	0.260601	-1.3979	0.162142	0.37228	UNC13D
ENSG00000092931	294.693	-0.531567	0.367324	-1.44713	0.147859	0.353352	MFSD11
ENSG00000092964	1803.27	0.0610355	0.194698	0.313489	0.753909	0.875214	DPYSL2
ENSG00000092969	74.66	0.433244	0.576709	0.751235	0.452511	0.674187	TGFB2
ENSG00000092978	692.794	0.249722	0.260779	0.957601	0.338264	0.577431	GPATCH2
ENSG00000093000	3659.5	-0.158959	0.175397	-0.906278	0.364789	0.599817	NUP50
ENSG00000093009	1103.48	0.364354	0.227505	1.60152	0.109262	0.294982	CDC45
ENSG00000093010	996.662	-0.590705	0.269811	-2.18933	0.0285728	0.130318	COMT
ENSG00000093072	0.541669	-2.5527	4.88526	-0.522531	0.6013	NA	ADA2
ENSG00000093100	119.707	3.53367	2.66958	1.32368	0.185609	0.405724	AC016026.1
ENSG00000093134	0	NA	NA	NA	NA	NA	VNN3
ENSG00000093144	2054.83	0.598174	0.196855	3.03866	0.00237632	0.0262971	ECHDC1
ENSG00000093167	1717.28	0.559254	0.211863	2.63969	0.00829816	0.0595499	LRRFIP2
[truncated: 58,677 more rows]

## Sheet: PCBP1_mut_RNAdown_sig_GO_1085ge
Category	Term	Count	%	PValue	Genes	List Total	Pop Hits	Pop Total	Fold Enrichment	Bonferroni	Benjamini	FDR
GOTERM_BP_DIRECT	GO:0098609~cell-cell adhesion	51	4.70046	2.39639e-13	YWHAE, LAD1, HSP90AB1, ARHGAP1, OLA1, CAPZB, MPRIP, PPME1, PPP1R13L, TRIM25, ARFIP2, SH3GL1, SCYL1, LYPLA2, SH3GLB2, CSNK1D, RANGAP1, YWHAZ, PKM, GPRC5A, FSCN1, EXOC3, CDC42EP1, TAGLN2, RPL29, PFN1, TACSTD2, CAPG, CORO1B, CNN2, SNX1, KLC2, EPCAM, PCBP1, FLNB, EPS8L2, SFN, WASF2, PAK2, S100A11, ZC3H15, MARK2, VASP, RAB11B, RPS26, STK24, GIPC1, FASN, CAPZA1, EIF3E, CC2D1A	976	271	16792	3.23783	8.60114e-10	8.60306e-10	8.5719e-10
GOTERM_BP_DIRECT	GO:0036498~IRE1-mediated unfolded protein response	16	1.47465	9.2451e-07	KLHDC3, ACADVL, GSK3A, CUL7, SHC1, DCTN1, CXXC1, YIF1A, JMJD7-PLA2G4B, SRPRA, SSR1, TPP1, HDGF, HYOU1, TLN1, ATP6V0D1	976	59	16792	4.66574	0.00331349	0.0014197	0.00141456
GOTERM_BP_DIRECT	GO:0000184~nuclear-transcribed mRNA catabolic process, nonsense-mediated decay	23	2.11982	1.18638e-06	RPL5, RPL41, RPL32, NCBP2, RPL11, RPL36A, RPS3A, GSPT1, RPL7, SMG6, RPS4X, RPS26, CTIF, RPS28, RPS15A, PPP2R1A, RPS20, EIF3E, RPL26, PABPC1, RPL37, RPL29, RPL17	976	119	16792	3.32532	0.00425005	0.0014197	0.00141456
GOTERM_BP_DIRECT	GO:0006468~protein phosphorylation	53	4.88479	2.44177e-06	CCNK, GSK3A, LRRK1, ILK, AKT1, CPNE3, PRKACA, JAK3, MAP4K2, SYK, STRADA, DAPK1, CSNK2A2, MINK1, PRKCD, PHKA1, CSNK1D, RUNX3, NRBP1, CDC25B, CSNK2B, GAS6, CAMK2D, STK39, PKMYT1, CAMKK2, DGUOK, PAK1, PHKG2, GRK6, MKNK2, CSK, FPGT-TNNI3K, MARK4, PAK2, ST3GAL1, MARK2, MAP4K4, CDK18, TGFB1, RIOK3, TNK1, CDC42BPB, CLK2, STK24, WNK1, CDK4, CDK10, COQ8B, PKN1, CAMK1, CDK16, FGFR1	976	456	16792	1.99969	0.00872764	0.00219148	0.00218355
GOTERM_BP_DIRECT	GO:0006364~rRNA processing	31	2.85714	6.60499e-06	RPL5, RPL32, SUV39H1, DIS3L, RPL11, RRP1, RPL36A, NOC4L, WDR43, RPL7, RRP7A, RPS4X, RPS15A, PDCD11, YBEY, PES1, DHX37, RPL37, RPL17, DIS3L2, RPL41, RIOK3, KRR1, RPS3A, CSNK1D, RPS26, RPS28, TBL3, RPS20, RPL26, RPL29	976	214	16792	2.4923	0.0234331	0.00474238	0.00472521
GOTERM_BP_DIRECT	GO:0006605~protein targeting	12	1.10599	8.90265e-06	AKAP12, YWHAE, MYO1C, OS9, GIPC1, RPL11, AP1S3, TOMM20, YWHAZ, AP1M2, GABARAP, TRAK2	976	39	16792	5.29382	0.0314553	0.00532675	0.00530746
GOTERM_BP_DIRECT	GO:0030036~actin cytoskeleton organization	22	2.02765	1.84465e-05	SPECC1, DMTN, FLII, ARHGAP26, SSH2, CORO2B, CORO1B, SSH1, DIAPH1, SLC9A3R1, ABR, CAPZB, CFL1, FSCN1, CDC42EP2, ARFIP2, PLEK2, FLNB, PFN1, WASF2, PDLIM7, PAFAH1B1	976	130	16792	2.9116	0.0640784	0.00946042	0.00942616
GOTERM_BP_DIRECT	GO:0006614~SRP-dependent cotranslational protein targeting to membrane	18	1.65899	2.56442e-05	RPL5, RPL41, RPL32, RPL11, RPL36A, RPS3A, SRP68, RPL7, RPS4X, RPS26, RPS28, RPS15A, SRPRA, RPS20, RPL26, RPL37, RPL29, RPL17	976	94	16792	3.29456	0.087953	0.0115078	0.0114661
GOTERM_BP_DIRECT	GO:0015031~protein transport	44	4.0553	5.45714e-05	ARF3, RAB5B, GDI1, PGAP2, AP5Z1, RAB1B, STXBP1, SNAP23, STXBP2, GDI2, GOSR1, GABARAP, SCFD1, RAB25, VPS52, CHMP1A, MVB12A, ATG7, EIF5AL1, RAB4B, TMED7-TICAM2, COG2, COMMD1, VPS37B, DNAJC15, AP5B1, BET1L, YIF1A, COPZ1, SCAMP2, VAMP8, RABIF, NACA, RAB35, EXOC3, ATG4B, AAGAB, CEP41, APBA3, CHMP6, COPE, VAMP2, RAB7A, TOMM6	976	395	16792	1.9165	0.177919	0.0193156	0.0192456
GOTERM_BP_DIRECT	GO:0046777~protein autophosphorylation	25	2.30415	5.80291e-05	CAMK2D, STK39, EGFR, CAMKK2, PAK1, MKNK2, AKT1, CSK, PRKACA, PAK2, MARK2, SYK, DAPK1, EIF2AK1, TNK1, CAD, MINK1, PTK2, CLK2, STK24, MAPKAPK3, PEAK1, WNK1, ATP13A2, FGFR1	976	172	16792	2.50071	0.188062	0.0193156	0.0192456
GOTERM_BP_DIRECT	GO:0006892~post-Golgi vesicle-mediated transport	8	0.737327	5.91842e-05	VAMP8, RABIF, SCFD1, SNAP23, MYO5A, AP3B2, VAMP2, SCAMP2	976	19	16792	7.24418	0.191422	0.0193156	0.0192456
GOTERM_BP_DIRECT	GO:0000086~G2/M transition of mitotic cell cycle	21	1.93548	0.00012518	OFD1, YWHAE, CDKN1A, DCTN2, DCTN1, CSNK1D, PKMYT1, TERF1, TUBB4A, CDC25B, DNM2, PPP2R1A, UBC, CALM3, CEP41, PPP1R12B, MARK4, PCNT, PRKACA, PHLDA1, PAFAH1B1	976	137	16792	2.63725	0.362005	0.0374497	0.0373141
GOTERM_BP_DIRECT	GO:0050690~regulation of defense response to virus by virus	9	0.829493	0.000137481	PACS1, AP1B1, AP1S1, AP2B1, AP1S3, AP2A2, PAK2, AP2M1, AP1M2	976	28	16792	5.53015	0.389569	0.0379659	0.0378284
GOTERM_BP_DIRECT	GO:0006412~translation	31	2.85714	0.000162197	RPL5, RPL32, RPL11, RPL36A, MRPL37, EGFR, RPL7, MRPL4, RPS4X, RPS15A, AKT1, EIF4EBP2, SLC25A42, RPL37, SLC25A22, RPL17, RPL41, PABPC4, MRPS18A, RPS3A, MRPL21, RPS26, RPS28, SLC25A39, NACA, GUF1, RPS20, RPL22L1, RPL26, RPL29, FARSB	976	253	16792	2.10811	0.441407	0.0392206	0.0390786
GOTERM_BP_DIRECT	GO:0042059~negative regulation of epidermal growth factor receptor signaling pathway	10	0.921659	0.000163874	ZFYVE28, RNF115, SH3KBP1, UBC, CBLC, AP2B1, AP2A2, EPN1, EGFR, AP2M1	976	36	16792	4.77914	0.444761	0.0392206	0.0390786
GOTERM_BP_DIRECT	GO:0070527~platelet aggregation	10	0.921659	0.000469531	FIBP, CSRP1, STXBP1, ILK, FLNA, PTPN6, TLN1, GAS6, METAP1, VCL	976	41	16792	4.19632	0.814743	0.105351	0.10497
GOTERM_BP_DIRECT	GO:0016192~vesicle-mediated transport	21	1.93548	0.000510639	GDI2, AP1B1, MYO5A, AP3B1, AP2B1, AP2A2, AP3B2, COPZ1, VAMP8, AHI1, CHMP1A, AP1S1, CPNE3, AP3S2, AP1S3, TSNARE1, ERGIC3, AP1M2, STX1A, AP2M1, VAMP2	976	152	16792	2.377	0.840173	0.107835	0.107445
GOTERM_BP_DIRECT	GO:0006886~intracellular protein transport	28	2.58065	0.000590629	NAPA, AP2A2, SNX1, HERC2, SNX27, XPO6, TIMM17B, AP1S1, AP3S2, AP1S3, TNPO2, AP1M2, AP2M1, TBC1D10B, RABGAP1L, SYTL1, AP1B1, AP3B1, AP2B1, AP3B2, COPZ1, TOM1L1, TBC1D2, MLPH, XPOT, SNX17, TSNARE1, STX1A	976	236	16792	2.04126	0.880086	0.117798	0.117371
GOTERM_BP_DIRECT	GO:0019083~viral transcription	17	1.56682	0.000733483	RPL5, RPL41, RPL32, RPL11, RPL36A, RPS3A, RPL7, RPS4X, RPS26, RPS28, RPS15A, POM121C, RPS20, RPL26, RPL37, RPL29, RPL17	976	112	16792	2.61146	0.928221	0.13859	0.138088
GOTERM_BP_DIRECT	GO:0019886~antigen processing and presentation of exogenous peptide antigen via MHC class II	15	1.38249	0.00081943	DCTN2, DCTN1, AP1B1, AP2B1, AP2A2, KIF15, DNM2, HLA-DMA, KLC2, AP1S1, AP1S3, CTSD, AP1M2, AP2M1, RAB7A	976	92	16792	2.80515	0.947291	0.147088	0.146555
GOTERM_BP_DIRECT	GO:0006413~translational initiation	19	1.75115	0.000969626	RPL5, RPL41, RPL32, RPL11, RPL36A, RPS3A, EIF1, RPL7, RPS4X, RPS26, RPS28, RPS15A, RPS20, EIF3E, RPL26, PABPC1, RPL37, RPL29, RPL17	976	137	16792	2.38608	0.969274	0.16576	0.16516
GOTERM_BP_DIRECT	GO:0018107~peptidyl-threonine phosphorylation	9	0.829493	0.00129057	CAMK2D, GRK2, WNK1, CAD, PRKCD, STK39, AKT1, PRKACA, MARK2	976	38	16792	4.07485	0.990305	0.210597	0.209834
GOTERM_BP_DIRECT	GO:0007266~Rho protein signal transduction	10	0.921659	0.00210214	RTKN, ARHGDIA, GNA12, CFL1, CDC42EP2, ARHGAP1, CDC42EP1, ARHGEF1, TAX1BP3, EPS8L2	976	50	16792	3.44098	0.999476	0.328117	0.326929
GOTERM_BP_DIRECT	GO:0018105~peptidyl-serine phosphorylation	17	1.56682	0.00237943	CAMK2D, SYK, PRKCD, STK39, ILK, CSNK1D, MAPK12, GRK2, MAPK7, MAPKAPK3, AKT2, MKNK2, AKT1, PKN1, GAS6, PRKACA, PAK2	976	125	16792	2.33987	0.999807	0.355924	0.354635
GOTERM_BP_DIRECT	GO:0071260~cellular response to mechanical stimulus	12	1.10599	0.00248589	CNN2, HDAC4, TGFB1, CRADD, ARHGDIA, CASP2, AKT1, TNFRSF10A, CYBA, BAK1, EGFR, SLC9A1	976	71	16792	2.90787	0.999868	0.356974	0.355682
GOTERM_BP_DIRECT	GO:0030168~platelet activation	16	1.47465	0.00266833	ENTPD2, SYK, GP1BB, DGKA, PRKCD, ITPR3, DGKZ, YWHAZ, GNG2, AXL, GNA12, PLCG2, FLNA, AKT1, PTPN6, GAS6	976	115	16792	2.39373	0.999932	0.368434	0.3671
GOTERM_BP_DIRECT	GO:0061025~membrane fusion	9	0.829493	0.00343803	NAPA, RABIF, SNAP23, CHP1, ATG7, STX1A, BET1L, VAMP2, DNM2	976	44	16792	3.51919	0.999996	0.45713	0.455475
GOTERM_BP_DIRECT	GO:0046827~positive regulation of protein export from nucleus	6	0.552995	0.00383413	TCF7L2, SFN, CAMK1, ANP32B, GAS6, PRKACA	976	19	16792	5.43313	0.999999	0.49159	0.48981
GOTERM_BP_DIRECT	GO:0016197~endosomal transport	11	1.01382	0.00453119	TINAGL1, AP5Z1, SNX27, BLOC1S1, SNX17, UBC, RAB35, VPS37B, AP5B1, CHMP6, VPS28	976	66	16792	2.86749	1	0.546852	0.544871
GOTERM_BP_DIRECT	GO:0016575~histone deacetylation	9	0.829493	0.00456979	HDAC4, HDAC5, RBM14, MTA1, HDAC10, TBL1XR1, HMG20B, TBL1X, SIRT2	976	46	16792	3.36618	1	0.546852	0.544871
GOTERM_BP_DIRECT	GO:0032869~cellular response to insulin stimulus	12	1.10599	0.0047323	ERRFI1, HDAC5, PAK1, GSK3A, IRS1, AKT2, MYO5A, AKT1, PPARG, VAMP2, SLC9A1, WDTC1	976	77	16792	2.68129	1	0.548031	0.546046
GOTERM_BP_DIRECT	GO:0008286~insulin receptor signaling pathway	12	1.10599	0.00522773	ATP6V1A, GSK3A, SHC1, IRS1, AKT2, EIF4EBP1, EIF4EBP2, AKT1, ATP6V0D1, ATP6V0C, ATP6V1F, ATP6V0A1	976	78	16792	2.64691	1	0.581797	0.57969
GOTERM_BP_DIRECT	GO:0008284~positive regulation of cell proliferation	42	3.87097	0.00534799	HDAC4, RARG, SHC1, SHMT2, IRS1, CDCA7L, ILK, LAMC2, GLI1, EGFR, GNAI2, EFNB2, TIAL1, RPS4X, CST3, PAK1, RPS15A, RAB25, CAPNS1, EPCAM, NACC1, SSR1, TIMP1, CAPN1, MARK4, EIF5A, MARCKSL1, TGFB1, NAP1L1, PTK2, CDC25B, FOSL1, ALDH3A1, CDK4, CARM1, CLCF1, CLDN7, PTPN6, CALR, EAPP, FGFR1, RNF187	976	466	16792	1.55066	1	0.581797	0.57969
GOTERM_BP_DIRECT	GO:0001961~positive regulation of cytokine-mediated signaling pathway	4	0.368664	0.00572469	AXL, AGPAT1, GAS6, PAFAH1B1	976	7	16792	9.83138	1	0.58719	0.585064
GOTERM_BP_DIRECT	GO:0032515~negative regulation of phosphoprotein phosphatase activity	4	0.368664	0.00572469	PTPA, PPP1R15A, PPP1R11, PPP1R9B	976	7	16792	9.83138	1	0.58719	0.585064
GOTERM_BP_DIRECT	GO:0042493~response to drug	30	2.76498	0.0060378	HDAC4, HDAC5, CDKN1A, MAOB, ATP1A3, XPC, SLC9A1, TXN2, CST3, CDH1, GNA12, DVL3, BAK1, ABCA2, ABCC1, TGFB1, JUND, ITGA3, CYBB, CYBA, SRP68, TERF1, FOSL1, ALDH3A1, CDK4, CAT, PEMT, PPARG, CALR, ADA	976	304	16792	1.69785	1	0.591134	0.588994
GOTERM_BP_DIRECT	GO:0035307~positive regulation of protein dephosphorylation	6	0.552995	0.00609247	PTPA, TGFB1, PRKCD, PIN1, SYMPK, CALM3	976	21	16792	4.91569	1	0.591134	0.588994
GOTERM_BP_DIRECT	GO:0006890~retrograde vesicle-mediated transport, Golgi to ER	12	1.10599	0.00763213	NAPA, ARF3, SCFD1, KLC2, RAB1B, TMED7-TICAM2, KIF1C, COPZ1, COPE, KIF15, SCYL1, TAPBP	976	82	16792	2.51779	1	0.721035	0.718424
GOTERM_BP_DIRECT	GO:0010591~regulation of lamellipodium assembly	4	0.368664	0.00876661	DMTN, CAPZB, SSH2, SSH1	976	8	16792	8.60246	1	0.806977	0.804055
GOTERM_BP_DIRECT	GO:0035338~long-chain fatty-acyl-CoA biosynthetic process	8	0.737327	0.00987577	ELOVL1, SCD, FASN, ACOT11, ACSL5, ACSL4, PPT2, ACSF3	976	42	16792	3.27713	1	0.870393	0.867242
GOTERM_BP_DIRECT	GO:0000398~mRNA splicing, via spliceosome	23	2.11982	0.0101116	AQR, CPSF7, SF3A2, NCBP2, NONO, DDX41, SRRM1, LSM2, DDX39B, ZMAT2, POLR2A, HNRNPUL1, PCBP1, PCBP2, TRA2A, POLR2F, PRPF31, DNAJC8, PABPC1, SNRPD3, HNRNPC, SRSF6, SF3B1	976	222	16792	1.78249	1	0.870393	0.867242
GOTERM_BP_DIRECT	GO:0007584~response to nutrient	11	1.01382	0.0101829	HMGCL, ALDH3A1, PKM, AHCY, CYBB, ACSL4, PPARG, SLC37A4, GNAI2, TXN2, SLC27A4	976	74	16792	2.55749	1	0.870393	0.867242
GOTERM_BP_DIRECT	GO:0043491~protein kinase B signaling	7	0.645161	0.0108484	TGFB1, AXL, ILK, AKT1, GAS6, PAX2, SIRT2	976	33	16792	3.64953	1	0.905714	0.902434
GOTERM_BP_DIRECT	GO:0016477~cell migration	19	1.75115	0.0112051	TGFB1, JUP, SH3KBP1, WWC1, SDC3, SCRIB, CDC42BPB, DGKZ, CORO1B, PPP1R9B, SLC9A1, ABI2, PEAK1, FSCN1, CSK, ELMO3, GAS6, JAK3, FGFR1	976	172	16792	1.90054	1	0.914237	0.910926
GOTERM_BP_DIRECT	GO:0006888~ER to Golgi vesicle-mediated transport	18	1.65899	0.0116901	NAPA, TRAPPC1, DCTN2, DCTN1, RAB1B, TMED7-TICAM2, GOSR1, COG2, TEX261, ANK3, COPZ1, NRBP1, BET1L, YIF1A, RAB35, HYOU1, GAS6, COPE	976	160	16792	1.93555	1	0.932606	0.929229
GOTERM_BP_DIRECT	GO:0035308~negative regulation of protein dephosphorylation	4	0.368664	0.0125876	PTPA, IGBP1, YWHAE, PPP1R15A	976	9	16792	7.64663	1	0.949309	0.945872
GOTERM_BP_DIRECT	GO:0032930~positive regulation of superoxide anion generation	4	0.368664	0.0125876	TGFB1, PRKCD, CYBA, EGFR	976	9	16792	7.64663	1	0.949309	0.945872
GOTERM_BP_DIRECT	GO:0016241~regulation of macroautophagy	8	0.737327	0.0126927	ATP6V1A, CAPNS1, ATP13A2, CAPN1, ATP6V0D1, ATP6V0C, ATP6V0A1, UBQLN2	976	44	16792	3.12817	1	0.949309	0.945872
GOTERM_BP_DIRECT	GO:0001843~neural tube closure	11	1.01382	0.0133139	VASP, MED12, RARG, TGFB1, PLXNB2, SCRIB, PFN1, PRKACA, GRHL2, PAX2, TEAD2	976	77	16792	2.45785	1	0.975444	0.971912
GOTERM_BP_DIRECT	GO:0033572~transferrin transport	7	0.645161	0.0144129	ATP6V1A, ATP6V0D1, ATP6V0C, ATP6V1F, ATP6V0A1, DNM2, RAB11B	976	35	16792	3.44098	1	1	0.996656
GOTERM_BP_DIRECT	GO:2000785~regulation of autophagosome assembly	5	0.460829	0.0146406	RAB1B, NPRL3, AMBRA1, RAB7A, UBQLN2	976	17	16792	5.06027	1	1	0.996656
GOTERM_BP_DIRECT	GO:0016032~viral process	28	2.58065	0.0155133	YWHAE, VAC14, CUL7, SET, SHC1, SUV39H1, SUPT6H, DCAF1, RNF216, POM121C, PAK2, WASF2, CBX5, SYK, SP110, KRT8, SCRIB, UCKL1, DDB1, ABI2, PACS1, NACA, CARM1, FKBP8, ZYX, MFGE8, TLN1, ATP6V0C	976	299	16792	1.61116	1	1	0.996656
GOTERM_BP_DIRECT	GO:0008360~regulation of cell shape	16	1.47465	0.0160123	DMTN, WDR1, SH3KBP1, MSN, CSNK1D, ARAP1, PTK2, MKLN1, DIAPH1, SLC9A3R1, ARHGDIA, GNA12, CDC42EP2, PLXNB2, MYH14, CDC42EP1	976	140	16792	1.96628	1	1	0.996656
GOTERM_BP_DIRECT	GO:0035690~cellular response to drug	10	0.921659	0.0178833	PPP3CA, MT2A, RECQL5, HSP90AB1, EHMT2, CAD, PDE4A, GAS6, EGFR, PPP1R9B	976	69	16792	2.49347	1	1	0.996656
GOTERM_BP_DIRECT	GO:0031100~organ regeneration	8	0.737327	0.0179374	CDKN1A, PKM, CDK4, AXL, CAD, PPARG, BAK1, GAS6	976	47	16792	2.9285	1	1	0.996656
GOTERM_BP_DIRECT	GO:0035904~aorta development	5	0.460829	0.0179764	SNX17, AP2B1, TAB1, LOXL1, DNM2	976	18	16792	4.77914	1	1	0.996656
GOTERM_BP_DIRECT	GO:0031293~membrane protein intracellular domain proteolysis	5	0.460829	0.0179764	APH1A, NCSTN, TGFB1, SPPL2B, HM13	976	18	16792	4.77914	1	1	0.996656
GOTERM_BP_DIRECT	GO:0006891~intra-Golgi vesicle-mediated transport	6	0.552995	0.018131	NAPA, CUX1, GOSR1, COG2, COPZ1, COPE	976	27	16792	3.82332	1	1	0.996656
GOTERM_BP_DIRECT	GO:0090383~phagosome acidification	6	0.552995	0.018131	ATP6V1A, ATP6V0D1, ATP6V0C, ATP6V1F, ATP6V0A1, RAB7A	976	27	16792	3.82332	1	1	0.996656
GOTERM_BP_DIRECT	GO:0051280~negative regulation of release of sequestered calcium ion into cytosol	3	0.276498	0.018681	FKBP1A, TGFB1, NTSR1	976	4	16792	12.9037	1	1	0.996656
GOTERM_BP_DIRECT	GO:0002943~tRNA dihydrouridine synthesis	3	0.276498	0.018681	DUS2, DUS1L, DUS3L	976	4	16792	12.9037	1	1	0.996656
GOTERM_BP_DIRECT	GO:0006909~phagocytosis	8	0.737327	0.019981	SCFD1, AXL, EIF2AK1, ANXA11, ELMO3, GAS6, TM9SF4, DNM2	976	48	16792	2.86749	1	1	0.996656
GOTERM_BP_DIRECT	GO:0000226~microtubule cytoskeleton organization	10	0.921659	0.0212218	SPECC1, CUL9, CUL7, MARK4, PCNT, MID1, PTK2, GABARAP, MARK2, PAFAH1B1	976	71	16792	2.42323	1	1	0.996656
GOTERM_BP_DIRECT	GO:0043393~regulation of protein binding	5	0.460829	0.0217477	HDAC4, HDAC5, CAMK1, LDLRAP1, PRKACA	976	19	16792	4.52761	1	1	0.996656
GOTERM_BP_DIRECT	GO:0014070~response to organic cyclic compound	8	0.737327	0.0221816	BTG2, G6PD, POLR2A, EPHX1, BAK1, SLC37A4, FADS1, TXN2	976	49	16792	2.80897	1	1	0.996656
GOTERM_BP_DIRECT	GO:0001666~response to hypoxia	18	1.65899	0.0224156	CAMK2D, TGFB1, EGLN2, AHCY, AGTRAP, CYBA, TM9SF4, TXN2, CST3, ALDH3A1, PAK1, SCFD1, PKM, CAT, CAPN2, SCAP, ADA, HMOX2	976	172	16792	1.80051	1	1	0.996656
GOTERM_BP_DIRECT	GO:0007016~cytoskeletal anchoring at plasma membrane	4	0.368664	0.0226659	JUP, FLNB, ANK3, TLN1	976	11	16792	6.25633	1	1	0.996656
GOTERM_BP_DIRECT	GO:0006098~pentose-phosphate shunt	4	0.368664	0.0226659	G6PD, H6PD, TPI1, TALDO1	976	11	16792	6.25633	1	1	0.996656
GOTERM_BP_DIRECT	GO:0007175~negative regulation of epidermal growth factor-activated receptor activity	4	0.368664	0.0226659	ZFYVE28, ERRFI1, GPRC5A, CBLC	976	11	16792	6.25633	1	1	0.996656
GOTERM_BP_DIRECT	GO:0050732~negative regulation of peptidyl-tyrosine phosphorylation	4	0.368664	0.0226659	DMTN, LRRK1, PRKCD, PTPN6	976	11	16792	6.25633	1	1	0.996656
GOTERM_BP_DIRECT	GO:0008285~negative regulation of cell proliferation	34	3.13364	0.0238944	HDAC4, CDKN1A, BTG2, RARG, SMARCB1, AMBRA1, TOB2, FGFRL1, SLC9A3R1, CYP27B1, TMEM127, HNF4A, CSK, BAK1, ARID2, S100A11, RBM10, DIS3L2, MEN1, KLF10, TGFB1, NOS3, EIF2AK1, HMGA1, WNT9A, SIRT2, FOSL1, CSNK2B, PEMT, CDK10, TAX1BP3, PTPN6, IRF6, ATF5	976	396	16792	1.47719	1	1	0.996656
GOTERM_BP_DIRECT	GO:0008361~regulation of cell size	5	0.460829	0.0259668	SLC9A3R1, RARG, MSN, IQGAP3, WDTC1	976	20	16792	4.30123	1	1	0.996656
GOTERM_BP_DIRECT	GO:0006977~DNA damage response, signal transduction by p53 class mediator resulting in cell cycle arrest	9	0.829493	0.0263238	CDKN1A, BTG2, CRADD, CARM1, UBC, CASP2, SFN, E2F4, ZNF385A	976	62	16792	2.49749	1	1	0.996656
GOTERM_BP_DIRECT	GO:0050821~protein stabilization	15	1.38249	0.0265777	CDKN1A, CRTAP, PEX19, HSP90AB1, STXBP1, PRKCD, PHB2, DVL3, FLNA, FLOT2, PIN1, CHP1, CALR, PFN1, TELO2	976	136	16792	1.8976	1	1	0.996656
GOTERM_BP_DIRECT	GO:0008654~phospholipid biosynthetic process	7	0.645161	0.0267036	PTDSS1, LPCAT1, PEMT, CHPT1, AGPAT1, FADS1, AGPAT4	976	40	16792	3.01086	1	1	0.996656
GOTERM_BP_DIRECT	GO:0006928~movement of cell or subcellular component	11	1.01382	0.0270379	IGSF8, CAPZB, TPM4, ABI2, TPM3, ARHGDIA, CAPZA1, MSN, ARFIP2, TLN1, VCL	976	86	16792	2.20063	1	1	0.996656
GOTERM_BP_DIRECT	GO:0048013~ephrin receptor signaling pathway	11	1.01382	0.0270379	APH1A, EFNB2, EFNB1, PAK1, NCSTN, ARPC4, AP2B1, AP2A2, PTK2, GIT1, AP2M1	976	86	16792	2.20063	1	1	0.996656
GOTERM_BP_DIRECT	GO:0007165~signal transduction	84	7.74194	0.0275153	RTKN, ARHGAP8, GDI1, IRS1, GDI2, ARHGAP1, ARHGAP39, PITPNC1, ELK3, RASSF3, PPP2R5E, AKT2, PDE4A, AKT1, TBC1D10B, SH3GL1, DFFA, DAPK1, SP110, PRKCD, ITPK1, CSNK1D, ANK3, ARAP1, RANGAP1, MR1, YWHAZ, TRAIP, DNM2, TOM1L1, BCAM, GPRC5A, RASA3, MAPKAPK3, CSNK2B, PPARG, PPP1R12B, GAS6, MAPRE2, VAC14, ATF6B, SHC1, ADCY3, RASAL1, RASAL2, IQGAP3, EGFR, GNAI2, NCKIPSD, ABR, MTA1, GRK2, MAPK7, ERBB3, SNX27, …	976	1161	16792	1.2448	1	1	0.996656
GOTERM_BP_DIRECT	GO:0043065~positive regulation of apoptotic process	27	2.48848	0.0276028	RARG, SLC9A1, PTPA, APH1A, ABR, NCSTN, UBC, ARL6IP5, CASP2, AKT1, APBB2, BAK1, ZNF346, ATG7, NTSR1, BOK, DFFA, TGFB1, SCRIB, TERF1, DNM2, FOSL1, ALDH1A3, CDK4, EEF1A2, ACIN1, ARHGEF4	976	300	16792	1.54844	1	1	0.996656
GOTERM_BP_DIRECT	GO:0021915~neural tube development	6	0.552995	0.0277521	TGFB1, ITPK1, PLXNA2, ZNF358, AMBRA1, GRHL2	976	30	16792	3.44098	1	1	0.996656
GOTERM_BP_DIRECT	GO:0006611~protein export from nucleus	6	0.552995	0.0277521	EIF5A, TGFB1, STRADA, XPO6, CHP1, CALR	976	30	16792	3.44098	1	1	0.996656
GOTERM_BP_DIRECT	GO:0071872~cellular response to epinephrine stimulus	4	0.368664	0.0289414	ATP2B4, PRKACA, SIRT2, SLC9A1	976	12	16792	5.73497	1	1	0.996656
GOTERM_BP_DIRECT	GO:0034329~cell junction assembly	4	0.368664	0.0289414	VASP, ILK, FLNA, GRHL2	976	12	16792	5.73497	1	1	0.996656
GOTERM_BP_DIRECT	GO:0043206~extracellular fibril organization	4	0.368664	0.0289414	FKBP1A, CST3, ILK, B4GALT7	976	12	16792	5.73497	1	1	0.996656
GOTERM_BP_DIRECT	GO:0019068~virion assembly	4	0.368664	0.0289414	RAB43, RAB1B, UBC, PPIA	976	12	16792	5.73497	1	1	0.996656
GOTERM_BP_DIRECT	GO:0007264~small GTPase mediated signal transduction	23	2.11982	0.0293763	DOCK6, ARF3, RAB5B, RAB4B, GDI1, RAB1B, GDI2, LRRK1, ARHGAP1, RHOC, RAB11B, PLD2, RAB43, ABR, ARL4A, RABIF, RAB25, RRAS, RAB35, CHP1, ARFIP2, ARL8A, RAB7A	976	246	16792	1.60859	1	1	0.996656
GOTERM_BP_DIRECT	GO:0043547~positive regulation of GTPase activity	45	4.14747	0.0294482	DOCK6, ERRFI1, CAMK2D, ARHGAP8, GDI1, SHC1, IRS1, NPRL3, GDI2, ARHGAP1, ARHGAP39, RASAL1, RASAL2, EGFR, ABR, PREX1, RGS2, HERC2, ERBB3, ARHGDIA, DVL3, EPS8L2, SH3BGRL3, JAK3, GIT1, TRAPPC1, ARHGAP27, ARAP1, RANGAP1, ARHGAP26, PTK2, RABIF, TBC1D2, RASA3, CDC42EP2, ARHGEF4, PIN1, CDC42EP1, DENND6B, CALM3, ARHGEF1, LAMTOR1, AGRN, LLGL1, FGFR1	976	565	16792	1.3703	1	1	0.996656
GOTERM_BP_DIRECT	GO:0000278~mitotic cell cycle	7	0.645161	0.0297981	PAK1, STK24, USP3, E2F4, PAK2, CDC25B, MEN1	976	41	16792	2.93743	1	1	0.996656
GOTERM_BP_DIRECT	GO:0035556~intracellular signal transduction	34	3.13364	0.0298362	YWHAE, TRAF3IP2, SHC1, DGKA, STK39, ADCY3, RASAL1, GNAI2, ABR, PREX1, AKT2, MKNK2, PLCG2, DVL3, AKT1, APBB2, PLEK2, JAK3, MARK2, MAP4K4, MAP4K2, SYK, KSR1, DAPK1, PRKCD, ACOT11, MINK1, CDC42BPB, DGKZ, NRBP1, WNK1, FKBP8, ARHGEF4, PTPN6	976	403	16792	1.45153	1	1	0.996656
GOTERM_BP_DIRECT	GO:0010807~regulation of synaptic vesicle priming	3	0.276498	0.0299442	NAPA, STXBP1, STX1A	976	5	16792	10.323	1	1	0.996656
GOTERM_BP_DIRECT	GO:0051101~regulation of DNA binding	3	0.276498	0.0299442	TGFB1, CSNK2B, BCL3	976	5	16792	10.323	1	1	0.996656
GOTERM_BP_DIRECT	GO:0070932~histone H3 deacetylation	5	0.460829	0.0306432	HDAC4, HDAC5, HDAC10, SIRT7, SIRT2	976	21	16792	4.09641	1	1	0.996656
GOTERM_BP_DIRECT	GO:0006921~cellular component disassembly involved in execution phase of apoptosis	5	0.460829	0.0306432	STK24, PRKCD, ACIN1, PTK2, BOK	976	21	16792	4.09641	1	1	0.996656
GOTERM_BP_DIRECT	GO:0002028~regulation of sodium ion transport	5	0.460829	0.0306432	CAMK2D, TGFB1, P2RX4, WNK1, NOS3	976	21	16792	4.09641	1	1	0.996656
GOTERM_BP_DIRECT	GO:0006367~transcription initiation from RNA polymerase II promoter	16	1.47465	0.0310277	RARG, THRA, TAF10, NR1H2, MAZ, NRBP1, GTF2E2, MED12, RXRB, MED24, POLR2A, THRAP3, HNF4A, POLR2F, PPARG, TEAD2	976	152	16792	1.81104	1	1	0.996656
GOTERM_BP_DIRECT	GO:0006470~protein dephosphorylation	14	1.29032	0.0313058	PTPN18, SSH2, SSH1, CTDNEP1, PPP6C, PPP3CA, PTPRE, PPP5C, CTDSP1, PPP2R1A, PTPN6, TAB1, PTPN4, LHPP	976	126	16792	1.91166	1	1	0.996656
GOTERM_BP_DIRECT	GO:0016236~macroautophagy	10	0.921659	0.0314849	EI24, UBC, MFN2, ATG4B, AMBRA1, LAMTOR1, ATG7, TOMM20, GABARAP, TOMM6	976	76	16792	2.26381	1	1	0.996656
GOTERM_BP_DIRECT	GO:0022617~extracellular matrix disassembly	10	0.921659	0.0314849	CAPNS1, CDH1, LAMA3, FLOT1, CAPN2, FURIN, CAPG, LAMC2, TIMP1, CAPN1	976	76	16792	2.26381	1	1	0.996656
GOTERM_BP_DIRECT	GO:0019058~viral life cycle	6	0.552995	0.0315588	UBC, FURIN, VPS37B, CHMP6, PPIA, VPS28	976	31	16792	3.32998	1	1	0.996656
GOTERM_BP_DIRECT	GO:0030032~lamellipodium assembly	6	0.552995	0.0315588	CAPZB, ARHGEF4, ARFIP2, PARVB, WASF2, VCL	976	31	16792	3.32998	1	1	0.996656
GOTERM_BP_DIRECT	GO:0000165~MAPK cascade	24	2.21198	0.0320964	CAMK2D, TGFB1, KSR1, SHC1, IRS1, RASAL1, RASAL2, EGFR, PTK2, MAPK12, CAMKK2, PPP5C, PAK1, MAPK7, RASA3, ERBB3, MAPKAPK3, PSMD5, UBC, CALM3, PSMF1, JAK3, FGFR1, MEN1	976	262	16792	1.57602	1	1	0.996656
GOTERM_BP_DIRECT	GO:1900026~positive regulation of substrate adhesion-dependent cell spreading	6	0.552995	0.0356765	PREX1, DMTN, MYADM, FLNA, CALR, DNM2	976	32	16792	3.22592	1	1	0.996656
GOTERM_BP_DIRECT	GO:0015991~ATP hydrolysis coupled proton transport	6	0.552995	0.0356765	ATP6V1A, ATP1A3, ATP6V0D1, ATP6V0C, ATP6V1F, ATP6V0A1	976	32	16792	3.22592	1	1	0.996656
GOTERM_BP_DIRECT	GO:0006509~membrane protein ectodomain proteolysis	5	0.460829	0.035783	APH1A, ADAM19, NCSTN, SPPL2B, HM13	976	22	16792	3.91021	1	1	0.996656
GOTERM_BP_DIRECT	GO:0039702~viral budding via host ESCRT complex	5	0.460829	0.035783	CHMP1A, MVB12A, VPS37B, CHMP6, VPS28	976	22	16792	3.91021	1	1	0.996656
GOTERM_BP_DIRECT	GO:0032006~regulation of TOR signaling	4	0.368664	0.0360357	GNA12, RFFL, TELO2, TTI1	976	13	16792	5.29382	1	1	0.996656
GOTERM_BP_DIRECT	GO:0032516~positive regulation of phosphoprotein phosphatase activity	4	0.368664	0.0360357	PTPA, PPP1R15A, HSP90AB1, CALM3	976	13	16792	5.29382	1	1	0.996656
GOTERM_BP_DIRECT	GO:0071285~cellular response to lithium ion	4	0.368664	0.0360357	CDH1, ID2, CALR, NFATC4	976	13	16792	5.29382	1	1	0.996656
GOTERM_BP_DIRECT	GO:0008283~cell proliferation	31	2.85714	0.0364873	IGSF8, RRN3, DCTN2, TACSTD2, ILK, FURIN, DDX41, EGFR, GNAI2, KIF15, GNG2, DPH1, PES1, AKT1, BAK1, FAM83B, BOK, CD276, KLF10, TCF7L2, SYK, SCRIB, GRHL2, TRAIP, FSCN1, PEMT, PTPN6, ARHGEF1, HDGF, GAS6, MAPRE2	976	366	16792	1.45725	1	1	0.996656
GOTERM_BP_DIRECT	GO:0000413~protein peptidyl-prolyl isomerization	7	0.645161	0.0366695	PTPA, FKBP1A, FKBP8, PIN1, FKBP4, PPIA, NKTR	976	43	16792	2.8008	1	1	0.996656
GOTERM_BP_DIRECT	GO:0071364~cellular response to epidermal growth factor stimulus	6	0.552995	0.0401101	ERRFI1, CAD, AKT1, PAX2, EGFR, PPP1R9B	976	33	16792	3.12817	1	1	0.996656
GOTERM_BP_DIRECT	GO:0071526~semaphorin-plexin signaling pathway	6	0.552995	0.0401101	SEMA6A, ARHGDIA, PLXNA2, PLXNB2, FLNA, SEMA4G	976	33	16792	3.12817	1	1	0.996656
GOTERM_BP_DIRECT	GO:1903146~regulation of mitophagy	6	0.552995	0.0401101	GSK3A, CSNK2A2, ATP13A2, ZDHHC8, ATG7, SREBF2	976	33	16792	3.12817	1	1	0.996656
GOTERM_BP_DIRECT	GO:0002223~stimulatory C-type lectin receptor signaling pathway	12	1.10599	0.0411787	PAK1, SYK, PSMD5, UBC, PRKCD, PLCG2, PSMF1, IKBKG, TAB1, TMEM189-UBE2V1, PRKACA, PAK2	976	105	16792	1.96628	1	1	0.996656
GOTERM_BP_DIRECT	GO:0006464~cellular protein modification process	12	1.10599	0.0411787	AKT2, ARPC4-TTLL3, AKT1, UBA1, MAN2B1, RABGGTB, SAE1, ST3GAL1, RABGGTA, ATG7, B4GALT7, FBXO11	976	105	16792	1.96628	1	1	0.996656
GOTERM_BP_DIRECT	GO:0090398~cellular senescence	5	0.460829	0.0413898	CDKN1A, ID2, PRKCD, CALR, SMC6	976	23	16792	3.7402	1	1	0.996656
GOTERM_BP_DIRECT	GO:0000715~nucleotide-excision repair, DNA damage recognition	5	0.460829	0.0413898	DDB1, UBC, XPC, COPS7A, DDB2	976	23	16792	3.7402	1	1	0.996656
GOTERM_BP_DIRECT	GO:0006777~Mo-molybdopterin cofactor biosynthetic process	3	0.276498	0.0432071	MOCOS, MOCS1, GPHN	976	6	16792	8.60246	1	1	0.996656
GOTERM_BP_DIRECT	GO:0032324~molybdopterin cofactor biosynthetic process	3	0.276498	0.0432071	MOCOS, MOCS1, GPHN	976	6	16792	8.60246	1	1	0.996656
GOTERM_BP_DIRECT	GO:0010960~magnesium ion homeostasis	3	0.276498	0.0432071	ANK3, EGFR, CNNM4	976	6	16792	8.60246	1	1	0.996656
GOTERM_BP_DIRECT	GO:0016055~Wnt signaling pathway	18	1.65899	0.0447488	TCF7L2, GSK3A, NXN, USP34, CSNK2A2, CTNND1, CSNK1D, WNT9A, DDB1, SLC9A3R1, UBC, CSNK2B, GRK6, PLCG2, DVL3, TAX1BP3, MARK4, MARK2	976	187	16792	1.65609	1	1	0.996656
GOTERM_BP_DIRECT	GO:0097192~extrinsic apoptotic signaling pathway in absence of ligand	6	0.552995	0.0448633	GSK3A, ERBB3, MKNK2, CASP2, BAK1, BOK	976	34	16792	3.03616	1	1	0.996656
GOTERM_BP_DIRECT	GO:0006914~autophagy	14	1.29032	0.0454405	RAB1B, VPS37B, WDR45, GABARAP, SIRT2, ZKSCAN3, MVB12A, ATG4B, CHMP6, ATG7, CTSD, VPS28, TECPR1, UBQLN2	976	133	16792	1.81104	1	1	0.996656
GOTERM_BP_DIRECT	GO:0032091~negative regulation of protein binding	8	0.737327	0.0459892	ACE, CARM1, PRKCD, PIN1, CAMK1, DKK1, PEX14, NFATC4	976	57	16792	2.41473	1	1	0.996656
GOTERM_BP_DIRECT	GO:0005975~carbohydrate metabolic process	17	1.56682	0.04626	B4GALT2, PYGB, TALDO1, YDJC, BPHL, ABO, GLB1L2, CS, AKR7A2, MGAT4B, ME1, HAS3, MAN2B1, GUSB, B4GALT6, B4GALT7, B4GALT5	976	174	16792	1.68094	1	1	0.996656
GOTERM_BP_DIRECT	GO:0043161~proteasome-mediated ubiquitin-dependent protein catabolic process	19	1.75115	0.048731	GSK3A, FBXL19, SIRT2, RMND5B, DDB1, RNF115, MTA1, RNF216, UBE2R2, HECTD3, TBL1XR1, PSMD5, KCTD10, PCBP2, UBC, PSMF1, TBL1X, RFFL, RNF187	976	203	16792	1.61031	1	1	0.996656
GOTERM_BP_DIRECT	GO:0001890~placenta development	6	0.552995	0.0499383	CUL7, HSP90AB1, ETNK2, PPARG, PTK2, ADA	976	35	16792	2.94941	1	1	0.996656
GOTERM_BP_DIRECT	GO:0006654~phosphatidic acid biosynthetic process	6	0.552995	0.0499383	DGKA, JMJD7-PLA2G4B, LPCAT1, AGPAT1, PLD2, AGPAT4	976	35	16792	2.94941	1	1	0.996656
GOTERM_BP_DIRECT	GO:0006887~exocytosis	10	0.921659	0.050997	PAK1, PDZD11, VPS52, SYTL1, MYO5A, EXOC3, CPLX1, VAMP2, LLGL1, CDK16	976	83	16792	2.07288	1	1	0.996656
GOTERM_BP_DIRECT	GO:0006810~transport	29	2.67281	0.0512556	ATP6V1A, CLIC5, PITPNA, CACNA1B, ATP2A3, SLC7A1, PITPNC1, SEC14L1, LDLRAP1, SLC37A4, SLC25A22, AP2M1, ASIC1, ABCA2, ABCC1, TMEM184B, TRAPPC1, SLC30A3, TMED7-TICAM2, MYO5A, CACNB1, CLCN7, GJB2, SLC6A8, P2RX4, SLC25A39, TMEM9, CRAT, SLC27A4	976	348	16792	1.43374	1	1	0.996656
GOTERM_BP_DIRECT	GO:0030214~hyaluronan catabolic process	4	0.368664	0.0526154	TGFB1, CHP1, GUSB, SLC9A1	976	15	16792	4.58798	1	1	0.996656
GOTERM_BP_DIRECT	GO:0048490~anterograde synaptic vesicle transport	4	0.368664	0.0526154	BLOC1S1, AP3B1, AP3S2, AP3B2	976	15	16792	4.58798	1	1	0.996656
GOTERM_BP_DIRECT	GO:0051974~negative regulation of telomerase activity	4	0.368664	0.0526154	STN1, PPARG, TERF1, MEN1	976	15	16792	4.58798	1	1	0.996656
GOTERM_BP_DIRECT	GO:0031532~actin cytoskeleton reorganization	7	0.645161	0.0532528	MKLN1, PAK1, SHC1, MINK1, FLNA, PARVB, CDC42BPB	976	47	16792	2.56243	1	1	0.996656
GOTERM_BP_DIRECT	GO:0009267~cellular response to starvation	7	0.645161	0.0532528	KLF10, EHMT2, GAS6, DNAJC15, ATG7, SREBF2, FADS1	976	47	16792	2.56243	1	1	0.996656
GOTERM_BP_DIRECT	GO:0042273~ribosomal large subunit biogenesis	5	0.460829	0.0540045	RPL5, PES1, RPL11, RPL26, RPL7	976	25	16792	3.44098	1	1	0.996656
GOTERM_BP_DIRECT	GO:2001235~positive regulation of apoptotic signaling pathway	5	0.460829	0.0540045	TRAF7, CRADD, PRKCD, CASP2, NFATC4	976	25	16792	3.44098	1	1	0.996656
GOTERM_BP_DIRECT	GO:0007159~leukocyte cell-cell adhesion	5	0.460829	0.0540045	TSTA3, NT5E, SYK, MSN, ITGA5	976	25	16792	3.44098	1	1	0.996656
GOTERM_BP_DIRECT	GO:0002181~cytoplasmic translation	5	0.460829	0.0540045	RPL36A, RPL22L1, RPL26, RPL29, RPL7	976	25	16792	3.44098	1	1	0.996656
GOTERM_BP_DIRECT	GO:0046580~negative regulation of Ras protein signal transduction	5	0.460829	0.0540045	RASA3, TNK1, MFN2, RASAL1, RASAL2	976	25	16792	3.44098	1	1	0.996656
GOTERM_BP_DIRECT	GO:0042769~DNA damage response, detection of DNA damage	6	0.552995	0.0553365	DDB1, POLD4, POLD1, UBC, DTL, RAD18	976	36	16792	2.86749	1	1	0.996656
GOTERM_BP_DIRECT	GO:0043407~negative regulation of MAP kinase activity	6	0.552995	0.0553365	RGS2, MAPK7, SPRY4, PRKCD, CBLC, PTPN6	976	36	16792	2.86749	1	1	0.996656
GOTERM_BP_DIRECT	GO:0019985~translesion synthesis	6	0.552995	0.0553365	POLD4, POLD1, UBC, TRIM25, FAAP20, DTL	976	36	16792	2.86749	1	1	0.996656
GOTERM_BP_DIRECT	GO:0048010~vascular endothelial growth factor receptor signaling pathway	9	0.829493	0.0565404	CYFIP2, MAPKAPK3, AXL, CYBB, CYBA, WASF2, PAK2, PTK2, MAPK12	976	72	16792	2.15061	1	1	0.996656
GOTERM_BP_DIRECT	GO:0007568~aging	16	1.47465	0.0568255	TGFB1, JUND, GSS, PAX2, PPP1R9B, NFKB2, ALDH3A1, CARM1, CAT, CASP2, AKT1, SCAP, BAK1, TIMP1, ADA, FADS1	976	165	16792	1.66836	1	1	0.996656
GOTERM_BP_DIRECT	GO:0045732~positive regulation of protein catabolic process	8	0.737327	0.0579923	SNX1, GSK3A, EGLN2, LPCAT1, ATG4B, ATG7, VPS28, RAB7A	976	60	16792	2.29399	1	1	0.996656
GOTERM_BP_DIRECT	GO:0051289~protein homotetramerization	8	0.737327	0.0579923	VASP, CDA, PFKL, SHMT2, DCXR, HM13, CAT, DECR1	976	60	16792	2.29399	1	1	0.996656
GOTERM_BP_DIRECT	GO:0043433~negative regulation of sequence-specific DNA binding transcription factor activity	8	0.737327	0.0579923	HDAC4, TCF7L2, ID2, FLNA, GAS6, PHB2, PEX14, MEN1	976	60	16792	2.29399	1	1	0.996656
GOTERM_BP_DIRECT	GO:0010467~gene expression	7	0.645161	0.0580059	POLR2A, NCBP2, PCBP1, PCBP2, POLR2F, IGF2BP2, HNRNPC	976	48	16792	2.50905	1	1	0.996656
GOTERM_BP_DIRECT	GO:0001783~B cell apoptotic process	3	0.276498	0.0582	TRAF3IP2, PKN1, BAK1	976	7	16792	7.37354	1	1	0.996656
GOTERM_BP_DIRECT	GO:0043312~neutrophil degranulation	3	0.276498	0.0582	VAMP8, STXBP2, VAMP2	976	7	16792	7.37354	1	1	0.996656
GOTERM_BP_DIRECT	GO:0085029~extracellular matrix assembly	3	0.276498	0.0582	TGFB1, HAS3, GAS6	976	7	16792	7.37354	1	1	0.996656
GOTERM_BP_DIRECT	GO:0006974~cellular response to DNA damage stimulus	19	1.75115	0.0590395	PPP1R15A, CDKN1A, CCNK, BTG2, SUV39H1, MCM9, SMC6, FAAP20, NIPBL, HERC2, BCL3, AKT1, UBA1, IKBKG, DTL, RAD18, ZNF385A, OTUB1, MEN1	976	208	16792	1.5716	1	1	0.996656
GOTERM_BP_DIRECT	GO:0045930~negative regulation of mitotic cell cycle	5	0.460829	0.0610062	SLC9A3R1, TGFB1, SCRIB, DGKZ, EGFR	976	26	16792	3.30864	1	1	0.996656
GOTERM_BP_DIRECT	GO:0050999~regulation of nitric-oxide synthase activity	5	0.460829	0.0610062	NOS3, AKT1, CALM3, EGFR, DNM2	976	26	16792	3.30864	1	1	0.996656
GOTERM_BP_DIRECT	GO:0005978~glycogen biosynthetic process	5	0.460829	0.0610062	GYS1, AKT2, UBC, PHKG2, AKT1	976	26	16792	3.30864	1	1	0.996656
GOTERM_BP_DIRECT	GO:0061077~chaperone-mediated protein folding	6	0.552995	0.061058	FKBP1A, CRTAP, PEX19, FKBP8, CALR, FKBP4	976	37	16792	2.78999	1	1	0.996656
GOTERM_BP_DIRECT	GO:0018108~peptidyl-tyrosine phosphorylation	15	1.38249	0.061437	PRKCD, EGFR, PTK2, CLK2, CAMKK2, ABI2, ERBB3, CUX1, AXL, PEAK1, PTPN6, MAP2K7, JAK3, SCYL1, FGFR1	976	153	16792	1.68676	1	1	0.996656
GOTERM_BP_DIRECT	GO:0043162~ubiquitin-dependent protein catabolic process via the multivesicular body sorting pathway	4	0.368664	0.0620517	TOM1L1, RNF115, MVB12A, VPS28	976	16	16792	4.30123	1	1	0.996656
GOTERM_BP_DIRECT	GO:0010592~positive regulation of lamellipodium assembly	4	0.368664	0.0620517	HDAC4, FSCN1, WASF2, DNM2	976	16	16792	4.30123	1	1	0.996656
GOTERM_BP_DIRECT	GO:0006950~response to stress	8	0.737327	0.0623846	ERRFI1, HSP90AB1, MAPKAPK3, EIF2AK1, MINK1, STK39, EGFR, EIF1	976	61	16792	2.25638	1	1	0.996656
GOTERM_BP_DIRECT	GO:0001933~negative regulation of protein phosphorylation	8	0.737327	0.0623846	FKBP1A, PPP5C, TGFB1, CTDSP1, STK39, MYADM, CHP1, MEN1	976	61	16792	2.25638	1	1	0.996656
GOTERM_BP_DIRECT	GO:0007254~JNK cascade	7	0.645161	0.0630046	MAP4K2, UBC, MINK1, GPS2, IKBKG, TAB1, MAP2K7	976	49	16792	2.45785	1	1	0.996656
GOTERM_BP_DIRECT	GO:0006915~apoptotic process	43	3.96313	0.0631305	PPP1R15A, CYFIP2, RTKN, SH3KBP1, EI24, DDX41, TIAL1, CST3, PAK1, RNF216, PPP2R1A, PPP1R13L, AKT2, DPF2, CASP2, MFN2, IKBKG, S100A14, RFFL, MAP2K7, PAK2, PHLDA1, ZNF385A, BOK, EIF5A, DFFA, AREL1, SEMA6A, DAPK1, PRKCD, CSNK2A2, SERPINB9, TNFRSF10A, TRAIP, GULP1, TRAF7, TMEM214, PLSCR3, FKBP8, PTPN6, ELMO3, CLPTM1L, GAS6	976	567	16792	1.30478	1	1	0.996656
GOTERM_BP_DIRECT	GO:0030334~regulation of cell migration	9	0.829493	0.0644711	TGFB1, AKT2, LAMA3, MINK1, PLXNA2, PLXNB2, FLNA, AKT1, VCL	976	74	16792	2.09249	1	1	0.996656
GOTERM_BP_DIRECT	GO:0007050~cell cycle arrest	14	1.29032	0.0664221	PPP1R15A, TCF7L2, CDKN1A, TGFB1, STRADA, ILK, MAPK12, PPP1R9B, MFN2, APBB2, CALR, IRF6, LAMTOR1, GAS6	976	141	16792	1.70829	1	1	0.996656
GOTERM_BP_DIRECT	GO:0007613~memory	8	0.737327	0.0669741	B4GALT2, ATAD1, ITGA3, EIF4EBP2, ATP1A3, ITPR3, ITGA5, ASIC1	976	62	16792	2.21999	1	1	0.996656
GOTERM_BP_DIRECT	GO:0038128~ERBB2 signaling pathway	6	0.552995	0.0671016	ERBB3, SHC1, UBC, AKT1, CPNE3, EGFR	976	38	16792	2.71657	1	1	0.996656
GOTERM_BP_DIRECT	GO:0007623~circadian rhythm	9	0.829493	0.0686824	KLF10, JUND, CDK4, THRAP3, NONO, NRIP1, SERPINE1, ATF5, EGFR	976	75	16792	2.06459	1	1	0.996656
GOTERM_BP_DIRECT	GO:0000082~G1/S transition of mitotic cell cycle	11	1.01382	0.0720028	PPP6C, PPP3CA, CAMK2D, CDKN1A, CDK4, EIF4EBP1, MCM5, PKMYT1, MARK4, IQGAP3, GSPT1	976	102	16792	1.85543	1	1	0.996656
GOTERM_BP_DIRECT	GO:0051497~negative regulation of stress fiber assembly	4	0.368664	0.0722112	TACSTD2, ARAP1, PFN1, WASF2	976	17	16792	4.04822	1	1	0.996656
GOTERM_BP_DIRECT	GO:0050804~modulation of synaptic transmission	4	0.368664	0.0722112	PPP3CA, EIF4EBP2, PRKACA, PPP1R9B	976	17	16792	4.04822	1	1	0.996656
GOTERM_BP_DIRECT	GO:0006337~nucleosome disassembly	4	0.368664	0.0722112	SET, SMARCB1, HMGA1, ARID2	976	17	16792	4.04822	1	1	0.996656
GOTERM_BP_DIRECT	GO:0006629~lipid metabolic process	15	1.38249	0.0727701	ABCA2, G6PD, PITPNA, ACSL4, SREBF2, HMGCL, HNF4A, PLCG2, PEMT, CHPT1, TPP1, PPARG, CPNE3, FADS1, SLC27A4	976	157	16792	1.64378	1	1	0.996656
GOTERM_BP_DIRECT	GO:0007269~neurotransmitter secretion	7	0.645161	0.0737393	PDZD11, STXBP1, CACNA1B, CPLX1, STX1A, VAMP2, BAIAP3	976	51	16792	2.36146	1	1	0.996656
GOTERM_BP_DIRECT	GO:0009629~response to gravity	3	0.276498	0.0746778	FOSL1, PKM, STX1A	976	8	16792	6.45184	1	1	0.996656
GOTERM_BP_DIRECT	GO:0001825~blastocyst formation	3	0.276498	0.0746778	RRP7A, MFN2, CCNB1IP1	976	8	16792	6.45184	1	1	0.996656
GOTERM_BP_DIRECT	GO:0071468~cellular response to acidic pH	3	0.276498	0.0746778	CHP1, SLC9A1, RAB11B	976	8	16792	6.45184	1	1	0.996656
GOTERM_BP_DIRECT	GO:0075713~establishment of integrated proviral latency	3	0.276498	0.0746778	HMGA1, BANF1, PPIA	976	8	16792	6.45184	1	1	0.996656
GOTERM_BP_DIRECT	GO:0043068~positive regulation of programmed cell death	3	0.276498	0.0746778	CDKN1A, RARG, MARK4	976	8	16792	6.45184	1	1	0.996656
GOTERM_BP_DIRECT	GO:0048227~plasma membrane to endosome transport	3	0.276498	0.0746778	RAB5B, RAB35, COMMD1	976	8	16792	6.45184	1	1	0.996656
GOTERM_BP_DIRECT	GO:0043297~apical junction assembly	3	0.276498	0.0746778	WDR1, RHOC, VCL	976	8	16792	6.45184	1	1	0.996656
GOTERM_BP_DIRECT	GO:0001766~membrane raft polarization	3	0.276498	0.0746778	MARVELD1, MALL, MAL2	976	8	16792	6.45184	1	1	0.996656
GOTERM_BP_DIRECT	GO:0006903~vesicle targeting	3	0.276498	0.0746778	MAP4K2, SNAP23, AP1M2	976	8	16792	6.45184	1	1	0.996656
GOTERM_BP_DIRECT	GO:0002576~platelet degranulation	11	1.01382	0.0758159	TGFB1, WDR1, STXBP1, APLP2, SERPINE1, FLNA, CALM3, TIMP1, TLN1, GAS6, VCL	976	103	16792	1.83742	1	1	0.996656
GOTERM_BP_DIRECT	GO:0014047~glutamate secretion	5	0.460829	0.0763655	GIPC1, STXBP1, CPLX1, STX1A, VAMP2	976	28	16792	3.07231	1	1	0.996656
GOTERM_BP_DIRECT	GO:0000060~protein import into nucleus, translocation	5	0.460829	0.0763655	TGFB1, BCL3, AKT1, TNPO2, PHB2	976	28	16792	3.07231	1	1	0.996656
GOTERM_BP_DIRECT	GO:0006369~termination of RNA polymerase II transcription	8	0.737327	0.0767465	CPSF7, DDX39B, NCBP2, MAZ, SSU72, SNRPD3, SRSF6, SRRM1	976	64	16792	2.15061	1	1	0.996656
GOTERM_BP_DIRECT	GO:0045454~cell redox homeostasis	9	0.829493	0.0775999	EGLN2, NXN, NOS3, PTGES2, CYBB, SH3BGRL3, CYBA, QSOX2, TXN2	976	77	16792	2.01096	1	1	0.996656
GOTERM_BP_DIRECT	GO:0071333~cellular response to glucose stimulus	7	0.645161	0.0794738	PPP3CA, CYBA, GAS6, PRKACA, SLC29A1, PAX2, MEN1	976	52	16792	2.31605	1	1	0.996656
GOTERM_BP_DIRECT	GO:0051262~protein tetramerization	6	0.552995	0.0801453	HMGCL, CPSF7, SHMT2, CAT, ME1, ASL	976	40	16792	2.58074	1	1	0.996656
GOTERM_BP_DIRECT	GO:0051412~response to corticosterone	4	0.368664	0.0830582	FOSL1, CDKN1A, MAOB, CALM3	976	18	16792	3.82332	1	1	0.996656
GOTERM_BP_DIRECT	GO:0001764~neuron migration	11	1.01382	0.083813	YWHAE, SEMA6A, ITGA3, AXL, APBB2, GAS6, MDGA1, PTK2, MARK2, FGFR1, PAFAH1B1	976	105	16792	1.80242	1	1	0.996656
GOTERM_BP_DIRECT	GO:0051091~positive regulation of sequence-specific DNA binding transcription factor activity	11	1.01382	0.083813	TRIM8, FOSL1, HDAC4, PPP3CA, HDAC5, SMARCB1, JUP, TRIM25, AKT1, PPARG, PHB2	976	105	16792	1.80242	1	1	0.996656
GOTERM_BP_DIRECT	GO:0050766~positive regulation of phagocytosis	5	0.460829	0.0847039	ABR, CYBA, CALR, GAS6, DNM2	976	29	16792	2.96637	1	1	0.996656
GOTERM_BP_DIRECT	GO:0071549~cellular response to dexamethasone stimulus	5	0.460829	0.0847039	ERRFI1, TGFB1, RPL32, EIF4EBP1, EGFR	976	29	16792	2.96637	1	1	0.996656
GOTERM_BP_DIRECT	GO:0007010~cytoskeleton organization	15	1.38249	0.0853914	SEMA6A, DMTN, SH3KBP1, MSN, CDC42BPB, TUBB4A, PLD2, CNN2, NCKIPSD, DIAPH1, DES, CAPZB, ABI2, CFL1, AGRN	976	161	16792	1.60294	1	1	0.996656
GOTERM_BP_DIRECT	GO:0007067~mitotic nuclear division	21	1.93548	0.0860485	OFD1, ANAPC13, CCNK, DCTN2, DCTN1, PKMYT1, TERF1, PMF1, SIRT2, KIF15, CDC25B, PPP5C, RECQL5, REEP3, TADA3, FSD1, MARK4, MAPRE2, ARL8A, PAFAH1B1, DIS3L2	976	248	16792	1.45687	1	1	0.996656
GOTERM_BP_DIRECT	GO:0030521~androgen receptor signaling pathway	6	0.552995	0.0871379	MED12, MED24, THRAP3, NRIP1, FHL2, FKBP4	976	41	16792	2.51779	1	1	0.996656
GOTERM_BP_DIRECT	GO:0042060~wound healing	9	0.829493	0.0922133	CNN2, PAK1, ERBB3, SCRIB, TIMP1, EGFR, CORO1B, ELK3, DCBLD2	976	80	16792	1.93555	1	1	0.996656
GOTERM_BP_DIRECT	GO:0007167~enzyme linked receptor protein signaling pathway	3	0.276498	0.0924179	SYK, GAS6, JAK3	976	9	16792	5.73497	1	1	0.996656
GOTERM_BP_DIRECT	GO:0000463~maturation of LSU-rRNA from tricistronic rRNA transcript (SSU-rRNA, 5.8S rRNA, LSU-rRNA)	3	0.276498	0.0924179	PES1, RPL7, FTSJ3	976	9	16792	5.73497	1	1	0.996656
GOTERM_BP_DIRECT	GO:0010907~positive regulation of glucose metabolic process	3	0.276498	0.0924179	IRS1, AKT2, AKT1	976	9	16792	5.73497	1	1	0.996656
GOTERM_BP_DIRECT	GO:0050665~hydrogen peroxide biosynthetic process	3	0.276498	0.0924179	MAOB, CYBB, CYBA	976	9	16792	5.73497	1	1	0.996656
GOTERM_BP_DIRECT	GO:0046339~diacylglycerol metabolic process	3	0.276498	0.0924179	DGAT1, DGKA, DGKZ	976	9	16792	5.73497	1	1	0.996656
GOTERM_BP_DIRECT	GO:0015825~L-serine transport	3	0.276498	0.0924179	SLC38A7, SLC1A5, SERINC2	976	9	16792	5.73497	1	1	0.996656
GOTERM_BP_DIRECT	GO:0035372~protein localization to microtubule	3	0.276498	0.0924179	DIAPH1, CHAMP1, MID1	976	9	16792	5.73497	1	1	0.996656
GOTERM_BP_DIRECT	GO:0034405~response to fluid shear stress	3	0.276498	0.0924179	P2RX4, NOS3, AKT1	976	9	16792	5.73497	1	1	0.996656
GOTERM_BP_DIRECT	GO:0070933~histone H4 deacetylation	3	0.276498	0.0924179	HDAC4, SIRT7, SIRT2	976	9	16792	5.73497	1	1	0.996656
GOTERM_BP_DIRECT	GO:0032868~response to insulin	8	0.737327	0.0928825	PKM, VGF, IRS1, CAD, CAT, SCAP, SRSF6, FADS1	976	67	16792	2.05432	1	1	0.996656
GOTERM_BP_DIRECT	GO:0030308~negative regulation of cell growth	12	1.10599	0.0931834	CDA, CYP27B1, CDKN1A, TGFB1, PPP2R1A, EI24, HNF4A, TNK1, APBB2, PPARG, DCBLD2, PPP1R9B	976	121	16792	1.70627	1	1	0.996656
GOTERM_BP_DIRECT	GO:0032480~negative regulation of type I interferon production	5	0.460829	0.0934657	RNF216, UBC, PCBP2, PIN1, TRIM25	976	30	16792	2.86749	1	1	0.996656
GOTERM_BP_DIRECT	GO:0090002~establishment of protein localization to plasma membrane	6	0.552995	0.0944379	SLC9A3R1, TSPAN14, JUP, CDH1, FLOT1, FLOT2	976	42	16792	2.45785	1	1	0.996656
GOTERM_BP_DIRECT	GO:0009411~response to UV	6	0.552995	0.0944379	POLD1, MAP2K7, DTL, RAD18, DDB2, MEN1	976	42	16792	2.45785	1	1	0.996656
GOTERM_BP_DIRECT	GO:0045740~positive regulation of DNA replication	6	0.552995	0.0944379	CST3, STN1, SHC1, CALR, GLI1, EGFR	976	42	16792	2.45785	1	1	0.996656
GOTERM_BP_DIRECT	GO:0060314~regulation of ryanodine-sensitive calcium-release channel activity	4	0.368664	0.0945539	FKBP1A, CAMK2D, CALM3, PRKACA	976	19	16792	3.62209	1	1	0.996656
GOTERM_BP_DIRECT	GO:0050771~negative regulation of axonogenesis	4	0.368664	0.0945539	GDI1, ARHGDIA, ARHGEF1, PTK2	976	19	16792	3.62209	1	1	0.996656

## Sheet: PCBP1_mut_RNAup_sig_GO_789genes
Category	Term	Count	%	PValue	Genes	List Total	Pop Hits	Pop Total	Fold Enrichment	Bonferroni	Benjamini	FDR
GOTERM_BP_DIRECT	GO:0051301~cell division	36	4.56274	1.4646e-06	CDCA3, CETN3, GNAI3, NCAPG, PDS5B, AURKA, CKS1B, CDC20, CCNB3, CDC23, HAUS8, PTTG1, NUF2, OIP5, NEK2, BUB3, KMT5A, FAM83D, LZTS2, BUB1, NUDC, CENPX, UBE2C, NDE1, CDC25C, KNSTRN, ZWINT, CCNA2, LATS2, CDK6, UBE2S, CDK1, BIRC5, PHF13, NCAPD2, MAD2L1	698	350	16792	2.47447	0.00449352	0.0024345	0.00242341
GOTERM_BP_DIRECT	GO:0007067~mitotic nuclear division	29	3.67554	1.58341e-06	CDCA3, CETN3, AURKA, CDC20, CDC23, HAUS8, PTTG1, TUBB3, NUF2, PBK, OIP5, NEK2, KMT5A, FAM83D, LZTS2, BUB1, NUDC, FBXW5, CENPX, KIF22, CDC25C, GEM, CCNA2, ASPM, ANLN, LATS2, CDK1, BIRC5, CENPN	698	248	16792	2.81315	0.00485717	0.0024345	0.00242341
GOTERM_BP_DIRECT	GO:0008285~negative regulation of cell proliferation	37	4.68948	9.23713e-06	BTG3, CDKN1B, CXCL8, PTPRJ, PDS5B, ADARB1, FGF2, DLL1, TBRG1, ING5, ADAMTS1, SH3BP4, MSX1, IGFBP6, LZTS2, SOX4, E2F7, RBM5, CDKN2D, JUN, FZD5, FBXO2, STAT3, SMARCA2, DHRS2, EREG, BMP4, SFRP1, RGCC, CDK6, BCL6, TMEM115, IRF1, ABI1, CTNNB1, NF2, CDKN3	698	396	16792	2.24778	0.0280047	0.00946806	0.00942495
GOTERM_BP_DIRECT	GO:0000398~mRNA splicing, via spliceosome	25	3.16857	1.81488e-05	U2AF1L5, RBM8A, HNRNPU, YBX1, FIP1L1, RBM5, SRRM2, HNRNPA3, RBM15, FUS, ALYREF, NUDT21, HNRNPM, LSM6, PSPC1, HNRNPH1, HNRNPA2B1, SNRPG, HNRNPD, CD2BP2, SRSF5, HNRNPH3, SNRPC, SNRPA, SRSF9	698	222	16792	2.70916	0.0542794	0.0125688	0.0125116
GOTERM_BP_DIRECT	GO:0031145~anaphase-promoting complex-dependent catabolic process	14	1.7744	2.04372e-05	UBE2C, PSMB8, PSMA7, AURKA, CDC20, CDC23, PSMB5, PTTG1, UBE2S, PSME3, CDK1, PSME2, BUB3, MAD2L1	698	79	16792	4.26332	0.0609109	0.0125688	0.0125116
GOTERM_BP_DIRECT	GO:0043161~proteasome-mediated ubiquitin-dependent protein catabolic process	22	2.78834	0.000112253	FBXW5, RNF24, UBE2B, UBXN2A, UBE2C, RNF38, KCTD2, PSMB8, PSMA7, PCNP, CDC20, PPP2CB, CDC23, PSMB5, PSME3, CDK1, SPOPL, PSME2, CTNNB1, BUB3, BIRC2, MAD2L1	698	203	16792	2.6072	0.29192	0.0575298	0.0572679
GOTERM_BP_DIRECT	GO:0030308~negative regulation of cell growth	16	2.02788	0.000146086	CDKN2D, CDKN1B, DDX3X, JADE1, OSGIN1, PTPRJ, FOXK1, SMARCA2, PPP2CA, GREM1, SFRP1, BCL6, CAPRIN2, SH3BP4, MSX1, SIPA1	698	121	16792	3.18113	0.361892	0.0641735	0.0638813
GOTERM_BP_DIRECT	GO:0008380~RNA splicing	19	2.40811	0.000188892	IVNS1ABP, SRPK2, U2AF1L5, RBFOX2, ZRANB2, RBM8A, AKAP8L, THOC3, AKAP17A, NOL3, PPP2CA, SFPQ, RBMXL1, LSM6, SNRPG, RBM20, HNRNPH3, TARDBP, RBM5	698	166	16792	2.75355	0.440604	0.0666688	0.0663653
GOTERM_BP_DIRECT	GO:0030198~extracellular matrix organization	21	2.6616	0.000195128	ERO1B, APP, SPARC, ITGB5, COL13A1, VWF, TNC, LAMB1, FBLN1, ICAM5, FGF2, THBS1, CCDC80, COL1A2, DNAJB6, COL4A2, COL6A3, ITGAV, ITGA6, COL9A3, FBN1	698	196	16792	2.57757	0.451231	0.0666688	0.0663653
GOTERM_BP_DIRECT	GO:0006986~response to unfolded protein	9	1.14068	0.000285463	DNAJA1, DNAJB1, HSPH1, DNAJB4, HSPA4L, CREBRF, TOR1B, HSPE1, THBS1	698	42	16792	5.15514	0.584355	0.0877797	0.0873801
GOTERM_BP_DIRECT	GO:0007062~sister chromatid cohesion	14	1.7744	0.000332902	NUDC, NDE1, PDS5B, KIF22, ZWINT, CDC20, CENPH, NUF2, CENPL, BIRC5, CENPN, BUB3, BUB1, MAD2L1	698	103	16792	3.26993	0.640789	0.0930613	0.0926377
GOTERM_BP_DIRECT	GO:0006397~mRNA processing	19	2.40811	0.000478006	TSEN34, U2AF1L5, RBFOX2, ZRANB2, RBM8A, CELF1, AKAP8L, AKAP17A, ADARB1, NUDT21, SFPQ, RBMXL1, HNRNPA2B1, RBM20, RBBP6, SRSF5, TARDBP, AURKAIP1, SRSF9	698	179	16792	2.55357	0.770125	0.117207	0.116674
GOTERM_BP_DIRECT	GO:0032331~negative regulation of chondrocyte differentiation	6	0.760456	0.00049551	GREM1, BMP4, CTNNB1, NKX3-2, TGFBR1, ADAMTS7	698	17	16792	8.49081	0.782177	0.117207	0.116674
GOTERM_BP_DIRECT	GO:0051436~negative regulation of ubiquitin-protein ligase activity involved in mitotic cell cycle	11	1.39417	0.000665895	CDC20, CDC23, PSMB5, UBE2C, PSME3, CDK1, PSME2, BUB3, PSMB8, PSMA7, MAD2L1	698	71	16792	3.72719	0.871047	0.146259	0.145593
GOTERM_BP_DIRECT	GO:2001237~negative regulation of extrinsic apoptotic signaling pathway	8	1.01394	0.000844453	BMP4, CTTN, PSME3, ITGAV, ITGA6, NOL3, THBS1, TGFBR1	698	38	16792	5.0647	0.925562	0.167017	0.166256
GOTERM_BP_DIRECT	GO:0050767~regulation of neurogenesis	6	0.760456	0.00086903	BCL6, DOCK7, HMGB2, CTNNB1, HOXB3, DLL1	698	19	16792	7.59704	0.930985	0.167017	0.166256
GOTERM_BP_DIRECT	GO:0006977~DNA damage response, signal transduction by p53 class mediator resulting in cell cycle arrest	10	1.26743	0.000982004	PLK3, CNOT6, CDKN1B, RGCC, CNOT11, CDK1, CDC25C, SOX4, E2F7, AURKA	698	62	16792	3.88021	0.951255	0.177627	0.176818
GOTERM_BP_DIRECT	GO:0051437~positive regulation of ubiquitin-protein ligase activity involved in regulation of mitotic cell cycle transition	11	1.39417	0.0011434	CDC20, CDC23, PSMB5, UBE2C, PSME3, CDK1, PSME2, BUB3, PSMB8, PSMA7, MAD2L1	698	76	16792	3.48198	0.970341	0.191986	0.191111
GOTERM_BP_DIRECT	GO:0006369~termination of RNA polymerase II transcription	10	1.26743	0.00123862	U2AF1L5, NUDT21, SLBP, RBM8A, FIP1L1, ALYREF, SNRPG, THOC3, SRSF5, SRSF9	698	64	16792	3.75895	0.977877	0.191986	0.191111
GOTERM_BP_DIRECT	GO:0090090~negative regulation of canonical Wnt signaling pathway	17	2.15463	0.00124869	FZD1, IGFBP4, IGFBP2, JADE1, TMEM64, KREMEN2, PSMB8, PSMA7, GREM1, SFRP1, LATS2, PSMB5, PSME3, PSME2, IGFBP6, APOE, LZTS2	698	163	16792	2.50904	0.978552	0.191986	0.191111
GOTERM_BP_DIRECT	GO:0007507~heart development	18	2.28137	0.00163549	MBD3, HEXIM1, EDN1, NRP2, CXADR, SPARC, PCSK5, CRIP1, TGFBR1, HSPB11, TGFBR2, CASP7, SH3PXD2B, ID3, RBM20, ALPK3, SOX4, FBN1	698	183	16792	2.36629	0.993482	0.236967	0.235888
GOTERM_BP_DIRECT	GO:0043065~positive regulation of apoptotic process	25	3.16857	0.00169538	TOP2A, MTCH2, DDX3X, HMGB1, ING5, PMAIP1, FADD, MAP3K9, ECT2, SOX4, RBM5, TGM2, TNFRSF12A, GADD45B, DUSP1, ARHGEF17, OSGIN1, BMP4, DNAJA1, SFRP1, LATS2, BCL6, ID3, CTNNB1, ITGA6	698	300	16792	2.00478	0.99458	0.236967	0.235888
GOTERM_BP_DIRECT	GO:0007059~chromosome segregation	10	1.26743	0.00191362	TOP2A, DDX3X, NDE1, NUF2, HJURP, PHF13, OIP5, CENPN, NEK2, KNSTRN	698	68	16792	3.53784	0.997233	0.247282	0.246156
GOTERM_BP_DIRECT	GO:0051726~regulation of cell cycle	14	1.7744	0.00193001	JUN, GADD45B, STAT3, ADARB1, CDC25C, FGF2, FIGNL1, IRF1, UBA3, ID3, SRSF5, TARDBP, JUNB, BIRC2	698	124	16792	2.71615	0.997369	0.247282	0.246156
GOTERM_BP_DIRECT	GO:0043537~negative regulation of blood vessel endothelial cell migration	5	0.633714	0.00211087	RGCC, HMGB1, APOE, THBS1, FGF2	698	14	16792	8.5919	0.998493	0.24965	0.248514
GOTERM_BP_DIRECT	GO:1902043~positive regulation of extrinsic apoptotic signaling pathway via death domain receptors	5	0.633714	0.00211087	SFRP1, PMAIP1, FADD, THBS1, SKIL	698	14	16792	8.5919	0.998493	0.24965	0.248514
GOTERM_BP_DIRECT	GO:0043066~negative regulation of apoptotic process	33	4.18251	0.00263172	CDKN1B, DDX3X, NOL3, THBS1, AURKA, UNG, BAG6, MYDGF, SOCS3, SIX4, FIGNL1, MSX1, NKX3-2, TGM2, IER3, PLK3, UBE2B, DUSP1, STAT3, WNT7A, MIF, DHRS2, HIPK3, BMP4, GREM1, DNAJA1, SFRP1, TMBIM4, CDK1, BIRC5, BIRC2, STK40, MAD2L1	698	455	16792	1.74482	0.999697	0.288152	0.28684
GOTERM_BP_DIRECT	GO:0051591~response to cAMP	8	1.01394	0.00268855	JUN, SPARC, DUSP1, SDC1, FOS, AREG, JUNB, BIRC2	698	46	16792	4.18388	0.999746	0.288152	0.28684
GOTERM_BP_DIRECT	GO:0007076~mitotic chromosome condensation	5	0.633714	0.00278475	AKAP8L, NCAPG, PHF13, NCAPD2, TTN	698	15	16792	8.0191	0.999811	0.288152	0.28684
GOTERM_BP_DIRECT	GO:0010468~regulation of gene expression	12	1.52091	0.00287689	PPP2CB, CDK6, UBXN2A, APOE, ATP1B1, PHLDA2, CRIP1, TGFBR1, MAP3K4, STK40, HINFP, TGFBR2	698	100	16792	2.88688	0.999858	0.288152	0.28684
GOTERM_BP_DIRECT	GO:0008283~cell proliferation	28	3.5488	0.00290494	EHF, MCM7, INSIG1, IRS2, PDS5B, CRIP1, AREG, CKS1B, PRDX1, FAM83D, BUB1, DLGAP5, NUDC, IGFBP4, TXNRD1, STAT3, MIF, CDC25C, CDK9, CLK1, NR6A1, CNOT11, CDK1, TNFSF9, CSPG4, BCAT1, SIPA1, CDK5R1	698	366	16792	1.84045	0.99987	0.288152	0.28684
GOTERM_BP_DIRECT	GO:0048661~positive regulation of smooth muscle cell proliferation	9	1.14068	0.00321459	BMP4, EDN1, JUN, PTAFR, THBS1, FGF2, EREG, TGFBR2, TGM2	698	60	16792	3.6086	0.99995	0.295494	0.294148
GOTERM_BP_DIRECT	GO:0042327~positive regulation of phosphorylation	6	0.760456	0.00323111	ITGA6, ANG, MIF, THBS1, AREG, EREG	698	25	16792	5.77375	0.999952	0.295494	0.294148
GOTERM_BP_DIRECT	GO:0045892~negative regulation of transcription, DNA-templated	35	4.43599	0.00326725	CDKN1C, CEBPB, CDKN1B, HMGB2, FOXK1, DNAJB6, SIX4, KMT5A, ZNF224, FZD1, HEXIM1, JUN, RBM15, RBFOX2, ARID5B, NR1D2, SMARCA2, HINFP, EREG, BMP4, GREM1, HIC2, SFPQ, SFRP1, MYBBP1A, BCL6, PSPC1, IRF1, UBA3, CRY1, ID3, BIRC5, CTNNB1, TRIM11, CDK5R1	698	499	16792	1.68739	0.999957	0.295494	0.294148
GOTERM_BP_DIRECT	GO:0043982~histone H4-K8 acetylation	5	0.633714	0.00359231	PHF20, KANSL3, JADE1, JADE2, OGT	698	16	16792	7.51791	0.999984	0.29855	0.29719
GOTERM_BP_DIRECT	GO:0031396~regulation of protein ubiquitination	5	0.633714	0.00359231	UBXN2A, FBXO2, UBQLN1, TGFBR1, HSPA1B	698	16	16792	7.51791	0.999984	0.29855	0.29719
GOTERM_BP_DIRECT	GO:0043981~histone H4-K5 acetylation	5	0.633714	0.00359231	PHF20, KANSL3, JADE1, JADE2, OGT	698	16	16792	7.51791	0.999984	0.29855	0.29719
GOTERM_BP_DIRECT	GO:0000122~negative regulation of transcription from RNA polymerase II promoter	46	5.83016	0.00406414	CDKN1C, ZNF296, ZBTB20, MOSPD1, HMGB1, YBX1, N4BP2L2, NFIL3, MAGEA2, HOXA2, MSX1, KMT5A, CIC, JUNB, RREB1, SKIL, NKX3-2, E2F7, MBD3, ESRRA, HEXIM1, PLK3, DR1, EDN1, CBX2, STAT3, ARID5B, PEX2, MAGEA2B, SMARCA2, HINFP, SAP30, BMP4, SFPQ, NR6A1, BCL6, HNRNPA2B1, NFE2L3, CREBRF, IRF7, CRY1, ID3, HOXB3, CTNNB1, ATF7, ATF3	698	720	16792	1.53699	0.999996	0.324776	0.323298
GOTERM_BP_DIRECT	GO:0031124~mRNA 3'-end processing	8	1.01394	0.00434973	U2AF1L5, NUDT21, RBM8A, FIP1L1, ALYREF, THOC3, SRSF5, SRSF9	698	50	16792	3.84917	0.999998	0.324776	0.323298
GOTERM_BP_DIRECT	GO:0018107~peptidyl-threonine phosphorylation	7	0.887199	0.00444248	CLK1, CDK1, TTK, HIPK3, TGFBR1, CDK5R1, TGFBR2	698	38	16792	4.43161	0.999999	0.324776	0.323298
GOTERM_BP_DIRECT	GO:0006695~cholesterol biosynthetic process	7	0.887199	0.00444248	SQLE, HMGCS1, INSIG1, MSMO1, MVD, LBR, FDFT1	698	38	16792	4.43161	0.999999	0.324776	0.323298
GOTERM_BP_DIRECT	GO:0032728~positive regulation of interferon-beta production	6	0.760456	0.00458504	DDX3X, IRF1, IRF7, HMGB2, ZBTB20, HMGB1	698	27	16792	5.34607	0.999999	0.324776	0.323298
GOTERM_BP_DIRECT	GO:0042476~odontogenesis	6	0.760456	0.00458504	BMP4, COL1A2, ID3, SDC1, LAMB1, AQP3	698	27	16792	5.34607	0.999999	0.324776	0.323298
GOTERM_BP_DIRECT	GO:0006265~DNA topological change	4	0.506971	0.00495737	TOP2A, TOP2B, HMGB2, HMGB1	698	9	16792	10.6921	1	0.324776	0.323298
GOTERM_BP_DIRECT	GO:0072331~signal transduction by p53 class mediator	3	0.380228	0.00501916	GREM1, MAGEA2, MAGEA2B	698	3	16792	24.0573	1	0.324776	0.323298
GOTERM_BP_DIRECT	GO:0060715~syncytiotrophoblast cell differentiation involved in labyrinthine layer development	3	0.380228	0.00501916	CASP8, DNAJB6, FZD5	698	3	16792	24.0573	1	0.324776	0.323298
GOTERM_BP_DIRECT	GO:0000079~regulation of cyclin-dependent protein serine/threonine kinase activity	7	0.887199	0.00506968	CDKN2D, CCNB3, CCNA2, CDKN1B, CDC25C, CDK5R1, CDKN3	698	39	16792	4.31798	1	0.324776	0.323298
GOTERM_BP_DIRECT	GO:0045668~negative regulation of osteoblast differentiation	7	0.887199	0.00506968	SFRP1, CDK6, IGFBP5, ID3, HOXA2, TMEM64, AREG	698	39	16792	4.31798	1	0.324776	0.323298
GOTERM_BP_DIRECT	GO:0016477~cell migration	16	2.02788	0.00541103	NANOS1, RAB1A, NDE1, ARPC5, THBS1, TGFBR3, CCDC88A, FAT1, CDK1, PIP5K1A, SDC1, ITGAV, CSPG4, ANG, AVL9, FAM83D	698	172	16792	2.23789	1	0.33957	0.338024
GOTERM_BP_DIRECT	GO:0046718~viral entry into host cell	10	1.26743	0.0058069	SCARB2, CXADR, LAMP1, ITGB5, ITGAV, NECTIN4, LDLR, CD55, HSPA1B, CTSB	698	80	16792	3.00716	1	0.357124	0.355498
GOTERM_BP_DIRECT	GO:0043484~regulation of RNA splicing	6	0.760456	0.0062998	CLK1, RBFOX2, AHNAK, CELF1, HNRNPH1, AKAP17A	698	29	16792	4.97737	1	0.379841	0.378111
GOTERM_BP_DIRECT	GO:0031397~negative regulation of protein ubiquitination	7	0.887199	0.00651524	DNAJA1, CRY1, SPOPL, ISG15, OGT, SOX4, HSPA1B	698	41	16792	4.10735	1	0.385276	0.383522
GOTERM_BP_DIRECT	GO:0051085~chaperone mediated protein folding requiring cofactor	4	0.506971	0.0068652	DNAJB1, HSPH1, TOR1B, HSPE1	698	10	16792	9.62292	1	0.394654	0.392857
GOTERM_BP_DIRECT	GO:0045638~negative regulation of myeloid cell differentiation	5	0.633714	0.00693051	HOXA9, CDK6, RBM15, HMGB3, DLL1	698	19	16792	6.33087	1	0.394654	0.392857
GOTERM_BP_DIRECT	GO:0034504~protein localization to nucleus	6	0.760456	0.00730664	BMP4, PIKFYVE, DNAJB6, SIX4, CNEP1R1, MSX1	698	30	16792	4.81146	1	0.408508	0.406648
GOTERM_BP_DIRECT	GO:0043525~positive regulation of neuron apoptotic process	7	0.887199	0.00823861	SRPK2, MAP2K4, JUN, PMAIP1, PCSK9, CTNNB1, CDK5R1	698	43	16792	3.91631	1	0.444458	0.442434
GOTERM_BP_DIRECT	GO:0043984~histone H4-K16 acetylation	5	0.633714	0.00838327	PHF20, KANSL3, JADE1, JADE2, OGT	698	20	16792	6.01433	1	0.444458	0.442434
GOTERM_BP_DIRECT	GO:0042474~middle ear morphogenesis	5	0.633714	0.00838327	EDN1, INSIG1, HOXA2, MSX1, NKX3-2	698	20	16792	6.01433	1	0.444458	0.442434
GOTERM_BP_DIRECT	GO:0035195~gene silencing by miRNA	4	0.506971	0.00915137	TNRC6C, MOV10, CNOT6, TNRC6A	698	11	16792	8.74811	1	0.471888	0.469739
GOTERM_BP_DIRECT	GO:0045893~positive regulation of transcription, DNA-templated	34	4.30925	0.00920756	CDKN1C, ENY2, EHF, HMGB2, FOXK1, FGF2, CKS1B, MED17, ING5, SIX4, RREB1, MYBL1, SOX4, FZD1, JUN, AFAP1L2, STAT3, WNT7A, NR1D2, FOS, SMARCA2, TGFBR1, HINFP, BMP4, CCNA2, SFRP1, KLF6, IRF1, ZNF516, NFE2L3, IRF7, HNRNPD, CTNNB1, LHX5	698	515	16792	1.58825	1	0.471888	0.469739
GOTERM_BP_DIRECT	GO:0007093~mitotic cell cycle checkpoint	6	0.760456	0.00964641	PLK3, NABP1, TTK, BUB1, ZWINT, MAD2L1	698	32	16792	4.51074	1	0.473478	0.471323
GOTERM_BP_DIRECT	GO:0046034~ATP metabolic process	6	0.760456	0.00964641	FIGNL1, NDUFS1, AK5, ATP1B1, SLC25A25, HSPA1B	698	32	16792	4.51074	1	0.473478	0.471323
GOTERM_BP_DIRECT	GO:0032392~DNA geometric change	3	0.380228	0.00976228	HMGB2, HMGB3, HMGB1	698	4	16792	18.043	1	0.473478	0.471323
GOTERM_BP_DIRECT	GO:0051592~response to calcium ion	8	1.01394	0.00985451	SPARC, DUSP1, HNRNPD, SDC1, THBS1, CALM2, AQP3, TTN	698	58	16792	3.31825	1	0.473478	0.471323
GOTERM_BP_DIRECT	GO:0001649~osteoblast differentiation	11	1.39417	0.0111453	BMP4, SFRP1, IGFBP5, MYBBP1A, FIGNL1, ALYREF, TNC, HNRNPU, HSPE1, JUNB, ASF1A	698	104	16792	2.54452	1	0.515681	0.513333
GOTERM_BP_DIRECT	GO:0001701~in utero embryonic development	16	2.02788	0.0113454	MBD3, EDN1, UBE2B, ADAM10, SLC30A1, YBX1, TGFBR1, HINFP, TGFBR2, RCN1, SCO2, NMT1, CTNNB1, RBBP6, MSX1, TAPT1	698	187	16792	2.05838	1	0.515681	0.513333
GOTERM_BP_DIRECT	GO:0000186~activation of MAPKK activity	7	0.887199	0.0114037	BMP4, MAP3K1, GADD45B, CRK, FGF2, TGFBR1, MAP3K4	698	46	16792	3.66089	1	0.515681	0.513333
GOTERM_BP_DIRECT	GO:0010595~positive regulation of endothelial cell migration	7	0.887199	0.0114037	BMP4, EDN1, NRP2, SPARC, WNT7A, THBS1, FGF2	698	46	16792	3.66089	1	0.515681	0.513333
GOTERM_BP_DIRECT	GO:0000086~G2/M transition of mitotic cell cycle	13	1.64766	0.0117199	PLK4, PLK3, NDE1, CCP110, CDC25C, TUBB4B, TUBA4A, AURKA, HAUS8, CDK1, BIRC5, NEK2, CALM2	698	137	16792	2.28281	1	0.520746	0.518376
GOTERM_BP_DIRECT	GO:0090316~positive regulation of intracellular protein transport	5	0.633714	0.0118544	PLK3, B3GAT3, KIF5B, OAZ1, OAZ2	698	22	16792	5.46757	1	0.520746	0.518376
GOTERM_BP_DIRECT	GO:0032355~response to estradiol	10	1.26743	0.0131611	ESRRA, MBD3, CDKN1B, CASP8, DUSP1, STAT3, IGFBP2, WNT7A, CTNNB1, AREG	698	91	16792	2.64366	1	0.570007	0.567412
GOTERM_BP_DIRECT	GO:0010467~gene expression	7	0.887199	0.0139383	HNRNPM, HNRNPA3, HNRNPH1, HNRNPA2B1, HNRNPD, HNRNPU, FMN1	698	48	16792	3.50836	1	0.576849	0.574223
GOTERM_BP_DIRECT	GO:0051603~proteolysis involved in cellular protein catabolic process	7	0.887199	0.0139383	CASP8, PSMB5, CTSZ, PSMB8, PSMA7, CTSB, ADAMTS7	698	48	16792	3.50836	1	0.576849	0.574223
GOTERM_BP_DIRECT	GO:0050918~positive chemotaxis	6	0.760456	0.0140474	BMP4, HMGB2, PTPRJ, MIF, HMGB1, FGF2	698	35	16792	4.12411	1	0.576849	0.574223
GOTERM_BP_DIRECT	GO:0007179~transforming growth factor beta receptor signaling pathway	10	1.26743	0.0140697	TGFBR3, JUN, COL1A2, ITGB5, PARD3, FOS, SKIL, FERMT2, TGFBR1, TGFBR2	698	92	16792	2.61492	1	0.576849	0.574223
GOTERM_BP_DIRECT	GO:0045944~positive regulation of transcription from RNA polymerase II promoter	56	7.09759	0.0142571	TOP2A, APP, CSRNP2, EHF, DDX3X, ZNF292, AKAP8L, HMGB2, JADE1, YBX1, HMGB1, FGF2, DCAF6, MED17, MYDGF, SIX4, HOXA2, JUNB, HMGN3, MYBL1, SOX4, KDM6B, EDN1, CKAP2, FOS, GREM1, MORF4L2, IRF1, IRF7, ITGA6, NCOA7, ATF3, CEBPB, NLRC5, MOSPD1, DLL1, HSPH1, ZNF821, MSX1, FADD, E2F7, ESRRA, JUN, FZD5, STAT3, WNT7A, SMARCA2, CDK9, BMP4, BCL9, RGCC, NR6A1, TEF, CAPRIN2, CTNNB1, OGT	698	981	16792	1.3733	1	0.576849	0.574223
GOTERM_BP_DIRECT	GO:0002479~antigen processing and presentation of exogenous peptide antigen via MHC class I, TAP-dependent	8	1.01394	0.0151963	PSMB5, ITGB5, PSME3, HLA-C, PSME2, ITGAV, PSMB8, PSMA7	698	63	16792	3.0549	1	0.606866	0.604103
GOTERM_BP_DIRECT	GO:0060718~chorionic trophoblast cell differentiation	3	0.380228	0.0158246	FZD5, E2F7, MAP3K4	698	5	16792	14.4344	1	0.610408	0.607629
GOTERM_BP_DIRECT	GO:0008584~male gonad development	10	1.26743	0.0160245	ASPM, HOXA9, SFRP1, HMGCS1, SIX4, RNF38, HMGB2, ARID5B, COL9A3, TGFBR1	698	94	16792	2.55929	1	0.610408	0.607629
GOTERM_BP_DIRECT	GO:0009954~proximal/distal pattern formation	5	0.633714	0.0161314	GREM1, HOXA9, CHSY1, CTNNB1, DLL1	698	24	16792	5.01194	1	0.610408	0.607629
GOTERM_BP_DIRECT	GO:0048870~cell motility	5	0.633714	0.0161314	CTTN, DST, PLD1, TGFBR1, IER2	698	24	16792	5.01194	1	0.610408	0.607629
GOTERM_BP_DIRECT	GO:0042981~regulation of apoptotic process	17	2.15463	0.0162776	DUSP1, NME3, TNFRSF11A, NOL3, BMP1, CASP8, LGALS1, BCL6, SERBP1, TP53BP2, BIRC5, PMAIP1, FADD, SKIL, RBM5, BIRC2, CTSB	698	213	16792	1.92007	1	0.610408	0.607629
GOTERM_BP_DIRECT	GO:0001558~regulation of cell growth	9	1.14068	0.0177442	NANOS1, OGFR, IGFBP5, IGFBP4, IGFBP2, CRIM1, MUC12, IGFBP6, CD320	698	80	16792	2.70645	1	0.657011	0.65402
GOTERM_BP_DIRECT	GO:0071277~cellular response to calcium ion	7	0.887199	0.018438	EDN1, JUN, FUS, CACYBP, FOS, ECT2, JUNB	698	51	16792	3.30198	1	0.657011	0.65402
GOTERM_BP_DIRECT	GO:0006521~regulation of cellular amino acid metabolic process	7	0.887199	0.018438	PSMB5, PSME3, PSME2, OAZ1, PSMB8, OAZ2, PSMA7	698	51	16792	3.30198	1	0.657011	0.65402
GOTERM_BP_DIRECT	GO:0000070~mitotic sister chromatid segregation	5	0.633714	0.0185886	NEK2, BUB3, KNSTRN, ZWINT, MAD2L1	698	25	16792	4.81146	1	0.657011	0.65402
GOTERM_BP_DIRECT	GO:0030206~chondroitin sulfate biosynthetic process	5	0.633714	0.0185886	CHST7, CHSY1, CSPG4, B3GALT6, CHST13	698	25	16792	4.81146	1	0.657011	0.65402
GOTERM_BP_DIRECT	GO:0006915~apoptotic process	35	4.43599	0.0203537	CSRNP2, JADE1, PCSK9, PPP2CA, MYDGF, CASP7, CASP8, LGALS1, PMAIP1, C19ORF12, FADD, MAP3K9, PHLDA2, BUB1, RBM5, IER3, MAP2K4, PLK3, MAP3K1, GADD45B, CSNK2A1, CKAP2, NME3, HIPK3, TGFBR1, TGFBR2, GREM1, TMBIM4, IRF1, PSME3, CDK1, BIRC5, TNFSF9, LTBR, OGT	698	567	16792	1.48502	1	0.711223	0.707985
GOTERM_BP_DIRECT	GO:0060070~canonical Wnt signaling pathway	9	1.14068	0.0216946	FZD1, BCL9, SFRP1, UBE2B, FZD5, WNT7A, CTNNB1, SDC1, SOX4	698	83	16792	2.60862	1	0.721473	0.718188
GOTERM_BP_DIRECT	GO:0007223~Wnt signaling pathway, calcium modulating pathway	6	0.760456	0.0217686	TNRC6C, MOV10, FZD5, CTNNB1, CALM2, TNRC6A	698	39	16792	3.70112	1	0.721473	0.718188
GOTERM_BP_DIRECT	GO:0008203~cholesterol metabolic process	8	1.01394	0.022331	SQLE, APP, NPC2, INSIG1, ERLIN1, PCSK9, APOE, LDLR	698	68	16792	2.83027	1	0.721473	0.718188
GOTERM_BP_DIRECT	GO:0006406~mRNA export from nucleus	10	1.26743	0.0230804	U2AF1L5, SLBP, ENY2, RBM8A, FIP1L1, ALYREF, HNRNPA2B1, THOC3, SRSF5, SRSF9	698	100	16792	2.40573	1	0.721473	0.718188
GOTERM_BP_DIRECT	GO:2001200~positive regulation of dendritic cell differentiation	3	0.380228	0.0230888	LGALS1, ZBTB46, HMGB1	698	6	16792	12.0287	1	0.721473	0.718188
GOTERM_BP_DIRECT	GO:0048864~stem cell development	3	0.380228	0.0230888	WNT7A, MSI2, FGF2	698	6	16792	12.0287	1	0.721473	0.718188
GOTERM_BP_DIRECT	GO:1903672~positive regulation of sprouting angiogenesis	3	0.380228	0.0230888	HMGB1, DLL1, FGF2	698	6	16792	12.0287	1	0.721473	0.718188
GOTERM_BP_DIRECT	GO:0060440~trachea formation	3	0.380228	0.0230888	BMP4, CTNNB1, TGFBR2	698	6	16792	12.0287	1	0.721473	0.718188
GOTERM_BP_DIRECT	GO:0003150~muscular septum morphogenesis	3	0.380228	0.0230888	FZD1, TGFBR3, BMP4	698	6	16792	12.0287	1	0.721473	0.718188
GOTERM_BP_DIRECT	GO:0048511~rhythmic process	7	0.887199	0.0238415	TOP2A, SFPQ, TEF, CSNK2A1, PSPC1, NR1D2, CDK5R1	698	54	16792	3.11854	1	0.721473	0.718188
GOTERM_BP_DIRECT	GO:0048146~positive regulation of fibroblast proliferation	7	0.887199	0.0238415	CCNA2, JUN, CDK6, S100A6, FBLN1, MIF, EREG	698	54	16792	3.11854	1	0.721473	0.718188
GOTERM_BP_DIRECT	GO:0001938~positive regulation of endothelial cell proliferation	8	1.01394	0.0239951	BMP4, MYDGF, NRP2, JUN, HMGB2, ANG, FGF2, TGFBR1	698	69	16792	2.78925	1	0.721473	0.718188
GOTERM_BP_DIRECT	GO:0001525~angiogenesis	17	2.15463	0.0240611	SRPK2, JUN, NRP2, CXCL8, TNFRSF12A, FZD5, MCAM, WNT7A, THY1, EREG, MYDGF, COL4A2, HOXB3, ITGAV, CSPG4, ANG, RAMP1	698	223	16792	1.83397	1	0.721473	0.718188
GOTERM_BP_DIRECT	GO:0031297~replication fork processing	5	0.633714	0.0241664	CDK9, FANCM, CENPX, ALYREF, TONSL	698	27	16792	4.45506	1	0.721473	0.718188
GOTERM_BP_DIRECT	GO:0070979~protein K11-linked ubiquitination	5	0.633714	0.0241664	CDC23, UBE2B, UBE2C, UBE2S, UBE2T	698	27	16792	4.45506	1	0.721473	0.718188
GOTERM_BP_DIRECT	GO:0010628~positive regulation of gene expression	19	2.40811	0.0256813	SRPK2, GSN, DDX3X, STAT3, TNC, HNRNPU, FBLN1, TGFBR1, HINFP, RGCC, CDK6, NFIL3, FUBP1, HNRNPD, CDK1, VIM, ZBTB7B, LDLR, HSPA1B	698	262	16792	1.74461	1	0.731018	0.72769
GOTERM_BP_DIRECT	GO:0006351~transcription, DNA-templated	99	12.5475	0.025726	ZNF296, RASL11A, JADE1, ZBTB20, PRDM2, HOXA9, ZNF607, MAGEA2, HOXA2, DPF3, KMT5A, MAP3K9, CSNK2A1, ZFP1, ARID5B, ZBTB34, SAP30, HIC2, COL4A2, DMTF1, EWSR1, PSPC1, MORF4L2, HOXB3, ATF7, ZNF678, ASF1A, ZNF274, KMT2B, MBTD1, ZKSCAN2, ZNF701, ZNF821, ESRRA, HEXIM1, ZNF264, DR1, PHF10, CBX2, ZBTB10, IRF2BP2, NR1D2, SMARCA2, TADA2B, MOV10, CNOT6, BCL6, CNOT11, SP4, HNRNPD, NFE2L3, CREBRF, ID3, LHX5, BR…	698	1955	16792	1.21825	1	0.731018	0.72769
GOTERM_BP_DIRECT	GO:0000082~G1/S transition of mitotic cell cycle	10	1.26743	0.0258609	CDKN2D, PLK3, CDKN1B, LATS2, CDK6, MCM7, CDK1, BCAT1, HINFP, CDKN3	698	102	16792	2.35856	1	0.731018	0.72769
GOTERM_BP_DIRECT	GO:0001822~kidney development	9	1.14068	0.0262293	CDKN1C, BMP4, BAG6, ADAMTS1, PCSK9, ARID5B, LZTS2, PCSK5, TGFBR1	698	86	16792	2.51763	1	0.731018	0.72769
GOTERM_BP_DIRECT	GO:0007051~spindle organization	4	0.506971	0.0266257	ASPM, TTK, KNSTRN, AURKA	698	16	16792	6.01433	1	0.731018	0.72769
GOTERM_BP_DIRECT	GO:0060216~definitive hemopoiesis	4	0.506971	0.0266257	TGFBR3, HOXA9, HOXB3, HIPK1	698	16	16792	6.01433	1	0.731018	0.72769
GOTERM_BP_DIRECT	GO:0051642~centrosome localization	4	0.506971	0.0266257	DYNC1LI2, NDE1, KIF5B, AURKA	698	16	16792	6.01433	1	0.731018	0.72769
GOTERM_BP_DIRECT	GO:0006275~regulation of DNA replication	4	0.506971	0.0266257	PPP2CA, CCDC88A, ID3, RBBP6	698	16	16792	6.01433	1	0.731018	0.72769
GOTERM_BP_DIRECT	GO:0000712~resolution of meiotic recombination intermediates	4	0.506971	0.0266257	TOP2A, TOP2B, FANCM, CENPX	698	16	16792	6.01433	1	0.731018	0.72769
GOTERM_BP_DIRECT	GO:0001501~skeletal system development	12	1.52091	0.0274773	CDKN1C, BMP1, COL1A2, IGFBP4, PRDX1, SH3PXD2B, USP1, SOX4, NKX3-2, HSPB11, TGFBR1, FBN1	698	137	16792	2.10721	1	0.746384	0.742985
GOTERM_BP_DIRECT	GO:0090263~positive regulation of canonical Wnt signaling pathway	11	1.39417	0.0276708	ASPM, SFRP1, PSMB5, PSME3, CAPRIN2, WNT7A, PSME2, FGF2, PSMB8, SOX4, PSMA7	698	120	16792	2.20525	1	0.746384	0.742985
GOTERM_BP_DIRECT	GO:0050680~negative regulation of epithelial cell proliferation	7	0.887199	0.0279785	CDKN1C, TGFBR3, BMP4, SFRP1, CDK6, PEX2, EREG	698	56	16792	3.00716	1	0.748121	0.744715
GOTERM_BP_DIRECT	GO:0045740~positive regulation of DNA replication	6	0.760456	0.0290798	MAP2K4, JUN, CDK1, CACYBP, AREG, EREG	698	42	16792	3.43676	1	0.770866	0.767356
GOTERM_BP_DIRECT	GO:0060412~ventricular septum morphogenesis	5	0.633714	0.0306543	TGFBR3, RBM15, SOX4, TGFBR1, TGFBR2	698	29	16792	4.14781	1	0.773545	0.770023
GOTERM_BP_DIRECT	GO:0001937~negative regulation of endothelial cell proliferation	5	0.633714	0.0306543	SPARC, RGCC, APOE, THBS1, TGFBR1	698	29	16792	4.14781	1	0.773545	0.770023
GOTERM_BP_DIRECT	GO:0048535~lymph node development	4	0.506971	0.0313573	POLB, FADD, TNFRSF11A, RC3H2	698	17	16792	5.66054	1	0.773545	0.770023
GOTERM_BP_DIRECT	GO:0006376~mRNA splice site selection	4	0.506971	0.0313573	CELF1, SRSF5, NOL3, SRSF9	698	17	16792	5.66054	1	0.773545	0.770023
GOTERM_BP_DIRECT	GO:0051988~regulation of attachment of spindle microtubules to kinetochore	3	0.380228	0.0314449	NEK2, ECT2, KNSTRN	698	7	16792	10.3103	1	0.773545	0.770023
GOTERM_BP_DIRECT	GO:0048102~autophagic cell death	3	0.380228	0.0314449	CDKN2D, CDKN1B, LAMP1	698	7	16792	10.3103	1	0.773545	0.770023
GOTERM_BP_DIRECT	GO:0043567~regulation of insulin-like growth factor receptor signaling pathway	3	0.380228	0.0314449	IGFBP4, IGFBP2, IGFBP6	698	7	16792	10.3103	1	0.773545	0.770023
GOTERM_BP_DIRECT	GO:0042518~negative regulation of tyrosine phosphorylation of Stat3 protein	3	0.380228	0.0314449	PPP2CA, SOCS3, NF2	698	7	16792	10.3103	1	0.773545	0.770023
GOTERM_BP_DIRECT	GO:0000578~embryonic axis specification	3	0.380228	0.0314449	FZD5, WNT7A, CTNNB1	698	7	16792	10.3103	1	0.773545	0.770023
GOTERM_BP_DIRECT	GO:0034080~CENP-A containing nucleosome assembly	6	0.760456	0.0318221	CENPH, CENPX, CENPL, HJURP, OIP5, CENPN	698	43	16792	3.35683	1	0.77661	0.773075
GOTERM_BP_DIRECT	GO:0007050~cell cycle arrest	12	1.52091	0.0329791	TBRG1, CDKN1C, CDKN2D, CDKN1B, CXCL8, CDK6, RHEB, IRF1, THBS1, SKIL, TGFBR1, CDKN3	698	141	16792	2.04743	1	0.798511	0.794875
GOTERM_BP_DIRECT	GO:1901796~regulation of signal transduction by p53 class mediator	11	1.39417	0.0336549	MBD3, ING5, PLK3, DYRK2, CSNK2A1, PHF20, TP53BP2, KMT5A, HIPK1, CDK5R1, AURKA	698	124	16792	2.13412	1	0.808506	0.804825
GOTERM_BP_DIRECT	GO:0048706~embryonic skeletal system development	5	0.633714	0.0342463	MBTD1, HOXA9, PCSK5, TAPT1, NKX3-2	698	30	16792	4.00955	1	0.816336	0.812619
GOTERM_BP_DIRECT	GO:0071407~cellular response to organic cyclic compound	7	0.887199	0.0350277	CEBPB, CDKN1B, LGALS1, CASP8, IGFBP5, STAT3, ITGA6	698	59	16792	2.85426	1	0.82854	0.824767
GOTERM_BP_DIRECT	GO:0034976~response to endoplasmic reticulum stress	8	1.01394	0.0357841	PPP2CB, CEBPB, CXCL8, CREBRF, UBQLN1, TARDBP, THBS1, PDIA4	698	75	16792	2.56611	1	0.839971	0.836147
GOTERM_BP_DIRECT	GO:0006457~protein folding	14	1.7744	0.0373907	GNAZ, ERO1B, NUDC, CSNK2A1, HSPA4L, GNAI3, HSPE1, PDIA4, DNAJA1, DNAJB1, DNAJB6, DNAJC7, DNAJB4, RGS9	698	180	16792	1.87112	1	0.860827	0.856907
GOTERM_BP_DIRECT	GO:0032870~cellular response to hormone stimulus	6	0.760456	0.0377774	JUN, DUSP1, STAT3, IGFBP2, FOS, JUNB	698	45	16792	3.20764	1	0.860827	0.856907
GOTERM_BP_DIRECT	GO:0060021~palate development	8	1.01394	0.0380634	TGFBR3, PLEKHA1, INSIG1, WNT7A, ARID5B, MSX1, TGFBR1, TGFBR2	698	76	16792	2.53235	1	0.860827	0.856907
GOTERM_BP_DIRECT	GO:0045765~regulation of angiogenesis	5	0.633714	0.0380723	SFRP1, RNH1, TNFRSF12A, CTNNB1, FGF2	698	31	16792	3.88021	1	0.860827	0.856907
GOTERM_BP_DIRECT	GO:0032781~positive regulation of ATPase activity	5	0.633714	0.0380723	DNAJB1, RAB4A, DNAJB6, DNAJC7, ATP1B1	698	31	16792	3.88021	1	0.860827	0.856907
GOTERM_BP_DIRECT	GO:0006355~regulation of transcription, DNA-templated	77	9.75919	0.0414322	PHTF2, PHF20, HMGB2, HMGB3, PRDM2, YBX1, HOXA9, SCML2, PTTG1, ZNF607, SNAPC1, SIX4, SNIP1, DPF3, ZNF644, MAP3K9, MYBL1, SOX4, ZNF487, CSNK2A1, ZFP1, ZBTB34, TGFBR1, MED28, SAP30, DMTF1, ZNF519, EWSR1, PSPC1, MORF4L2, HOXB3, ATF7, ZNF678, BIRC2, VGLL4, GTF2A1, CEBPB, ZNF274, ZBTB46, RNF38, ZBTB43, AKAP17A, GTF2E1, ZBTB41, PPP2CA, MBTD1, ZNF701, ZNF623, MSX1, ZBTB7B, ZNF224, RREB1, HES4, ESRRA, ZNF…	698	1504	16792	1.23166	1	0.929957	0.925723
GOTERM_BP_DIRECT	GO:0045862~positive regulation of proteolysis	4	0.506971	0.0420417	CASP8, FADD, AURKAIP1, OGT	698	19	16792	5.0647	1	0.931381	0.927141
GOTERM_BP_DIRECT	GO:0048705~skeletal system morphogenesis	5	0.633714	0.0421332	PLEKHA1, ARID5B, FMN1, NKX3-2, TGFBR1	698	32	16792	3.75895	1	0.931381	0.927141
GOTERM_BP_DIRECT	GO:0007568~aging	13	1.64766	0.0424043	CDKN1C, MBD3, JUN, IGFBP5, STAT3, IGFBP2, CACYBP, FOS, FGF2, TGFBR2, POLB, CASP7, SRR	698	165	16792	1.89542	1	0.931381	0.927141
GOTERM_BP_DIRECT	GO:0042127~regulation of cell proliferation	14	1.7744	0.0449562	ESRRA, JUN, CDKN1B, RBFOX2, TNC, PDS5B, TGFBR2, BAG6, CCDC88A, BCL6, PLAU, LTBR, JUNB, BIRC2	698	185	16792	1.82055	1	0.980427	0.975963
GOTERM_BP_DIRECT	GO:0009611~response to wounding	7	0.887199	0.0460692	MAP2K4, VWF, DST, TNC, ID3, SRSF5, AURKA	698	63	16792	2.67303	1	0.997626	0.993084
GOTERM_BP_DIRECT	GO:0042326~negative regulation of phosphorylation	4	0.506971	0.0479814	CDKN1C, CDKN2D, BMP4, CDKN1B	698	20	16792	4.81146	1	1	0.995771
GOTERM_BP_DIRECT	GO:0007094~mitotic spindle assembly checkpoint	4	0.506971	0.0479814	TTK, BUB3, BUB1, MAD2L1	698	20	16792	4.81146	1	1	0.995771
GOTERM_BP_DIRECT	GO:1902895~positive regulation of pri-miRNA transcription from RNA polymerase II promoter	4	0.506971	0.0479814	BMP4, JUN, STAT3, FOS	698	20	16792	4.81146	1	1	0.995771
GOTERM_BP_DIRECT	GO:0042060~wound healing	8	1.01394	0.0481228	SPARC, CCM2L, TNC, SDC1, FGF2, TGFBR1, EREG, TGFBR2	698	80	16792	2.40573	1	1	0.995771
GOTERM_BP_DIRECT	GO:0001932~regulation of protein phosphorylation	5	0.633714	0.0509587	CCDC88A, SOCS3, CCDC88C, CELSR3, CORO1C	698	34	16792	3.53784	1	1	0.995771
GOTERM_BP_DIRECT	GO:0001837~epithelial to mesenchymal transition	5	0.633714	0.0509587	TGFBR3, CTNNB1, S100A4, FAM83D, TGFBR1	698	34	16792	3.53784	1	1	0.995771
GOTERM_BP_DIRECT	GO:0048286~lung alveolus development	5	0.633714	0.0509587	BMP4, IGFBP5, CIC, STK40, RC3H2	698	34	16792	3.53784	1	1	0.995771
GOTERM_BP_DIRECT	GO:0033673~negative regulation of kinase activity	3	0.380228	0.051028	CDKN1C, CDKN1B, IRS2	698	9	16792	8.0191	1	1	0.995771
GOTERM_BP_DIRECT	GO:1990001~inhibition of cysteine-type endopeptidase activity involved in apoptotic process	3	0.380228	0.051028	BIRC5, NOL3, BIRC2	698	9	16792	8.0191	1	1	0.995771
GOTERM_BP_DIRECT	GO:0060340~positive regulation of type I interferon-mediated signaling pathway	3	0.380228	0.051028	IRF7, NLRC5, FADD	698	9	16792	8.0191	1	1	0.995771
GOTERM_BP_DIRECT	GO:1904668~positive regulation of ubiquitin protein ligase activity	3	0.380228	0.051028	CDC20, UBE2C, UBE2S	698	9	16792	8.0191	1	1	0.995771
GOTERM_BP_DIRECT	GO:0010950~positive regulation of endopeptidase activity	3	0.380228	0.051028	PSME3, ADRM1, PSME2	698	9	16792	8.0191	1	1	0.995771
GOTERM_BP_DIRECT	GO:0042752~regulation of circadian rhythm	6	0.760456	0.0516102	TOP2A, SFPQ, PSPC1, HNRNPD, CRY1, NR1D2	698	49	16792	2.94579	1	1	0.995771
GOTERM_BP_DIRECT	GO:0071560~cellular response to transforming growth factor beta stimulus	6	0.760456	0.0516102	EDN1, SFRP1, COL4A2, WNT7A, TGFBR1, FBN1	698	49	16792	2.94579	1	1	0.995771
GOTERM_BP_DIRECT	GO:0042787~protein ubiquitination involved in ubiquitin-dependent protein catabolic process	12	1.52091	0.0540674	CDC20, CDC23, PTTG1, RNF24, UBE2C, CDK1, UBR4, SPOPL, RBBP6, BUB3, MAD2L1, AURKA	698	153	16792	1.88685	1	1	0.995771
GOTERM_BP_DIRECT	GO:0038061~NIK/NF-kappaB signaling	7	0.887199	0.0556221	PSMB5, PSME3, UBA3, PSME2, PSMB8, PSMA7, BIRC2	698	66	16792	2.55153	1	1	0.995771
GOTERM_BP_DIRECT	GO:0002244~hematopoietic progenitor cell differentiation	7	0.887199	0.0556221	TOP2A, BMP4, ANLN, SFRP1, ACP6, HOXB3, TMEM91	698	66	16792	2.55153	1	1	0.995771
GOTERM_BP_DIRECT	GO:0001890~placenta development	5	0.633714	0.0557214	ANG, PHLDA2, E2F7, MAP3K4, BIRC2	698	35	16792	3.43676	1	1	0.995771
GOTERM_BP_DIRECT	GO:0031175~neuron projection development	9	1.14068	0.05608	EHD1, APP, DOCK7, STMN1, LAMB1, HMGB1, AREG, CAMSAP1, CDK5R1	698	100	16792	2.16516	1	1	0.995771
GOTERM_BP_DIRECT	GO:0042542~response to hydrogen peroxide	6	0.760456	0.0594991	PPP1R15B, PPP2CB, JUN, DUSP1, SDC1, AREG	698	51	16792	2.83027	1	1	0.995771
GOTERM_BP_DIRECT	GO:0048536~spleen development	5	0.633714	0.0607152	POLB, RBM15, FADD, NKX3-2, RC3H2	698	36	16792	3.34129	1	1	0.995771
GOTERM_BP_DIRECT	GO:0007017~microtubule-based process	5	0.633714	0.0607152	TUBB6, TUBB2A, TUBB3, TUBB4B, TUBA4A	698	36	16792	3.34129	1	1	0.995771
GOTERM_BP_DIRECT	GO:0032465~regulation of cytokinesis	4	0.506971	0.0610112	PLK3, CCP110, CALM2, AURKA	698	22	16792	4.37406	1	1	0.995771
GOTERM_BP_DIRECT	GO:0006268~DNA unwinding involved in DNA replication	3	0.380228	0.0620687	TOP2A, TOP2B, MCM7	698	10	16792	7.21719	1	1	0.995771
GOTERM_BP_DIRECT	GO:0090084~negative regulation of inclusion body assembly	3	0.380228	0.0620687	DNAJB1, DNAJB6, HSPA1B	698	10	16792	7.21719	1	1	0.995771
GOTERM_BP_DIRECT	GO:0016126~sterol biosynthetic process	3	0.380228	0.0620687	SQLE, MSMO1, LBR	698	10	16792	7.21719	1	1	0.995771
GOTERM_BP_DIRECT	GO:0051272~positive regulation of cellular component movement	3	0.380228	0.0620687	BCL6, STMN1, TGFBR1	698	10	16792	7.21719	1	1	0.995771
GOTERM_BP_DIRECT	GO:0003149~membranous septum morphogenesis	3	0.380228	0.0620687	FZD1, BMP4, TGFBR2	698	10	16792	7.21719	1	1	0.995771
GOTERM_BP_DIRECT	GO:0034097~response to cytokine	6	0.760456	0.0636867	JUN, SPARC, FOS, TNFRSF11A, SKIL, JUNB	698	52	16792	2.77584	1	1	0.995771
GOTERM_BP_DIRECT	GO:0002576~platelet degranulation	9	1.14068	0.0644907	CFD, APP, SPARC, VWF, TMSB4X, THBS1, CALM2, TUBA4A, TTN	698	103	16792	2.10209	1	1	0.995771
GOTERM_BP_DIRECT	GO:0043488~regulation of mRNA stability	9	1.14068	0.0644907	PSMB5, PSME3, SERBP1, HNRNPD, PSME2, RBM24, PSMB8, HSPA1B, PSMA7	698	103	16792	2.10209	1	1	0.995771
GOTERM_BP_DIRECT	GO:0051439~regulation of ubiquitin-protein ligase activity involved in mitotic cell cycle	4	0.506971	0.0680796	CDC20, CDC23, UBE2C, CDK1	698	23	16792	4.18388	1	1	0.995771
GOTERM_BP_DIRECT	GO:0030855~epithelial cell differentiation	7	0.887199	0.0700839	FZD1, EHF, TOLLIP, CDK1, ID3, HNRNPH3, CTSB	698	70	16792	2.40573	1	1	0.995771
GOTERM_BP_DIRECT	GO:0007010~cytoskeleton organization	12	1.52091	0.07227	TUBB6, TUBB2A, DST, TUBB3, APOE, THY1, BRWD1, TUBB4B, PDZD8, CAMSAP1, TUBA4A, SIPA1	698	161	16792	1.79309	1	1	0.995771
GOTERM_BP_DIRECT	GO:0048015~phosphatidylinositol-mediated signaling	9	1.14068	0.0736444	TNRC6C, MOV10, PI4KAP2, PTAFR, IRS2, FGF2, OGT, TNRC6A, EREG	698	106	16792	2.0426	1	1	0.995771
GOTERM_BP_DIRECT	GO:0033234~negative regulation of protein sumoylation	3	0.380228	0.0738281	MAGEA2, CTNNB1, MAGEA2B	698	11	16792	6.56108	1	1	0.995771
GOTERM_BP_DIRECT	GO:0003323~type B pancreatic cell development	3	0.380228	0.0738281	BMP4, CDK6, DLL1	698	11	16792	6.56108	1	1	0.995771
GOTERM_BP_DIRECT	GO:0010941~regulation of cell death	3	0.380228	0.0738281	JUN, JUNB, HSPA1B	698	11	16792	6.56108	1	1	0.995771
GOTERM_BP_DIRECT	GO:0048041~focal adhesion assembly	4	0.506971	0.0755008	CTTN, PIP5K1A, THY1, FERMT2	698	24	16792	4.00955	1	1	0.995771
GOTERM_BP_DIRECT	GO:0016032~viral process	19	2.40811	0.0755464	RBM15, STAT3, UBR4, HLA-C, FBLN1, CDC25C, KLC1, GTF2E1, PSMB8, PSMA7, UNG, CCNA2, PSMB5, ABI1, ATF7, VIM, LTBR, PDZD8, BUB1	698	299	16792	1.52873	1	1	0.995771
GOTERM_BP_DIRECT	GO:0000302~response to reactive oxygen species	5	0.633714	0.0770565	PLK3, TXNRD1, PRDX1, GPX8, APOE	698	39	16792	3.08427	1	1	0.995771
GOTERM_BP_DIRECT	GO:0006405~RNA export from nucleus	6	0.760456	0.0772144	U2AF1L5, RBM8A, ALYREF, THOC3, SRSF5, SRSF9	698	55	16792	2.62443	1	1	0.995771
GOTERM_BP_DIRECT	GO:0008284~positive regulation of cell proliferation	27	3.42205	0.0775867	CDKN1B, TNC, IRS2, TTK, TNFRSF11A, FGF2, THBS1, DLL1, AREG, CDC20, ITGAV, SOX4, SRPK2, EDN1, CSNK2A1, STAT3, ADAM10, HIPK1, TGFBR1, TGFBR2, EREG, GREM1, CNOT6, SFRP1, BIRC5, MVD, ATF3	698	466	16792	1.39388	1	1	0.995771
GOTERM_BP_DIRECT	GO:0035617~stress granule disassembly	2	0.253485	0.0812952	KIF5B, KLC1	698	2	16792	24.0573	1	1	0.995771
GOTERM_BP_DIRECT	GO:0032805~positive regulation of low-density lipoprotein particle receptor catabolic process	2	0.253485	0.0812952	PCSK9, APOE	698	2	16792	24.0573	1	1	0.995771
GOTERM_BP_DIRECT	GO:0046851~negative regulation of bone remodeling	2	0.253485	0.0812952	GREM1, SFRP1	698	2	16792	24.0573	1	1	0.995771
GOTERM_BP_DIRECT	GO:0034124~regulation of MyD88-dependent toll-like receptor signaling pathway	2	0.253485	0.0812952	IRF1, IRF7	698	2	16792	24.0573	1	1	0.995771
GOTERM_BP_DIRECT	GO:0035711~T-helper 1 cell activation	2	0.253485	0.0812952	CEBPB, HMGB1	698	2	16792	24.0573	1	1	0.995771
GOTERM_BP_DIRECT	GO:1903748~negative regulation of establishment of protein localization to mitochondrion	2	0.253485	0.0812952	DNAJA1, HSPH1	698	2	16792	24.0573	1	1	0.995771
GOTERM_BP_DIRECT	GO:0007346~regulation of mitotic cell cycle	5	0.633714	0.0829455	CDK9, CDKN1C, AFAP1L2, BIRC5, CKS1B	698	40	16792	3.00716	1	1	0.995771
GOTERM_BP_DIRECT	GO:0060612~adipose tissue development	4	0.506971	0.0832615	SH3PXD2B, ZNF516, ARID5B, SLC25A25	698	25	16792	3.84917	1	1	0.995771
GOTERM_BP_DIRECT	GO:0042493~response to drug	19	2.40811	0.0840144	FZD1, JUN, CDKN1B, MCM7, HMGCS1, UBE2B, STAT3, IGFBP2, HMGB2, FOS, THBS1, TGFBR2, CDK9, SRR, SFRP1, LGALS1, CDK1, CTNNB1, JUNB	698	304	16792	1.50358	1	1	0.995771
GOTERM_BP_DIRECT	GO:0051310~metaphase plate congression	3	0.380228	0.0862277	KIF22, FAM83D, GEM	698	12	16792	6.01433	1	1	0.995771
GOTERM_BP_DIRECT	GO:0043517~positive regulation of DNA damage response, signal transduction by p53 class mediator	3	0.380228	0.0862277	PMAIP1, MSX1, PLA2R1	698	12	16792	6.01433	1	1	0.995771
GOTERM_BP_DIRECT	GO:0019068~virion assembly	3	0.380228	0.0862277	RAB1A, TBC1D20, APOE	698	12	16792	6.01433	1	1	0.995771
GOTERM_BP_DIRECT	GO:0035278~miRNA mediated inhibition of translation	3	0.380228	0.0862277	TNRC6C, STAT3, TNRC6A	698	12	16792	6.01433	1	1	0.995771
GOTERM_BP_DIRECT	GO:0060707~trophoblast giant cell differentiation	3	0.380228	0.0862277	PLK4, SOCS3, E2F7	698	12	16792	6.01433	1	1	0.995771
GOTERM_BP_DIRECT	GO:0001889~liver development	7	0.887199	0.0865142	TGFBR3, JUN, HMGCS1, HNRNPD, PCSK9, ARID5B, SEC63	698	74	16792	2.27569	1	1	0.995771
GOTERM_BP_DIRECT	GO:0060071~Wnt signaling pathway, planar cell polarity pathway	8	1.01394	0.0876956	FZD1, PSMB5, FZD5, PSME3, PSME2, PSMB8, PSMA7, CELSR3	698	92	16792	2.09194	1	1	0.995771
GOTERM_BP_DIRECT	GO:0045840~positive regulation of mitotic nuclear division	4	0.506971	0.091348	EDN1, RGCC, EREG, AURKA	698	26	16792	3.70112	1	1	0.995771
GOTERM_BP_DIRECT	GO:0061098~positive regulation of protein tyrosine kinase activity	4	0.506971	0.091348	GREM1, AFAP1L2, HSPH1, ABI1	698	26	16792	3.70112	1	1	0.995771
GOTERM_BP_DIRECT	GO:0045070~positive regulation of viral genome replication	4	0.506971	0.091348	TOP2A, SRPK2, DDX3X, ADARB1	698	26	16792	3.70112	1	1	0.995771
GOTERM_BP_DIRECT	GO:0017148~negative regulation of translation	6	0.760456	0.0921628	NANOS1, DDX3X, IGFBP5, CELF1, CAPRIN2, ANG	698	58	16792	2.48869	1	1	0.995771
GOTERM_BP_DIRECT	GO:0009411~response to UV	5	0.633714	0.0953611	CDKN2D, CASP7, UBE2B, USP1, PMAIP1	698	42	16792	2.86397	1	1	0.995771
GOTERM_BP_DIRECT	GO:0006468~protein phosphorylation	26	3.29531	0.095895	APP, DYRK2, AURKA, PBK, NEK2, MAP3K9, MAPK6, MAP4K5, BUB1, SRPK2, PLK4, PLK3, MAP3K1, CSNK2A1, MMD, ADAM10, HIPK1, HIPK3, TGFBR1, TGFBR2, CDK9, LATS2, CDK6, BIRC5, ALPK3, STK40	698	456	16792	1.37169	1	1	0.995771
GOTERM_BP_DIRECT	GO:0036498~IRE1-mediated unfolded protein response	6	0.760456	0.0974531	MYDGF, PLA2G4B, EDEM1, DNAJB9, SEC62, SEC63	698	59	16792	2.44651	1	1	0.995771
GOTERM_BP_DIRECT	GO:0009612~response to mechanical stimulus	6	0.760456	0.0974531	JUN, IGFBP2, TNC, THBS1, JUNB, TGFBR2	698	59	16792	2.44651	1	1	0.995771
GOTERM_BP_DIRECT	GO:0016569~covalent chromatin modification	9	1.14068	0.0979043	BAG6, MBTD1, BRD2, CBX2, PHF13, DPF3, CHD1, HMGN3, ASF1A	698	113	16792	1.91607	1	1	0.995771
GOTERM_BP_DIRECT	GO:0007398~ectoderm development	3	0.380228	0.0991943	CTNNB1, NF2, ZBTB7B	698	13	16792	5.55169	1	1	0.995771
GOTERM_BP_DIRECT	GO:0071850~mitotic cell cycle arrest	3	0.380228	0.0991943	CDKN1B, RGCC, DUSP1	698	13	16792	5.55169	1	1	0.995771
GOTERM_BP_DIRECT	GO:0060389~pathway-restricted SMAD protein phosphorylation	3	0.380228	0.0991943	TGFBR3, TGFBR1, TGFBR2	698	13	16792	5.55169	1	1	0.995771
GOTERM_BP_DIRECT	GO:0033077~T cell differentiation in thymus	4	0.506971	0.0997457	CDK6, FZD5, CTNNB1, FADD	698	27	16792	3.56405	1	1	0.995771
GOTERM_BP_DIRECT	GO:0042104~positive regulation of activated T cell proliferation	4	0.506971	0.0997457	IGFBP2, TNFSF9, FADD, HMGB1	698	27	16792	3.56405	1	1	0.995771
GOTERM_BP_DIRECT	GO:0035987~endodermal cell differentiation	4	0.506971	0.0997457	COL4A2, ITGB5, ITGAV, LAMB1	698	27	16792	3.56405	1	1	0.995771
GOTERM_BP_DIRECT	GO:0030182~neuron differentiation	8	1.01394	0.0998105	FZD1, CEBPB, FZD5, ID3, PCSK9, HIPK1, IER2, CDK5R1	698	95	16792	2.02588	1	1	0.995771

## Sheet: KHDRBS2_mut_RNAdown_sig_GO_846g
Category	Term	Count	%	PValue	Genes	List Total	Pop Hits	Pop Total	Fold Enrichment	Bonferroni	Benjamini	FDR
GOTERM_BP_DIRECT	GO:0048146~positive regulation of fibroblast proliferation	11	1.30024	8.92754e-05	CTC1, CD74, CDKN1A, TGFB1, ZMIZ1, WNT5A, S100A6, E2F1, SIRT6, MIF, FBRS	725	54	16792	4.71806	0.222575	0.251757	0.251757
GOTERM_BP_DIRECT	GO:0045944~positive regulation of transcription from RNA polymerase II promoter	64	7.56501	0.000963243	RARG, LDB1, CRTC1, CITED4, MED19, YBX1, ELK1, IRF2BPL, RPS6KA4, PAGR1, MYDGF, CHCHD2, SIX5, ZMIZ1, NELFA, PELP1, IL11, WNT5A, TFE3, PPP2R5B, ABHD14B, SOX12, HCFC1, PYGO2, MED25, MTF1, MZF1, UBA52, ENG, FOXC2, CEBPB, NFIX, NOTCH1, SRF, LRP5, PIK3R2, ACVR1B, GLIS2, BCL2L12, RAI1, SBNO2, E2F1, HES1, CAMTA2, MSX1, MEF2D, BCL9L, ESRRA, EGR1, TGFB1, NR1H2, LIF, RFXANK, SUPT5H, SKI, MAVS, MC1R, TFAP4, T…	725	981	16792	1.51104	0.933971	1	1
GOTERM_BP_DIRECT	GO:0007266~Rho protein signal transduction	9	1.06383	0.0012384	ADGRG1, ARHGDIA, CDC42EP4, CDC42EP2, CDC42EP1, ARHGEF1, TAX1BP3, KALRN, ARHGAP4	725	50	16792	4.16905	0.969634	1	1
GOTERM_BP_DIRECT	GO:0071480~cellular response to gamma radiation	6	0.70922	0.00168049	EGR1, CDKN1A, TMEM109, CYBA, ELK1, BCL2L1	725	21	16792	6.61754	0.991287	1	1
GOTERM_BP_DIRECT	GO:0030198~extracellular matrix organization	19	2.24586	0.00209236	DDR1, LAMA5, COL18A1, COL27A1, SPARC, COL13A1, ITGA3, BGN, FURIN, ICAM5, F11R, HSPG2, KAZALD1, COL4A2, MFAP2, DAG1, EMILIN1, COL9A3, AGRN	725	196	16792	2.24524	0.997279	1	1
GOTERM_BP_DIRECT	GO:0016477~cell migration	17	2.00946	0.00317615	LAMA5, TGFB1, CD151, BRAT1, SHROOM2, CORO1B, PPP1R9B, ADGRG1, MDK, TAOK2, FSCN1, SNAI1, SDC1, HES1, CSPG4, ENG, PAK4	725	172	16792	2.28921	0.999873	1	1
GOTERM_BP_DIRECT	GO:0006120~mitochondrial electron transport, NADH to ubiquinone	8	0.945626	0.00477067	NDUFS7, NDUFA11, NDUFA2, NDUFB2, NDUFA1, NDUFC2, NDUFC1, NDUFV1	725	49	16792	3.78145	0.999999	1	1
GOTERM_BP_DIRECT	GO:0000122~negative regulation of transcription from RNA polymerase II promoter	47	5.55556	0.00498505	ZNF496, KANK2, FOXC2, RARG, NFIX, NOTCH1, MEPCE, ATN1, ZBTB20, ZBTB42, OTUD7B, AEBP1, YBX1, NOC2L, ZBTB4, IRF2BPL, GLIS2, E2F1, HES1, MSX1, KMT5A, CIC, MBD3, ESRRA, EGR1, CBX6, TGFB1, ZGPAT, MYPOP, NR1H2, PCGF2, CBX2, SUPT5H, KLF16, NR2F6, HCFC1, DRAP1, SKI, MED25, NFIC, ZNF219, SNAI1, ERF, MZF1, UBA52, CC2D1A, ENG	725	720	16792	1.51192	0.999999	1	1
GOTERM_BP_DIRECT	GO:0002486~antigen processing and presentation of endogenous peptide antigen via MHC class I via ER pathway, TAP-independent	3	0.35461	0.00540987	HLA-B, HLA-C, HLA-A	725	3	16792	23.1614	1	1	1
GOTERM_BP_DIRECT	GO:1902263~apoptotic process involved in embryonic digit morphogenesis	3	0.35461	0.00540987	BCL2L11, NOTCH1, BAX	725	3	16792	23.1614	1	1	1
GOTERM_BP_DIRECT	GO:0008286~insulin receptor signaling pathway	10	1.18203	0.00626655	FOXC2, BAIAP2L2, ATP6AP1, EIF4EBP1, PIK3R2, IRS2, TCIRG1, SOGA1, SOCS7, ATP6V1F	725	78	16792	2.96941	1	1	1
GOTERM_BP_DIRECT	GO:0008285~negative regulation of cell proliferation	29	3.4279	0.00730329	DDR1, KANK2, COL18A1, CDKN1A, RARG, NOTCH1, SRF, AMBRA1, TOB2, FGFRL1, ADGRG1, NACC2, WDR6, QSOX1, MSX1, IGFBP6, LZTS2, TNS2, GDF11, TGFB1, LIF, FUZ, SIRT6, CHERP, SKI, TFAP4, TMEM115, TAX1BP3, PTGES	725	396	16792	1.69616	1	1	1
GOTERM_BP_DIRECT	GO:0030203~glycosaminoglycan metabolic process	6	0.70922	0.00737888	B3GAT3, BGN, SDC1, CSPG4, AGRN, HSPG2	725	29	16792	4.79201	1	1	1
GOTERM_BP_DIRECT	GO:0001558~regulation of cell growth	10	1.18203	0.00738771	DDR1, OGFR, IGFBP5, TAOK2, CLSTN1, LTBP4, MELTF, IGFBP6, KAZALD1, CD320	725	80	16792	2.89517	1	1	1
GOTERM_BP_DIRECT	GO:0017015~regulation of transforming growth factor beta receptor signaling pathway	5	0.591017	0.00956182	TGFB1, ITGA3, ZNF703, LTBP4, ENG	725	20	16792	5.79034	1	1	1
GOTERM_BP_DIRECT	GO:0042771~intrinsic apoptotic signaling pathway in response to DNA damage by p53 class mediator	6	0.70922	0.00983698	CDKN1A, DDIT4, SHISA5, TMEM109, AEN, PHLDA3	725	31	16792	4.48285	1	1	1
GOTERM_BP_DIRECT	GO:1901991~negative regulation of mitotic cell cycle phase transition	3	0.35461	0.0105107	TPRA1, ZFP36L2, ZFP36L1	725	4	16792	17.371	1	1	1
GOTERM_BP_DIRECT	GO:0071407~cellular response to organic cyclic compound	8	0.945626	0.0131024	CEBPB, TGFB1, LGALS1, IGFBP5, ARHGDIA, CYBA, PAK4, HCFC1	725	59	16792	3.14053	1	1	1
GOTERM_BP_DIRECT	GO:0061158~3'-UTR-mediated mRNA destabilization	4	0.472813	0.0131157	UPF1, KHSRP, ZFP36L2, ZFP36L1	725	12	16792	7.72046	1	1	1
GOTERM_BP_DIRECT	GO:0006366~transcription from RNA polymerase II promoter	34	4.01891	0.0146638	FOXC2, CEBPB, NFIX, LDB1, SRF, MLLT1, YBX1, MED16, ELK1, GLIS2, SNAPC2, TAF1C, DVL1, DVL2, ZNF768, CAMTA2, MSX1, NELFA, MEF2D, POLR2J, POLR2J3, EGR1, ZNF141, SOX12, SUPT5H, SCAF1, HCFC1, TFAP4, TEF, MTF1, NFIC, MAFK, MZF1, SSBP4	725	513	16792	1.53506	1	1	1
GOTERM_BP_DIRECT	GO:0001701~in utero embryonic development	16	1.89125	0.0155629	MBD3, GPI, NOTCH1, SRF, PCGF2, YBX1, ACVR1B, MAPK8IP3, EPN1, PYGO2, BCL2L11, ZMIZ1, MSX1, SLC39A1, SLC39A3, BCL2L1	725	187	16792	1.98172	1	1	1
GOTERM_BP_DIRECT	GO:1902166~negative regulation of intrinsic apoptotic signaling pathway in response to DNA damage by p53 class mediator	4	0.472813	0.0165124	BCL2L12, CD74, MIF, ZNF385A	725	13	16792	7.12658	1	1	1
GOTERM_BP_DIRECT	GO:0003198~epithelial to mesenchymal transition involved in endocardial cushion formation	4	0.472813	0.0165124	NOTCH1, SNAI1, MSX1, ENG	725	13	16792	7.12658	1	1	1
GOTERM_BP_DIRECT	GO:0006351~transcription, DNA-templated	104	12.2931	0.0174034	CRTC1, ATN1, ZBTB20, HR, NOC2L, CHCHD2, ZMIZ1, KHSRP, KMT5A, ZNF446, ZNF687, ZNF444, LZTS1, ZGPAT, ZNF282, PTOV1, POLRMT, FOXP4, HIC2, COL4A2, EWSR1, THAP7, ERF, ZNF316, HOXB2, MZF1, KMT2B, AEBP1, ZBTB4, SBNO2, MIER2, NACC2, ZNF703, NACC1, ZNF787, PATZ1, GTF2IRD2B, BCL9L, ESRRA, ZNF142, CBX6, MYPOP, GTF2IRD2, CBX2, IRF2BP1, IRF2BP2, RFXANK, NR2F6, DRAP1, TRIP6, MAFK, CC2D1A, SLC2A4RG, ZNF496, ZNF…	725	1955	16792	1.23211	1	1	1
GOTERM_BP_DIRECT	GO:0015992~proton transport	7	0.827423	0.0181795	SLC35A4, ATP6AP1, MFSD3, ATP6V1G2-DDX39B, TCIRG1, SLC2A6, ATP6V1F	725	49	16792	3.30877	1	1	1
GOTERM_BP_DIRECT	GO:0048870~cell motility	5	0.591017	0.018307	SKI, MMP14, FSCN1, IER2, ENG	725	24	16792	4.82529	1	1	1
GOTERM_BP_DIRECT	GO:0032981~mitochondrial respiratory chain complex I assembly	8	0.945626	0.0183508	NDUFS7, NDUFA11, NDUFA2, NDUFB2, NDUFA1, NDUFC2, NDUFC1, NDUFV1	725	63	16792	2.94113	1	1	1
GOTERM_BP_DIRECT	GO:0030512~negative regulation of transforming growth factor beta receptor signaling pathway	8	0.945626	0.0198643	SKI, TGFB1, FAM89B, PIN1, PMEPA1, UBA52, ENG, BCL9L	725	64	16792	2.89517	1	1	1
GOTERM_BP_DIRECT	GO:0001516~prostaglandin biosynthetic process	4	0.472813	0.020354	CD74, PTGES2, MIF, PTGES	725	14	16792	6.61754	1	1	1
GOTERM_BP_DIRECT	GO:0030206~chondroitin sulfate biosynthetic process	5	0.591017	0.0210694	CHPF, CHPF2, XYLT2, BGN, CSPG4	725	25	16792	4.63228	1	1	1
GOTERM_BP_DIRECT	GO:0006364~rRNA processing	17	2.00946	0.0232211	RRP7BP, DDX49, RPL10, RPL31, RPLP1, WDR18, RPL35A, DDX51, RPL8, NOL6, RPS25, EMG1, CCDC86, RPL13, UBA52, RPL39, PELP1	725	214	16792	1.83992	1	1	1
GOTERM_BP_DIRECT	GO:1902474~positive regulation of protein localization to synapse	3	0.35461	0.0248051	NLGN2, WNT5A, DVL1	725	6	16792	11.5807	1	1	1
GOTERM_BP_DIRECT	GO:0060070~canonical Wnt signaling pathway	9	1.06383	0.0264764	PYGO2, FZD3, RARG, WNT5A, DVL1, DVL2, LRP5, SDC1, BCL9L	725	83	16792	2.51147	1	1	1
GOTERM_BP_DIRECT	GO:0007507~heart development	15	1.77305	0.0272705	MBD3, FOXC2, TGFB1, NOTCH1, SPARC, ITGA3, SRF, SMG9, ZFP36L1, ADAM19, GRK2, GNA11, SH3PXD2B, DVL1, DVL2	725	183	16792	1.89847	1	1	1
GOTERM_BP_DIRECT	GO:0000184~nuclear-transcribed mRNA catabolic process, nonsense-mediated decay	11	1.30024	0.0329295	RPS25, UPF1, RPL10, RPL31, RPLP1, RPL35A, RPL13, SMG9, RPL8, RPL39, UBA52	725	119	16792	2.14097	1	1	1
GOTERM_BP_DIRECT	GO:0001541~ovarian follicle development	6	0.70922	0.0334961	MMP14, CEBPB, VGF, KMT2B, BAX, BCL2L1	725	42	16792	3.30877	1	1	1
GOTERM_BP_DIRECT	GO:0006024~glycosaminoglycan biosynthetic process	6	0.70922	0.0334961	NDST1, B3GAT3, XYLT2, SDC1, AGRN, HSPG2	725	42	16792	3.30877	1	1	1
GOTERM_BP_DIRECT	GO:0032717~negative regulation of interleukin-8 production	3	0.35461	0.0337463	OTUD7B, CACTIN, IL6R	725	7	16792	9.92631	1	1	1
GOTERM_BP_DIRECT	GO:0001783~B cell apoptotic process	3	0.35461	0.0337463	BCL2L11, BAX, PKN1	725	7	16792	9.92631	1	1	1
GOTERM_BP_DIRECT	GO:0006413~translational initiation	12	1.41844	0.034831	RPS25, RPL10, EIF6, RPL31, RPLP1, RPL35A, RPL13, EIF3F, RPL8, EIF3C, RPL39, UBA52	725	137	16792	2.02873	1	1	1
GOTERM_BP_DIRECT	GO:0002474~antigen processing and presentation of peptide antigen via MHC class I	5	0.591017	0.0385788	HLA-B, HLA-C, ABCB9, HLA-A, TAPBP	725	30	16792	3.86023	1	1	1
GOTERM_BP_DIRECT	GO:0032480~negative regulation of type I interferon production	5	0.591017	0.0385788	MAVS, NLRX1, UBA7, PIN1, UBA52	725	30	16792	3.86023	1	1	1
GOTERM_BP_DIRECT	GO:0051017~actin filament bundle assembly	5	0.591017	0.0385788	BAIAP2L2, FSCN1, SHROOM2, SHROOM1, CORO1B	725	30	16792	3.86023	1	1	1
GOTERM_BP_DIRECT	GO:0021915~neural tube development	5	0.591017	0.0385788	TGFB1, NOTCH1, DVL1, AMBRA1, ZFP36L1	725	30	16792	3.86023	1	1	1
GOTERM_BP_DIRECT	GO:0030334~regulation of cell migration	8	0.945626	0.0399887	LAMA5, ROBO4, TGFB1, LDB1, PLXNA1, FLNA, PHLDA2, SRCIN1	725	74	16792	2.50393	1	1	1
GOTERM_BP_DIRECT	GO:0030513~positive regulation of BMP signaling pathway	5	0.591017	0.0428369	NOTCH1, FKBP8, HES1, MSX1, ENG	725	31	16792	3.73571	1	1	1
GOTERM_BP_DIRECT	GO:0014909~smooth muscle cell migration	3	0.35461	0.0437289	DDR1, PLAT, KALRN	725	8	16792	8.68552	1	1	1
GOTERM_BP_DIRECT	GO:0002011~morphogenesis of an epithelial sheet	3	0.35461	0.0437289	SRF, DAG1, HOXB2	725	8	16792	8.68552	1	1	1
GOTERM_BP_DIRECT	GO:0030324~lung development	8	0.945626	0.045188	LAMA5, MMP14, NOTCH1, SPARC, ITGA3, WNT5A, EIF4EBP1, HES1	725	76	16792	2.43804	1	1	1
GOTERM_BP_DIRECT	GO:0022617~extracellular matrix disassembly	8	0.945626	0.045188	MMP14, GSN, BMP1, ADAM15, SH3PXD2B, FURIN, HSPG2, ENG	725	76	16792	2.43804	1	1	1
GOTERM_BP_DIRECT	GO:0006412~translation	18	2.12766	0.0477146	EEFSEC, SLC25A1, RPL10, RPL31, RPLP1, MRPS12, RPL35A, RPL8, MRPL24, RPS25, SLC25A29, SLC25A39, NHP2, RPL13, SLC25A42, UBA52, RPL39, SLC25A25	725	253	16792	1.64785	1	1	1
GOTERM_BP_DIRECT	GO:0006614~SRP-dependent cotranslational protein targeting to membrane	9	1.06383	0.0498516	RPS25, RPL10, RPL31, RPLP1, RPL35A, RPL13, RPL8, RPL39, UBA52	725	94	16792	2.21758	1	1	1
GOTERM_BP_DIRECT	GO:0010718~positive regulation of epithelial to mesenchymal transition	5	0.591017	0.0521133	TGFB1, NOTCH1, ZNF703, SNAI1, BCL9L	725	33	16792	3.5093	1	1	1
GOTERM_BP_DIRECT	GO:0071526~semaphorin-plexin signaling pathway	5	0.591017	0.0521133	SEMA6B, ARHGDIA, SEMA3B, PLXNB3, FLNA	725	33	16792	3.5093	1	1	1
GOTERM_BP_DIRECT	GO:0030336~negative regulation of cell migration	9	1.06383	0.052479	IGFBP5, ADAM15, SRF, ARHGDIA, PLXNB3, DAG1, FUZ, ENG, ARHGAP4	725	95	16792	2.19424	1	1	1
GOTERM_BP_DIRECT	GO:0019083~viral transcription	10	1.18203	0.0528223	RPS25, RPL10, NUP210, RPL31, RPLP1, RPL35A, RPL13, RPL8, RPL39, UBA52	725	112	16792	2.06798	1	1	1
GOTERM_BP_DIRECT	GO:0002480~antigen processing and presentation of exogenous peptide antigen via MHC class I, TAP-independent	3	0.35461	0.0546469	HLA-B, HLA-C, HLA-A	725	9	16792	7.72046	1	1	1
GOTERM_BP_DIRECT	GO:2000737~negative regulation of stem cell differentiation	3	0.35461	0.0546469	NOTCH1, HES1, ZFP36L2	725	9	16792	7.72046	1	1	1
GOTERM_BP_DIRECT	GO:0043583~ear development	3	0.35461	0.0546469	DDR1, BCL2L11, SHROOM2	725	9	16792	7.72046	1	1	1
GOTERM_BP_DIRECT	GO:0030574~collagen catabolic process	7	0.827423	0.0571059	MRC2, COL18A1, MMP14, COL4A2, COL13A1, ADAM15, FURIN	725	64	16792	2.53328	1	1	1
GOTERM_BP_DIRECT	GO:0001837~epithelial to mesenchymal transition	5	0.591017	0.0571292	TGFB1, NOTCH1, WNT5A, LOXL3, SNAI1	725	34	16792	3.40609	1	1	1
GOTERM_BP_DIRECT	GO:0048286~lung alveolus development	5	0.591017	0.0571292	SELENON, IGFBP5, LIF, CIC, MAPK8IP3	725	34	16792	3.40609	1	1	1
GOTERM_BP_DIRECT	GO:0071560~cellular response to transforming growth factor beta stimulus	6	0.70922	0.0589326	TGFB1, COL4A2, SNRNP70, WNT5A, ZFP36L2, ZFP36L1	725	49	16792	2.83609	1	1	1
GOTERM_BP_DIRECT	GO:0001525~angiogenesis	16	1.89125	0.0594249	GPI, LAMA5, COL18A1, ROBO4, EGFL7, TNFRSF12A, VEGFB, SHB, HSPG2, MYDGF, MMP14, ADGRG1, COL4A2, ADAM15, ANPEP, CSPG4	725	223	16792	1.6618	1	1	1
GOTERM_BP_DIRECT	GO:0048844~artery morphogenesis	4	0.472813	0.0595804	FOXC2, ZMIZ1, HES1, ENG	725	21	16792	4.41169	1	1	1
GOTERM_BP_DIRECT	GO:0045861~negative regulation of proteolysis	4	0.472813	0.0595804	CST3, CSTB, NR1H2, PLAT	725	21	16792	4.41169	1	1	1
GOTERM_BP_DIRECT	GO:0030879~mammary gland development	4	0.472813	0.0595804	PYGO2, BCL2L11, FASN, IRS2	725	21	16792	4.41169	1	1	1
GOTERM_BP_DIRECT	GO:0035019~somatic stem cell population maintenance	7	0.827423	0.0607307	SKI, LDB1, LRP5, HES1, POLR2J, ZFP36L2, BCL9L	725	65	16792	2.4943	1	1	1
GOTERM_BP_DIRECT	GO:0006461~protein complex assembly	10	1.18203	0.0632169	CD74, CARD10, TFAP4, WIPF1, GPAA1, SLC2A1, TSPAN4, HES1, LLGL1, TAPBP	725	116	16792	1.99667	1	1	1
GOTERM_BP_DIRECT	GO:0050731~positive regulation of peptidyl-tyrosine phosphorylation	8	0.945626	0.0632996	IL11, CD74, TGFB1, LIF, VEGFB, CSPG4, MIF, IL6R	725	82	16792	2.25965	1	1	1
GOTERM_BP_DIRECT	GO:0006469~negative regulation of protein kinase activity	9	1.06383	0.0638677	AKT1S1, DVL1, BGN, HSPB1, MLLT1, PKN1, SHB, SOCS7, TARBP2	725	99	16792	2.10558	1	1	1
GOTERM_BP_DIRECT	GO:0045892~negative regulation of transcription, DNA-templated	30	3.5461	0.0641356	CEBPB, NOTCH1, LDB1, LOXL3, HR, ZBTB4, GLIS2, SBNO2, SIX5, CCDC85B, NACC2, BAHD1, ZNF703, NACC1, CHMP1A, E2F1, HES1, KMT5A, PATZ1, TGFB1, ZGPAT, ZNF282, NR1H2, WNT5A, SIRT6, HIC2, TFAP4, MYBBP1A, THAP7, ZNF219	725	499	16792	1.39247	1	1	1
GOTERM_BP_DIRECT	GO:0051056~regulation of small GTPase mediated signal transduction	11	1.30024	0.0643535	SYDE1, RHOT2, PLEKHG2, PLEKHG5, ARHGDIA, ARHGEF18, PIK3R2, ARAP1, KALRN, SIPA1, ARHGAP4	725	134	16792	1.90131	1	1	1
GOTERM_BP_DIRECT	GO:0016197~endosomal transport	7	0.827423	0.0644889	AP5Z1, BLOC1S1, SNX33, AP5B1, WASH3P, AP5S1, UBA52	725	66	16792	2.45651	1	1	1
GOTERM_BP_DIRECT	GO:0046888~negative regulation of hormone secretion	3	0.35461	0.0664012	IL11, NMB, LIF	725	10	16792	6.94841	1	1	1
GOTERM_BP_DIRECT	GO:0045080~positive regulation of chemokine biosynthetic process	3	0.35461	0.0664012	EGR1, WNT5A, TICAM1	725	10	16792	6.94841	1	1	1
GOTERM_BP_DIRECT	GO:0051156~glucose 6-phosphate metabolic process	3	0.35461	0.0664012	GPI, G6PD, G6PC3	725	10	16792	6.94841	1	1	1
GOTERM_BP_DIRECT	GO:0000723~telomere maintenance	5	0.591017	0.0679053	CTC1, PIF1, UPF1, POLD4, POLD2	725	36	16792	3.21686	1	1	1
GOTERM_BP_DIRECT	GO:0042059~negative regulation of epidermal growth factor receptor signaling pathway	5	0.591017	0.0679053	RNF126, AP2S1, AP2A1, UBA52, EPN1	725	36	16792	3.21686	1	1	1
GOTERM_BP_DIRECT	GO:0034097~response to cytokine	6	0.70922	0.0724562	TMEM102, SPARC, SRF, IL6R, PTGES, BCL2L1	725	52	16792	2.67247	1	1	1
GOTERM_BP_DIRECT	GO:1900273~positive regulation of long-term synaptic potentiation	3	0.35461	0.0788996	CRTC1, KALRN, NRGN	725	11	16792	6.31674	1	1	1
GOTERM_BP_DIRECT	GO:0006098~pentose-phosphate shunt	3	0.35461	0.0788996	G6PD, H6PD, PGLS	725	11	16792	6.31674	1	1	1
GOTERM_BP_DIRECT	GO:0048711~positive regulation of astrocyte differentiation	3	0.35461	0.0788996	NOTCH1, LIF, HES1	725	11	16792	6.31674	1	1	1
GOTERM_BP_DIRECT	GO:0098609~cell-cell adhesion	18	2.12766	0.0792429	VASP, LYPLA2, TWF2, F11R, CORO1B, HCFC1, ATXN2L, PLCB3, KLC2, GIPC1, FASN, MICALL1, FSCN1, EFHD2, CDC42EP1, CC2D1A, PAK4, PLEC	725	271	16792	1.53839	1	1	1
GOTERM_BP_DIRECT	GO:0007257~activation of JUN kinase activity	5	0.591017	0.0796515	WNT5A, PKN1, MAP2K7, MAPK8IP3, MAP3K11	725	38	16792	3.04755	1	1	1
GOTERM_BP_DIRECT	GO:0001942~hair follicle development	5	0.591017	0.0796515	LAMA5, FZD3, LDB1, FUZ, ACVR1B	725	38	16792	3.04755	1	1	1
GOTERM_BP_DIRECT	GO:1900020~positive regulation of protein kinase C activity	2	0.236407	0.084375	CEMIP, WNT5A	725	2	16792	23.1614	1	1	1
GOTERM_BP_DIRECT	GO:0030890~positive regulation of B cell proliferation	5	0.591017	0.0858779	CD74, CDKN1A, IRS2, MIF, TICAM1	725	39	16792	2.96941	1	1	1
GOTERM_BP_DIRECT	GO:0002181~cytoplasmic translation	4	0.472813	0.0909341	RPL31, RPLP1, RPL35A, RPL8	725	25	16792	3.70582	1	1	1
GOTERM_BP_DIRECT	GO:0071158~positive regulation of cell cycle arrest	4	0.472813	0.0909341	MED25, TGFB1, MYBBP1A, PPP2R5B	725	25	16792	3.70582	1	1	1
GOTERM_BP_DIRECT	GO:0097320~membrane tubulation	3	0.35461	0.0920564	MICALL1, PACSIN3, SNX33	725	12	16792	5.79034	1	1	1
GOTERM_BP_DIRECT	GO:0060444~branching involved in mammary gland duct morphogenesis	3	0.35461	0.0920564	DDR1, CSF1, LRP5	725	12	16792	5.79034	1	1	1
GOTERM_BP_DIRECT	GO:0010717~regulation of epithelial to mesenchymal transition	3	0.35461	0.0920564	PHLDB1, MCRIP1, DAG1	725	12	16792	5.79034	1	1	1
GOTERM_BP_DIRECT	GO:0045670~regulation of osteoclast differentiation	3	0.35461	0.0920564	ESRRA, CEBPB, TFE3	725	12	16792	5.79034	1	1	1
GOTERM_BP_DIRECT	GO:0090179~planar cell polarity pathway involved in neural tube closure	3	0.35461	0.0920564	WNT5A, DVL1, DVL2	725	12	16792	5.79034	1	1	1
GOTERM_BP_DIRECT	GO:0043010~camera-type eye development	5	0.591017	0.0923334	SKI, FOXC2, SHROOM2, FKBP8, SLC25A25	725	40	16792	2.89517	1	1	1
GOTERM_BP_DIRECT	GO:0032526~response to retinoic acid	5	0.591017	0.0990123	RARG, SLC10A3, OVCA2, SCAMP3, PTGES	725	41	16792	2.82456	1	1	1
GOTERM_BP_DIRECT	GO:0051491~positive regulation of filopodium assembly	4	0.472813	0.099655	SRF, FSCN1, ARAP1, AGRN	725	26	16792	3.56329	1	1	1
GOTERM_BP_DIRECT	GO:0006027~glycosaminoglycan catabolic process	4	0.472813	0.099655	NAGLU, SDC1, AGRN, HSPG2	725	26	16792	3.56329	1	1	1

## Sheet: KHDRBS2_mut_RNAup_sig_GO_550gen
Category	Term	Count	%	PValue	Genes	List Total	Pop Hits	Pop Total	Fold Enrichment	Bonferroni	Benjamini	FDR
GOTERM_BP_DIRECT	GO:0006511~ubiquitin-dependent protein catabolic process	19	3.45455	7.95975e-06	USP13, USP24, USP25, USP48, UBA6, CUL2, USP34, USP45, FBXO25, UBR3, UBE2D1, RNF6, UCHL3, FBXO11, FBXO22, CUL4A, PSMA3, NPLOC4, UBR5	498	182	16792	3.5201	0.0164905	0.0166279	0.0165483
GOTERM_BP_DIRECT	GO:0008286~insulin receptor signaling pathway	12	2.18182	1.77337e-05	STXBP4, CAV2, NAMPT, ATP6V1B2, AP3S1, PIK3R1, PIK3C2A, SOS1, ATP6V1C1, PDK2, ATP6V0A1, APPL1	498	78	16792	5.18752	0.0363682	0.0185228	0.0184341
GOTERM_BP_DIRECT	GO:0016032~viral process	23	4.18182	8.70455e-05	LYN, CENPU, NPM1, GTF2A2, TRAM1, SEH1L, SET, CCNT1, YWHAB, CUL2, PIK3R1, IPO7, CUL4A, MSH6, PSMA3, RBL1, POM121C, C1QBP, MDM2, ABCE1, CDK13, IL6ST, BUB1	498	299	16792	2.59376	0.16627	0.0590133	0.0587308
GOTERM_BP_DIRECT	GO:0000398~mRNA splicing, via spliceosome	19	3.45455	0.000112998	SF3A1, NCBP2, CPSF2, PRPF40A, CRNKL1, CDC40, LSM3, SRRM1, PABPN1, CLP1, SNRPD1, HNRNPH1, RSRC1, TRA2B, RBM41, SNRPE, SNRPD3, PPIL3, SF3B1	498	222	16792	2.88585	0.210272	0.0590133	0.0587308
GOTERM_BP_DIRECT	GO:0000184~nuclear-transcribed mRNA catabolic process, nonsense-mediated decay	13	2.36364	0.000212834	RPL41, RPL32, NCBP2, RPL11, RPL36A, PPP2R2A, RPS4X, CTIF, RPS28, RPS15A, EIF3E, RPL37, RPL17	498	119	16792	3.68357	0.358956	0.0611478	0.0608551
GOTERM_BP_DIRECT	GO:0006413~translational initiation	14	2.54545	0.000216406	RPL41, RPL32, RPL11, RPL36A, EIF2S2, RPS4X, EIF3M, RPS28, RPS15A, EIF3CL, EIF3E, RPL37, ABCE1, RPL17	498	137	16792	3.44572	0.363723	0.0611478	0.0608551
GOTERM_BP_DIRECT	GO:0006364~rRNA processing	18	3.27273	0.00022056	UTP15, RPL41, RPL32, POP4, DIS3L, RPL11, RPL36A, NOL9, WDR43, RPS4X, RPS28, RPS15A, PIN4, RPL37, RPL17, RRP15, DCAF13, MPHOSPH6	498	214	16792	2.83617	0.369222	0.0611478	0.0608551
GOTERM_BP_DIRECT	GO:0007062~sister chromatid cohesion	12	2.18182	0.00023417	SGO1, CENPU, AHCTF1, SEH1L, TAOK1, CENPN, KNL1, SPDL1, CKAP5, BUB1, CLASP2, SKA2	498	103	16792	3.92841	0.386907	0.0611478	0.0608551
GOTERM_BP_DIRECT	GO:0006369~termination of RNA polymerase II transcription	9	1.63636	0.0005748	PABPN1, CLP1, NCBP2, CPSF2, THOC3, SNRPE, SNRPD3, CDC40, SRRM1	498	64	16792	4.74172	0.699138	0.133418	0.132779
GOTERM_BP_DIRECT	GO:0016925~protein sumoylation	12	2.18182	0.000703599	ZNF451, SEH1L, POM121C, TRIM28, MDM2, COMMD3-BMI1, UBA2, MITF, SAE1, SENP2, PHC3, RNF2	498	117	16792	3.45835	0.770152	0.146982	0.146278
GOTERM_BP_DIRECT	GO:0051301~cell division	23	4.18182	0.000780919	ANAPC13, SEH1L, CCNT1, PRPF40A, CDC7, KNL1, TERF1, SKA3, CKAP5, SMC4, CDC40, SKA2, SGO1, CDC42, LATS1, WEE1, NEK1, TACC1, SPDL1, CDK13, BUB1, ARL8B, CLASP2	498	350	16792	2.21581	0.804458	0.148304	0.147594
GOTERM_BP_DIRECT	GO:0000245~spliceosomal complex assembly	6	1.09091	0.000874815	SNRPD1, SMN2, SNRPE, SNRPD3, SF3B1, CRNKL1	498	26	16792	7.78128	0.839312	0.152291	0.151562
GOTERM_BP_DIRECT	GO:0070126~mitochondrial translational termination	10	1.81818	0.000988387	MRPL30, MRPL42, MRPL3, MTRF1, MRPS27, MRPL51, MRPS22, MRPL39, MRPL13, MRPS18C	498	86	16792	3.9208	0.873278	0.158826	0.158066
GOTERM_BP_DIRECT	GO:0016567~protein ubiquitination	23	4.18182	0.00108861	UBA6, FBXO25, MSL2, UBR3, FBXO11, CCNB1IP1, MED17, CDC42, RABGEF1, DCAF17, RNF103, TRIM28, OS9, UBR7, RFWD3, NEDD4, MED31, MDM2, UBE2V2, MDM4, SAE1, DCAF13, RNF121	498	359	16792	2.16026	0.897239	0.162437	0.161659
GOTERM_BP_DIRECT	GO:0016241~regulation of macroautophagy	7	1.27273	0.00177224	MAPK8, NEDD4, ATP6V1B2, VPS26A, ATP6V1C1, SNX6, ATP6V0A1	498	44	16792	5.36437	0.975412	0.228296	0.227203
GOTERM_BP_DIRECT	GO:0019083~viral transcription	11	2	0.00179899	RPS4X, RPS28, RPL41, RPS15A, SEH1L, RPL32, POM121C, RPL11, RPL36A, RPL37, RPL17	498	112	16792	3.31168	0.97675	0.228296	0.227203
GOTERM_BP_DIRECT	GO:0006614~SRP-dependent cotranslational protein targeting to membrane	10	1.81818	0.00185784	RPS4X, RPS28, RPL41, RPS15A, RPL32, RPL11, SSR3, RPL36A, RPL37, RPL17	498	94	16792	3.58711	0.979445	0.228296	0.227203
GOTERM_BP_DIRECT	GO:0007049~cell cycle	16	2.90909	0.00209189	SUV39H2, URGCP, PDCD6IP, CCNT1, PRPF40A, LIN9, PTP4A1, THAP5, RBL1, CCPG1, CDK2AP1, CHMP3, RAD17, TACC1, ARL8B, APPL1	498	217	16792	2.48618	0.987406	0.242776	0.241614
GOTERM_BP_DIRECT	GO:0031124~mRNA 3'-end processing	7	1.27273	0.00343732	PABPN1, CLP1, NCBP2, CPSF2, THOC3, CDC40, SRRM1	498	50	16792	4.72064	0.999248	0.377924	0.376115
GOTERM_BP_DIRECT	GO:0070125~mitochondrial translational elongation	9	1.63636	0.00364657	MRPL30, MRPL42, MRPL3, MRPS27, MRPL51, MRPS22, MRPL39, MRPL13, MRPS18C	498	85	16792	3.57023	0.999515	0.380885	0.379061
GOTERM_BP_DIRECT	GO:0006886~intracellular protein transport	16	2.90909	0.0046192	VPS29, NPM1, RABGAP1L, IPO11, STX17, STX18, VPS26A, IPO7, TOMM22, SEC23IP, XPO6, VPS41, VIPAS39, AP3S1, STAM2, SNX6	498	236	16792	2.28603	0.999937	0.459501	0.457301
GOTERM_BP_DIRECT	GO:0042787~protein ubiquitination involved in ubiquitin-dependent protein catabolic process	12	2.18182	0.00587446	CUL4A, RNF115, RMND5A, OS9, UBA6, RNF19A, NEDD4, CUL2, UBR5, MDM2, UBE2D1, TRIM25	498	153	16792	2.64462	0.999995	0.536449	0.533881
GOTERM_BP_DIRECT	GO:0034453~microtubule anchoring	4	0.727273	0.00590633	CEP57, FGFR1OP, FOPNL, CLASP2	498	13	16792	10.375	0.999996	0.536449	0.533881
GOTERM_BP_DIRECT	GO:0006260~DNA replication	12	2.18182	0.00646288	POLD3, ORC4, SET, DBF4, EXO1, NFIB, ORC2, RAD17, MCM4, NAP1L1, CDC7, DNA2	498	155	16792	2.61049	0.999999	0.56254	0.559847
GOTERM_BP_DIRECT	GO:0043923~positive regulation by host of viral transcription	4	0.727273	0.00735374	CCNT1, ZNF639, NUCKS1, CHD1	498	14	16792	9.63396	1	0.614478	0.611537
GOTERM_BP_DIRECT	GO:0006396~RNA processing	9	1.63636	0.00806649	DUSP11, SF3A1, PABPN1, HNRNPH1, SNRPD1, PABPC4, SNRPD3, CCNL1, CRNKL1	498	97	16792	3.12856	1	0.648111	0.645009
GOTERM_BP_DIRECT	GO:0006412~translation	16	2.90909	0.00873917	RPL41, RPL32, PABPC4, RPL11, RPL36A, MRPL13, MRPS18C, RPS4X, MRPL42, MRPL3, RPS28, RPS15A, MRPL51, RPL22L1, RPL37, RPL17	498	253	16792	2.13242	1	0.676153	0.672916
GOTERM_BP_DIRECT	GO:0043085~positive regulation of catalytic activity	8	1.45455	0.0100762	NPM1, DBF4, YWHAB, CAV1, UBA2, PPP1R12B, SAE1, OGT	498	81	16792	3.33026	1	0.751759	0.74816
GOTERM_BP_DIRECT	GO:0006270~DNA replication initiation	5	0.909091	0.0141448	ORC4, SLF1, ORC2, MCM4, CDC7	498	32	16792	5.26857	1	1	0.99569
GOTERM_BP_DIRECT	GO:0051170~nuclear import	4	0.727273	0.0151031	SNRPD1, SMN2, SNRPE, SNRPD3	498	18	16792	7.49308	1	1	0.99569
GOTERM_BP_DIRECT	GO:0032880~regulation of protein localization	6	1.09091	0.0184647	UFL1, RABGAP1L, MAPK8, RAB14, PTCH1, PICALM	498	52	16792	3.89064	1	1	0.99569
GOTERM_BP_DIRECT	GO:0000086~G2/M transition of mitotic cell cycle	10	1.81818	0.0207302	CEP57, LATS1, WEE1, FGFR1OP, PPP2R2A, HMMR, CALM1, PPP1R12B, TERF1, CKAP5	498	137	16792	2.46123	1	1	0.99569
GOTERM_BP_DIRECT	GO:0000723~telomere maintenance	5	0.909091	0.0211301	POLD3, XRCC5, ERCC4, DNA2, TERF1	498	36	16792	4.68318	1	1	0.99569
GOTERM_BP_DIRECT	GO:0006446~regulation of translational initiation	5	0.909091	0.0211301	CTIF, EIF3M, NCBP2, EIF3CL, EIF3E	498	36	16792	4.68318	1	1	0.99569
GOTERM_BP_DIRECT	GO:0046854~phosphatidylinositol phosphorylation	8	1.45455	0.0214513	PIP5K1A, NRG1, BPNT1, PIP4K2B, PIK3R1, PIK3C2A, IP6K1, FAM126A	498	94	16792	2.86969	1	1	0.99569
GOTERM_BP_DIRECT	GO:0046626~regulation of insulin receptor signaling pathway	3	0.545455	0.0217478	NUCKS1, SIK2, OGT	498	8	16792	12.6446	1	1	0.99569
GOTERM_BP_DIRECT	GO:0008033~tRNA processing	5	0.909091	0.0231533	TRMT10C, TYW3, POP4, TPRKB, TRMT1L	498	37	16792	4.5566	1	1	0.99569
GOTERM_BP_DIRECT	GO:0031110~regulation of microtubule polymerization or depolymerization	3	0.545455	0.0274201	SKA3, CLASP2, SKA2	498	9	16792	11.2396	1	1	0.99569
GOTERM_BP_DIRECT	GO:0045184~establishment of protein localization	5	0.909091	0.0299096	RDX, MDM2, CRIPT, ANK3, LIMS1	498	40	16792	4.21486	1	1	0.99569
GOTERM_BP_DIRECT	GO:0030097~hemopoiesis	6	1.09091	0.0301159	CUL4A, IFI16, COMMD3-BMI1, BRCA2, CDK13, PICALM	498	59	16792	3.42904	1	1	0.99569
GOTERM_BP_DIRECT	GO:0000082~G1/S transition of mitotic cell cycle	8	1.45455	0.0317436	CUL4A, LATS1, ORC4, DBF4, CUL2, ORC2, MCM4, CDC7	498	102	16792	2.64462	1	1	0.99569
GOTERM_BP_DIRECT	GO:0030433~ER-associated ubiquitin-dependent protein catabolic process	6	1.09091	0.0320847	NPLOC4, RNF103, OS9, JKAMP, UBXN4, RNF121	498	60	16792	3.37189	1	1	0.99569
GOTERM_BP_DIRECT	GO:0060252~positive regulation of glial cell proliferation	3	0.545455	0.0336132	LYN, UFL1, ETV5	498	10	16792	10.1157	1	1	0.99569
[truncated: 62 more rows]
