# Supplementary material for: easyCLIP analysis of RNA-protein interactions incorporating absolute quantification
Source: Nat Commun. 2021 Mar 10;12:1569. doi: 10.1038/s41467-021-21623-4 (PMC7946914; doi:10.1038/s41467-021-21623-4)
Supplement: Supplementary file 12 — Source Data [file 41467_2021_21623_MOESM12_ESM.zip]

Archive with 11 entries (8 files):
- source_data/
- source_data/source_data_supplemental_FigS1-12.xlsx
- __MACOSX/
- __MACOSX/source_data/
- __MACOSX/source_data/._source_data_supplemental_FigS1-12.xlsx
- source_data/source_data.xlsx
- __MACOSX/source_data/._source_data.xlsx
- source_data/source_data_supplemental_FigS17-25.xlsx
- __MACOSX/source_data/._source_data_supplemental_FigS17-25.xlsx
- source_data/source_data_supplemental_FigS13-16.xlsx
- __MACOSX/source_data/._source_data_supplemental_FigS13-16.xlsx
